# Supplementary material for: The MOM1 complex recruits the RdDM machinery via MORC6 to establish de novo DNA methylation
Source: Nat Commun. 2023 Jul 12;14:4135. doi: 10.1038/s41467-023-39751-4 (PMC10338684; doi:10.1038/s41467-023-39751-4)
Supplement: Supplementary file 4 — Supplementary Data 1 [file 41467_2023_39751_MOESM4_ESM.xlsx]

## Sheet: Sheet1
MOM1 IP replicate 1						MOM1 IP replicate 2						MOM2 and PIAL2 IP												PHD1 and AIPP3 IP										miniMOM1 IP								MOM1 IP in aipp3 mom2 mutants
Protein IDs	Description	Col-0 IP-Rep1	MOM1FLAG IP-Rep1			Protein IDs	Description	Col-0 IP-Rep2	MOM1-FLAG IP-Rep2			Protein IDs	Decsription	Col-0 IP-Rep1	Col-0 IP-Rep2	MOM2-FLAG IP-Rep1	MOM2-FLAG IP-Rep2	MOM2-FLAG IP-Rep3	PIAL2-FLAG IP-Rep1	PIAL2-FLAG IP-Rep2	PIAL2-FLAG IP-Rep3			Protein	DESCRIPTION	Col-0 IP-Rep1	Col-0 IP-Rep2	PHD1-FLAG IP-Rep1	PHD1-FLAG IP-Rep2	AIPP3-FLAG IP-Rep1	AIPP3-FLAG IP-Rep2			Protein IDs	Description	Col-0 IP	miniMOM1-FLAG IP-Rep1	miniMOM1-FLAG IP-Rep2	miniMOM1-FLAG IP-Rep3			Protein IDs	Description	Col-0 IP	MOM1-FLAG IP	MOM1-FLAG IP in aipp3-1 mutant	MOM1-FLAG IP in mom2-2/aipp3-1 double mutant	MOM1-FLAG IP in mom2-2 mutant
AT1G08060.1 MOM1	MOM, MOM1 | ATP-dependent helicase family protein | chr1:2501981-2510488 REVERSE LENGTH=2001	0	607			AT1G08060.1 MOM1	MOM, MOM1 | ATP-dependent helicase family protein | chr1:2501981-2510488 REVERSE LENGTH=2001	1	789			AT1G08060.1 MOM1	MOM, MOM1 | ATP-dependent helicase family protein | chr1:2501981-2510488 REVERSE LENGTH=2001	0	0	51	317	204	244	204	225			AT1G08060.1 MOM1	MOM, MOM1 | ATP-dependent helicase family protein | chr1:2501981-2510488 REVERSE LENGTH=2001	0	1	158	135	124	121			AT1G08060.1 MOM1	MOM, MOM1 | ATP-dependent helicase family protein | chr1:2501981-2510488 REVERSE LENGTH=2001	13	117	55	38			AT1G08060.1 MOM1	AT1G08060.1 | Symbols: MOM, MOM1 | ATP-dependent helicase family protein | chr1:2501981-2510488 REVERSE LENGTH=2001	0	147	81	119	142
AT2G28240.1 MOM2	ATP-dependent helicase family protein | chr2:12039649-12041970 FORWARD LENGTH=660	0	76			AT2G28240.1 MOM2	ATP-dependent helicase family protein | chr2:12039649-12041970 FORWARD LENGTH=660	0	80			AT2G28240.1 MOM2	ATP-dependent helicase family protein | chr2:12039649-12041970 FORWARD LENGTH=660	0	0	53	529	912	62	38	48			AT2G28240.1 MOM2	ATP-dependent helicase family protein | chr2:12039649-12041970 FORWARD LENGTH=660	0	0	9	2	3	1			AT2G28240.1 MOM2	ATP-dependent helicase family protein | chr2:12039649-12041970 FORWARD LENGTH=660	0	114	95	62			AT2G28240.1 MOM2	AT2G28240.1 | Symbols: | ATP-dependent helicase family protein | chr2:12039649-12041970 FORWARD LENGTH=660	0	25	10	0	0
AT1G08910.1 PIAL1	EMB3001 | zinc ion binding;zinc ion binding | chr1:2856227-2860816 FORWARD LENGTH=829	0	21			AT1G08910.1 PIAL1	EMB3001 | zinc ion binding;zinc ion binding | chr1:2856227-2860816 FORWARD LENGTH=829	0	31			AT1G08910.1 PIAL1	EMB3001 | zinc ion binding;zinc ion binding | chr1:2856227-2860816 FORWARD LENGTH=829	0	0	3	29	13	10	4	2			AT1G08910.1 PIAL1	EMB3001 | zinc ion binding;zinc ion binding | chr1:2856227-2860816 FORWARD LENGTH=829	0	0	3	1	4	2			AT1G08910.1 PIAL1	EMB3001 | zinc ion binding;zinc ion binding | chr1:2856227-2860816 FORWARD LENGTH=829	0	57	36	30			AT1G08910.1 PIAL1	AT1G08910.1 | Symbols: EMB3001 | zinc ion binding;zinc ion binding | chr1:2856227-2860816 FORWARD LENGTH=829	0	10	10	11	12
AT5G41580.1 PIAL2	RING/U-box superfamily protein | chr5:16626563-16630659 REVERSE LENGTH=760	1	146			AT5G41580.1 PIAL2	RING/U-box superfamily protein | chr5:16626563-16630659 REVERSE LENGTH=760	3	162			AT5G41580.1 PIAL2	RING/U-box superfamily protein | chr5:16626563-16630659 REVERSE LENGTH=760	0	0	21	137	102	241	263	328			AT5G41580.1 PIAL2	RING/U-box superfamily protein | chr5:16626563-16630659 REVERSE LENGTH=760	1	1	21	12	15	13			AT5G41580.1 PIAL2	RING/U-box superfamily protein | chr5:16626563-16630659 REVERSE LENGTH=760	5	257	147	108			AT5G41580.1 PIAL2	AT5G41580.1 | Symbols: | RING/U-box superfamily protein | chr5:16626563-16630659 REVERSE LENGTH=760	0	39	33	37	43
AT1G43770.2 PHD1	RING/FYVE/PHD zinc finger superfamily protein | chr1:16548509-16550257 FORWARD LENGTH=431	0	24			AT1G43770.2 PHD1	RING/FYVE/PHD zinc finger superfamily protein | chr1:16548509-16550257 FORWARD LENGTH=431	0	40			AT1G43770.2 PHD1	RING/FYVE/PHD zinc finger superfamily protein | chr1:16548509-16550257 FORWARD LENGTH=431	0	0	0	44	22	34	31	29			AT1G43770.2 PHD1	RING/FYVE/PHD zinc finger superfamily protein | chr1:16548509-16550257 FORWARD LENGTH=431	0	0	190	145	62	65			ATCG00680.1	PSBB | photosystem II reaction center protein B | chrC:72371-73897 FORWARD LENGTH=508	0	3	1	1			AT1G43770.2 PHD1	AT1G43770.2 | Symbols: | RING/FYVE/PHD zinc finger superfamily protein | chr1:16548509-16550257 FORWARD LENGTH=431	0	14	0	0	12
AT4G11560.1 AIPP3	bromo-adjacent homology (BAH) domain-containing protein | chr4:7000095-7003445 REVERSE LENGTH=587	0	68			AT4G11560.1 AIPP3	bromo-adjacent homology (BAH) domain-containing protein | chr4:7000095-7003445 REVERSE LENGTH=587	0	87			AT4G11560.1 AIPP3	bromo-adjacent homology (BAH) domain-containing protein | chr4:7000095-7003445 REVERSE LENGTH=587	0	0	10	105	43	95	52	75			AT4G11560.1 AIPP3	bromo-adjacent homology (BAH) domain-containing protein | chr4:7000095-7003445 REVERSE LENGTH=587	0	0	224	143	1412	1313			ATCG00280.1	PSBC | photosystem II reaction center protein C | chrC:33720-35141 FORWARD LENGTH=473	0	3	1	2			AT4G11560.1 AIPP3	AT4G11560.1 | Symbols: | bromo-adjacent homology (BAH) domain-containing protein | chr4:7000095-7003445 REVERSE LENGTH=587	1	38	0	0	40
AT5G52040.2	ATRSP41, RS41, At-RS41 | RNA-binding (RRM/RBD/RNP motifs) family protein | chr5:21131081-21133318 FORWARD LENGTH=357	1264	1662			AT5G52040.2	ATRSP41, RS41, At-RS41 | RNA-binding (RRM/RBD/RNP motifs) family protein | chr5:21131081-21133318 FORWARD LENGTH=357	1166	1241			AT2G38760.1	ANNAT3, ANN3 | annexin 3 | chr2:16201086-16202490 FORWARD LENGTH=321	0	0	0	0	0	41	46	41			AT5G01270.2 CPL2	CPL2 | carboxyl-terminal domain (ctd) phosphatase-like 2 | chr5:107943-112143 REVERSE LENGTH=774	0	0	0	0	16	15			ATCG00270.1	PSBD | photosystem II reaction center protein D | chrC:32711-33772 FORWARD LENGTH=353	0	3	3	3			ATMG00510.1	ATMG00510.1 | Symbols: NAD7 | NADH dehydrogenase subunit 7 | chrM:132071-138153 FORWARD LENGTH=394	1	2	0	0	0
AT3G44310.1	NIT1, ATNIT1, NITI | nitrilase 1 | chr3:15986901-15988841 FORWARD LENGTH=346	486	417			AT3G08590.1	Phosphoglycerate mutase, 2,3-bisphosphoglycerate-independent | chr3:2608683-2611237 REVERSE LENGTH=560	243	348			AT5G11040.1	TRS120, AtTRS120 | TRS120 | chr5:3495332-3500610 FORWARD LENGTH=1186	0	3	1	14	17	11	12	18			AT5G16680.1 PHD2	RING/FYVE/PHD zinc finger superfamily protein | chr5:5467534-5472956 REVERSE LENGTH=1311	0	0	0	0	212	214			ATCG00130.1	ATPF | ATPase, F0 complex, subunit B/B, bacterial/chloroplast | chrC:11529-12798 REVERSE LENGTH=184	0	0	2	2			ATMG00280.1	ATMG00280.1 | Symbols: ORF110A | Ribulose bisphosphate carboxylase large chain, catalytic domain | chrM:77819-78151 REVERSE LENGTH=110;AT2G07732.1 | Symbols: | Ribulose bisphosphate carboxylase large chain, catalytic domain | chr2:3468424-3468774 REVERSE	0	0	1	0	0
AT3G08590.1	Phosphoglycerate mutase, 2,3-bisphosphoglycerate-independent | chr3:2608683-2611237 REVERSE LENGTH=560	158	233			AT3G44310.1	NIT1, ATNIT1, NITI | nitrilase 1 | chr3:15986901-15988841 FORWARD LENGTH=346	284	315			AT5G65950.1	FUNCTIONS IN: molecular_function unknown; INVOLVED IN: biological_process unknown; LOCATED IN: cellular_component unknown; EXPRESSED IN: 25 plant structures; EXPRESSED DURING: 15 growth stages; CONTAINS InterPro DOMAIN/s: Protein	0	0	0	6	2	11	13	18			AT3G02890.1 PHD3	RING/FYVE/PHD zinc finger superfamily protein | chr3:640828-645303 FORWARD LENGTH=994	0	0	0	0	126	145			ATCG00020.1	PSBA | photosystem II reaction center protein A | chrC:383-1444 REVERSE LENGTH=353	0	2	1	1			ATCG01310.1	ATCG01310.1 | Symbols: RPL2.2 | ribosomal protein L2 | chrC:152806-154312 FORWARD LENGTH=274;ATCG00830.1 | Symbols: RPL2.1 | ribosomal protein L2 | chrC:84337-85843 REVERSE LENGTH=274	1	1	1	2	2
AT5G24780.1	VSP1, ATVSP1 | vegetative storage protein 1 | chr5:8507783-8508889 REVERSE LENGTH=270	45	204			AT4G35630.1	PSAT | phosphoserine aminotransferase | chr4:16904205-16905497 FORWARD LENGTH=430	168	273			AT2G47960.1	unknown protein; CONTAINS InterPro DOMAIN/s: Protein of unknown function DUF974 (InterPro:IPR010378); Has 285 Blast hits to 284 proteins in 126 species: Archae - 0; Bacteria - 0; Metazoa - 150; Fungi - 68; Plants - 32; Viruses - 0	0	0	0	3	2	4	5	13			AT5G61110.1	zinc ion binding | chr5:24581078-24581991 REVERSE LENGTH=161	0	0	0	0	49	55			AT5G67100.1	ICU2 | DNA-directed DNA polymerases | chr5:26776994-26785104 FORWARD LENGTH=1524	0	1	1	1			ATCG01240.1	ATCG01240.1 | Symbols: RPS7.2 | ribosomal protein S7 | chrC:140704-141171 FORWARD LENGTH=155;ATCG00900.1 | Symbols: RPS7.1, RPS7 | Ribosomal protein S7p/S5e family protein | chrC:97478-97945 REVERSE LENGTH=155	5	4	7	7	6
AT1G19480.1	DNA glycosylase superfamily protein | chr1:6744520-6746144 FORWARD LENGTH=382	166	199			AT5G02500.1	HSC70-1, HSP70-1, AT-HSC70-1, HSC70 | heat shock cognate protein 70-1 | chr5:554055-556334 REVERSE LENGTH=651	137	254			ATCG00350.1	PSAA | Photosystem I, PsaA/PsaB protein | chrC:39605-41857 REVERSE LENGTH=750	0	0	2	16	2	2	0	8			AT5G61100.1	BEST Arabidopsis thaliana protein match is: zinc ion binding (TAIR:AT5G61110.1); Has 1807 Blast hits to 1807 proteins in 277 species: Archae - 0; Bacteria - 0; Metazoa - 736; Fungi - 347; Plants - 385; Viruses - 0; Other Eukaryote	0	0	0	0	30	23			AT5G67030.1	ABA1, LOS6, NPQ2, ATABA1, ZEP, IBS3, ATZEP | zeaxanthin epoxidase (ZEP) (ABA1) | chr5:26753745-26757090 REVERSE LENGTH=667	0	5	2	4			ATCG01060.1	ATCG01060.1 | Symbols: PSAC | iron-sulfur cluster binding;electron carriers;4 iron, 4 sulfur cluster binding | chrC:117318-117563 REVERSE LENGTH=81	8	9	8	5	8
AT4G35630.1	PSAT | phosphoserine aminotransferase | chr4:16904205-16905497 FORWARD LENGTH=430	125	192			ATCG00490.1	RBCL | ribulose-bisphosphate carboxylases | chrC:54958-56397 FORWARD LENGTH=479	170	231			AT4G39820.1	Tetratricopeptide repeat (TPR)-like superfamily protein | chr4:18476698-18477924 REVERSE LENGTH=408	0	0	0	1	1	1	2	7			AT2G01810.1	RING/FYVE/PHD zinc finger superfamily protein | chr2:347537-349952 FORWARD LENGTH=697	0	0	0	0	15	17			AT5G66680.1	DGL1 | dolichyl-diphosphooligosaccharide-protein glycosyltransferase 48kDa subunit family protein | chr5:26617840-26620581 REVERSE LENGTH=437	0	5	2	0			ATCG00800.1	ATCG00800.1 | Symbols: | structural constituent of ribosome | chrC:82826-83482 REVERSE LENGTH=218	5	8	4	3	9
AT3G15730.1	PLDALPHA1, PLD | phospholipase D alpha 1 | chr3:5330835-5333474 FORWARD LENGTH=810	120	192			AT5G62700.1	TUB2 | tubulin beta chain 2 | chr5:25181560-25183501 FORWARD LENGTH=450	135	202			AT2G40100.1	LHCB4.3 | light harvesting complex photosystem II | chr2:16745884-16747190 FORWARD LENGTH=276	0	1	4	3	1	0	1	7			AT5G03740.1	HD2C, HDT3 | histone deacetylase 2C | chr5:981994-983961 FORWARD LENGTH=294	0	0	0	0	12	9			AT5G66040.1	STR16 | sulfurtransferase protein 16 | chr5:26410557-26411139 FORWARD LENGTH=120	0	1	1	0			ATCG00780.1	ATCG00780.1 | Symbols: RPL14 | ribosomal protein L14 | chrC:80696-81064 REVERSE LENGTH=122	0	1	3	1	4
AT3G09440.1	Heat shock protein 70 (Hsp 70) family protein | chr3:2903434-2905632 REVERSE LENGTH=649	72	161			AT1G19480.1	DNA glycosylase superfamily protein | chr1:6744520-6746144 FORWARD LENGTH=382	188	202			AT2G30490.1;AT3G20120.1;AT3G61040.1;AT2G45560.1;AT3G20100.1;AT4G15380.1;AT1G28430.1	ATC4H, C4H, CYP73A5, REF3 | cinnamate-4-hydroxylase | chr2:12993861-12995683 REVERSE LENGTH=505	0	0	0	9	2	0	0	6			AT3G02260.1	BIG, DOC1, TIR3, UMB1, ASA1, LPR1, CRM1 | auxin transport protein (BIG) | chr3:431152-448489 REVERSE LENGTH=5098	1	18	9	20	10	18			AT5G65950.1	FUNCTIONS IN: molecular_function unknown; INVOLVED IN: biological_process unknown; LOCATED IN: cellular_component unknown; EXPRESSED IN: 25 plant structures; EXPRESSED DURING: 15 growth stages; CONTAINS InterPro DOMAIN/s: Protein	0	2	0	0			ATCG00750.1	ATCG00750.1 | Symbols: RPS11 | ribosomal protein S11 | chrC:78960-79376 REVERSE LENGTH=138	2	1	2	2	1
ATCG00490.1	RBCL | ribulose-bisphosphate carboxylases | chrC:54958-56397 FORWARD LENGTH=479	87	149			AT4G10320.1	tRNA synthetase class I (I, L, M and V) family protein | chr4:6397526-6404509 REVERSE LENGTH=1190	148	195			AT2G44640.1	FUNCTIONS IN: molecular_function unknown; INVOLVED IN: biological_process unknown; LOCATED IN: mitochondrion, chloroplast, plasma membrane, plastid, chloroplast envelope; EXPRESSED IN: 23 plant structures; EXPRESSED DURING: 13 gro	0	0	0	5	0	0	0	6			AT5G09510.1	Ribosomal protein S19 family protein | chr5:2955698-2956554 REVERSE LENGTH=152	0	6	5	4	10	16			AT5G65620.1	Zincin-like metalloproteases family protein | chr5:26221951-26225784 FORWARD LENGTH=791	0	2	1	0			ATCG00670.1	ATCG00670.1 | Symbols: CLPP1, PCLPP | plastid-encoded CLP P | chrC:69910-71882 REVERSE LENGTH=196	2	3	3	2	1
AT5G62700.1	TUB2 | tubulin beta chain 2 | chr5:25181560-25183501 FORWARD LENGTH=450	103	137			AT1G43170.1	ARP1, emb2207, RPL3A, RP1 | ribosomal protein 1 | chr1:16266992-16268631 FORWARD LENGTH=389	172	178			AT1G08480.1	unknown protein; FUNCTIONS IN: molecular_function unknown; INVOLVED IN: biological_process unknown; LOCATED IN: mitochondrion, plasma membrane, plastid, vacuole; EXPRESSED IN: 27 plant structures; EXPRESSED DURING: 15 growth stage	0	0	2	0	0	0	0	5			AT1G59610.1	ADL3, CF1, DRP2B, DL3 | dynamin-like 3 | chr1:21893413-21900780 FORWARD LENGTH=920	1	2	6	4	8	3			AT5G64910.1	unknown protein; BEST Arabidopsis thaliana protein match is: unknown protein (TAIR:AT5G10010.1); Has 1807 Blast hits to 1807 proteins in 277 species: Archae - 0; Bacteria - 0; Metazoa - 736; Fungi - 347; Plants - 385; Viruses - 0;	0	2	2	1			ATCG00650.1	ATCG00650.1 | Symbols: RPS18 | ribosomal protein S18 | chrC:67917-68222 FORWARD LENGTH=101	2	1	3	1	2
AT3G44690.1	unknown protein; Has 30201 Blast hits to 17322 proteins in 780 species: Archae - 12; Bacteria - 1396; Metazoa - 17338; Fungi - 3422; Plants - 5037; Viruses - 0; Other Eukaryotes - 2996 (source: NCBI BLink). | chr3:16230685-1623421	129	125			AT1G50010.1	TUA4, TOR2 | tubulin alpha-4 chain | chr1:1356421-1358266 REVERSE LENGTH=450	87	165			AT5G66120.2	3-dehydroquinate synthase, putative | chr5:26431516-26433649 REVERSE LENGTH=442	0	0	0	7	2	6	4	4			AT4G31810.1	ATP-dependent caseinolytic (Clp) protease/crotonase family protein | chr4:15387365-15390290 REVERSE LENGTH=409	1	8	5	4	8	5			AT5G64070.1	PI-4KBETA1, PI4KBETA1 | phosphatidylinositol 4-OH kinase beta1 | chr5:25637492-25643902 REVERSE LENGTH=1121	0	1	0	0			ATCG00540.1	ATCG00540.1 | Symbols: PETA | photosynthetic electron transfer A | chrC:61657-62619 FORWARD LENGTH=320	5	3	1	2	2
AT4G10320.1	tRNA synthetase class I (I, L, M and V) family protein | chr4:6397526-6404509 REVERSE LENGTH=1190	77	114			AT3G15730.1	PLDALPHA1, PLD | phospholipase D alpha 1 | chr3:5330835-5333474 FORWARD LENGTH=810	142	161			AT1G48520.1	GATB | GLU-ADT subunit B | chr1:17940185-17942540 FORWARD LENGTH=550	0	2	0	3	4	2	1	4			AT1G67680.1	SRP72 RNA-binding domain | chr1:25365962-25368464 REVERSE LENGTH=664	0	7	3	10	8	6			AT5G63140.1	ATPAP29, PAP29 | purple acid phosphatase 29 | chr5:25328237-25329616 FORWARD LENGTH=389	0	3	0	0			ATCG00500.1	ATCG00500.1 | Symbols: ACCD | acetyl-CoA carboxylase carboxyl transferase subunit beta | chrC:57075-58541 FORWARD LENGTH=488	15	21	16	19	23
AT1G43170.1	ARP1, emb2207, RPL3A, RP1 | ribosomal protein 1 | chr1:16266992-16268631 FORWARD LENGTH=389	111	111			AT1G56070.1	LOS1 | Ribosomal protein S5/Elongation factor G/III/V family protein | chr1:20968245-20971077 REVERSE LENGTH=843	152	159			AT4G17300.1;REV__AT1G29710.1	NS1, OVA8, ATNS1 | Class II aminoacyl-tRNA and biotin synthetases superfamily protein | chr4:9681558-9684833 FORWARD LENGTH=567	0	3	3	1	1	2	3	4			AT3G60750.1	Transketolase | chr3:22454004-22456824 FORWARD LENGTH=741	1	11	3	31	8	14			AT5G59950.5	RNA-binding (RRM/RBD/RNP motifs) family protein | chr5:24140235-24141504 FORWARD LENGTH=245	0	1	1	2			ATCG00490.1	ATCG00490.1 | Symbols: RBCL | ribulose-bisphosphate carboxylases | chrC:54958-56397 FORWARD LENGTH=479	400	351	366	499	468
AT1G48120.1	hydrolases;protein serine/threonine phosphatases | chr1:17774238-17779624 REVERSE LENGTH=1340	105	110			AT3G44690.1	unknown protein; Has 30201 Blast hits to 17322 proteins in 780 species: Archae - 12; Bacteria - 1396; Metazoa - 17338; Fungi - 3422; Plants - 5037; Viruses - 0; Other Eukaryotes - 2996 (source: NCBI BLink). | chr3:16230685-1623421	177	158			AT2G41680.1	NTRC | NADPH-dependent thioredoxin reductase C | chr2:17376349-17379028 REVERSE LENGTH=529	0	3	1	1	1	2	0	4			AT3G14067.1	Subtilase family protein | chr3:4658421-4660754 REVERSE LENGTH=777	1	5	5	2	7	8			AT5G59730.1	ATEXO70H7, EXO70H7 | exocyst subunit exo70 family protein H7 | chr5:24064100-24066004 REVERSE LENGTH=634	0	1	1	1			ATCG00480.1	ATCG00480.1 | Symbols: ATPB, PB | ATP synthase subunit beta | chrC:52660-54156 REVERSE LENGTH=498	21	26	21	29	24
AT1G56070.1	LOS1 | Ribosomal protein S5/Elongation factor G/III/V family protein | chr1:20968245-20971077 REVERSE LENGTH=843	65	89			AT5G24780.1	VSP1, ATVSP1 | vegetative storage protein 1 | chr5:8507783-8508889 REVERSE LENGTH=270	63	143			AT2G20930.1	SNARE-like superfamily protein | chr2:9000790-9001656 REVERSE LENGTH=140	0	0	0	0	0	2	1	4			AT4G34450.1	coatomer gamma-2 subunit, putative / gamma-2 coat protein, putative / gamma-2 COP, putative | chr4:16471956-16476795 FORWARD LENGTH=886	1	10	4	13	7	6			AT5G58110.1	chaperone binding;ATPase activators | chr5:23515275-23516479 FORWARD LENGTH=196	0	0	1	2			ATCG00470.1	ATCG00470.1 | Symbols: ATPE | ATP synthase epsilon chain | chrC:52265-52663 REVERSE LENGTH=132	8	3	5	6	7
AT5G02500.1	HSC70-1, HSP70-1, AT-HSC70-1, HSC70 | heat shock cognate protein 70-1 | chr5:554055-556334 REVERSE LENGTH=651	44	88			AT5G26742.2	emb1138 | DEAD box RNA helicase (RH3) | chr5:9285540-9288871 REVERSE LENGTH=748	116	126			AT5G49810.1	MMT | methionine S-methyltransferase | chr5:20239418-20246046 FORWARD LENGTH=1071	0	3	1	5	2	7	5	3			AT4G13930.1	SHM4 | serine hydroxymethyltransferase 4 | chr4:8048013-8050021 REVERSE LENGTH=471	1	4	2	11	7	4			AT5G57280.1	S-adenosyl-L-methionine-dependent methyltransferases superfamily protein | chr5:23204533-23206485 FORWARD LENGTH=289	0	0	1	0			ATCG00380.1	ATCG00380.1 | Symbols: RPS4 | chloroplast ribosomal protein S4 | chrC:45223-45828 REVERSE LENGTH=201	1	2	3	5	3
AT1G64880.1	Ribosomal protein S5 family protein | chr1:24105713-24108780 FORWARD LENGTH=515	63	78			AT5G60390.1	GTP binding Elongation factor Tu family protein | chr1:2463350-2464792 REVERSE LENGTH=449;AT1G07930.1 | Symbols:	97	122			AT3G58990.1	IPMI1 | isopropylmalate isomerase 1 | chr3:21797524-21798285 REVERSE LENGTH=253	0	2	2	2	2	3	2	3			AT1G25490.1	RCN1, REGA, ATB BETA BETA, EER1 | ARM repeat superfamily protein | chr1:8951700-8954899 FORWARD LENGTH=588	0	3	1	2	7	5			AT5G57210.1	Ypt/Rab-GAP domain of gyp1p superfamily protein | chr5:23181088-23183705 REVERSE LENGTH=737	0	0	1	0			ATCG00170.1	ATCG00170.1 | Symbols: RPOC2 | DNA-directed RNA polymerase family protein | chrC:15938-20068 REVERSE LENGTH=1376	0	1	1	1	1
AT5G28540.1	BIP1 | heat shock protein 70 (Hsp 70) family protein | chr5:10540665-10543274 REVERSE LENGTH=669	52	73			AT1G80070.1	Pre-mRNA-processing-splicing factor | chr4:18101438-18111029 REVERSE LENGTH=2332	98	122			ATCG00360.1	YCF3 | Tetratricopeptide repeat (TPR)-like superfamily protein | chrC:42584-43751 REVERSE LENGTH=126	0	0	1	2	1	2	1	3			AT5G61120.1	BEST Arabidopsis thaliana protein match is: Polynucleotidyl transferase, ribonuclease H-like superfamily protein (TAIR:AT5G61090.1); Has 125 Blast hits to 115 proteins in 16 species: Archae - 0; Bacteria - 0; Metazoa - 22; Fungi -	0	0	0	0	7	5			AT5G56360.1	PSL4 | calmodulin-binding protein | chr5:22823586-22827950 REVERSE LENGTH=647	0	1	0	3			ATCG00120.1	ATCG00120.1 | Symbols: ATPA | ATP synthase subunit alpha | chrC:9938-11461 REVERSE LENGTH=507	16	17	17	22	23
AT3G09630.1	Ribosomal protein L4/L1 family | chr3:2953813-2955444 FORWARD LENGTH=406	87	73			AT1G48120.1	hydrolases;protein serine/threonine phosphatases | chr1:17774238-17779624 REVERSE LENGTH=1340	86	122			AT5G49020.1	ATPRMT4A, PRMT4A | protein arginine methyltransferase 4A | chr5:19871341-19874683 FORWARD LENGTH=528	0	0	0	6	24	1	4	3			AT5G48880.2	PKT2, KAT5 | peroxisomal 3-keto-acyl-CoA thiolase 2 | chr5:19814576-19817021 REVERSE LENGTH=457	1	9	12	14	6	2			AT5G55660.1	DEK domain-containing chromatin associated protein | chr5:22539375-22543142 FORWARD LENGTH=778	0	1	2	1			AT5G67630.1	AT5G67630.1 | Symbols: | P-loop containing nucleoside triphosphate hydrolases superfamily protein | chr5:26967535-26969306 REVERSE LENGTH=469	9	14	7	3	6
AT1G52570.1	PLDALPHA2 | phospholipase D alpha 2 | chr1:19583940-19586551 REVERSE LENGTH=810	40	73			AT3G62870.1	Ribosomal protein L7Ae/L30e/S12e/Gadd45 family protein | chr3:23242862-23244273 REVERSE LENGTH=256	96	117			AT3G63260.1;AT2G24360.1;AT4G31170.1	ATMRK1 | Protein kinase superfamily protein | chr3:23373090-23374747 REVERSE LENGTH=391	0	0	0	4	3	1	0	3			AT5G38430.1	Ribulose bisphosphate carboxylase (small chain) family protein | chr5:15384350-15385155 REVERSE LENGTH=181	1	7	7	6	6	8			AT5G55260.1	PPX1, PPX-1 | protein phosphatase X 1 | chr4:13470397-13472154 REVERSE LENGTH=305	0	1	0	0			AT5G67590.1	AT5G67590.1 | Symbols: FRO1 | NADH-ubiquinone oxidoreductase-related | chr5:26958073-26959356 FORWARD LENGTH=154	2	3	3	0	3
AT1G50010.1	TUA4, TOR2 | tubulin alpha-4 chain | chr1:1356421-1358266 REVERSE LENGTH=450	54	73			AT3G09630.1	Ribosomal protein L4/L1 family | chr3:2953813-2955444 FORWARD LENGTH=406	105	109			AT1G30070.2	SGS domain-containing protein | chr1:10546794-10548072 REVERSE LENGTH=229	0	3	1	3	0	1	1	3			AT3G55620.1	emb1624 | Translation initiation factor IF6 | chr3:20634581-20636312 FORWARD LENGTH=245	1	7	6	6	6	6			AT5G54270.1	LHCB3, LHCB3*1 | light-harvesting chlorophyll B-binding protein 3 | chr5:22038424-22039383 FORWARD LENGTH=265	0	1	1	0			AT5G67360.1	AT5G67360.1 | Symbols: ARA12 | Subtilase family protein | chr5:26872192-26874465 REVERSE LENGTH=757	9	9	7	11	8
AT2G17360.1	Ribosomal protein S4 (RPS4A) family protein | chr5:2202410-2203805 FORWARD LENGTH=262	71	71			AT2G17360.1	Ribosomal protein S4 (RPS4A) family protein | chr5:2202410-2203805 FORWARD LENGTH=262	102	104			AT5G08580.1	Calcium-binding EF hand family protein | chr5:2780976-2782961 REVERSE LENGTH=391	0	0	0	3	0	1	1	3			AT3G49142.1	Tetratricopeptide repeat (TPR)-like superfamily protein | chr3:18215788-18217848 REVERSE LENGTH=686	0	0	2	2	6	4			AT5G53000.1	TAP46 | 2A phosphatase associated protein of 46 kD | chr5:21485654-21487869 REVERSE LENGTH=405	0	2	1	0			AT5G67320.1	AT5G67320.1 | Symbols: HOS15 | WD-40 repeat family protein | chr5:26857268-26860974 FORWARD LENGTH=613	6	3	5	2	1
AT2G47610.1	Ribosomal protein L7Ae/L30e/S12e/Gadd45 family protein | chr2:19529854-19531401 FORWARD LENGTH=257	67	70			AT2G36880.1	MAT3 | methionine adenosyltransferase 3 | chr2:15479721-15480893 REVERSE LENGTH=390	82	100			AT3G28810.1	Protein of unknown function (DUF1216) | chr3:10822471-10823941 REVERSE LENGTH=434	0	0	0	0	0	1	0	3			AT3G03920.1	H/ACA ribonucleoprotein complex, subunit Gar1/Naf1 protein | chr3:1009123-1010379 REVERSE LENGTH=202	1	2	2	4	6	5			AT5G52882.1	P-loop containing nucleoside triphosphate hydrolases superfamily protein | chr1:2379688	0	1	2	1			AT5G67100.1	AT5G67100.1 | Symbols: ICU2 | DNA-directed DNA polymerases | chr5:26776994-26785104 FORWARD LENGTH=1524	1	1	1	2	1
AT4G20850.1	TPP2 | tripeptidyl peptidase ii | chr4:11160935-11169889 REVERSE LENGTH=1380	50	66			AT1G64880.1	Ribosomal protein S5 family protein | chr1:24105713-24108780 FORWARD LENGTH=515	75	100			AT5G22640.1	emb1211 | MORN (Membrane Occupation and Recognition Nexus) repeat-containing protein | chr5:7529423-7533641 FORWARD LENGTH=871	0	1	1	3	2	0	2	3			AT1G18450.1	ATARP4, ARP4 | actin-related protein 4 | chr1:6348199-6351766 FORWARD LENGTH=441	1	6	2	5	6	9			AT5G52240.1	ATMP2, ATMAPR3, MSBP2, MAPR3 | membrane-associated progesterone binding protein 3 | chr3:18129669-18131353	0	0	0	2			AT5G66880.1	AT5G66880.1 | Symbols: SNRK2-3, SNRK2.3, SRK2I | sucrose nonfermenting 1(SNF1)-related protein kinase 2.3 | chr5:26710697-26712732 FORWARD LENGTH=361	0	0	1	2	0
AT1G80070.1	Pre-mRNA-processing-splicing factor | chr4:18101438-18111029 REVERSE LENGTH=2332	62	64			AT3G03540.1	NPC5 | non-specific phospholipase C5 | chr3:846350-848297 REVERSE LENGTH=521	63	99			AT3G13870.1	RHD3 | Root hair defective 3 GTP-binding protein (RHD3) | chr3:4565762-4571109 REVERSE LENGTH=802	0	0	0	4	1	0	1	3			AT5G62790.2	DXR | 1-deoxy-D-xylulose 5-phosphate reductoisomerase | chr5:25214358-25217289 REVERSE LENGTH=497	1	6	1	10	6	7			AT5G49930.1	emb1441 | zinc knuckle (CCHC-type) family protein | chr5:20308260-20312736 REVERSE LENGTH=1080	0	0	0	1			AT5G66760.1	AT5G66760.1 | Symbols: SDH1-1 | succinate dehydrogenase 1-1 | chr5:26653776-26657224 FORWARD LENGTH=634	6	7	7	2	7
AT5G25980.2	TGG2, BGLU37 | glucoside glucohydrolase 2 | chr5:9072730-9075477 FORWARD LENGTH=547	42	62			AT5G51750.1	ATSBT1.3, SBT1.3 | subtilase 1.3 | chr5:21020266-21022608 FORWARD LENGTH=780	76	92			AT1G69410.1	ATELF5A-3, ELF5A-3 | eukaryotic elongation factor 5A-3 | chr1:26089301-26090194 FORWARD LENGTH=158	0	2	0	0	1	0	1	3			AT5G04140.2	GLU1, GLS1, GLUS, FD-GOGAT | glutamate synthase 1 | chr5:1130031-1138186 FORWARD LENGTH=1648	1	5	8	20	5	8			AT5G48810.1	ATB5-B, B5 #3, ATCB5-D, CB5-D | cytochrome B5 isoform D | chr5:19789249-19790180 REVERSE LENGTH=140	0	1	5	0			AT5G66680.1	AT5G66680.1 | Symbols: DGL1 | dolichyl-diphosphooligosaccharide-protein glycosyltransferase 48kDa subunit family protein | chr5:26617840-26620581 REVERSE LENGTH=437	2	1	0	0	1
AT2G36880.1	MAT3 | methionine adenosyltransferase 3 | chr2:15479721-15480893 REVERSE LENGTH=390	57	60			AT5G26710.1	Glutamyl/glutaminyl-tRNA synthetase, class Ic | chr5:9305673-9308247 FORWARD LENGTH=719	91	91			AT3G02560.1	Ribosomal protein S7e family protein | chr3:542341-543168 FORWARD LENGTH=191	0	0	0	0	0	0	2	3			AT5G27640.2	TIF3B1, EIF3B, ATEIF3B-1, EIF3B-1, ATTIF3B1 | translation initiation factor 3B1 | chr5:9781207-9784759 REVERSE LENGTH=738	1	3	5	9	5	6			AT5G48790.1	Domain of unknown function (DUF1995) | chr5:19780010-19781977 REVERSE LENGTH=316	0	1	0	0			AT5G66590.1	AT5G66590.1 | Symbols: | CAP (Cysteine-rich secretory proteins, Antigen 5, and Pathogenesis-related 1 protein) superfamily protein | chr5:26574255-26574812 FORWARD LENGTH=185	0	0	0	1	0
AT5G51750.1	ATSBT1.3, SBT1.3 | subtilase 1.3 | chr5:21020266-21022608 FORWARD LENGTH=780	47	59			AT3G45140.1	LOX2, ATLOX2 | lipoxygenase 2 | chr3:16525437-16529233 FORWARD LENGTH=896	60	91			AT5G07020.1	proline-rich family protein | chr5:2180669-2182284 REVERSE LENGTH=235	0	0	0	1	0	0	1	3			AT5G64260.1	EXL2 | EXORDIUM like 2 | chr5:25703980-25704897 FORWARD LENGTH=305	0	2	4	3	5	4			AT5G48120.1	ARM repeat superfamily protein | chr5:19508210-19514774 REVERSE LENGTH=1134	0	0	0	1			AT5G66570.1	AT5G66570.1 | Symbols: PSBO-1, OEE1, OEE33, OE33, PSBO1, MSP-1 | PS II oxygen-evolving complex 1 | chr5:26568744-26570124 FORWARD LENGTH=332	14	10	7	11	14
AT5G26710.1	Glutamyl/glutaminyl-tRNA synthetase, class Ic | chr5:9305673-9308247 FORWARD LENGTH=719	54	57			AT5G42020.1	BIP, BIP2 | Heat shock protein 70 (Hsp 70) family protein | chr5:16807697-16810480 REVERSE LENGTH=668	64	89			AT4G17140.3	pleckstrin homology (PH) domain-containing protein | chr4:9613617-9636618 REVERSE LENGTH=4219	0	0	0	0	0	0	1	3			AT5G10920.1	L-Aspartase-like family protein | chr5:3441805-3443892 FORWARD LENGTH=517	1	7	4	7	5	4			AT5G48030.1	GFA2 | gametophytic factor 2 | chr5:19466298-19469753 REVERSE LENGTH=456	0	2	0	1			AT5G66530.1	AT5G66530.1 | Symbols: | Galactose mutarotase-like superfamily protein | chr5:26553821-26555575 REVERSE LENGTH=307	3	4	4	4	4
AT3G11130.1	Clathrin, heavy chain | chr3:3482575-3491667 REVERSE LENGTH=1705	37	56			AT4G16143.1	IMPA-2 | importin alpha isoform 2 | chr4:9134450-9137134 REVERSE LENGTH=535	52	89			AT4G10790.1	UBX domain-containing protein | chr4:6640752-6643035 REVERSE LENGTH=480	0	0	0	3	0	0	1	3			AT4G22380.1	Ribosomal protein L7Ae/L30e/S12e/Gadd45 family protein | chr5:6804075-6805102 REVERSE LENGTH=160	0	2	3	3	5	2			AT5G43850.1	ATARD4, ARD4 | RmlC-like cupins superfamily protein | chr5:17627364-17629122 REVERSE LENGTH=187	0	1	1	0			AT5G66510.2	AT5G66510.2 | Symbols: GAMMA CA3 | gamma carbonic anhydrase 3 | chr5:26550016-26551496 REVERSE LENGTH=269	1	1	0	0	0
AT2G18020.1	EMB2296 | Ribosomal protein L2 family | chr2:7837151-7838160 FORWARD LENGTH=258	46	56			AT4G36130.1	Ribosomal protein L2 family | chr4:17097613-17098656 FORWARD LENGTH=258	55	87			AT3G62700.1;AT2G47800.1	ATMRP4, EST3, MRP4, ABCC4 | multidrug resistance-associated protein 4 | chr2:19574944-19580383 FO	0	0	0	2	0	0	0	3			AT5G42080.1	ADL1, ADL1A, AG68, DRP1A, RSW9, DL1 | dynamin-like protein | chr5:16820661-16824536 REVERSE LENGTH=610	0	3	1	2	5	1			AT5G43500.1	ATARP9, ARP9 | actin-related protein 9 | chr5:17470038-17473429 FORWARD LENGTH=596	0	1	1	0			AT5G66470.1	AT5G66470.1 | Symbols: | RNA binding;GTP binding | chr5:26541986-26544302 REVERSE LENGTH=427	2	0	2	3	2
AT5G26742.2	emb1138 | DEAD box RNA helicase (RH3) | chr5:9285540-9288871 REVERSE LENGTH=748	67	55			AT3G57560.1	NAGK | N-acetyl-l-glutamate kinase | chr3:21311164-21312207 REVERSE LENGTH=347	80	87			AT1G72750.1	ATTIM23-2, TIM23-2 | translocase inner membrane subunit 23-2 | chr1:27383577-27384143 FORWARD LENGTH=188	0	0	0	2	0	0	0	3			AT5G27670.1	HTA7 | histone H2A 7 | chr5:9792807-9793365 REVERSE LENGTH=150	0	1	1	1	5	5			AT5G43010.1	RPT4A | regulatory particle triple-A ATPase 4A | chr5:17248563-17251014 REVERSE LENGTH=399	0	3	0	0			AT5G66420.2	AT5G66420.2 | Symbols: | LOCATED IN: cellular_component unknown; EXPRESSED IN: 23 plant structures; EXPRESSED DURING: 13 growth stages; CONTAINS InterPro DOMAIN/s: Uncharacterised conserved protein UCP033271 (InterPro:IPR008322), TIM-barrel signal transdu	23	23	20	17	19
AT5G20290.1	Ribosomal protein S8e family protein | chr5:6851695-6853012 REVERSE LENGTH=222	50	55			AT1G67430.1	Ribosomal protein L22p/L17e family protein | chr1:25262209-25263627 FORWARD LENGTH=175	52	87			AT1G09630.1;AT1G16920.1	RAB11, ATRABA1B, RABA1b | RAB GTPase homolog A1B | chr1:5787489-5789147 REVERSE LENGTH=216	0	0	0	1	0	0	0	3			AT3G14240.1	Subtilase family protein | chr3:4741637-4743964 REVERSE LENGTH=775	0	3	1	5	5	5			AT5G42310.1	Pentatricopeptide repeat (PPR-like) superfamily protein | chr5:16915860-16918238 FORWARD LENGTH=709	0	2	1	2			AT5G66410.1	AT5G66410.1 | Symbols: PLP3b | phosducin-like protein 3 homolog | chr5:26519909-26521459 FORWARD LENGTH=230;AT3G50960.1 | Symbols: PLP3a | phosducin-like protein 3 homolog | chr3:18938891-18940226 REVERSE LENGTH=230	0	0	0	0	1
AT4G24280.1	cpHsc70-1 | chloroplast heat shock protein 70-1 | chr4:12590094-12593437 FORWARD LENGTH=718	24	53			AT5G20290.1	Ribosomal protein S8e family protein | chr5:6851695-6853012 REVERSE LENGTH=222	88	86			AT5G41330.1	BTB/POZ domain with WD40/YVTN repeat-like protein | chr5:16536452-16537828 REVERSE LENGTH=458	0	3	1	2	4	3	3	2			AT3G57150.1	NAP57, AtNAP57, CBF5, AtCBF5 | homologue of NAP57 | chr3:21154255-21155952 REVERSE LENGTH=565	0	1	0	3	5	2			AT5G41130.2	Esterase/lipase/thioesterase family protein | chr5:16455312-16459198 REVERSE LENGTH=684	0	1	0	1			AT5G66190.1	AT5G66190.1 | Symbols: ATLFNR1, FNR1 | ferredoxin-NADP(+)-oxidoreductase 1 | chr5:26451203-26453012 REVERSE LENGTH=360	21	26	23	26	34
AT3G09840.1	CDC48, ATCDC48, CDC48A | cell division cycle 48 | chr3:3019494-3022832 FORWARD LENGTH=809	32	52			AT3G09840.1	CDC48, ATCDC48, CDC48A | cell division cycle 48 | chr3:3019494-3022832 FORWARD LENGTH=809	79	86			AT5G50950.1	FUM2 | FUMARASE 2 | chr5:20729687-20733476 FORWARD LENGTH=510	0	0	3	1	3	3	2	2			AT3G17880.1	HIP, ATTDX, ATHIP2, TDX | tetraticopeptide domain-containing thioredoxin | chr3:6123534-6126113 FORWARD LENGTH=380	0	0	0	0	5	5			AT5G40405.1	Tetratricopeptide repeat (TPR)-like superfamily protein | chr5:16169315-16171153 FORWARD LENGTH=612	0	1	0	3			AT5G66140.1	AT5G66140.1 | Symbols: PAD2 | proteasome alpha subunit D2 | chr5:26437445-26438677 REVERSE LENGTH=250	16	15	18	15	15
AT2G01250.1	Ribosomal protein L30/L7 family protein | chr2:132943-134264 REVERSE LENGTH=242	42	52			AT3G09820.1	ADK1, ATADK1 | adenosine kinase 1 | chr3:3012122-3014624 FORWARD LENGTH=344	78	86			AT1G05410.1	Protein of unknown function (DUF1423) | chr1:1585504-1587268 REVERSE LENGTH=471	0	0	0	5	1	3	1	2			AT1G48610.1	AT hook motif-containing protein | chr1:17971027-17972798 REVERSE LENGTH=212	0	1	0	0	5	3			AT5G39510.1	VTI11, ATVTI1A, ATVTI11, ZIG, SGR4, VTI1A, ZIG1 | Vesicle transport v-SNARE family protein | chr5:15822035-15823591 FORWARD LENGTH=221	0	1	0	0			AT5G66120.2	AT5G66120.2 | Symbols: | 3-dehydroquinate synthase, putative | chr5:26431516-26433649 REVERSE LENGTH=442	2	1	0	1	0
AT5G10360.1	EMB3010, RPS6B | Ribosomal protein S6e | chr5:3258734-3260142 REVERSE LENGTH=249	50	51			AT3G18780.2	ACT8 | actin 8 | chr1:18216539-18217947 FORWARD LENGTH=377	80	85			AT5G19940.1	Plastid-lipid associated protein PAP / fibrillin family protein | chr5:6739693-6740661 FORWARD LENGTH=239	0	0	1	3	2	2	1	2			AT1G04000.1	unknown protein; BEST Arabidopsis thaliana protein match is: unknown protein (TAIR:AT5G44060.1); Has 62 Blast hits to 62 proteins in 10 species: Archae - 0; Bacteria - 0; Metazoa - 0; Fungi - 0; Plants - 62; Viruses - 0; Other Euk	0	0	0	0	5	8			AT5G35840.1	PHYC | phytochrome C | chr5:14008049-14011619 FORWARD LENGTH=1111	0	2	2	2			AT5G66030.1	AT5G66030.1 | Symbols: ATGRIP, GRIP | Golgi-localized GRIP domain-containing protein | chr5:26405133-26409888 REVERSE LENGTH=788	4	2	3	3	3
AT3G07110.2	Ribosomal protein L13 family protein | chr3:2252092-2253332 FORWARD LENGTH=207	33	51			AT1G08360.1	Ribosomal protein L1p/L10e family | chr1:2636231-2637694 FORWARD LENGTH=216	68	85			AT1G14910.1	ENTH/ANTH/VHS superfamily protein | chr1:5139928-5143571 REVERSE LENGTH=692	0	1	0	2	2	2	3	2			AT5G11240.1	transducin family protein / WD-40 repeat family protein | chr5:3582949-3586782 FORWARD LENGTH=615	1	1	0	2	5	7			AT5G35430.1	Tetratricopeptide repeat (TPR)-like superfamily protein | chr5:13662077-13665735 FORWARD LENGTH=786	0	7	0	3			AT5G65950.1	AT5G65950.1 | Symbols: | FUNCTIONS IN: molecular_function unknown; INVOLVED IN: biological_process unknown; LOCATED IN: cellular_component unknown; EXPRESSED IN: 25 plant structures; EXPRESSED DURING: 15 growth stages; CONTAINS InterPro DOMAIN/s: Protein	0	2	0	0	3
AT1G20960.1	emb1507 | U5 small nuclear ribonucleoprotein helicase, putative | chr1:7302591-7309914 REVERSE LENGTH=2171	42	51			AT3G09200.1	Ribosomal protein L10 family protein | chr2:16708578-16710448 REVERSE LENGTH=317	46	84			AT5G01210.1	HXXXD-type acyl-transferase family protein | chr5:84554-85981 FORWARD LENGTH=475	0	0	1	2	1	2	1	2			AT1G80480.1	PTAC17 | plastid transcriptionally active 17 | chr1:30258272-30260570 REVERSE LENGTH=444	1	10	8	8	4	5			AT5G28370.1	Pentatricopeptide repeat (PPR) superfamily protein | chr5:10374927-10377227 FORWARD LENGTH=766;AT3G61520.1 |	0	2	1	0			AT5G65910.1	AT5G65910.1 | Symbols: | BSD domain-containing protein | chr5:26361592-26363341 REVERSE LENGTH=432	23	23	24	28	27
AT4G16143.1	IMPA-2 | importin alpha isoform 2 | chr4:9134450-9137134 REVERSE LENGTH=535	32	50			AT1G54270.1	EIF4A-2 | eif4a-2 | chr1:20260495-20262018 FORWARD LENGTH=412	53	84			AT5G50150.1	Protein of Unknown Function (DUF239) | chr5:20402444-20406375 REVERSE LENGTH=420	0	1	1	0	1	2	0	2			AT2G19770.1	PRF5 | profilin 5 | chr2:8519885-8521119 REVERSE LENGTH=134	0	8	6	4	4	6			AT5G27220.1	Frigida-like protein | chr5:9578757-9582752 FORWARD LENGTH=1181	0	24	14	6			AT5G65840.1	AT5G65840.1 | Symbols: | Thioredoxin superfamily protein | chr5:26344097-26346057 REVERSE LENGTH=275	2	1	2	1	2
AT3G55410.1	2-oxoglutarate dehydrogenase, E1 component | chr3:20541897-20545728 FORWARD LENGTH=1017	41	50			AT5G25980.2	TGG2, BGLU37 | glucoside glucohydrolase 2 | chr5:9072730-9075477 FORWARD LENGTH=547	63	83			AT3G10270.1	GYRB1 | DNA GYRASE B1 | chr3:3173805-3179756 REVERSE LENGTH=772	0	2	1	0	1	2	1	2			AT5G22770.1	alpha-ADR | alpha-adaptin | chr5:7579844-7588026 REVERSE LENGTH=1012	0	6	3	7	4	5			AT5G27120.1	NOP56-like pre RNA processing ribonucleoprotein | chr5:9541287-9543684 FORWARD LENGTH=533	0	0	1	0			AT5G65780.2	AT5G65780.2 | Symbols: ATBCAT-5 | branched-chain amino acid aminotransferase 5 / branched-chain amino acid transaminase 5 (BCAT5) | chr5:26311587-26315610 FORWARD LENGTH=1018;AT5G65770.2 | Symbols: LINC4 | little nuclei4 | chr5:26311587-26315544 FORWARD LE	26	22	16	15	18
AT3G44320.1	NIT3, AtNIT3 | nitrilase 3 | chr3:15993419-15995493 FORWARD LENGTH=346	47	50			AT3G11130.1	Clathrin, heavy chain | chr3:3482575-3491667 REVERSE LENGTH=1705	30	83			AT4G33080.1	AGC (cAMP-dependent, cGMP-dependent and protein kinase C) kinase family protein | chr4:15960146-15964296 FORWARD LENGTH=519	0	0	0	2	1	2	1	2			AT3G49080.1	Ribosomal protein S5 domain 2-like superfamily protein | chr3:18194500-18196657 REVERSE LENGTH=430	0	4	3	5	4	5			AT5G27030.2	TPR3 | TOPLESS-related 3 | chr5:9508913-9515263 REVERSE LENGTH=1134	0	6	0	0			AT5G65750.1	AT5G65750.1 | Symbols: | 2-oxoglutarate dehydrogenase, E1 component | chr5:26304212-26307947 FORWARD LENGTH=1025	0	0	1	0	0
AT2G40660.1	Nucleic acid-binding, OB-fold-like protein | chr2:16966011-16968866 FORWARD LENGTH=389	48	50			AT5G56010.1	HSP81-3, Hsp81.3, AtHsp90-3, AtHsp90.3 | heat shock protein 81-3 | chr5:22681410-22683911 FORWARD LENGTH=699	76	82			AT3G49990.1	unknown protein; Has 1524 Blast hits to 1298 proteins in 225 species: Archae - 9; Bacteria - 84; Metazoa - 474; Fungi - 184; Plants - 98; Viruses - 17; Other Eukaryotes - 658 (source: NCBI BLink). | chr3:18532492-18534000 REVERSE	0	1	0	0	1	2	3	2			AT1G12230.2	Aldolase superfamily protein | chr1:4148050-4150708 FORWARD LENGTH=427	0	4	3	4	4	1			AT5G25230.1	Ribosomal protein S5/Elongation factor G/III/V family protein | chr5:8739709-8743594 FORWARD LENGTH=973	0	0	1	1			AT5G65730.1	AT5G65730.1 | Symbols: XTH6 | xyloglucan endotransglucosylase/hydrolase 6 | chr5:26299080-26300290 FORWARD LENGTH=292	13	21	12	15	22
AT1G71220.2	EBS1 | UDP-glucose:glycoprotein glucosyltransferases;transferases, transferring hexosyl groups;transferases, transferring glycosyl groups | chr1:26841664-26851730 FORWARD LENGTH=1614	38	50			AT2G39730.1	RCA | rubisco activase | chr2:16570951-16573345 REVERSE LENGTH=474	59	80			AT2G42700.2	FUNCTIONS IN: molecular_function unknown; INVOLVED IN: vesicle-mediated transport, vesicle docking involved in exocytosis; LOCATED IN: cellular_component unknown; EXPRESSED IN: 22 plant structures; EXPRESSED DURING: 14 growth stag	0	1	0	3	1	2	2	2			AT5G41770.1	crooked neck protein, putative / cell cycle protein, putative | chr5:18651324-18653892 FORWARD LEN	1	5	3	2	4	5			AT5G24840.1	tRNA (guanine-N-7) methyltransferase | chr5:8533897-8534652 REVERSE LENGTH=251	0	4	0	1			AT5G65720.1	AT5G65720.1 | Symbols: ATNIFS1, NIFS1, NFS1, ATNFS1 | nitrogen fixation S (NIFS)-like 1 | chr5:26296349-26297710 FORWARD LENGTH=453	12	11	9	6	16
ATCG01310.1	RPL2.1 ribosomal protein L2 chrC:84337-85843 REVERSE LENGTH=274	39	49			AT5G27850.1	Ribosomal protein L18e/L15 superfamily protein | chr5:9873169-9874297 FORWARD LENGTH=187	67	79			AT5G19900.1	PRLI-interacting factor, putative | chr5:6728561-6730045 REVERSE LENGTH=494	0	0	2	0	0	2	0	2			AT4G01850.1	SAM-2, MAT2, SAM2, AtSAM2 | S-adenosylmethionine synthetase 2 | chr4:796298-797479 REVERSE LENGTH=393	1	2	3	2	4	3			AT5G24490.1	30S ribosomal protein, putative | chr5:8365690-8367178 FORWARD LENGTH=308	0	1	5	2			AT5G65690.1	AT5G65690.1 | Symbols: PCK2, PEPCK | phosphoenolpyruvate carboxykinase 2 | chr5:26266477-26269486 FORWARD LENGTH=670	3	3	4	3	5
AT1G08360.1	Ribosomal protein L1p/L10e family | chr1:2636231-2637694 FORWARD LENGTH=216	65	49			AT1G20620.1	CAT3, SEN2, ATCAT3 | catalase 3 | chr1:7143142-7146193 FORWARD LENGTH=492	61	78			AT5G09770.1;AT5G64650.1	Ribosomal protein L17 family protein | chr5:25839542-25840775 REVERSE LENGTH=160	0	1	2	0	0	2	0	2			AT5G59870.1	HTA6 | histone H2A 6 | chr5:24115605-24116144 REVERSE LENGTH=150	0	2	2	1	4	4			AT5G24165.1	unknown protein; FUNCTIONS IN: molecular_function unknown; INVOLVED IN: biological_process unknown; LOCATED IN: chloroplast; EXPRESSED IN: 22 plant structures; EXPRESSED DURING: 13 growth stages; BEST Arabidopsis thaliana protein	0	2	0	0			AT5G65620.1	AT5G65620.1 | Symbols: | Zincin-like metalloproteases family protein | chr5:26221951-26225784 FORWARD LENGTH=791	0	4	1	3	0
AT1G54270.1	EIF4A-2 | eif4a-2 | chr1:20260495-20262018 FORWARD LENGTH=412	35	48			AT2G40660.1	Nucleic acid-binding, OB-fold-like protein | chr2:16966011-16968866 FORWARD LENGTH=389	77	76			AT2G28900.1	OEP16, ATOEP16-L, ATOEP16-1, OEP16-1 | outer plastid envelope protein 16-1 | chr2:12414423-12415459 REVERSE LENGTH=148	0	0	0	8	3	1	0	2			AT5G62300.1	Ribosomal protein S10p/S20e family protein | chr3:16471606-16472312 REVERSE LENGTH=124	1	3	2	7	4	4			AT5G23120.1	HCF136 | photosystem II stability/assembly factor, chloroplast (HCF136) | chr5:7778154-7780463 FORWARD LENGTH=403	0	1	0	2			AT5G65540.1	AT5G65540.1 | Symbols: | unknown protein; Has 6825 Blast hits to 3811 proteins in 289 species: Archae - 0; Bacteria - 184; Metazoa - 2139; Fungi - 760; Plants - 816; Viruses - 52; Other Eukaryotes - 2874 (source: NCBI BLink). | chr5:26195710-26198112 FORW	0	0	0	3	2
AT2G39730.1	RCA | rubisco activase | chr2:16570951-16573345 REVERSE LENGTH=474	27	47			AT2G36530.1	LOS2, ENO2 | Enolase | chr2:15321081-15323786 REVERSE LENGTH=444	58	75			AT5G39600.1	CONTAINS InterPro DOMAIN/s: Ribosomal protein L53, mitochondrial (InterPro:IPR019716); Has 50 Blast hits to 50 proteins in 19 species: Archae - 0; Bacteria - 0; Metazoa - 6; Fungi - 0; Plants - 42; Viruses - 0; Other Eukaryotes -	0	0	2	1	2	1	2	2			AT4G30930.1	NFD1 | Ribosomal protein L21 | chr4:15050170-15051630 REVERSE LENGTH=270	1	4	2	4	4	4			AT5G22800.1	EMB86, EMB1030, EMB263 | Alanyl-tRNA synthetase, class IIc | chr5:7616221-7619961 REVERSE LENGTH=978	0	0	0	1			AT5G65460.1	AT5G65460.1 | Symbols: KCA2, KAC2 | kinesin like protein for actin based chloroplast movement 2 | chr5:26161831-26169001 REVERSE LENGTH=1264	1	2	4	2	2
AT3G55870.1	ADC synthase superfamily protein | chr3:20731326-20733765 FORWARD LENGTH=492	30	46			AT1G20960.1	emb1507 | U5 small nuclear ribonucleoprotein helicase, putative | chr1:7302591-7309914 REVERSE LENGTH=2171	83	74			AT1G12010.1;AT1G05010.1	EFE, ACO4, EAT1 | ethylene-forming enzyme | chr1:1431419-1432695 REVERSE LENGTH=323	0	3	1	1	2	1	2	2			AT3G06810.1	IBR3 | acyl-CoA dehydrogenase-related | chr3:2146534-2150654 FORWARD LENGTH=824	1	6	2	4	4	7			AT5G20740.1	Plant invertase/pectin methylesterase inhibitor superfamily protein | chr5:7025867-7026484 REVERSE LENGTH=205	0	0	0	2			AT5G65430.3	AT5G65430.3 | Symbols: GRF8 | general regulatory factor 8 | chr5:26148630-26150255 REVERSE LENGTH=260	4	4	2	2	4
AT5G35200.1	ENTH/ANTH/VHS superfamily protein | chr5:13462463-13465581 REVERSE LENGTH=544	41	45			AT4G24280.1	cpHsc70-1 | chloroplast heat shock protein 70-1 | chr4:12590094-12593437 FORWARD LENGTH=718	48	73			AT2G05840.1	PAA2 | 20S proteasome subunit PAA2 | chr2:2234226-2236053 FORWARD LENGTH=246	0	1	0	1	2	1	0	2			AT2G18740.1	Small nuclear ribonucleoprotein family protein | chr4:14836773-14837919 REVERSE LENGTH=88	1	3	2	3	4	5			AT5G18410.1	PIR, KLK, PIR121, SRA1, PIRP, ATSRA1 | transcription activators | chr5:6097456-6104783 REVERSE LENGTH=1283	0	0	1	1			AT5G65360.1	AT5G65360.1 | Symbols: | Histone superfamily protein | chr5:26120099-26120509 REVERSE LENGTH=136;AT5G10400.1 | Symbols: | Histone superfamily protein | chr5:3270478-3270888 REVERSE LENGTH=136;AT5G10390.1 | Symbols: | Histone superfamily protein | chr5:3	0	0	0	0	0
AT3G03540.1	NPC5 | non-specific phospholipase C5 | chr3:846350-848297 REVERSE LENGTH=521	54	45			AT2G41840.1	Ribosomal protein S5 family protein | chr2:17460016-17461398 REVERSE LENGTH=285	54	73			AT1G11475.1	NRPB10, NRPD10, NRPE10 | RNA polymerases N / 8 kDa subunit | chr1:3862520-3863805 FORWARD LENGTH=71	0	2	4	1	1	1	1	2			AT5G62350.1	Plant invertase/pectin methylesterase inhibitor superfamily protein | chr5:25037504-25038112 FORWARD LENGTH=202	0	4	1	4	4	3			AT5G18230.2	transcription regulator NOT2/NOT3/NOT5 family protein | chr5:6021610-6027031 REVERSE LENGTH=845	0	0	1	0			AT5G65020.1	AT5G65020.1 | Symbols: ANNAT2 | annexin 2 | chr5:25973915-25975554 FORWARD LENGTH=317	4	4	1	1	3
AT2G17630.1	Pyridoxal phosphate (PLP)-dependent transferases superfamily protein | chr2:7666637-7667905 FORWARD LENGTH=422	25	45			AT1G18540.1	Ribosomal protein L6 family protein | chr1:6377448-6378548 REVERSE LENGTH=233	59	71			AT2G40765.1	unknown protein; FUNCTIONS IN: molecular_function unknown; INVOLVED IN: biological_process unknown; LOCATED IN: mitochondrion, mitochondrial respiratory chain complex III; EXPRESSED IN: 24 plant structures; EXPRESSED DURING: 15 gr	0	0	1	2	1	1	1	2			AT4G16390.1	SVR7 | pentatricopeptide (PPR) repeat-containing protein | chr4:9257985-9260093 FORWARD LENGTH=702	0	1	1	2	4	4			AT5G18190.1	Protein kinase family protein | chr5:6010215-6013724 REVERSE LENGTH=691	0	0	0	1			AT5G65010.2	AT5G65010.2 | Symbols: ASN2 | asparagine synthetase 2 | chr5:25969224-25972278 FORWARD LENGTH=579	3	1	5	2	0
AT1G52400.1	BGL1, BGLU18, ATBG1 | beta glucosidase 18 | chr1:19515250-19517930 FORWARD LENGTH=528	39	45			AT3G09440.1	Heat shock protein 70 (Hsp 70) family protein | chr3:2903434-2905632 REVERSE LENGTH=649	40	70			AT3G16140.1;AT1G52230.1	PSAH2, PSAH-2, PSI-H | photosystem I subunit H2 | chr1:19454902-19455508 FORWARD LENGTH=145	0	0	0	2	1	1	2	2			AT4G07410.1	Transducin family protein / WD-40 repeat family protein | chr4:4201465-4205136 REVERSE LENGTH=815	0	5	1	4	4	3			AT5G17170.1	ENH1 | rubredoxin family protein | chr5:5649335-5650975 FORWARD LENGTH=271	0	1	0	0			AT5G64910.1	AT5G64910.1 | Symbols: | unknown protein; BEST Arabidopsis thaliana protein match is: unknown protein (TAIR:AT5G10010.1); Has 1807 Blast hits to 1807 proteins in 277 species: Archae - 0; Bacteria - 0; Metazoa - 736; Fungi - 347; Plants - 385; Viruses - 0;	1	0	1	0	3
AT2G41840.1	Ribosomal protein S5 family protein | chr2:17460016-17461398 REVERSE LENGTH=285	38	44			AT2G31610.1	Ribosomal protein S3 family protein | chr2:13450384-13451669 FORWARD LENGTH=250	67	69			AT4G36390.1	Methylthiotransferase | chr4:17194746-17197054 REVERSE LENGTH=640	0	0	0	2	1	1	1	2			AT3G21140.1	Pyridoxamine 5-phosphate oxidase family protein | chr3:7409696-7412086 REVERSE LENGTH=387	0	3	1	4	4	1			AT5G16300.1	Vps51/Vps67 family (components of vesicular transport) protein | chr5:5338119-5342186 FORWARD LENGTH=1068	0	0	1	0			AT5G64760.1	AT5G64760.1 | Symbols: RPN5B | regulatory particle non-ATPase subunit 5B | chr5:25894027-25896445 REVERSE LENGTH=442	1	3	1	2	2
AT1G74050.1	Ribosomal protein L6 family protein | chr1:27850033-27851299 REVERSE LENGTH=233	52	43			AT1G01300.1	Eukaryotic aspartyl protease family protein | chr1:117065-118522 FORWARD LENGTH=485	51	69			AT5G08540.1	unknown protein; FUNCTIONS IN: molecular_function unknown; INVOLVED IN: biological_process unknown; LOCATED IN: chloroplast thylakoid membrane, chloroplast, chloroplast envelope; EXPRESSED IN: 24 plant structures; EXPRESSED DURING	0	3	4	5	0	1	0	2			AT5G54640.1	HTA10 | histone H2A 10 | chr1	1	1	1	1	4	7			AT5G15680.1	ARM repeat superfamily protein | chr5:5101188-5110793 REVERSE LENGTH=2153	0	3	0	0			AT5G64680.3	AT5G64680.3 | Symbols: | unknown protein; FUNCTIONS IN: molecular_function unknown; INVOLVED IN: biological_process unknown; EXPRESSED IN: 22 plant structures; EXPRESSED DURING: 13 growth stages; Has 53 Blast hits to 53 proteins in 20 species: Archae - 0;	0	0	1	0	0
AT5G60390.1	GTP binding Elongation factor Tu family protein | chr1:2463350-2464792 REVERSE LENGTH=449;AT1G07930.1 | Symbols:	35	42			AT4G13940.1	HOG1, EMB1395, SAHH1, MEE58, ATSAHH1 | S-adenosyl-L-homocysteine hydrolase | chr4:8054931-8056676 FORWARD LENGTH=485	46	68			AT3G02710.1	ARM repeat superfamily protein | chr3:583184-585780 FORWARD LENGTH=529	0	1	2	0	0	1	2	2			AT1G14610.1	TWN2, VALRS | valyl-tRNA synthetase / valine--tRNA ligase (VALRS) | chr1:5008502-5014486 REVERSE LENGTH=1108	1	2	1	4	4	2			AT5G14790.1	ARM repeat superfamily protein | chr5:4784058-4785508 FORWARD LENGTH=346	0	0	0	2			AT5G64610.1	AT5G64610.1 | Symbols: HAM1 | histone acetyltransferase of the MYST family 1 | chr5:25828333-25830503 REVERSE LENGTH=445	0	3	2	2	2
AT4G34670.1	Ribosomal protein S3Ae | chr4:16548724-16550222 FORWARD LENGTH=262	36	42			AT3G52930.1	Aldolase superfamily protein | chr3:19627383-19628874 REVERSE LENGTH=358	62	68			AT3G62830.1	UXS2, ATUXS2, AUD1 | NAD(P)-binding Rossmann-fold superfamily protein | chr3:23232539-23235353 FORWARD LENGTH=445	0	0	1	0	0	1	2	2			AT1G70200.1	RNA-binding (RRM/RBD/RNP motifs) family protein | chr1:26432514-26434351 REVERSE LENGTH=538	0	5	0	2	4	3			AT5G14610.1	DEAD box RNA helicase family protein | chr5:4711271-4714713 FORWARD LENGTH=712	0	2	0	0			AT5G64570.1	AT5G64570.1 | Symbols: XYL4, ATBXL4 | beta-D-xylosidase 4 | chr5:25810227-25813309 REVERSE LENGTH=784	4	6	6	7	4
AT3G49010.1	ATBBC1, BBC1, RSU2 | breast basic conserved 1 | chr3:18166971-18168047 REVERSE LENGTH=206	46	42			AT3G20820.1	Leucine-rich repeat (LRR) family protein | chr3:7280930-7282027 FORWARD LENGTH=365	48	68			AT4G32960.1	unknown protein; BEST Arabidopsis thaliana protein match is: unknown protein (TAIR:AT4G32970.1); Has 106 Blast hits to 106 proteins in 39 species: Archae - 0; Bacteria - 0; Metazoa - 62; Fungi - 0; Plants - 37; Viruses - 0; Other	0	0	1	0	0	1	1	2			AT1G48620.1	HON5 | high mobility group A5 | chr1:17974148-17976301 REVERSE LENGTH=479	0	0	0	0	4	4			AT5G13630.1	GUN5, CCH, CHLH, CCH1, ABAR | magnesium-chelatase subunit chlH, chloroplast, putative / Mg-protoporphyrin IX chelatase, putative (CHLH) | chr5:4387567-4392082 REVERSE LENGTH=1381	0	3	3	1			AT5G64460.2	AT5G64460.2 | Symbols: | Phosphoglycerate mutase family protein | chr5:25773009-25775104 REVERSE LENGTH=282	6	1	2	3	2
AT3G28500.1	60S acidic ribosomal protein family | chr3:10682204-10682551 FORWARD LENGTH=115	36	42			AT2G04030.1	CR88, EMB1956, HSP90.5, Hsp88.1, AtHsp90.5 | Chaperone protein htpG family protein | chr2:1281983-1285909 FORWARD LENGTH=780	65	68			AT1G76630.2	Tetratricopeptide repeat (TPR)-like superfamily protein | chr1:28759699-28765042 FORWARD LENGTH=1168	0	0	1	0	0	1	1	2			AT2G13560.1	NAD-ME1 | NAD-dependent malic enzyme 1 | chr2:5650089-5655103 FORWARD LENGTH=623	1	3	7	5	3	3			AT5G13300.1	SFC, VAN3, AGD3 | ARF GTPase-activating protein | chr5:4255923-4262018 REVERSE LENGTH=827	0	0	0	1			AT5G64430.1	AT5G64430.1 | Symbols: | Octicosapeptide/Phox/Bem1p family protein | chr5:25762540-25764081 REVERSE LENGTH=513	1	0	0	0	1
AT5G26000.1	TGG1, BGLU38 | thioglucoside glucohydrolase 1 | chr5:9079678-9082347 REVERSE LENGTH=541	26	41			AT5G10360.1	EMB3010, RPS6B | Ribosomal protein S6e | chr5:3258734-3260142 REVERSE LENGTH=249	69	67			AT2G43160.3;AT3G59290.1	ENTH/VHS family protein | chr2:17948884-17953267 FORWARD LENGTH=895	0	4	1	2	0	1	4	2			AT2G33430.1	DAL1, DAL | differentiation and greening-like 1 | chr2:14162732-14164729 FORWARD LENGTH=219	1	5	6	4	3	2			AT5G13270.1	RARE1 | Pentatricopeptide repeat (PPR) superfamily protein | chr5:4246954-4249212 REVERSE LENGTH=752	0	0	2	0			AT5G64420.1	AT5G64420.1 | Symbols: | DNA polymerase V family | chr5:25756416-25761122 FORWARD LENGTH=1306	0	0	0	0	2
AT3G48930.1	EMB1080 | Nucleic acid-binding, OB-fold-like protein | chr3:18141017-18142189 REVERSE LENGTH=160	38	41			AT1G52570.1	PLDALPHA2 | phospholipase D alpha 2 | chr1:19583940-19586551 REVERSE LENGTH=810	53	67			AT5G08565.1	Transcription initiation Spt4-like protein | chr5:2775964-2777154 FORWARD LENGTH=116	0	5	1	1	0	1	2	2			AT1G16350.1	Aldolase-type TIM barrel family protein | chr1:5590951-5592872 FORWARD LENGTH=502	1	9	6	4	3	3			AT5G10770.1	Eukaryotic aspartyl protease family protein | chr5:3403331-3405331 REVERSE LENGTH=474	0	1	0	1			AT5G64400.2	AT5G64400.2 | Symbols: | BEST Arabidopsis thaliana protein match is: Cox19-like CHCH family protein (TAIR:AT5G09570.1); Has 127 Blast hits to 125 proteins in 40 species: Archae - 0; Bacteria - 9; Metazoa - 16; Fungi - 2; Plants - 64; Viruses - 0; Other Eu	0	3	0	2	1
AT3G20820.1	Leucine-rich repeat (LRR) family protein | chr3:7280930-7282027 FORWARD LENGTH=365	30	41			AT5G26000.1	TGG1, BGLU38 | thioglucoside glucohydrolase 1 | chr5:9079678-9082347 REVERSE LENGTH=541	55	66			AT5G05370.1;AT3G10860.1	Cytochrome b-c1 complex, subunit 8 protein | chr3:3399815-3400514 FORWARD LENGTH=72	0	0	0	1	0	1	1	2			AT5G43940.2	HOT5 | GroES-like zinc-binding dehydrogenase family protein | chr5:17684265-17686379 FORWARD LENGTH=391	1	8	5	8	3	4			AT5G10630.2	Translation elongation factor EF1A/initiation factor IF2gamma family protein | chr5:3360561-3364414 FORWARD LENGTH=668	0	1	0	1			AT5G64370.1	AT5G64370.1 | Symbols: BETA-UP, PYD3 | beta-ureidopropionase | chr5:25739264-25741031 FORWARD LENGTH=408	12	12	13	14	12
AT3G09200.1	Ribosomal protein L10 family protein | chr2:16708578-16710448 REVERSE LENGTH=317	33	41			AT5G11170.1	DEAD/DEAH box RNA helicase family protein | chr5:3567389-3570686 FORWARD LENGTH=486	75	66			AT5G07300.1;AT5G61900.1	BON2 | Calcium-dependent phospholipid-binding Copine family protein | chr5:2299996-2303040 FORWARD LENGTH=586	0	0	0	0	0	1	0	2			AT3G52200.2	LTA3 | Dihydrolipoamide acetyltransferase, long form protein | chr3:19360317-19366091 FORWARD LENGTH=713	1	4	5	4	3	1			AT5G10260.1	ATRABH1D, ATRAB-H1D, RAB-H1D, ATRAB6, RABH1d | RAB GTPase homolog H1D | chr2:9466568-9467688 FORWARD LENGTH=207;AT2G44610.1 |	0	1	0	2			AT5G64350.1	AT5G64350.1 | Symbols: FKBP12, ATFKBP12 | FK506-binding protein 12 | chr5:25734810-25735990 REVERSE LENGTH=112	2	2	4	3	8
AT1G71080.1	RNA polymerase II transcription elongation factor | chr1:26809987-26811645 REVERSE LENGTH=326	35	40			AT4G22010.1	sks4 | SKU5 similar 4 | chr4:11663429-11666463 FORWARD LENGTH=541	63	66			AT4G27800.1	TAP38, PPH1 | thylakoid-associated phosphatase 38 | chr4:13852013-13854091 REVERSE LENGTH=388	0	0	0	0	0	1	0	2			AT5G16960.1	Zinc-binding dehydrogenase family protein | chr5:5574537-5575884 REVERSE LENGTH=346	0	3	4	5	3	2			AT5G09620.1	Octicosapeptide/Phox/Bem1p family protein | chr5:2983757-2985352 REVERSE LENGTH=531	0	2	0	0			AT5G64270.1	AT5G64270.1 | Symbols: | splicing factor, putative | chr5:25706909-25710718 FORWARD LENGTH=1269	16	18	13	9	11
AT5G09810.1	ACT7 | actin 7 | chr5:3052809-3054220 FORWARD LENGTH=377	44	39			AT4G20360.1	ATRAB8D, ATRABE1B, RABE1b | RAB GTPase homolog E1B | chr4:10990036-10991466 FORWARD LENGTH=476	43	66			AT3G03150.1	unknown protein; FUNCTIONS IN: molecular_function unknown; INVOLVED IN: biological_process unknown; LOCATED IN: mitochondrion; EXPRESSED IN: 22 plant structures; EXPRESSED DURING: 13 growth stages; BEST Arabidopsis thaliana protei	0	0	0	0	0	1	0	2			AT2G44530.1	Phosphoribosyltransferase family protein | chr2:18383732-18385974 FORWARD LENGTH=394	1	2	4	1	3	5			AT5G08740.1	NDC1 | NAD(P)H dehydrogenase C1 | chr5:2848752-2851323 REVERSE LENGTH=519	0	0	0	1			AT5G64250.2	AT5G64250.2 | Symbols: | Aldolase-type TIM barrel family protein | chr5:25697623-25698945 REVERSE LENGTH=333	0	1	1	0	1
AT3G57560.1	NAGK | N-acetyl-l-glutamate kinase | chr3:21311164-21312207 REVERSE LENGTH=347	35	39			AT4G18100.1	Ribosomal protein L32e | chr4:10035715-10036475 REVERSE LENGTH=133	58	66			AT1G58060.1	RNA helicase family protein | chr1:21489480-21501775 REVERSE LENGTH=1459	0	0	0	2	0	1	0	2			AT1G08520.1	ALB1, ALB-1V, V157, PDE166, CHLD | ALBINA 1 | chr1:2696538-2700819 FORWARD LENGTH=760	1	6	4	9	3	2			AT5G08540.1	unknown protein; FUNCTIONS IN: molecular_function unknown; INVOLVED IN: biological_process unknown; LOCATED IN: chloroplast thylakoid membrane, chloroplast, chloroplast envelope; EXPRESSED IN: 24 plant structures; EXPRESSED DURING	0	1	1	0			AT5G64200.1	AT5G64200.1 | Symbols: ATSC35, SC35, At-SC35 | ortholog of human splicing factor SC35 | chr5:25681849-25683553 REVERSE LENGTH=303	3	4	4	3	3
AT2G43030.1	Ribosomal protein L3 family protein | chr2:17894898-17895713 FORWARD LENGTH=271	23	39			AT2G21390.1	Coatomer, alpha subunit | chr2:9152428-9156577 FORWARD LENGTH=1218	56	66			AT4G16190.1	Papain family cysteine protease | chr4:9171512-9172877 FORWARD LENGTH=373	0	1	0	1	0	1	4	2			AT4G27000.1	ATRBP45C | RNA-binding (RRM/RBD/RNP motifs) family protein | chr4:13554983-13557763 REVERSE LENGTH=415	0	4	3	4	3	5			AT5G08050.1	Protein of unknown function (DUF1118) | chr5:2578418-2578964 FORWARD LENGTH=158	0	1	0	1			AT5G64140.1	AT5G64140.1 | Symbols: RPS28 | ribosomal protein S28 | chr5:25667529-25667723 REVERSE LENGTH=64	1	1	1	1	2
AT2G20580.1	RPN1A, ATRPN1A | 26S proteasome regulatory subunit S2 1A | chr2:8859211-8864699 FORWARD LENGTH=891	24	39			AT5G17920.1	ATCIMS, ATMETS, ATMS1 | Cobalamin-independent synthase family protein | chr5:5935771-5939195 FORWARD LENGTH=765	45	65			AT5G65760.1	Serine carboxypeptidase S28 family protein | chr5:26308289-26310891 FORWARD LENGTH=515	0	1	0	0	0	1	1	2			AT3G25800.1	PDF1, PR 65, PP2AA2 | protein phosphatase 2A subunit A2 | chr3:9422822-9425783 REVERSE LENGTH=587	0	5	3	5	3	4			AT5G06970.1	Protein of unknown function (DUF810) | chr5:2158431-2166004 REVERSE LENGTH=1101	0	0	1	2			AT5G64130.3	AT5G64130.3 | Symbols: | cAMP-regulated phosphoprotein 19-related protein | chr5:25664547-25665339 REVERSE LENGTH=140	1	1	1	2	1
AT2G05920.1	Subtilase family protein | chr2:2269831-2272207 REVERSE LENGTH=754	27	39			AT5G09810.1	ACT7 | actin 7 | chr5:3052809-3054220 FORWARD LENGTH=377	46	65			AT5G44720.1	Molybdenum cofactor sulfurase family protein | chr5:18043086-18045275 FORWARD LENGTH=308	0	0	1	2	3	0	1	2			AT2G36130.1	Cyclophilin-like peptidyl-prolyl cis-trans isomerase family protein | chr2:15166863-15168259 FORWARD LENGTH=164	0	5	3	4	3	5			AT5G06360.1	Ribosomal protein S8e family protein | chr5:1944835-1946512 FORWARD LENGTH=260	0	0	2	0			AT5G64070.1	AT5G64070.1 | Symbols: PI-4KBETA1, PI4KBETA1 | phosphatidylinositol 4-OH kinase beta1 | chr5:25637492-25643902 REVERSE LENGTH=1121	1	2	0	0	2
AT1G67090.1	RBCS1A | ribulose bisphosphate carboxylase small chain 1A | chr1:25048465-25049249 REVERSE LENGTH=180	23	39			AT2G20580.1	RPN1A, ATRPN1A | 26S proteasome regulatory subunit S2 1A | chr2:8859211-8864699 FORWARD LENGTH=891	68	65			AT1G01950.3	ARK2 | armadillo repeat kinesin 2 | chr1:325473-330403 FORWARD LENGTH=915	0	0	0	1	3	0	3	2			AT2G20060.1	Ribosomal protein L4/L1 family | chr2:8659384-8661227 FORWARD LENGTH=300	0	6	3	2	3	6			AT5G05000.2	TOC34, ATTOC34, OEP34 | translocon at the outer envelope membrane of chloroplasts 34 | chr5:1474262-1475772 REVERSE LENGTH=313	0	2	0	0			AT5G64050.1	AT5G64050.1 | Symbols: ATERS, OVA3, ERS | glutamate tRNA synthetase | chr5:25630196-25633099 REVERSE LENGTH=570	1	1	1	1	2
AT5G27850.1	Ribosomal protein L18e/L15 superfamily protein | chr5:9873169-9874297 FORWARD LENGTH=187	46	38			AT5G60100.2	PRR3 | pseudo-response regulator 3 | chr5:24198215-24200502 REVERSE LENGTH=522	37	64			AT4G10100.1	CNX7, SIR5 | co-factor for nitrate, reductase and xanthine dehydrogenase 7 | chr4:6309091-6309381 FORWARD LENGTH=96	0	1	0	1	2	0	2	2			AT1G50480.1	THFS | 10-formyltetrahydrofolate synthetase | chr1:18702064-18704687 FORWARD LENGTH=634	0	5	3	8	3	1			AT5G04870.1	CPK1, ATCPK1 | calcium dependent protein kinase 1 | chr5:1417015-1419877 REVERSE LENGTH=610	0	0	1	0			AT5G64040.2	AT5G64040.2 | Symbols: PSAN | photosystem I reaction center subunit PSI-N, chloroplast, putative / PSI-N, putative (PSAN) | chr5:25628690-25629409 REVERSE LENGTH=181	2	5	3	4	1
AT5G17920.1	ATMS2, MS2 | methionine synthase 2 | chr3:957602-960740 FORWARD LENGTH=765	20	38			AT5G38420.1	Ribulose bisphosphate carboxylase (small chain) family protein | chr5:15377501-15378306 REVERSE L	40	63			ATCG00710.1	PSBH | photosystem II reaction center protein H | chrC:74485-74706 FORWARD LENGTH=73	0	0	2	6	1	0	0	2			AT1G41880.1	Ribosomal protein L35Ae family protein | chr1:15651585-15652427 REVERSE LENGTH=111	0	5	3	1	3	3			AT5G04290.1	KTF1, SPT5L | kow domain-containing transcription factor 1 | chr5:1196069-1202653 FORWARD LENGTH=1493	0	1	2	2			AT5G63980.1	AT5G63980.1 | Symbols: SAL1, ALX8, ATSAL1, HOS2, FRY1, RON1 | Inositol monophosphatase family protein | chr5:25609840-25611802 FORWARD LENGTH=407	4	3	6	7	5
AT3G55220.1	Cleavage and polyadenylation specificity factor (CPSF) A subunit protein | chr3:204605	26	38			AT4G00100.1	ATRPS13A, RPS13, PFL2, RPS13A | ribosomal protein S13A | chr4:37172-38123 FORWARD LENGTH=151	44	63			ATCG00720.1	PETB | photosynthetic electron transfer B | chrC:74841-76292 FORWARD LENGTH=215	0	0	1	2	1	0	0	2			AT4G23680.1	Polyketide cyclase/dehydrase and lipid transport superfamily protein | chr4:12336416-12337417 REVERSE LENGTH=151	1	2	3	5	3	3			AT5G03610.1	GDSL-like Lipase/Acylhydrolase superfamily protein | chr5:915650-918326 FORWARD LENGTH=359	0	0	1	1			AT5G63960.2	AT5G63960.2 | Symbols: EMB2780 | DNA binding;nucleotide binding;nucleic acid binding;DNA-directed DNA polymerases;DNA-directed DNA polymerases | chr5:25599597-25606672 FORWARD LENGTH=1112	1	1	1	1	1
AT3G04840.1	Ribosomal protein S3Ae | chr3:1329751-1331418 FORWARD LENGTH=262	26	38			AT1G78570.1	RHM1, ROL1, ATRHM1 | rhamnose biosynthesis 1 | chr1:29550110-29552207 FORWARD LENGTH=669	52	63			AT5G46110.4	APE2, TPT | Glucose-6-phosphate/phosphate translocator-related | chr5:18697606-18700223 FORWARD LENGTH=415	0	0	1	4	1	0	0	2			AT3G52990.1	Pyruvate kinase family protein | chr3:19649046-19652237 FORWARD LENGTH=527	1	3	3	3	3	2			AT5G03160.1	ATP58IPK, P58IPK | homolog of mamallian P58IPK | chr5:750286-752671 FORWARD LENGTH=482	0	5	0	0			AT5G63890.2	AT5G63890.2 | Symbols: ATHDH, HISN8, HDH | histidinol dehydrogenase | chr5:25565600-25568104 REVERSE LENGTH=466	5	2	6	2	4
AT1G07890.3	APX1, MEE6, CS1, ATAPX1, ATAPX01 | ascorbate peroxidase 1 | chr1:2438005-2439435 FORWARD LENGTH=250	34	38			AT3G07110.2	Ribosomal protein L13 family protein | chr3:2252092-2253332 FORWARD LENGTH=207	73	62			AT1G07960.2	ATPDIL5-1, PDIL5-1 | PDI-like 5-1 | chr1:2467681-2468831 FORWARD LENGTH=146	0	1	1	0	1	0	2	2			AT3G14990.1	Class I glutamine amidotransferase-like superfamily protein | chr3:5047510-5049621 FORWARD LENGTH=392	1	3	3	6	3	5			AT5G02310.1	PRT6 | proteolysis 6 | chr5:474279-482552 FORWARD LENGTH=2006	0	5	0	0			AT5G63870.2	AT5G63870.2 | Symbols: PP7 | serine/threonine phosphatase 7 | chr5:25561336-25562908 REVERSE LENGTH=413	0	2	1	1	2
AT5G56010.1	Hsp81.4, AtHsp90.4 | HEAT SHOCK PROTEIN 81.4 | chr5:22677602-22680067 REVERSE LENGTH=699	25	36			AT2G01250.1	Ribosomal protein L30/L7 family protein | chr2:132943-134264 REVERSE LENGTH=242	70	62			AT5G49510.1	PFD3 | prefoldin 3 | chr5:20080729-20082456 FORWARD LENGTH=195	0	3	1	0	1	0	1	2			AT3G13200.1	EMB2769 | Cwf15 / Cwc15 cell cycle control family protein | chr3:4242239-4243976 FORWARD LENGTH=230	1	3	3	1	3	2			AT4G39280.1	phenylalanyl-tRNA synthetase, putative / phenylalanine--tRNA ligase, putative | chr4:18281641-18284831 REVERSE LENGTH=485	0	2	0	1			AT5G63860.1	AT5G63860.1 | Symbols: UVR8 | Regulator of chromosome condensation (RCC1) family protein | chr5:25554821-25558587 REVERSE LENGTH=440	7	6	9	6	4
AT3G29410.1	Terpenoid cyclases/Protein prenyltransferases superfamily protein | chr3:11302574-11305060 REVERSE LENGTH=603	38	36			AT1G13440.1	GAPC-2, GAPC2 | glyceraldehyde-3-phosphate dehydrogenase C2 | chr1:4608465-4610494 REVERSE LENGTH=338	47	62			AT4G22890.1	PGR5-LIKE A | PGR5-LIKE A | chr4:12007157-12009175 FORWARD LENGTH=324	0	0	0	1	1	0	1	2			ATMG00290.1	Alpha-L RNA-binding motif/Ribosomal protein S4 family protein | chr2:3472604-3473692 REVERSE LENGTH=362	0	6	2	1	3	2			AT4G36390.1	Methylthiotransferase | chr4:17194746-17197054 REVERSE LENGTH=640	0	2	0	0			AT5G63840.1	AT5G63840.1 | Symbols: RSW3, PSL5 | Glycosyl hydrolases family 31 protein | chr5:25545056-25548922 FORWARD LENGTH=921	47	59	56	51	64
AT3G25920.1	RPL15 | ribosomal protein L15 | chr3:9491268-9492558 REVERSE LENGTH=277	33	36			AT3G28500.1	60S acidic ribosomal protein family | chr3:10682204-10682551 FORWARD LENGTH=115	54	61			AT3G02870.1	VTC4 | Inositol monophosphatase family protein | chr3:627742-629682 REVERSE LENGTH=271	0	0	0	0	1	0	1	2			AT5G49980.1	AFB5 | auxin F-box protein 5 | chr5:20334420-20336531 REVERSE LENGTH=619	0	3	2	4	3	3			AT4G36250.1	ALDH3F1 | aldehyde dehydrogenase 3F1 | chr4:17151029-17153381 FORWARD LENGTH=484	0	2	1	2			AT5G63810.1	AT5G63810.1 | Symbols: BGAL10 | beta-galactosidase 10 | chr5:25537242-25541315 FORWARD LENGTH=741	0	0	0	1	0
AT2G31610.1	Ribosomal protein S3 family protein | chr2:13450384-13451669 FORWARD LENGTH=250	31	36			AT1G71220.2	EBS1 | UDP-glucose:glycoprotein glucosyltransferases;transferases, transferring hexosyl groups;transferases, transferring glycosyl groups | chr1:26841664-26851730 FORWARD LENGTH=1614	59	61			AT4G32470.1;AT5G25450.1	Cytochrome bd ubiquinol oxidase, 14kDa subunit | chr4:15669641-15671095 REVERSE LENGTH=122	0	0	0	5	1	0	0	2			AT5G09660.4	PMDH2 | peroxisomal NAD-malate dehydrogenase 2 | chr5:2993691-2995551 REVERSE LENGTH=363	0	2	2	3	3	3			AT4G35870.1	early-responsive to dehydration stress protein (ERD4) | chr4:16990332-16992785 FORWARD LENGTH=817	0	1	1	0			AT5G63680.1	AT5G63680.1 | Symbols: | Pyruvate kinase family protein | chr5:25490507-25492530 FORWARD LENGTH=510	9	9	12	12	11
AT2G29550.1	TUB7 | tubulin beta-7 chain | chr2:12644258-12645932 REVERSE LENGTH=449	23	36			AT1G42970.1	GAPB | glyceraldehyde-3-phosphate dehydrogenase B subunit | chr1:16127552-16129584 FORWARD LENGTH=447	53	61			AT3G13772.1;AT1G55130.1	TMN7, AtTMN7 | transmembrane nine 7 | chr3:4521712-4524394 REVERSE LENGTH=641	0	0	0	3	1	0	0	2			AT3G61760.1	ADL1B, DL1B | DYNAMIN-like 1B | chr3:22860546-22864092 REVERSE LENGTH=610	0	1	2	0	3	2			AT4G34180.1	Cyclase family protein | chr1:16865145-16866573 REVERSE LENGTH=271	0	1	0	0			AT5G63670.1	AT5G63670.1 | Symbols: SPT42 | SPT4 homolog 2 | chr5:25488012-25489247 FORWARD LENGTH=116	1	1	3	2	4
AT1G01300.1	Eukaryotic aspartyl protease family protein | chr1:117065-118522 FORWARD LENGTH=485	31	36			AT4G34450.1	coatomer gamma-2 subunit, putative / gamma-2 coat protein, putative / gamma-2 COP, putative | chr4:16471956-16476795 FORWARD LENGTH=886	41	60			AT3G09890.1	Ankyrin repeat family protein | chr3:3032678-3034158 FORWARD LENGTH=206	0	0	0	0	1	0	0	2			AT3G02080.1	Ribosomal protein S19e family protein | chr3:364138-365161 REVERSE LENGTH=143	0	2	2	5	3	5			AT4G33650.2	DRP3A | dynamin-related protein 3A | chr4:16161073-16166587 FORWARD LENGTH=809	0	2	3	1			AT5G63640.1	AT5G63640.1 | Symbols: | ENTH/VHS/GAT family protein | chr5:25478935-25481221 FORWARD LENGTH=447	0	1	0	1	0
AT5G02490.1	Heat shock protein 70 (Hsp 70) family protein | chr5:550296-552565 REVERSE LENGTH=653	8	35			AT1G69830.1	ATAMY3, AMY3 | alpha-amylase-like 3 | chr1:26288518-26293003 REVERSE LENGTH=887	53	60			AT2G20260.1	PSAE-2 | photosystem I subunit E-2 | chr2:8736780-8737644 FORWARD LENGTH=145	0	0	0	4	1	0	0	2			ATCG00170.1	RPOC2 | DNA-directed RNA polymerase family protein | chrC:15938-20068 REVERSE LENGTH=1376	1	3	2	2	3	3			AT4G32940.1	GAMMA-VPE, GAMMAVPE | gamma vacuolar processing enzyme | chr4:15900557-15903161 REVERSE LENGTH=494	0	1	2	1			AT5G63620.1	AT5G63620.1 | Symbols: | GroES-like zinc-binding alcohol dehydrogenase family protein | chr5:25466380-25468296 REVERSE LENGTH=427	7	2	2	1	0
AT4G16720.1	Ribosomal protein L23/L15e family protein | chr4:9714407-9715545 REVERSE LENGTH=204	36	35			ATCG01310.1	RPL2.1 | ribosomal protein L2 | chrC:84337-85843 REVERSE LENGTH=274	49	59			AT1G61250.1;AT1G11180.2	SC3 | secretory carrier 3 | chr1:22586035-22588664 FORWARD LENGTH=289	0	0	2	3	0	0	0	2			AT4G34870.1	ROC5, ATCYP1 | rotamase cyclophilin 5 | chr4:16614451-16614969 FORWARD LENGTH=172	1	1	2	8	3	6			AT4G32760.2	ENTH/VHS/GAT family protein | chr4:15799376-15803832 FORWARD LENGTH=676	0	0	0	2			AT5G63570.1	AT5G63570.1 | Symbols: GSA1 | glutamate-1-semialdehyde-2,1-aminomutase | chr5:25451957-25453620 FORWARD LENGTH=474	9	6	12	9	7
AT1G67430.1	Ribosomal protein L22p/L17e family protein | chr1:25262209-25263627 FORWARD LENGTH=175	25	35			AT3G55410.1	2-oxoglutarate dehydrogenase, E1 component | chr3:20541897-20545728 FORWARD LENGTH=1017	60	59			AT4G02060.1	PRL, MCM7 | Minichromosome maintenance (MCM2/3/5) family protein | chr4:901484-905297 FORWARD LENGTH=716	0	2	2	3	0	0	2	2			AT3G21110.1	PUR7, PURC, ATPURC | purin 7 | chr3:7402696-7405273 REVERSE LENGTH=411	1	2	2	5	3	3			AT4G32551.2	LUG | LisH dimerisation motif;WD40/YVTN repeat-like-containing domain | chr4:15707863-15713359 FORWARD LENGTH=969	0	5	5	0			AT5G63550.2	AT5G63550.2 | Symbols: | DEK domain-containing chromatin associated protein | chr5:25444805-25447934 FORWARD LENGTH=531	1	1	3	2	2
AT5G09590.1	MTHSC70-2, HSC70-5 | mitochondrial HSO70 2 | chr5:2975721-2978508 FORWARD LENGTH=682	17	34			AT3G53430.1	Ribosomal protein L11 family protein | chr3:19809895-19810395 REVERSE LENGTH=166	46	59			AT3G49560.1	Mitochondrial import inner membrane translocase subunit Tim17/Tim22/Tim23 family protein | chr3:18370644-18371821 FORWARD LENGTH=261	0	0	1	0	0	0	0	2			AT3G02760.1	Class II aaRS and biotin synthetases superfamily protein | chr3:597588-600650 REVERSE LENGTH=883	1	6	2	8	3	0			AT4G32520.1	SHM3, AtSHMT3 | serine hydroxymethyltransferase 3 | chr4:15689642-15692334 REVERSE LENGTH=529	0	1	0	0			AT5G63420.1	AT5G63420.1 | Symbols: emb2746 | RNA-metabolising metallo-beta-lactamase family protein | chr5:25400515-25405807 FORWARD LENGTH=911	5	4	4	8	8
AT3G56340.1	Ribosomal protein S26e family protein | chr3:20892309-20893343 REVERSE LENGTH=130	17	34			AT3G11910.1	UBP13 | ubiquitin-specific protease 13 | chr3:3761758-3770290 REVERSE LENGTH=1115	43	59			AT1G15470.1	Transducin/WD40 repeat-like superfamily protein | chr1:5315838-5317696 FORWARD LENGTH=333	0	1	1	1	0	0	0	2			AT5G45140.1	NRPC2 | nuclear RNA polymerase C2 | chr5:18247416-18257713 REVERSE LENGTH=1161	0	0	1	0	3	2			AT4G32070.1	Phox4 | Octicosapeptide/Phox/Bem1p (PB1) domain-containing protein / tetratricopeptide repeat (TPR)-containing protein | chr4:15504662-15507097 REVERSE LENGTH=811	0	1	0	0			AT5G63400.1	AT5G63400.1 | Symbols: ADK1 | adenylate kinase 1 | chr5:25393274-25394817 REVERSE LENGTH=246	1	0	1	2	1
AT3G25860.1	LTA2, PLE2 | 2-oxoacid dehydrogenases acyltransferase family protein | chr3:9460632-9462585 FORWARD LENGTH=480	32	34			AT3G59770.3	SAC9 | sacI homology domain-containing protein / WW domain-containing protein | chr3:22079281-22085674 REVERSE LENGTH=1646	46	58			AT3G32930.1	unknown protein; FUNCTIONS IN: molecular_function unknown; INVOLVED IN: biological_process unknown; LOCATED IN: chloroplast envelope; EXPRESSED IN: 22 plant structures; EXPRESSED DURING: 13 growth stages; Has 57 Blast hits to 57 p	0	0	0	0	0	0	1	2			AT5G01600.1	ATFER1, FER1 | ferretin 1 | chr5:228149-229594 REVERSE LENGTH=255	0	2	1	6	3	3			AT4G31790.1	Tetrapyrrole (Corrin/Porphyrin) Methylases | chr4:15377479-15378530 FORWARD LENGTH=277	0	1	3	1			AT5G63310.1	AT5G63310.1 | Symbols: NDPK2, NDPK1A, NDPK IA IA, NDPK IA, ATNDPK2 | nucleoside diphosphate kinase 2 | chr5:25372122-25373838 REVERSE LENGTH=231	1	2	2	3	3
AT2G39800.1	P5CS1, ATP5CS | delta1-pyrroline-5-carboxylate synthase 1 | chr2:16598516-16602939 REVERSE LENGTH=717	34	34			AT3G50670.1	U1-70K, U1SNRNP | U1 small nuclear ribonucleoprotein-70K | chr3:18826476-18829492 REVERSE LENGTH=427	50	58			AT1G48900.1;AT5G49500.1;AT1G15310.1	Signal recognition particle, SRP54 subunit protein | chr5:20077556-20080206 REVERSE LENGTH=497	0	0	0	2	0	0	1	2			AT4G11220.1	BTI2, RTNLB2 | VIRB2-interacting protein 2 | chr4:6838176-6839578 REVERSE LENGTH=271	0	1	1	1	3	2			AT4G30890.1	UBP24 | ubiquitin-specific protease 24 | chr4:15036383-15038825 REVERSE LENGTH=551	0	3	0	0			AT5G63260.2	AT5G63260.2 | Symbols: | Zinc finger C-x8-C-x5-C-x3-H type family protein | chr5:25361900-25364453 FORWARD LENGTH=451	1	1	0	2	1
AT1G20620.1	CAT3, SEN2, ATCAT3 | catalase 3 | chr1:7143142-7146193 FORWARD LENGTH=492	27	34			AT2G27040.1	AGO4, OCP11 | Argonaute family protein | chr2:11536795-11541503 REVERSE LENGTH=924	70	58			AT1G26320.1	Zinc-binding dehydrogenase family protein | chr1:9105240-9107029 FORWARD LENGTH=351	0	0	0	0	0	0	1	2			AT2G47990.1	SWA1, EDA13, EDA19 | transducin family protein / WD-40 repeat family protein | chr2:19637010-19638602 REVERSE LENGTH=530	0	2	1	2	3	5			AT4G30610.1	BRS1, SCPL24 | alpha/beta-Hydrolases superfamily protein | chr4:14944219-14948391 FORWARD LENGTH=465	0	1	2	3			AT5G63190.1	AT5G63190.1 | Symbols: | MA3 domain-containing protein | chr5:25346145-25348563 FORWARD LENGTH=702	0	0	0	1	0
AT5G15200.1	Ribosomal protein S4 | chr5:4935124-4936334 REVERSE LENGTH=198	33	33			AT1G55490.1	CPN60B, LEN1 | chaperonin 60 beta | chr1:20715717-20718673 REVERSE LENGTH=600	44	58			AT5G55940.1	emb2731 | Uncharacterised protein family (UPF0172) | chr5:22656256-22657894 REVERSE LENGTH=208	0	0	0	4	0	0	0	2			AT2G39700.1	ATEXPA4, ATEXP4, ATHEXP ALPHA 1.6, EXPA4 | expansin A4 | chr2:16544246-16545434 REVERSE LENGTH=257	0	2	1	0	3	3			AT4G30330.1	Small nuclear ribonucleoprotein family protein | chr4:14836773-14837919 REVERSE LENGTH=88	0	0	2	0			AT5G63120.2	AT5G63120.2 | Symbols: | P-loop containing nucleoside triphosphate hydrolases superfamily protein | chr5:25318967-25322071 REVERSE LENGTH=591	0	0	0	0	0
AT2G47110.1	Ribosomal protein S27a / Ubiquitin family protein | chr1:8	12	33			AT5G57290.1	60S acidic ribosomal protein family | chr5:23207049-23207835 REVERSE LENGTH=120	34	57			AT5G44650.1	CEST, AtCEST, Y3IP1 | Encodes a nucleus-encoded thylakoid protein, cooperates with the plastid-encoded Ycf3 protein in photosystem i assembly. Also induces tolerance to multiple environmental stresses and reduces photooxidative damag	0	0	0	1	0	0	0	2			AT1G74920.1	ALDH10A8 | aldehyde dehydrogenase 10A8 | chr1:28139175-28142573 REVERSE LENGTH=501	0	2	1	3	3	1			AT4G29590.1	S-adenosyl-L-methionine-dependent methyltransferases superfamily protein | chr4:14512736-14514404 REVERSE LENGTH=317	0	0	0	2			AT5G63110.1	AT5G63110.1 | Symbols: HDA6, AXE1, ATHDA6, RTS1, RPD3B, SIL1 | histone deacetylase 6 | chr5:25315834-25318227 REVERSE LENGTH=471	15	18	14	10	16
AT2G34480.1	Ribosomal protein L18ae/LX family protein | chr2:14532916-14534161 REVERSE LENGTH=178	30	33			AT3G29410.1	Terpenoid cyclases/Protein prenyltransferases superfamily protein | chr3:11302574-11305060 REVERSE LENGTH=603	26	57			AT5G41600.1	BTI3, RTNLB4 | VIRB2-interacting protein 3 | chr5:16636230-16637472 FORWARD LENGTH=257	0	0	0	1	0	0	0	2			AT1G06720.1	P-loop containing nucleoside triphosphate hydrolases superfamily protein | chr1:2060615-2067281 REVERSE LENGTH=1147	0	5	1	2	3	4			AT4G28570.1	Long-chain fatty alcohol dehydrogenase family protein | chr4:14119548-14121923 FORWARD LENGTH=748	0	1	0	1			AT5G62930.1	AT5G62930.1 | Symbols: | SGNH hydrolase-type esterase superfamily protein | chr5:25254912-25256357 FORWARD LENGTH=242	4	2	3	3	1
AT5G19990.1	AAA-type ATPase family protein | chr5:6756915-6759550 FORWARD LENGTH=419	21	32			AT2G27710.1	60S acidic ribosomal protein family | chr2:11816929-11817670 FORWARD LENGTH=115	40	57			AT5G40810.1	Cytochrome C1 family | chr5:16340200-16342327 FORWARD LENGTH=307	0	0	0	3	0	0	0	2			AT5G55000.2	FIP2 | potassium channel tetramerisation domain-containing protein / pentapeptide repeat-containing protein | chr5:22318644-22321599 FORWARD LENGTH=298	1	3	1	2	3	3			AT4G28030.1	Acyl-CoA N-acyltransferases (NAT) superfamily protein | chr4:13937748-13939131 REVERSE LENGTH=274	0	2	1	1			AT5G62810.1	AT5G62810.1 | Symbols: PEX14, ATPEX14, PED2 | peroxin 14 | chr5:25220323-25223571 FORWARD LENGTH=507	1	1	0	1	0
AT5G11170.1	DEAD/DEAH box RNA helicase family protein | chr5:3567389-3570686 FORWARD LENGTH=486	34	32			AT5G19990.1	RPT6A, ATSUG1 | regulatory particle triple-A ATPase 6A | chr5:6752144-6754918 FORWARD LENGTH=419	41	56			AT4G22740.1	glycine-rich protein | chr4:11944050-11945565 REVERSE LENGTH=356	0	0	0	0	0	0	0	2			AT4G37510.1	Ribonuclease III family protein | chr4:17626259-17628854 REVERSE LENGTH=537	1	4	1	4	3	11			AT4G27560.1	UDP-Glycosyltransferase superfamily protein | chr4:13760114-13761481 REVERSE LENGTH=455	0	1	0	1			AT5G62790.2	AT5G62790.2 | Symbols: DXR | 1-deoxy-D-xylulose 5-phosphate reductoisomerase | chr5:25214358-25217289 REVERSE LENGTH=497	8	12	11	11	15
AT4G33680.1	AGD2 | Pyridoxal phosphate (PLP)-dependent transferases superfamily protein | chr4:16171847-16174630 REVERSE LENGTH=461	30	32			AT4G34670.1	Ribosomal protein S3Ae | chr4:16548724-16550222 FORWARD LENGTH=262	55	56			AT3G61870.1	unknown protein; FUNCTIONS IN: molecular_function unknown; INVOLVED IN: biological_process unknown; LOCATED IN: chloroplast, chloroplast inner membrane, chloroplast envelope; EXPRESSED IN: 23 plant structures; EXPRESSED DURING: 14	0	0	0	1	0	0	0	2			AT3G54900.1	CXIP1, ATGRXCP | CAX interacting protein 1 | chr3:20341850-20342371 REVERSE LENGTH=173	1	1	1	1	3	1			AT4G27300.1	S-locus lectin protein kinase family protein | chr4:13669308-13672348 REVERSE LENGTH=815	0	0	1	0			AT5G62700.1	AT5G62700.1 | Symbols: TUB3 | tubulin beta chain 3 | chr5:25184501-25186426 FORWARD LENGTH=450;AT5G62690.1 | Symbols: TUB2 | tubulin beta chain 2 | chr5:25181560-25183501 FORWARD LENGTH=450	67	75	70	69	85
AT4G18100.1	Ribosomal protein L32e | chr4:10035715-10036475 REVERSE LENGTH=133	32	32			AT4G20850.1	TPP2 | tripeptidyl peptidase ii | chr4:11160935-11169889 REVERSE LENGTH=1380	52	56			AT3G48890.1	ATMP2, ATMAPR3, MSBP2, MAPR3 | membrane-associated progesterone binding protein 3 | chr3:18129669-18131353 FORWARD LENGTH=233	0	0	0	1	0	0	0	2			AT3G12050.1	Aha1 domain-containing protein | chr3:3839289-3841303 FORWARD LENGTH=360	1	0	1	1	3	3			AT4G24730.1	Calcineurin-like metallo-phosphoesterase superfamily protein | chr4:12749879-12753631 REVERSE LENGTH=443	0	3	2	2			AT5G62670.1	AT5G62670.1 | Symbols: AHA11, HA11 | H(+)-ATPase 11 | chr5:25159495-25164957 FORWARD LENGTH=956;AT3G47950.1 | Symbols: AHA4, HA4 | H(+)-ATPase 4 | chr3:17693015-17697801 FORWARD LENGTH=960	1	1	3	2	0
AT4G16155.1	dihydrolipoyl dehydrogenases | chr4:9153570-9157322 REVERSE LENGTH=630	27	32			AT3G49010.1	ATBBC1, BBC1, RSU2 | breast basic conserved 1 | chr3:18166971-18168047 REVERSE LENGTH=206	54	56			AT3G23300.1;AT4G14360.1	S-adenosyl-L-methionine-dependent methyltransferases superfamily protein | chr4:8267869-8	0	0	0	4	0	0	0	2			AT2G30620.1	winged-helix DNA-binding transcription factor family protein | chr2:13045360-13046267 FORWARD LENGTH=273	1	5	1	2	3	2			AT4G23850.1	LACS4 | AMP-dependent synthetase and ligase family protein | chr4:12403720-12408263 REVERSE LENGTH=666	0	1	1	1			AT5G62600.1	AT5G62600.1 | Symbols: | ARM repeat superfamily protein | chr5:25123337-25132473 REVERSE LENGTH=958	1	1	2	4	4
AT3G11910.1	UBP13 | ubiquitin-specific protease 13 | chr3:3761758-3770290 REVERSE LENGTH=1115	16	32			AT5G35200.1	ENTH/ANTH/VHS superfamily protein | chr5:13462463-13465581 REVERSE LENGTH=544	48	55			AT3G18410.1	Complex I subunit NDUFS6 | chr3:6323203-6323761 FORWARD LENGTH=106	0	0	0	1	0	0	0	2			AT1G75270.1	DHAR2 | dehydroascorbate reductase 2 | chr1:28250255-28251237 REVERSE LENGTH=213	1	5	1	6	3	1			AT4G23690.1	Disease resistance-responsive (dirigent-like protein) family protein | chr4:12339152-12339715 REVERSE LENGTH=187	0	2	0	2			AT5G62530.1	AT5G62530.1 | Symbols: ALDH12A1, ATP5CDH, P5CDH | aldehyde dehydrogenase 12A1 | chr5:25099768-25103159 REVERSE LENGTH=556	2	6	5	3	3
AT1G78630.1	emb1473 | Ribosomal protein L13 family protein | chr1:29575997-29577406 FORWARD LENGTH=241	32	32			AT3G26650.1	GAPA, GAPA-1 | glyceraldehyde 3-phosphate dehydrogenase A subunit | chr3:9795226-9796848 FORWARD LENGTH=396	41	55			AT2G42220.1	Rhodanese/Cell cycle control phosphatase superfamily protein | chr2:17592105-17593305 FORWARD LENGTH=234	0	0	0	2	0	0	0	2			AT4G35800.1	NRPB1, RPB1, RNA_POL_II_LSRNA_POL_II_LS, RNA_POL_II_LS | RNA polymerase II large subunit | chr4:16961115-16967892 REVERSE LENGTH=1839	0	1	0	1	3	4			AT4G22890.1	PGR5-LIKE A | PGR5-LIKE A | chr4:12007157-12009175 FORWARD LENGTH=324	0	1	0	1			AT5G62410.1	AT5G62410.1 | Symbols: SMC2, TTN3, ATCAP-E1, ATSMC4 | structural maintenance of chromosomes 2 | chr5:25056308-25062436 FORWARD LENGTH=1175	2	1	1	2	3
AT4G00100.1	ATRPS13A, RPS13, PFL2, RPS13A | ribosomal protein S13A | chr4:37172-38123 FORWARD LENGTH=151	33	31			AT2G32730.1	26S proteasome regulatory complex, non-ATPase subcomplex, Rpn2/Psmd1 subunit | chr2:13880189-13885464 FORWARD LENGTH=1004	40	55			AT2G36850.1	ATGSL08, GSL8, GSL08, ATGSL8, CHOR | glucan synthase-like 8 | chr2:15454935-15469666 REVERSE LENGTH=1904	0	0	0	3	0	0	0	2			AT4G02990.1	Mitochondrial transcription termination factor family protein | chr4:1322158-1323783 FORWARD LENGTH=541	0	0	0	0	3	2			AT4G21910.4	MATE efflux family protein | chr4:11625564-11629253 REVERSE LENGTH=575	0	1	0	1			AT5G62350.1	AT5G62350.1 | Symbols: | Plant invertase/pectin methylesterase inhibitor superfamily protein | chr5:25037504-25038112 FORWARD LENGTH=202	0	3	0	1	2
AT3G63490.1	Ribosomal protein L1p/L10e family | chr3:23444269-23446020 FORWARD LENGTH=346	24	31			AT1G78630.1	emb1473 | Ribosomal protein L13 family protein | chr1:29575997-29577406 FORWARD LENGTH=241	37	55			AT2G24440.1	selenium binding | chr2:10391124-10392492 FORWARD LENGTH=183	0	0	0	0	0	0	0	2			AT3G62120.1	Class II aaRS and biotin synthetases superfamily protein | chr3:23001227-23003849 REVERSE LENGTH=530	0	8	0	8	3	4			AT4G21800.1	QQT2 | P-loop containing nucleoside triphosphate hydrolases superfamily protein | chr4:11573289-11574976 FORWARD LENGTH=379	0	1	0	0			AT5G62270.2	AT5G62270.2 | Symbols: | FUNCTIONS IN: molecular_function unknown; INVOLVED IN: biological_process unknown; LOCATED IN: cellular_component unknown; BEST Arabidopsis thaliana protein match is: mucin-related (TAIR:AT2G02880.1). | chr5:25012227-25014486 FORW	1	1	0	2	0
AT2G36530.1	LOS2, ENO2 | Enolase | chr2:15321081-15323786 REVERSE LENGTH=444	16	31			AT1G07890.3	APX1, MEE6, CS1, ATAPX1, ATAPX01 | ascorbate peroxidase 1 | chr1:2438005-2439435 FORWARD LENGTH=250	55	55			AT1G79940.1	ATERDJ2A | DnaJ / Sec63 Brl domains-containing protein | chr1:30070023-30073237 FORWARD LENGTH=687	0	0	0	3	0	0	0	2			AT3G55350.1	PIF / Ping-Pong family of plant transposases | chr3:20518518-20520690 FORWARD LENGTH=406	0	0	0	0	3	6			AT4G19000.1	IWS1, ATIWS1 | Transcription elongation factor (TFIIS) family protein | chr1:11559146-11561786 R	0	0	0	2			AT5G61970.1	AT5G61970.1 | Symbols: | signal recognition particle-related / SRP-related | chr5:24888920-24893079 FORWARD LENGTH=605	15	18	15	13	13
AT1G66580.1	SAG24, RPL10C | senescence associated gene 24 | chr1:24839208-24840439 FORWARD LENGTH=221	31	31			AT5G15200.1	Ribosomal protein S4 | chr5:4935124-4936334 REVERSE LENGTH=198	57	54			AT1G74540.1	CYP98A8 | cytochrome P450, family 98, subfamily A, polypeptide 8 | chr1:28013362-28014855 FORWARD LENGTH=497	0	0	0	2	0	0	0	2			AT3G20670.1	HTA13 | histone H2A 13 | chr3:7229472-7229963 FORWARD LENGTH=132	0	0	0	0	3	1			AT4G18440.1	L-Aspartase-like family protein | chr1:13640600-13642908 FORWARD LENGTH=527	0	0	0	2			AT5G61820.1	AT5G61820.1 | Symbols: | FUNCTIONS IN: molecular_function unknown; INVOLVED IN: biological_process unknown; LOCATED IN: vacuole; EXPRESSED IN: 24 plant structures; EXPRESSED DURING: 15 growth stages; CONTAINS InterPro DOMAIN/s: Stress up-regulated Nod 19	3	2	1	1	1
AT5G65750.1	2-oxoglutarate dehydrogenase, E1 component | chr5:26304212-26307947 FORWARD LENGTH=1025	18	30			AT5G02490.1	Heat shock protein 70 (Hsp 70) family protein | chr5:550296-552565 REVERSE LENGTH=653	14	54			AT1G74010.1;AT1G74020.1	SS2 | strictosidine synthase 2 | chr1:27835289-27837277 REVERSE LENGTH=335	0	0	0	0	0	0	0	2			AT3G08947.1	ARM repeat superfamily protein | chr3:2724007-2726722 FORWARD LENGTH=873	0	3	0	2	3	1			AT4G18060.1	SH3 domain-containing protein | chr4:10027668-10029662 REVERSE LENGTH=351	0	2	2	3			AT5G61790.1	AT5G61790.1 | Symbols: CNX1, ATCNX1 | calnexin 1 | chr5:24827394-24829642 REVERSE LENGTH=530	11	18	14	12	16
AT5G39740.1	OLI7, RPL5B | ribosomal protein L5 B | chr5:15903365-15905185 FORWARD LENGTH=301	27	30			AT3G46970.1	ATPHS2, PHS2 | alpha-glucan phosphorylase 2 | chr3:17301625-17306111 REVERSE LENGTH=841	50	54			AT1G65580.1	FRA3 | Endonuclease/exonuclease/phosphatase family protein | chr1:24377598-24383940 REVERSE LENGTH=1101	0	0	0	4	0	0	0	2			AT2G39990.1	EIF2, AteIF3f, eIF3F | eukaryotic translation initiation factor 2 | chr2:16698332-16699929 REVERSE LENGTH=293	0	2	0	4	3	0			AT4G17140.3	pleckstrin homology (PH) domain-containing protein | chr4:9613617-9636618 REVERSE LENGTH=4219	0	2	0	0			AT5G61780.1	AT5G61780.1 | Symbols: Tudor2, AtTudor2, TSN2 | TUDOR-SN protein 2 | chr5:24822012-24826641 FORWARD LENGTH=985	17	16	12	17	19
AT3G46970.1	ATPHS2, PHS2 | alpha-glucan phosphorylase 2 | chr3:17301625-17306111 REVERSE LENGTH=841	19	30			AT2G38040.1	CAC3 | acetyl Co-enzyme a carboxylase carboxyltransferase alpha subunit | chr2:15917612-15920749 FORWARD LENGTH=769	65	54			AT1G09157.1;AT5G39650.1	Protein of unknown function (DUF679) | chr5:15875265-15875999 FORWARD LENGTH=244	0	0	0	0	0	0	0	2			AT1G66670.1	CLPP3, NCLPP3 | CLP protease proteolytic subunit 3 | chr1:24863995-24865646 REVERSE LENGTH=309	0	0	0	2	3	0			AT4G17040.1	CLPR4 | CLP protease R subunit 4 | chr4:9586740-9589297 REVERSE LENGTH=305	0	1	0	1			AT5G61580.1	AT5G61580.1 | Symbols: PFK4 | phosphofructokinase 4 | chr5:24761150-24763827 FORWARD LENGTH=530	0	1	2	1	0
AT1G55490.1	CPN60B, LEN1 | chaperonin 60 beta | chr1:20715717-20718673 REVERSE LENGTH=600	26	30			AT3G48930.1	EMB1080 | Nucleic acid-binding, OB-fold-like protein | chr3:18141017-18142189 REVERSE LENGTH=160	53	53			AT1G03860.1	ATPHB2, PHB2 | prohibitin 2 | chr1:979611-981157 REVERSE LENGTH=286	0	0	0	9	0	0	0	2			AT1G61093.1	unknown protein; FUNCTIONS IN: molecular_function unknown; INVOLVED IN: biological_process unknown; LOCATED IN: cellular_component unknown; BEST Arabidopsis thaliana protein match is: unknown protein (TAIR:AT1G61095.1); Has 30201	0	0	0	0	3	1			AT4G16630.1	DEA(D/H)-box RNA helicase family protein | chr4:9362176-9366449 REVERSE LENGTH=789	0	1	1	0			AT5G61410.1	AT5G61410.1 | Symbols: RPE, EMB2728 | D-ribulose-5-phosphate-3-epimerase | chr5:24684085-24685836 REVERSE LENGTH=281	4	3	2	3	3
ATCG00480.1	ATPB, PB | ATP synthase subunit beta | chrC:52660-54156 REVERSE LENGTH=498	23	29			AT3G06720.1	AT-IMP, ATKAP ALPHA, AIMP ALPHA, IMPA-1, IMPA1 | importin alpha isoform 1 | chr3:2120559-2123555 FORWARD LENGTH=532	9	53			AT1G53210.1	sodium/calcium exchanger family protein / calcium-binding EF hand family protein | chr1:19844790-19847533 FORWARD LENGTH=585	0	1	0	1	0	0	1	2			AT1G60620.1	ATRPAC43, RPAC43 | RNA polymerase I subunit 43 | chr1:22331225-22333370 FORWARD LENGTH=385	0	1	0	0	3	1			AT4G16560.1	HSP20-like chaperone | chr4:9318442-9324254 REVERSE LENGTH=743	0	3	2	0			AT5G61150.1	AT5G61150.1 | Symbols: VIP4 | leo1-like family protein | chr5:24603846-24607528 REVERSE LENGTH=625	2	3	3	1	1
AT5G38420.1	Ribulose bisphosphate carboxylase (small chain) family protein | chr5:15377501-15378306 REVERSE L	13	29			AT1G79930.1	HSP91 | heat shock protein 91 | chr1:30063781-30067067 REVERSE LENGTH=831	40	53			AT3G47070.1	LOCATED IN: thylakoid, chloroplast thylakoid membrane, chloroplast, chloroplast envelope; EXPRESSED IN: 22 plant structures; EXPRESSED DURING: 13 growth stages; CONTAINS InterPro DOMAIN/s: Thylakoid soluble phosphoprotein TSP9 (In	0	1	0	1	0	0	0	2			AT4G38130.1	HD1, ATHD1, HDA1, RPD3A, HDA19, ATHDA19 | histone deacetylase 1 | chr4:17896493-17899057 REVERSE LENGTH=501	1	1	0	1	3	4			AT4G14342.1	Splicing factor 3B subunit 5/RDS3 complex subunit 10 | chr3:8345808-8346856 FORWARD LENGTH=87	0	2	2	2			AT5G61140.2	AT5G61140.2 | Symbols: | U5 small nuclear ribonucleoprotein helicase | chr5:24589999-24603311 FORWARD LENGTH=2157	2	3	1	4	2
AT5G07530.1	GRP17, ATGRP17, ATGRP-7 | glycine rich protein 17 | chr5:2382678-2384495 REVERSE LENGTH=543	18	29			AT5G47690.3	binding | chr5:19317899-19327014 FORWARD LENGTH=1607	22	52			AT1G07450.1	NAD(P)-binding Rossmann-fold superfamily protein | chr1:2288038-2289256 REVERSE LENGTH=260	0	2	0	0	0	0	0	2			AT4G21710.1	NRPB2, EMB1989, RPB2 | DNA-directed RNA polymerase family protein | chr4:11535684-11542200 REVERSE LENGTH=1188	1	5	0	4	3	4			AT4G12420.1	SKU5 | Cupredoxin superfamily protein | chr4:7349941-7352868 REVERSE LENGTH=587	0	1	0	0			AT5G61060.2	AT5G61060.2 | Symbols: HDA05 | histone deacetylase 5 | chr5:24567137-24570917 REVERSE LENGTH=664	1	0	2	7	4
AT3G11510.1	Ribosomal protein S11 family protein | chr3:3623757-3624866 REVERSE LENGTH=150	31	29			AT4G33010.1	AtGLDP1, GLDP1 | glycine decarboxylase P-protein 1 | chr4:15926852-15931150 REVERSE LENGTH=1037	53	52			AT1G67560.1	LOX6 | PLAT/LH2 domain-containing lipoxygenase family protein | chr1:25319926-25324117 FORWARD LENGTH=917	0	0	0	0	1	5	2	1			AT3G12580.1	HSP70, ATHSP70 | heat shock protein 70 | chr3:3991487-3993689 REVERSE LENGTH=650	1	0	0	0	3	3			AT4G11400.1	ARID/BRIGHT DNA-binding domain;ELM2 domain protein | chr4:6938717-6940539 FORWARD LENGTH=573	0	1	0	0			AT5G61020.1	AT5G61020.1 | Symbols: ECT3 | evolutionarily conserved C-terminal region 3 | chr5:24557485-24559780 REVERSE LENGTH=495	6	6	3	5	6
AT3G06720.1	AT-IMP, ATKAP ALPHA, AIMP ALPHA, IMPA-1, IMPA1 | importin alpha isoform 1 | chr3:2120559-2123555 FORWARD LENGTH=532	9	29			AT3G59970.3	MTHFR1 | methylenetetrahydrofolate reductase 1 | chr3:22151303-22154323 FORWARD LENGTH=592	52	52			AT2G01540.1;AT1G70790.2	Calcium-dependent lipid-binding (CaLB domain) family protein | chr2:242297-243233 REVERSE LENGTH=180	0	0	0	0	0	5	3	1			AT2G38730.1	Cyclophilin-like peptidyl-prolyl cis-trans isomerase family protein | chr2:16192579-16194038 REVERSE LENGTH=199	1	1	0	2	3	2			AT4G10480.1	Nascent polypeptide-associated complex (NAC), alpha subunit family protein | chr4:6478089-6479079 REVERSE LENGTH=212	0	0	0	1			AT5G61000.1	AT5G61000.1 | Symbols: RPA70D, ATRPA70D | Replication factor-A protein 1-related | chr5:24549682-24552641 REVERSE LENGTH=629	1	1	0	1	0
AT2G27040.1	AGO4, OCP11 | Argonaute family protein | chr2:11536795-11541503 REVERSE LENGTH=924	18	29			AT3G55280.1	ATRPL23A, RPL23A, RPL23AA | ribosomal protein L23AA | chr2:16475049-16475904 FORWARD LENGTH=154	40	52			AT5G25220.1;AT5G11060.1;AT4G32040.1;AT1G62990.1;AT1G70510.1;AT1G23380.2;AT1G62360.1;AT4G08150.1	KNAT5 | KNOTTED1-like homeo	0	1	1	0	2	4	0	1			AT1G80750.1	Ribosomal protein L30/L7 family protein | chr1:30349052-30350434 FORWARD LENGTH=247	1	0	0	0	3	4			AT4G09620.1	Mitochondrial transcription termination factor family protein | chr4:6077122-6078899 REVERSE LENGTH=212	0	0	2	0			AT5G60980.2	AT5G60980.2 | Symbols: | Nuclear transport factor 2 (NTF2) family protein with RNA binding (RRM-RBD-RNP motifs) domain | chr5:24543988-24546027 FORWARD LENGTH=460	10	4	5	5	7
AT1G06220.2	Ribosomal protein S5/Elongation factor G/III/V family protein | chr5:8739709-8743594 FORWARD LEN	26	29			AT1G29900.1	CARB | carbamoyl phosphate synthetase B | chr1:10468164-10471976 FORWARD LENGTH=1187	45	52			AT1G69940.1;AT5G61680.1;AT5G07430.1	ATPPME1, PPME1 | Pectin lyase-like superfamily protein | chr1:26343549-26344971 REVERSE LENGTH=361	0	2	3	1	1	4	1	1			AT1G12000.1	Phosphofructokinase family protein | chr1:4050159-4053727 REVERSE LENGTH=566	1	4	0	3	3	0			AT4G09510.1	CINV2 | cytosolic invertase 2 | chr4:6021312-6023310 REVERSE LENGTH=558	0	1	2	1			AT5G60940.1	AT5G60940.1 | Symbols: | Transducin/WD40 repeat-like superfamily protein | chr5:24523092-24525655 FORWARD LENGTH=429	1	2	8	3	2
AT5G60100.2	PRR3 | pseudo-response regulator 3 | chr5:24198215-24200502 REVERSE LENGTH=522	18	28			AT1G06220.2	Ribosomal protein S5/Elongation factor G/III/V family protein | chr5:8739709-8743594 FORWARD LEN	37	52			AT4G31850.1	PGR3 | proton gradient regulation 3 | chr4:15403020-15406358 FORWARD LENGTH=1112	0	0	0	0	1	4	2	1			AT1G07830.1	ribosomal protein L29 family protein | chr1:2422549-2423392 FORWARD LENGTH=144	1	5	0	3	3	3			AT4G06634.1	zinc finger (C2H2 type) family protein | chr4:3764499-3766439 REVERSE LENGTH=387	0	2	0	0			AT5G60790.1	AT5G60790.1 | Symbols: ATGCN1, GCN1 | ABC transporter family protein | chr5:24453760-24455767 REVERSE LENGTH=595	17	17	12	13	18
AT4G35090.1	CAT2 | catalase 2 | chr4:16700937-16703215 REVERSE LENGTH=492	21	28			AT5G58290.1	RPT3 | regulatory particle triple-A ATPase 3 | chr5:23569155-23571116 FORWARD LENGTH=408	31	51			AT4G04210.1	PUX4 | plant UBX domain containing protein 4 | chr4:2030391-2031670 FORWARD LENGTH=303	0	1	0	3	0	4	1	1			AT1G17100.1	SOUL heme-binding family protein | chr1:5844766-5845539 FORWARD LENGTH=232	1	4	6	7	2	2			AT4G01690.1	PPOX, HEMG1, PPO1 | Flavin containing amine oxidoreductase family | chr4:729929-732309 FORWARD LENGTH=537	0	1	0	0			AT5G60670.1	AT5G60670.1 | Symbols: | Ribosomal protein L11 family protein | chr5:24381066-24381566 REVERSE LENGTH=166	1	0	1	0	0
AT1G52030.2	MBP2, MBP1.2, F-ATMBP | myrosinase-binding protein 2 | chr1:19346090-19348282 REVERSE LENGTH=642	24	28			AT4G16720.1	Ribosomal protein L23/L15e family protein | chr4:9714407-9715545 REVERSE LENGTH=204	45	51			AT1G17640.1	RNA-binding (RRM/RBD/RNP motifs) family protein | chr1:6067394-6069098 REVERSE LENGTH=369	0	0	1	2	2	3	1	1			AT3G60300.2	RWD domain-containing protein | chr3:22285371-22287382 FORWARD LENGTH=383	0	4	5	2	2	2			AT4G01050.1	TROL | thylakoid rhodanese-like | chr4:455874-458175 FORWARD LENGTH=466	0	2	2	3			AT5G60640.1	AT5G60640.1 | Symbols: ATPDIL1-4, PDI2, ATPDI2, PDIL1-4 | PDI-like 1-4 | chr5:24371141-24373993 REVERSE LENGTH=597	15	11	7	6	11
AT1G09270.1	IMPA-4 | importin alpha isoform 4 | chr1:2994506-2997833 FORWARD LENGTH=538	5	28			AT3G11964.1	RNA binding;RNA binding | chr3:3793957-3806626 REVERSE LENGTH=1896	56	51			AT3G47890.1	Ubiquitin carboxyl-terminal hydrolase-related protein | chr3:17667172-17673530 REVERSE LENGTH=1568	0	0	0	1	2	3	0	1			AT3G42170.1	BED zinc finger ;hAT family dimerisation domain | chr3:14321838-14323928 FORWARD LENGTH=696	1	5	5	11	2	4			AT4G00520.2	Acyl-CoA thioesterase family protein | chr4:227726-231494 FORWARD LENGTH=425	0	1	1	0			AT5G60600.1	AT5G60600.1 | Symbols: GCPE, ISPG, CSB3, CLB4, HDS | 4-hydroxy-3-methylbut-2-enyl diphosphate synthase | chr5:24359447-24363274 FORWARD LENGTH=741	3	3	3	4	4
AT5G60790.1	ATGCN1, GCN1 | ABC transporter family protein | chr5:24453760-24455767 REVERSE LENGTH=595	22	27			AT2G34480.1	Ribosomal protein L18ae/LX family protein | chr2:14532916-14534161 REVERSE LENGTH=178	56	51			AT3G19900.1	unknown protein; FUNCTIONS IN: molecular_function unknown; INVOLVED IN: biological_process unknown; LOCATED IN: chloroplast; EXPRESSED IN: 23 plant structures; EXPRESSED DURING: 13 growth stages; CONTAINS InterPro DOMAIN/s: Protei	0	1	1	1	1	3	2	1			AT2G35490.1	Plastid-lipid associated protein PAP / fibrillin family protein | chr2:14912309-14913797 REVERSE LENGTH=376	1	3	5	4	2	3			AT3G63500.2	Protein of unknown function (DUF1423) | chr3:23446331-23449991 REVERSE LENGTH=1162	0	1	0	0			AT5G60540.1	AT5G60540.1 | Symbols: EMB2407, ATPDX2, PDX2 | pyridoxine biosynthesis 2 | chr5:24336874-24338647 REVERSE LENGTH=255	5	5	2	5	3
AT5G57290.1	60S acidic ribosomal protein family | chr5:23207049-23207835 REVERSE LENGTH=120	20	27			AT2G17630.1	Pyridoxal phosphate (PLP)-dependent transferases superfamily protein | chr2:7666637-7667905 FORWARD LENGTH=422	37	51			AT5G49210.1	unknown protein; Has 3675 Blast hits to 2315 proteins in 312 species: Archae - 2; Bacteria - 342; Metazoa - 1190; Fungi - 281; Plants - 114; Viruses - 4; Other Eukaryotes - 1742 (source: NCBI BLink). | chr5:19950093-19951464 FORWA	0	0	1	0	0	3	1	1			AT1G71260.1	ATWHY2, WHY2 | WHIRLY 2 | chr1:26861849-26863391 REVERSE LENGTH=238	1	4	5	2	2	2			AT3G63410.1	APG1, VTE3, IEP37, E37 | S-adenosyl-L-methionine-dependent methyltransferases superfamily protein | chr3:23415816-23417002 REVERSE LENGTH=338	0	1	0	0			AT5G60390.1	AT5G60390.1 | Symbols: | GTP binding Elongation factor Tu family protein | chr5:24289226-24290675 FORWARD LENGTH=449;AT1G07940.1 | Symbols: | GTP binding Elongation factor Tu family protein | chr1:2463350-2464792 REVERSE LENGTH=449;AT1G07930.1 | Symbols:	65	72	68	84	74
AT3G53020.1	STV1, RPL24B, RPL24 | Ribosomal protein L24e family protein | chr3:19660749-19661912 REVERSE LENGTH=163	17	27			AT5G60790.1	ATGCN1, GCN1 | ABC transporter family protein | chr5:24453760-24455767 REVERSE LENGTH=595	45	50			AT1G12240.1	ATBETAFRUCT4, VAC-INV | Glycosyl hydrolases family 32 protein | chr1:4153699-4157457 FORWARD LENGTH=664	0	0	0	3	0	3	0	1			AT5G61780.1	Tudor2, AtTudor2, TSN2 | TUDOR-SN protein 2 | chr5:24822012-24826641 FORWARD LENGTH=985	1	11	4	16	2	2			AT3G62600.1	ATERDJ3B, ERDJ3B | DNAJ heat shock family protein | chr3:23151038-23153346 REVERSE LENGTH=346	0	2	0	1			AT5G60360.3	AT5G60360.3 | Symbols: AALP, ALP | aleurain-like protease | chr5:24280044-24282157 FORWARD LENGTH=361	2	1	2	5	6
AT3G09820.1	ADK1, ATADK1 | adenosine kinase 1 | chr3:3012122-3014624 FORWARD LENGTH=344	25	27			AT5G50920.1	CLPC, ATHSP93-V, HSP93-V, DCA1, CLPC1 | CLPC homologue 1 | chr5:20715710-20719800 REVERSE LENGTH=929	55	50			AT1G14380.1	IQD28 | IQ-domain 28 | chr1:4918279-4920761 REVERSE LENGTH=664	0	1	0	2	0	3	2	1			AT4G15802.1	HSBP, AtHSBP | heat shock factor binding protein | chr4:8986864-8988339 REVERSE LENGTH=86	1	4	4	4	2	3			AT3G61980.1	serine protease inhibitor, Kazal-type family protein | chr3:22956344-22956697 REVERSE LENGTH=117	0	0	1	0			AT5G60210.1	AT5G60210.1 | Symbols: RIP5 | ROP interactive partner 5 | chr5:24243529-24245889 REVERSE LENGTH=564	8	4	6	14	7
AT3G05530.1	RPT5A, ATS6A.2 | regulatory particle triple-A ATPase 5A | chr3:1603540-1605993 FORWARD LENGTH=424	20	27			AT3G04400.1	|	32	50			AT1G22060.1;AT1G22000.1	LOCATED IN: vacuole; EXPRESSED IN: 23 plant structures; EXPRESSED DURING: 13 growth stages; BEST Arabidopsis thaliana protein match is: FBD, F-box and Leucine Rich Repeat domains containing protein (TAIR:AT1G22000.1); Has 84739 Bl	0	1	0	6	8	2	2	1			AT3G10690.1	GYRA | DNA GYRASE A | chr3:3339612-3346243 REVERSE LENGTH=950	1	5	4	4	2	6			AT3G61710.1	ATATG6, ATG6, BECLIN1, AtBECLIN1 | AUTOPHAGY 6 | chr3:22839477-22842253 REVERSE LENGTH=517	0	2	2	3			AT5G60160.1	AT5G60160.1 | Symbols: | Zn-dependent exopeptidases superfamily protein | chr5:24223887-24226783 REVERSE LENGTH=477	18	24	25	30	24
AT2G33340.1	MAC3B | MOS4-associated complex 3B | chr2:14126584-14131000 REVERSE LENGTH=525	24	27			AT1G53750.1	RPT1A | regulatory particle triple-A 1A | chr1:20065921-20068324 REVERSE LENGTH=426	40	50			AT5G12370.1	SEC10 | exocyst complex component sec10 | chr5:4003002-4008445 REVERSE LENGTH=825	0	1	1	3	4	2	2	1			AT1G62020.1	Coatomer, alpha subunit | chr1:22919814-22923728 FORWARD LENGTH=1216	1	14	4	10	2	5			AT3G61470.1	LHCA2 | photosystem I light harvesting complex gene 2 | chr3:22745736-22747032 FORWARD LENGTH=257	0	2	1	2			AT5G60140.1	AT5G60140.1 | Symbols: | AP2/B3-like transcriptional factor family protein | chr5:24214077-24215351 REVERSE LENGTH=328	0	1	0	2	1
AT2G29560.1	ENOC | cytosolic enolase | chr2:12646635-12649694 FORWARD LENGTH=475	30	27			AT4G33680.1	AGD2 | Pyridoxal phosphate (PLP)-dependent transferases superfamily protein | chr4:16171847-16174630 REVERSE LENGTH=461	41	49			AT5G38660.1	APE1 | acclimation of photosynthesis to environment | chr5:15473285-15475497 REVERSE LENGTH=286	0	0	3	2	3	2	2	1			AT5G22440.1	Ribosomal protein L1p/L10e family | chr5:7435328-7436486 REVERSE LENGTH=217	1	3	3	4	2	4			AT3G59950.1	Peptidase family C54 protein | chr3:22144468-22146887 REVERSE LENGTH=477	0	1	0	2			AT5G60100.2	AT5G60100.2 | Symbols: PRR3 | pseudo-response regulator 3 | chr5:24198215-24200502 REVERSE LENGTH=522	9	19	18	19	28
AT4G33010.1	AtGLDP1, GLDP1 | glycine decarboxylase P-protein 1 | chr4:15926852-15931150 REVERSE LENGTH=1037	24	26			AT4G31480.1	Coatomer, beta subunit | chr4:15264145-15267384 FORWARD LENGTH=948	42	49			AT3G09030.1	BTB/POZ domain-containing protein | chr3:2754841-2756223 FORWARD LENGTH=460	0	0	0	1	3	2	0	1			AT4G36740.1	HB-5, ATHB40, HB40 | homeobox protein 40 | chr4:17314649-17316314 REVERSE LENGTH=216	1	2	3	2	2	0			AT3G59400.1	GUN4 | enzyme binding;tetrapyrrole binding | chr3:21948881-21949678 REVERSE LENGTH=265	0	0	0	1			AT5G59970.1	AT5G59970.1 | Symbols: | Histone superfamily protein | chr5:24146352-24146663 REVERSE LENGTH=103;AT5G59690.1 | Symbols: | Histone superfamily protein | chr5:24051649-24051960 FORWARD LENGTH=103;AT3G53730.1 | Symbols: | Histone superfamily protein | chr3	5	4	4	4	4
AT4G13940.1	HOG1, EMB1395, SAHH1, MEE58, ATSAHH1 | S-adenosyl-L-homocysteine hydrolase | chr4:8054931-8056676 FORWARD LENGTH=485	19	26			AT3G05530.1	RPT5B | 26S proteasome AAA-ATPase subunit RPT5B | chr1:2936675-2939258 REVERSE LENGTH=423	39	48			AT1G45230.1	Protein of unknown function (DUF3223) | chr1:17169874-17171381 REVERSE LENGTH=219	0	1	2	1	2	2	1	1			AT4G11820.2	MVA1, FKP1 | hydroxymethylglutaryl-CoA synthase / HMG-CoA synthase / 3-hydroxy-3-methylglutaryl coenzyme A synthase | chr4:7109124-7111901 REVERSE LENGTH=461	1	2	3	9	2	1			AT3G59020.2	ARM repeat superfamily protein | chr3:21810973-21817418 REVERSE LENGTH=1030	0	1	0	2			AT5G59950.5	AT5G59950.5 | Symbols: | RNA-binding (RRM/RBD/RNP motifs) family protein | chr5:24140235-24141504 FORWARD LENGTH=245	8	12	8	4	7
AT2G38040.1	CAC3 | acetyl Co-enzyme a carboxylase carboxyltransferase alpha subunit | chr2:15917612-15920749 FORWARD LENGTH=769	28	26			AT1G14320.1	SAC52, RPL10, RPL10A | Ribosomal protein L16p/L10e family protein | chr1:4888270-4889408 FORWARD LENGTH=220	41	48			AT4G28300.1	Protein of unknown function (DUF1421) | chr4:14014860-14016823 FORWARD LENGTH=496	0	1	0	3	2	2	0	1			AT3G56150.1	EIF3C, ATEIF3C-1, EIF3C-1, ATTIF3C1, TIF3C1 | eukaryotic translation initiation factor 3C | chr3:20833790-20836820 REVERSE LENGTH=900	1	4	3	7	2	5			AT3G58470.1	nucleic acid binding;methyltransferases | chr3:21627070-21628507 REVERSE LENGTH=248	0	0	2	0			AT5G59890.1	AT5G59890.1 | Symbols: ADF4, ATADF4 | actin depolymerizing factor 4 | chr5:24122545-24123596 FORWARD LENGTH=139	2	3	4	2	2
AT2G27710.1	60S acidic ribosomal protein family | chr2:11816929-11817670 FORWARD LENGTH=115	28	26			AT5G43010.1	RPT4A | regulatory particle triple-A ATPase 4A | chr5:17248563-17251014 REVERSE LENGTH=399	28	47			AT1G50120.1	FUNCTIONS IN: molecular_function unknown; INVOLVED IN: biological_process unknown; LOCATED IN: cellular_component unknown; EXPRESSED IN: 23 plant structures; EXPRESSED DURING: 13 growth stages; CONTAINS InterPro DOMAIN/s: Rgp1 (In	0	1	1	1	1	2	1	1			AT3G53990.1	Adenine nucleotide alpha hydrolases-like superfamily protein | chr3:19989658-19991019 REVERSE LENGTH=160	1	4	3	3	2	2			AT3G57570.2	ARM repeat superfamily protein | chr3:21312598-21320105 FORWARD LENGTH=1096	0	0	0	1			AT5G59870.1	AT5G59870.1 | Symbols: HTA6 | histone H2A 6 | chr5:24115605-24116144 REVERSE LENGTH=150	1	0	1	2	1
AT1G48410.2	AGO1 | Stabilizer of iron transporter SufD / Polynucleotidyl transferase | chr1:17886285-17891892 REVERSE LENGTH=1050	22	26			AT5G09590.1	MTHSC70-2, HSC70-5 | mitochondrial HSO70 2 | chr5:2975721-2978508 FORWARD LENGTH=682	26	47			AT5G24350.2	FUNCTIONS IN: molecular_function unknown; INVOLVED IN: biological_process unknown; LOCATED IN: cellular_component unknown; EXPRESSED IN: 23 plant structures; EXPRESSED DURING: 13 growth stages; CONTAINS InterPro DOMAIN/s: Secretor	0	0	0	3	1	2	2	1			AT3G28900.1	Ribosomal protein L34e superfamily protein | chr3:10902864-10904415 REVERSE LENGTH=120	1	3	3	2	2	5			AT3G56070.1	ROC2 | rotamase cyclophilin 2 | chr3:20806987-20807517 REVERSE LENGTH=176	0	1	0	0			AT5G59840.1	AT5G59840.1 | Symbols: | Ras-related small GTP-binding family protein | chr5:24107450-24109049 REVERSE LENGTH=216;AT5G03520.1 | Symbols: ATRAB8C, ATRABE1D, ATRAB-E1D, RAB-E1D, RAB8C | RAB GTPase homolog 8C | chr5:883679-885158 FORWARD LENGTH=216;AT3G46060	0	2	1	0	1
AT1G36160.1	ACC1, AT-ACC1, EMB22, GK, PAS3 | acetyl-CoA carboxylase 1 | chr1:13534196-13543773 FORWARD LENGTH=2254	47	26			AT3G29360.1	UDP-glucose 6-dehydrogenase family protein | chr3:11267375-11268817 REVERSE LENGTH=480	31	47			AT5G56360.1	PSL4 | calmodulin-binding protein | chr5:22823586-22827950 REVERSE LENGTH=647	0	0	0	4	1	2	1	1			AT2G43790.1	ATMPK6, MPK6, MAPK6, ATMAPK6 | MAP kinase 6 | chr2:18138477-18140693 FORWARD LENGTH=395	1	1	3	4	2	2			AT3G55400.1	OVA1 | methionyl-tRNA synthetase / methionine--tRNA ligase / MetRS (cpMetRS) | chr3:20535809-20538999 REVERSE LENGTH=616	0	2	0	2			AT5G59810.1	AT5G59810.1 | Symbols: ATSBT5.4, SBT5.4 | Subtilase family protein | chr5:24096895-24100387 REVERSE LENGTH=778	9	12	7	12	14
AT1G04410.1	Lactate/malate dehydrogenase family protein | chr1:1189418-1191267 REVERSE LENGTH=332	18	26			AT1G57720.1	Translation elongation factor EF1B, gamma chain | chr1:21377873-21380114 FORWARD LENGTH=413	44	47			AT1G08845.2	Ribosomal L18p/L5e family protein | chr1:2838789-2840955 FORWARD LENGTH=234	0	4	5	0	0	2	5	1			ATCG00190.1	RPOB | RNA polymerase subunit beta | chrC:23111-26329 REVERSE LENGTH=1072	0	2	2	3	2	2			AT3G55360.1	CER10, ECR, ATTSC13, TSC13 | 3-oxo-5-alpha-steroid 4-dehydrogenase family protein | chr3:20521186-20522856 REVERSE LENGTH=310	0	2	1	1			AT5G59420.1	AT5G59420.1 | Symbols: ORP3C | OSBP(oxysterol binding protein)-related protein 3C | chr5:23961731-23964623 FORWARD LENGTH=457	2	0	0	0	0
AT5G63110.1	HDA6, AXE1, ATHDA6, RTS1, RPD3B, SIL1 | histone deacetylase 6 | chr5:25315834-25318227 REVERSE LENGTH=471	16	25			AT5G35630.1	GS2, GLN2, ATGSL1 | glutamine synthetase 2 | chr5:13831220-13833239 FORWARD LENGTH=430	37	46			AT1G14620.1	DECOY | decoy | chr1:5014948-5016501 REVERSE LENGTH=233	0	1	1	0	0	2	2	1			AT5G55160.2	SUM2, SUMO 2, SUMO2, ATSUMO2 | small ubiquitin-like modifier 2 | chr5:22383747-22384772 REVERSE LENGTH=116	0	2	2	2	2	3			AT3G55250.1	unknown protein; FUNCTIONS IN: molecular_function unknown; INVOLVED IN: biological_process unknown; LOCATED IN: mitochondrion, chloroplast, nucleus; EXPRESSED IN: 23 plant structures; EXPRESSED DURING: 13 growth stages; Has 46 Bla	0	1	1	0			AT5G59320.1	AT5G59320.1 | Symbols: LTP3 | lipid transfer protein 3 | chr5:23929051-23929492 FORWARD LENGTH=115	1	2	1	1	1
AT3G23600.1	alpha/beta-Hydrolases superfamily protein | chr3:8473833-8475655 FORWARD LENGTH=239	18	25			AT5G26360.1	TCP-1/cpn60 chaperonin family protein | chr5:9255561-9258891 REVERSE LENGTH=555	39	46			AT4G23400.1	PIP1D, PIP1;5 | plasma membrane intrinsic protein 1;5 | chr4:12220792-12222155 FORWARD LENGTH=287	0	0	0	2	0	2	0	1			AT5G42100.1	ATBG_PPAP, ATBG_PAP, BG_PPAP | beta-1,3-glucanase_putative | chr5:16829460-16831168 REVERSE LENGTH=425	0	2	2	1	2	2			AT3G55140.1	Pectin lyase-like superfamily protein | chr3:20438819-20440225 FORWARD LENGTH=331	0	0	2	1			AT5G59310.1	AT5G59310.1 | Symbols: LTP4 | lipid transfer protein 4 | chr5:23925296-23925772 REVERSE LENGTH=112	2	2	0	0	1
AT3G13930.1	Dihydrolipoamide acetyltransferase, long form protein | chr3:4596240-4600143 FORWARD LENGTH=539	25	25			AT3G63460.1	transducin family protein / WD-40 repeat family protein | chr3:23431009-23437241 REVERSE LENGTH=1104	37	46			AT4G05020.2;AT4G21490.1	NDB3 | NAD(P)H dehydrogenase B3 | chr4:11436495-11439326 REVERSE LENGTH=580	0	0	0	1	0	2	0	1			AT5G14520.1	pescadillo-related | chr5:4680789-4684330 REVERSE LENGTH=590	0	4	2	3	2	2			AT3G54980.1	Pentatricopeptide repeat (PPR) superfamily protein | chr3:20370293-20372848 FORWARD LENGTH=851	0	2	0	0			AT5G59300.1	AT5G59300.1 | Symbols: UBC7, ATUBC7 | ubiquitin carrier protein 7 | chr5:23919868-23921304 REVERSE LENGTH=203	1	0	0	1	0
AT3G04120.1	GAPC-2, GAPC2 | glyceraldehyde-3-phosphate dehydrogenase C2 | chr1:4608465-4610494 REVERSE LE	16	25			AT3G44320.1	NIT3, AtNIT3 | nitrilase 3 | chr3:15993419-15995493 FORWARD LENGTH=346	30	46			AT3G26380.1	Melibiase family protein | chr3:9660140-9663145 FORWARD LENGTH=647	0	0	0	0	0	2	0	1			AT5G06290.1	2-Cys Prx B, 2CPB | 2-cysteine peroxiredoxin B | chr5:1919380-1921211 FORWARD LENGTH=273	0	2	2	2	2	3			AT3G54890.1	LHCA1 | photosystem I light harvesting complex gene 1 | chr3:20339706-20340922 REVERSE LENGTH=241	0	2	3	3			AT5G59290.2	AT5G59290.2 | Symbols: UXS3, ATUXS3 | UDP-glucuronic acid decarboxylase 3 | chr5:23915814-23917998 REVERSE LENGTH=357	4	6	4	5	3
AT2G38950.1 JMJ19	Transcription factor jumonji (jmj) family protein / zinc finger (C5HC2 type) family protein | chr2:16261599-16265044 FORWARD LENGTH=708	0	25			AT2G43030.1	Ribosomal protein L3 family protein | chr2:17894898-17895713 FORWARD LENGTH=271	34	46			AT2G20900.1	DGK5, ATDGK5 | diacylglycerol kinase 5 | chr2:8989412-8992798 REVERSE LENGTH=509	0	0	0	1	0	2	0	1			AT3G60190.1	ADL4, ADLP2, EDR3, DRP1E, ADL1E, DL1E | DYNAMIN-like 1E | chr3:22244367-22247651 REVERSE LENGTH=624	0	2	2	1	2	2			AT3G54860.2	ATVPS33, VPS33 | Sec1/munc18-like (SM) proteins superfamily | chr3:20324286-20329841 REVERSE LENGTH=608	0	2	1	0			AT5G59210.1	AT5G59210.1 | Symbols: | myosin heavy chain-related | chr5:23890802-23893619 REVERSE LENGTH=434	2	3	3	2	1
AT2G32080.1	PUR ALPHA-1 | purin-rich alpha 1 | chr2:13642716-13644036 REVERSE LENGTH=296	27	25			AT2G29550.1	TUB7 | tubulin beta-7 chain | chr2:12644258-12645932 REVERSE LENGTH=449	38	46			AT2G40590.1;AT2G40510.1	Ribosomal protein S26e family protein | chr2:16918506-16919623 FORWARD LENGTH=133	0	3	0	1	0	2	0	1			AT3G58610.1	ketol-acid reductoisomerase | chr3:21671561-21674639 FORWARD LENGTH=591	0	6	2	10	2	4			AT3G52750.1	FTSZ2-2 | Tubulin/FtsZ family protein | chr3:19549841-19552435 REVERSE LENGTH=473	0	1	0	1			AT5G59160.1	AT5G59160.1 | Symbols: TOPP2, PPO | type one serine/threonine protein phosphatase 2 | chr5:23879567-23881102 FORWARD LENGTH=312	7	7	8	5	4
AT2G04030.1	CR88, EMB1956, HSP90.5, Hsp88.1, AtHsp90.5 | Chaperone protein htpG family protein | chr2:1281983-1285909 FORWARD LENGTH=780	12	25			AT1G48410.2	AGO1 | Stabilizer of iron transporter SufD / Polynucleotidyl transferase | chr1:17886285-17891892 REVERSE LENGTH=1050	43	46			AT1G03310.2	ATISA2, ISA2, DBE1, BE2 | debranching enzyme 1 | chr1:813975-816623 FORWARD LENGTH=882	0	1	0	2	6	1	0	1			AT3G46010.2	ADF1, atadf, ATADF1 | actin depolymerizing factor 1 | chr3:16909679-16910678 REVERSE LENGTH=150	0	1	2	2	2	5			AT3G51630.1	WNK1, ZIK4,	0	1	1	0			AT5G58710.1	AT5G58710.1 | Symbols: ROC7 | rotamase CYP 7 | chr5:23717840-23719495 FORWARD LENGTH=204	3	3	3	2	2
AT1G34430.1	EMB3003 | 2-oxoacid dehydrogenases acyltransferase family protein | chr1:12588027-12590084 REVERSE LENGTH=465	21	25			AT5G45775.2	Ribosomal L5P family protein | c	16	45			AT4G21800.1	QQT2 | P-loop containing nucleoside triphosphate hydrolases superfamily protein | chr4:11573289-11574976 FORWARD LENGTH=379	0	2	0	5	4	1	1	1			AT3G11510.1	Ribosomal protein S11 family protein | chr3:3623757-3624866 REVERSE LENGTH=150	0	2	2	1	2	1			AT3G50370.1	unknown protein; FUNCTIONS IN: molecular_function unknown; INVOLVED IN: biological_process unknown; LOCATED IN: cellular_component unknown; EXPRESSED IN: 26 plant structures; EXPRESSED DURING: 15 growth stages; Has 27734 Blast hit	0	3	1	0			AT5G58590.1	AT5G58590.1 | Symbols: RANBP1 | RAN binding protein 1 | chr5:23680319-23681714 REVERSE LENGTH=219	2	2	3	1	2
AT5G67320.1	HOS15 | WD-40 repeat family protein | chr5:26857268-26860974 FORWARD LENGTH=613	22	24			AT4G29270.1	HAD superfamily, subfamily IIIB acid phosphatase | chr4:14423797-14424848 REVERSE LENGTH=256	42	45			AT1G71820.2	SEC6 | SEC6 | chr1:27010022-27016745 FORWARD LENGTH=774	0	1	1	5	3	1	1	1			AT1G62390.1	Phox2 | Octicosapeptide/Phox/Bem1p (PB1) domain-containing protein / tetratricopeptide repeat (TPR)-containing protein | chr1:23084632-23086887 REVERSE LENGTH=751	0	3	2	4	2	3			AT3G48680.1	GAMMA CAL1 | gamma carbonic anhydrase like 1 | chr5:25424054-25425612 FORWARD LENGTH=279	0	1	1	0			AT5G58490.1	AT5G58490.1 | Symbols: | NAD(P)-binding Rossmann-fold superfamily protein | chr5:23643068-23644455 FORWARD LENGTH=324	8	8	5	5	7
AT5G66190.1	ATLFNR1, FNR1 | ferredoxin-NADP(+)-oxidoreductase 1 | chr5:26451203-26453012 REVERSE LENGTH=360	16	24			AT3G20050.1	ATTCP-1, TCP-1 | T-complex protein 1 alpha subunit | chr3:6998544-7002266 REVERSE LENGTH=545	32	45			AT5G58110.1	chaperone binding;ATPase activators | chr5:23515275-23516479 FORWARD LENGTH=196	0	0	2	0	2	1	1	1			ATMG00560.1	Nucleic acid-binding, OB-fold-like protein | chr2:3411180-3412694 FORWARD LENGTH=389	1	3	2	2	2	4			AT3G48570.1	secE/sec61-gamma protein transport protein | chr3:18004604-18004912 REVERSE LENGTH=69	0	3	7	4			AT5G58470.1	AT5G58470.1 | Symbols: TAF15b | TBP-associated factor 15B | chr5:23638566-23640854 REVERSE LENGTH=422	6	10	3	8	8
AT5G58290.1	RPT3 | regulatory particle triple-A ATPase 3 | chr5:23569155-23571116 FORWARD LENGTH=408	14	24			AT3G17390.1	MTO3, SAMS3, MAT4 | S-adenosylmethionine synthetase family protein | chr3:5952484-5953665 REVERSE LENGTH=393	37	45			AT3G49142.1	Tetratricopeptide repeat (TPR)-like superfamily protein | chr3:18215788-18217848 REVERSE LENGTH=686	0	0	0	1	2	1	1	1			AT5G42020.1	BIP, BIP2 | Heat shock protein 70 (Hsp 70) family protein | chr5:16807697-16810480 REVERSE LENGTH=668	1	5	2	1	2	3			AT3G47070.1	LOCATED IN: thylakoid, chloroplast thylakoid membrane, chloroplast, chloroplast envelope; EXPRESSED IN: 22 plant structures; EXPRESSED DURING: 13 growth stages; CONTAINS InterPro DOMAIN/s: Thylakoid soluble phosphoprotein TSP9 (In	0	1	1	3			AT5G58450.1	AT5G58450.1 | Symbols: | Tetratricopeptide repeat (TPR)-like superfamily protein | chr5:23626826-23632071 FORWARD LENGTH=1065	2	3	3	2	3
AT5G36160.1	Tyrosine transaminase family protein | chr5:14233261-14235129 REVERSE LENGTH=420	20	24			AT3G06650.1	ACLB-1 | ATP-citrate lyase B-1 | chr3:2079247-2082633 REVERSE LENGTH=608	44	45			AT5G39500.1	GNL1, ERMO1 | GNOM-like 1 | chr5:15815274-15819910 FORWARD LENGTH=1443	0	0	0	0	2	1	0	1			AT5G23860.1	TUB8 | tubulin beta 8 | chr5:8042962-8044528 FORWARD LENGTH=449	1	3	2	3	2	3			AT3G47000.1	Glycosyl hydrolase fam	0	0	1	1			AT5G58330.1	AT5G58330.1 | Symbols: | lactate/malate dehydrogenase family protein | chr5:23580010-23582287 REVERSE LENGTH=443	11	6	8	9	8
AT4G34980.1	SLP2 | subtilisin-like serine protease 2 | chr4:16656929-16659223 REVERSE LENGTH=764	32	24			AT2G47110.1	Ribosomal protein S27a / Ubiquitin family protein | chr1:8	31	45			AT5G01010.2	EXPRESSED IN: 23 plant structures; EXPRESSED DURING: 14 growth stages; CONTAINS InterPro DOMAIN/s: GOLD (InterPro:IPR009038); Has 85 Blast hits to 85 proteins in 21 species: Archae - 0; Bacteria - 0; Metazoa - 20; Fungi - 0; Plant	0	0	0	0	2	1	0	1			AT5G16050.1	GRF5, GF14 UPSILON | general regulatory factor 5 | chr5:5244008-5245402 REVERSE LENGTH=268	1	3	2	3	2	2			AT3G46870.1	Pentatricopeptide repeat (PPR) superfamily protein | chr3:17263011-17264022 FORWARD LENGTH=257	0	1	1	0			AT5G58290.1	AT5G58290.1 | Symbols: RPT3 | regulatory particle triple-A ATPase 3 | chr5:23569155-23571116 FORWARD LENGTH=408	17	25	17	21	18
AT3G45140.1	LOX2, ATLOX2 | lipoxygenase 2 | chr3:16525437-16529233 FORWARD LENGTH=896	14	24			AT2G29560.1	ENOC | cytosolic enolase | chr2:12646635-12649694 FORWARD LENGTH=475	43	45			AT5G62290.1	nucleotide-sensitive chloride conductance regulator (ICln) family protein | chr5:25019568-25020972 FORWARD LENGTH=229	0	0	2	0	1	1	1	1			AT5G08570.1	Pyruvate kinase family protein | chr5:2778433-2780300 FORWARD LENGTH=510	1	5	2	2	2	2			AT3G46520.1	ACT4 | actin 4 | chr5:23950109-23951586 FORWARD LENGTH=377	0	2	4	0			AT5G58240.1	AT5G58240.1 | Symbols: FHIT | FRAGILE HISTIDINE TRIAD | chr5:23558349-23559313 REVERSE LENGTH=180	3	2	3	2	2
AT3G18740.1	Ribosomal protein L7Ae/L30e/S12e/Gadd45 family protein | chr1:13614890-13616233 FORWARD LENGTH=112	22	24			ATCG00120.1	ATPA | ATP synthase subunit alpha | chrC:9938-11461 REVERSE LENGTH=507	33	44			AT1G08500.1	ENODL18, AtENODL18 | early nodulin-like protein 18 | chr1:2689110-2689881 FORWARD LENGTH=228	0	0	2	0	1	1	1	1			AT4G36680.1	Tetratricopeptide repeat (TPR)-like superfamily protein | chr4:17292479-17293717 REVERSE LENGTH=412	1	4	2	0	2	2			AT3G46460.1	UBC7, ATUBC7 | ubiquitin carrier protein 7 | chr5:23919868-23921304 REVERSE LENGTH=203	0	0	3	5			AT5G58230.1	AT5G58230.1 | Symbols: MSI1, MEE70, ATMSI1 | Transducin/WD40 repeat-like superfamily protein | chr5:23556112-23557994 FORWARD LENGTH=424	12	14	16	17	16
AT2G21390.1	Coatomer, alpha subunit | chr2:9152428-9156577 FORWARD LENGTH=1218	8	24			AT5G48880.2	PKT2, KAT5 | peroxisomal 3-keto-acyl-CoA thiolase 2 | chr5:19814576-19817021 REVERSE LENGTH=457	20	44			AT1G51760.1;AT1G51780.1	IAR3, JR3 | peptidase M20/M25/M40 family protein | chr1:19199562-19201424 FORWARD LENGTH=440	0	0	1	2	1	1	1	1			AT4G26110.1	NAP1;1, ATNAP1;1 | nucleosome assembly protein1;1 | chr4:13232712-13235502 FORWARD LENGTH=372	1	4	2	3	2	4			AT3G46060.1	ARA3, ARA-3, ATRABE1C, ATRAB8A, RAB8A | RAB GTPase homolog 8A | chr3:16917908-16919740 FORWARD LENGTH=216	0	1	1	1			AT5G58040.1	AT5G58040.1 | Symbols: ATFIP1[V], FIPS5, ATFIPS5, FIP1[V] | homolog of yeast FIP1 [V] | chr5:23488865-23494000 FORWARD LENGTH=1196	10	15	7	5	12
AT1G57720.1	Translation elongation factor EF1B, gamma chain | chr1:21377873-21380114 FORWARD LENGTH=413	12	24			AT4G09000.2	GRF1, GF14 CHI | general regulatory factor 1 | chr4:5775387-5777157 FORWARD LENGTH=318	50	44			AT1G78190.1	Trm112p-like protein | chr1:29418620-29418994 REVERSE LENGTH=124	0	0	1	1	1	1	0	1			AT3G54930.1	Protein phosphatase 2A regulatory B subunit family protein | chr3:20351084-20352659 REVERSE LENGTH=497	1	3	2	3	2	1			AT3G44620.2	protein tyrosine phosphatases;protein tyrosine phosphatases | chr3:16193858-16195422 FORWARD LENGTH=262	0	1	0	0			AT5G58030.1	AT5G58030.1 | Symbols: | Transport protein particle (TRAPP) component | chr5:23487021-23488483 REVERSE LENGTH=195	2	1	0	0	0
AT1G29150.1	ATS9, RPN6 | non-ATPase subunit 9 | chr1:10181240-10182499 FORWARD LENGTH=419	16	24			ATCG00500.1	ACCD | acetyl-CoA carboxylase carboxyl transferase subunit beta | chrC:57075-58541 FORWARD LENGTH=488	39	43			AT5G60210.1	RIP5 | ROP interactive partner 5 | chr5:24243529-24245889 REVERSE LENGTH=564	0	1	1	1	1	1	1	1			AT3G44340.1	CEF | clone eighty-four | chr3:16011923-16019873 REVERSE LENGTH=1096	1	6	2	3	2	3			AT3G42660.1	transducin family protein / WD-40 repeat family protein | chr3:14751280-14755701 FORWARD LENGTH=953	0	1	1	1			AT5G57950.1	AT5G57950.1 | Symbols: | 26S proteasome regulatory subunit, putative | chr5:23460765-23462128 FORWARD LENGTH=227	1	4	1	0	1
AT1G01090.1	PDH-E1 ALPHA | pyruvate dehydrogenase E1 alpha | chr1:47705-49166 REVERSE LENGTH=428	15	24			AT4G16155.1	dihydrolipoyl dehydrogenases | chr4:9153570-9157322 REVERSE LENGTH=630	27	43			AT3G19310.1	PLC-like phosphodiesterases superfamily protein | chr3:6694260-6696193 FORWARD LENGTH=413	0	0	0	1	1	1	1	1			AT3G23620.1	Ribosomal RNA processing Brix domain protein | chr3:8480147-8481873 FORWARD LENGTH=314	1	3	2	4	2	3			AT3G33530.3	Transducin family protein / WD-40 repeat family protein | chr3:14085354-14093449 FORWARD LENGTH=1376	0	2	0	0			AT5G57890.1	AT5G57890.1 | Symbols: | Glutamine amidotransferase type 1 family protein | chr5:23447648-23449622 REVERSE LENGTH=273	3	3	3	3	4
AT4G09000.2	GRF1, GF14 CHI | general regulatory factor 1 | chr4:5775387-5777157 FORWARD LENGTH=318	20	23			AT3G25920.1	RPL15 | ribosomal protein L15 | chr3:9491268-9492558 REVERSE LENGTH=277	41	43			AT2G23910.1;AT4G30470.1	NAD(P)-binding Rossmann-fold superfamily protein | chr4:14894263-14896506 FORWARD LENGTH=303	0	0	0	1	1	1	1	1			AT2G41740.1	VLN2, ATVLN2 | villin 2 | chr2:17410962-17416878 REVERSE LENGTH=976	1	3	2	3	2	3			AT3G29320.1	Glycosyl transferase, family 35 | chr3:11252871-11257587 FORWARD LENGTH=962	0	2	1	2			AT5G57870.1	AT5G57870.1 | Symbols: eIFiso4G1 | MIF4G domain-containing protein / MA3 domain-containing protein | chr5:23439755-23443433 FORWARD LENGTH=780	13	11	12	10	13
AT3G52930.1	Aldolase superfamily protein | chr3:19627383-19628874 REVERSE LENGTH=358	15	23			AT3G18190.1	TCP-1/cpn60 chaperonin family protein | chr3:6232226-6233836 FORWARD LENGTH=536	43	43			AT1G27450.3	APT1 | adenine phosphoribosyl transferase 1 | chr1:9532042-9533807 FORWARD LENGTH=284	0	0	0	2	1	1	1	1			AT2G19490.1	recA DNA recombination family protein | chr2:8441732-8444006 FORWARD LENGTH=430	1	1	2	1	2	3			AT3G29185.2	Domain of unknown function (DUF3598) | chr3:11155092-11157207 REVERSE LENGTH=411	0	0	0	1			AT5G57850.1	AT5G57850.1 | Symbols: | D-aminoacid aminotransferase-like PLP-dependent enzymes superfamily protein | chr5:23435548-23437287 REVERSE LENGTH=373	8	5	5	7	4
AT3G49910.1	Translation protein SH3-like family protein | chr3:18504311-18504751 FORWARD LENGTH=146	21	23			AT1G52400.1	BGL1, BGLU18, ATBG1 | beta glucosidase 18 | chr1:19515250-19517930 FORWARD LENGTH=528	49	43			AT4G21770.1	Pseudouridine synthase family protein | chr4:11564028-11566345 REVERSE LENGTH=472	0	0	0	0	1	1	0	1			AT2G18510.1	emb2444 | RNA-binding (RRM/RBD/RNP motifs) family protein | chr2:8031554-8033517 REVERSE LENGTH=363	1	0	2	2	2	0			AT3G28860.1	PGP10 | P-glycoprotein 10 | chr1:3538470-3543782 REVERSE LENGTH=1	0	2	0	0			AT5G57655.2	AT5G57655.2 | Symbols: | xylose isomerase family protein | chr5:23347030-23349805 FORWARD LENGTH=477	10	10	18	11	11
AT3G17390.1	MTO3, SAMS3, MAT4 | S-adenosylmethionine synthetase family protein | chr3:5952484-5953665 REVERSE LENGTH=393	23	23			AT1G09620.1	ATP binding;leucine-tRNA ligases;aminoacyl-tRNA ligases;nucleotide binding;ATP binding;aminoacyl-tRNA ligases | chr1:3113077-3116455 REVERSE LENGTH=1091	32	43			AT4G17050.1	UGLYAH | ureidoglycine aminohydrolase | chr4:9589662-9592413 FORWARD LENGTH=298	0	0	0	0	1	1	0	1			AT2G13540.1	ENS, ABH1, CBP80, ATCBP80 | ARM repeat superfamily protein | chr2:5637053-5642813 FORWARD LENGTH=848	1	9	2	2	2	4			AT3G27925.1	DEGP1, Deg1 | DegP protease 1 | chr3:10366659-10368864 REVERSE LENGTH=439	0	3	1	0			AT5G57460.1	AT5G57460.1 | Symbols: | unknown protein; FUNCTIONS IN: molecular_function unknown; INVOLVED IN: biological_process unknown; LOCATED IN: plasma membrane, chloroplast; EXPRESSED IN: 23 plant structures; EXPRESSED DURING: 13 growth stages; Has 166 Blast hit	6	3	6	4	3
AT2G37190.1	Ribosomal protein L11 family protein | chr2:15619559-15620059 REVERSE LENGTH=166	24	23			AT5G04140.2	GLU1, GLS1, GLUS, FD-GOGAT | glutamate synthase 1 | chr5:1130031-1138186 FORWARD LENGTH=1648	40	42			AT2G32900.1	ATZW10 | centromere/kinetochore protein, putative (ZW10) | chr2:13953807-13957470 FORWARD LENGTH=742	0	0	0	2	1	1	0	1			AT1G18070.3	Translation elongation factor EF1A/initiation factor IF2gamma family protein | chr1:6214236-6218211 REVERSE LENGTH=543	1	2	2	2	2	2			AT3G27430.2	PBB2 | 20S proteasome beta subunit PBB2 | chr5:16248511-16250451 REVERSE LENGTH=274	0	1	0	0			AT5G57410.3	AT5G57410.3 | Symbols: | Afadin/alpha-actinin-binding protein | chr5:23264351-23267641 REVERSE LENGTH=391	2	2	0	0	1
AT5G19780.1	TUA3 | tubulin alpha-3 | chr5:6682761-6684474 REVERSE LENGTH=450	13	22			AT3G49430.1	SRp34a, SR34a, At-SR34a | SER/ARG-rich protein 34A | chr3:18332668-18334829 FORWARD LENGTH=300	38	42			AT1G63460.1	GPX8, ATGPX8 | glutathione peroxidase 8 | chr1:23535118-23536326 FORWARD LENGTH=167	0	0	0	2	1	1	0	1			AT1G04110.1	SDD1 | Subtilase family protein | chr1:1061457-1063784 REVERSE LENGTH=775	1	6	2	5	2	1			AT3G26520.1	TIP2, SITIP, GAMMA-TIP2, TIP1;2 | tonoplast intrinsic protein 2 | chr3:9722770-9723703 REVERSE LENGTH=253	0	1	2	1			AT5G57370.1	AT5G57370.1 | Symbols: | unknown protein; CONTAINS InterPro DOMAIN/s: Protein of unknown function DUF1777 (InterPro:IPR013957); Has 30201 Blast hits to 17322 proteins in 780 species: Archae - 12; Bacteria - 1396; Metazoa - 17338; Fungi - 3422; Plants - 50	1	2	0	0	0
AT5G06850.1	C2 calcium/lipid-binding plant phosphoribosyltransferase family protein | chr5:2127200-2129584 REVERSE LENGTH=794	27	22			AT3G03960.1	TCP-1/cpn60 chaperonin family protein | chr3:1024432-1027604 FORWARD LENGTH=549	35	42			AT1G14570.2	UBX domain-containing protein | chr1:4983770-4987192 FORWARD LENGTH=468	0	0	0	2	1	1	0	1			ATCG00650.1	RPS18 | ribosomal protein S18 | chrC:67917-68222 FORWARD LENGTH=101	0	3	1	2	2	3			AT3G25810.1	Terpenoid cyclases/Protein prenyltransferases superfamily protein | chr3:9430805-9433844 FORWARD LENGTH=598	0	9	3	3			AT5G57330.1	AT5G57330.1 | Symbols: | Galactose mutarotase-like superfamily protein | chr5:23218392-23220664 FORWARD LENGTH=312	7	3	5	3	5
AT4G37910.1	mtHsc70-1 | mitochondrial heat shock protein 70-1 | chr4:17825368-17828099 REVERSE LENGTH=682	15	22			AT3G02260.1	BIG, DOC1, TIR3, UMB1, ASA1, LPR1, CRM1 | auxin transport protein (BIG) | chr3:431152-448489 REVERSE LENGTH=5098	8	42			AT1G25350.2	OVA9 | glutamine-tRNA ligase, putative / glutaminyl-tRNA synthetase, putative / GlnRS, putative | chr1:8889280-8894205 REVERSE LENGTH=800	0	2	0	1	1	1	2	1			ATCG00180.1	RPOC1 | DNA-directed RNA polymerase family protein | chrC:20251-23084 REVERSE LENGTH=680	0	0	1	3	2	1			AT3G25700.1	Eukaryotic aspartyl protease family protein | chr3:9358937-9360295 FORWARD LENGTH=452	0	3	4	1			AT5G57290.1	AT5G57290.1 | Symbols: | 60S acidic ribosomal protein family | chr5:23207049-23207835 REVERSE LENGTH=120	5	5	3	4	3
AT3G55280.1	ATRPL23A, RPL23A, RPL23AA | ribosomal protein L23AA | chr2:16475049-16475904 FORWARD LENGTH=154	24	22			AT2G27530.1	PGY1 | Ribosomal protein L1p/L10e family | chr2:11763443-11764570 REVERSE LENGTH=216	28	42			AT2G35040.1	AICARFT/IMPCHase bienzyme family protein | chr2:14765347-14768269 REVERSE LENGTH=596	0	0	2	1	0	1	2	1			AT5G59890.1	ADF4, ATADF4 | actin depolymerizing factor 4 | chr5:24122545-24123596 FORWARD LENGTH=139	0	0	1	1	2	0			AT3G23660.2	Sec23/Sec24 protein transport family protein | chr3:8513666-8517729 REVERSE LENGTH=791	0	0	0	4			AT5G57110.1	AT5G57110.1 | Symbols: ACA8, AT-ACA8 | autoinhibited Ca2+ -ATPase, isoform 8 | chr5:23109729-23116857 REVERSE LENGTH=1074	1	1	2	1	1
AT3G27850.1	RPL12-A, RPL12 | ribosomal protein L12-A | chr3:10318576-10319151 FORWARD LENGTH=191	26	22			AT1G36160.1	ACC1, AT-ACC1, EMB22, GK, PAS3 | acetyl-CoA carboxylase 1 | chr1:13534196-13543773 FORWARD LENGTH=2254	75	42			AT2G32950.1	COP1, ATCOP1, DET340, FUS1, EMB168 | Transducin/WD40 repeat-like superfamily protein | chr2:13978000-13983282 FORWARD LENGTH=675	0	0	2	1	0	1	0	1			AT5G56350.1	Pyruvate kinase family protein | chr4:13342207-13344418 FORWARD LENGTH=497	0	0	1	1	2	1			AT3G22680.1	RDM1 | RNA-DIRECTED DNA METHYLATION 1 | chr3:8019785-8020374 FORWARD LENGTH=163	0	1	1	2			AT5G57040.1	AT5G57040.1 | Symbols: | Lactoylglutathione lyase / glyoxalase I family protein | chr5:23084035-23085116 REVERSE LENGTH=197	1	0	0	1	1
AT3G06650.1	ACLB-1 | ATP-citrate lyase B-1 | chr3:2079247-2082633 REVERSE LENGTH=608	25	22			AT1G01100.1	60S acidic ribosomal protein family | chr1:50284-50954 REVERSE LENGTH=112	30	42			AT2G18700.1	ATTPS11, TPS11, ATTPSB | trehalose phosphatase/synthase 11 | chr2:8109043-8111799 FORWARD LENGTH=862	0	3	2	0	0	1	3	1			AT5G47690.3	binding | chr5:19317899-19327014 FORWARD LENGTH=1607	0	1	1	2	2	4			AT3G22660.1	rRNA processing protein-related | chr3:8016237-8017118 REVERSE LENGTH=293	0	1	0	0			AT5G57020.1	AT5G57020.1 | Symbols: NMT1, ATNMT1 | myristoyl-CoA:protein N-myristoyltransferase | chr5:23075451-23076755 FORWARD LENGTH=434	2	0	0	2	0
AT3G02260.1	BIG, DOC1, TIR3, UMB1, ASA1, LPR1, CRM1 | auxin transport protein (BIG) | chr3:431152-448489 REVERSE LENGTH=5098	3	22			AT3G55750.1	Ribosomal protein L35Ae family protein | chr3:20698641-20699553 FORWARD LENGTH=111	33	41			AT5G53170.1	FTSH11 | FTSH protease 11 | chr5:21563023-21567922 REVERSE LENGTH=806	0	0	1	2	0	1	2	1			AT5G27120.1	NOP56-like pre RNA processing ribonucleoprotein | chr5:9541287-9543684 FORWARD LENGTH=533	0	0	1	1	2	0			AT3G21220.1	ATMKK5, ATMAP2K_ALPHA, MAP2K_A, MKK5, ATMEK5, MEK5 | MAP kinase kinase 5 | chr3:7445917-7446963 FORWARD LENGTH=348	0	2	0	1			AT5G56950.1	AT5G56950.1 | Symbols: NFA03, NFA3, NAP1;3 | nucleosome assembly protein 1;3 | chr5:23032618-23035299 FORWARD LENGTH=374	1	2	0	2	2
AT2G19520.1	FVE, ACG1, MSI4, NFC4, NFC04, ATMSI4 | Transducin family protein / WD-40 repeat family protein | chr2:8456006-8459235 FORWARD LENGTH=507	7	22			AT2G05920.1	Subtilase family protein | chr2:2269831-2272207 REVERSE LENGTH=754	28	41			AT1G27390.1	TOM20-2 | translocase outer membrane 20-2 | chr1:9513469-9514912 REVERSE LENGTH=210	0	0	1	2	0	1	0	1			AT3G58660.1	Ribosomal protein L1p/L10e family | chr3:21701574-21702914 FORWARD LENGTH=446	0	1	1	1	2	0			AT3G20800.1	Cell differentiation, Rcd1-like protein | chr3:7271412-7273897 REVERSE LENGTH=316	0	6	1	2			AT5G56900.2	AT5G56900.2 | Symbols: | CwfJ-like family protein / zinc finger (CCCH-type) family protein | chr5:23019750-23022670 REVERSE LENGTH=596	3	2	3	6	1
AT1G75940.1	ATA27, BGLU20 | Glycosyl hydrolase superfamily protein | chr1:28511198-28514044 FORWARD LENGTH=535	24	22			AT1G72370.1	P40, AP40, RP40, RPSAA | 40s ribosomal protein SA | chr1:27243148-27244842 REVERSE LENGTH=298	42	41			AT1G19720.1	Pentatricopeptide repeat (PPR-like) superfamily protein | chr1:6819926-6822610 REVERSE LENGTH=894	0	0	0	2	0	1	2	1			AT3G23390.1	Zinc-binding ribosomal protein family protein | chr4:8241841-8243805 REVERSE LENGTH=154	0	1	1	0	2	2			AT3G20410.1	CPK9 | calmodulin-domain protein kinase 9 | chr3:7116388-7118824 FORWARD LENGTH=541	0	0	0	1			AT5G56870.1	AT5G56870.1 | Symbols: BGAL4 | beta-galactosidase 4 | chr5:23004284-23008410 FORWARD LENGTH=724	0	1	0	0	0
AT1G07320.1	RPL4 | ribosomal protein L4 | chr1:2249190-2250189 FORWARD LENGTH=282	15	22			AT1G52360.2	Coatomer, beta subunit | chr1:19499420-19505397 FORWARD LENGTH=970	32	41			AT5G59120.1	ATSBT4.13, SBT4.13 | subtilase 4.13 | chr5:23864897-23868020 REVERSE LENGTH=732	0	0	0	0	0	1	1	1			AT3G21540.1	transducin family protein / WD-40 repeat family protein | chr3:7586100-7590856 REVERSE LENGTH=955	0	4	1	2	2	3			AT3G20230.1	Ribosomal L18p/L5e family protein | chr3:7055639-7056679 REVERSE LENGTH=187	0	0	1	1			AT5G56740.1	AT5G56740.1 | Symbols: HAG2, HAC7, HAG02, HAC07 | histone acetyltransferase of the GNAT family 2 | chr5:22953009-22955577 REVERSE LENGTH=467	18	34	28	29	31
ATCG00500.1	ACCD | acetyl-CoA carboxylase carboxyl transferase subunit beta | chrC:57075-58541 FORWARD LENGTH=488	14	21			AT5G56740.1	HAG2, HAC7, HAG02, HAC07 | histone acetyltransferase of the GNAT family 2 | chr5:22953009-22955577 REVERSE LENGTH=467	38	40			AT5G43310.1	COP1-interacting protein-related | chr5:17379735-17385387 REVERSE LENGTH=1237	0	0	0	3	0	1	1	1			AT3G17020.1	Adenine nucleotide alpha hydrolases-like superfamily protein | chr3:5802728-5804063 REVERSE LENGTH=163	0	2	1	3	2	1			AT3G19820.1	DWF1, DIM, EVE1, DIM1, CBB1 | cell elongation protein / DWARF1 / DIMINUTO (DIM) | chr3:6879835-6881616 REVERSE LENGTH=561	0	1	0	0			AT5G56680.1	AT5G56680.1 | Symbols: SYNC1, EMB2755, SYNC1 ARATH | Class II aminoacyl-tRNA and biotin synthetases superfamily protein | chr5:22936645-22938841 FORWARD LENGTH=572	4	1	2	3	3
AT5G48760.1	Ribosomal protein L13 family protein | chr5:19771315-19772686 REVERSE LENGTH=206	15	21			AT5G20890.1	TCP-1/cpn60 chaperonin family protein | chr5:7087020-7089906 REVERSE LENGTH=527	39	40			AT4G35490.1	MRPL11 | mitochondrial ribosomal protein L11 | chr4:16855918-16856385 FORWARD LENGTH=155	0	0	0	2	0	1	1	1			AT3G15610.1	Transducin/WD40 repeat-like superfamily protein | chr1:19642866-19644978 FORWARD LENGTH=343	0	1	1	2	2	2			AT3G19390.1	Granulin repeat cysteine protease family protein | chr3:6723024-6724768 FORWARD LENGTH=452	0	0	0	1			AT5G56630.1	AT5G56630.1 | Symbols: PFK7 | phosphofructokinase 7 | chr5:22924311-22926728 FORWARD LENGTH=485	1	0	1	0	0
AT5G44340.1	TUB4 | tubulin beta chain 4 | chr5:17859442-17860994 REVERSE LENGTH=444	11	21			AT5G16130.1	Ribosomal protein S7e family protein | chr5:5268984-5269912 FORWARD LENGTH=190	22	40			AT4G32420.1	Cyclophilin-like peptidyl-prolyl cis-trans isomerase family protein | chr4:15647550-15652103 REVERSE LENGTH=837	0	0	0	0	0	1	1	1			AT3G06860.1	MFP2, ATMFP2 | multifunctional protein 2 | chr3:2161926-2166009 FORWARD LENGTH=725	0	3	1	5	2	2			AT3G18520.2	HDA15, ATHDA15 | histone deacetylase 15 | chr3:6361605-6365399 FORWARD LENGTH=564	0	1	0	0			AT5G56600.1	AT5G56600.1 | Symbols: PFN3, PRF3 | profilin 3 | chr5:22909882-22910821 REVERSE LENGTH=168	0	0	0	0	0
AT4G37800.1	XTH7 | xyloglucan endotransglucosylase/hydrolase 7 | chr4:17775703-17777372 REVERSE LENGTH=293	22	21			AT3G13490.1	OVA5, ATKRS-2 | Lysyl-tRNA synthetase, class II | chr3:4395984-4399302 REVERSE LENGTH=602	38	40			AT3G47700.1	MAG2 | RINT-1 / TIP-1 family | chr3:17583773-17586578 REVERSE LENGTH=795	0	0	0	1	0	1	1	1			AT2G23080.1	CKA2, ATCKA2 | casein kina	0	1	1	1	2	2			AT3G17590.2	BSH | transcription regulatory protein SNF5, putative (BSH) | chr3:6017313-6019591 REVERSE LENGTH=242	0	1	0	1			AT5G56500.1	AT5G56500.1 | Symbols: | TCP-1/cpn60 chaperonin family protein | chr5:22874058-22876966 FORWARD LENGTH=597	11	11	16	15	13
AT4G34450.1	coatomer gamma-2 subunit, putative / gamma-2 coat protein, putative / gamma-2 COP, putative | chr4:16471956-16476795 FORWARD LENGTH=886	6	21			AT2G33340.1	MAC3B | MOS4-associated complex 3B | chr2:14126584-14131000 REVERSE LENGTH=525	31	40			AT3G13390.1	sks11 | SKU5 similar 11 | chr3:4351401-4353289 REVERSE LENGTH=554	0	0	0	0	0	1	1	1			AT1G54080.2	UBP1A | oligouridylate-binding protein 1A | chr1:20183923-20186824 REVERSE LENGTH=430	0	2	1	3	2	0			AT3G17170.1	RFC3 | Translation elongation factor EF1B/ribosomal protein S6 family protein | chr3:5853186-5854853 REVERSE LENGTH=314	0	0	2	0			AT5G56360.1	AT5G56360.1 | Symbols: PSL4 | calmodulin-binding protein | chr5:22823586-22827950 REVERSE LENGTH=647	35	41	30	42	36
AT4G31480.1	Coatomer, beta subunit | chr4:15264145-15267384 FORWARD LENGTH=948	11	21			AT1G71080.1	RNA polymerase II transcription elongation factor | chr1:26809987-26811645 REVERSE LENGTH=326	40	40			AT5G07900.1	Mitochondrial transcription termination factor family protein | chr5:2520188-2521405 FORWARD LENGTH=405	0	0	0	1	0	1	0	1			AT1G29880.1	glycyl-tRNA synthetase / glycine--tRNA ligase | chr1:10459662-10462781 REVERSE LENGTH=729	0	3	1	4	2	2			AT3G16240.1	DELTA-TIP, TIP2;1, DELTA-TIP1, AQP1, ATTIP2;1 | delta tonoplast integral protein | chr3:5505534-5506788 FORWARD LENGTH=250	0	1	0	1			AT5G56350.1	AT5G56350.1 | Symbols: | Pyruvate kinase family protein | chr5:22820254-22822529 REVERSE LENGTH=498	10	11	9	9	11
AT3G59770.3	SAC9 | sacI homology domain-containing protein / WW domain-containing protein | chr3:22079281-22085674 REVERSE LENGTH=1646	15	21			AT1G33140.1	Ribosomal protein L6 family | chr1:12010986-12012223 FORWARD LENGTH=194	51	40			AT3G57510.1;AT2G41850.1	PGAZAT, ADPG2 | polygalacturonase abscission zone A. thaliana | chr2:17461918-17464059 REVERSE LENGTH=433	0	0	0	1	0	1	0	1			ATCG01300.1	RPL23.1, RPL23 | ribosomal protein L23.1 | chrC:85862-86143 REVERSE LENGTH=93	1	4	1	1	2	3			AT3G16230.2	Predicted eukaryotic LigT | chr3:5500563-5503303 FORWARD LENGTH=449	0	2	0	1			AT5G56290.1	AT5G56290.1 | Symbols: PEX5, ATPEX5 | peroxin 5 | chr5:22786655-22791972 FORWARD LENGTH=728	10	12	10	10	10
AT3G22230.1	Ribosomal L27e protein family | chr3:7844136-7844543 REVERSE LENGTH=135	18	21			AT1G30230.2	Glutathione S-transferase, C-terminal-like;Translation elongation factor EF1B/ribosomal protein S6 | chr1:10639286-10640601 FORWARD LENGTH=260	25	40			AT3G53140.1	O-methyltransferase family protein | chr3:19695692-19697355 FORWARD LENGTH=359	0	0	0	1	0	1	0	1			AT5G67240.1	SDN3 | small RNA degrading nuclease 3 | chr5:26824454-26828098 REVERSE LENGTH=782	1	1	1	0	2	3			AT3G15970.1	NUP50 (Nucleoporin 50 kDa) protein | chr3:5408982-5410379 REVERSE LENGTH=465	0	2	0	1			AT5G56280.1	AT5G56280.1 | Symbols: CSN6A | COP9 signalosome subunit 6A | chr5:22783617-22785530 REVERSE LENGTH=317	9	6	11	7	5
AT3G16470.1	JR1 | Mannose-binding lectin superfamily protein | chr3:5596096-5597709 REVERSE LENGTH=451	19	21			AT1G23310.1	GGT1, AOAT1, GGAT1 | glutamate:glyoxylate aminotransferase | chr1:8268720-8271329 REVERSE LENGTH=481	29	40			AT3G43800.1	ATGSTU27, GSTU27 | glutathione S-transferase tau 27 | chr3:15660929-15661784 FORWARD LENGTH=227	0	0	0	0	0	1	0	1			AT5G61790.1	CNX1, ATCNX1 | calnexin 1 | chr5:24827394-24829642 REVERSE LENGTH=530	1	5	1	6	2	2			AT3G15690.2	Single hybrid motif superfamily protein | chr3:5317108-5319435 FORWARD LENGTH=263	0	1	0	1			AT5G56260.1	AT5G56260.1 | Symbols: | Ribonuclease E inhibitor RraA/Dimethylmenaquinone methyltransferase | chr5:22775549-22776049 REVERSE LENGTH=166	4	0	0	1	0
AT3G13580.3	Ribosomal protein L30/L7 family protein | chr3:4433809-4435109 FORWARD LENGTH=244	18	21			AT1G09270.1	IMPA-4 | importin alpha isoform 4 | chr1:2994506-2997833 FORWARD LENGTH=538	11	40			AT3G03270.1	Adenine nucleotide alpha hydrolases-like superfamily protein | chr3:761383-763075 REVERSE LENGTH=201	0	0	0	0	0	1	0	1			AT5G59160.1	TOPP1, PP1-AT | type one protein phosphatase 1 | chr2:12613789-12615283 REVERSE LENGTH=318	1	6	1	6	2	4			AT3G14920.1	Peptide-N4-(N-acetyl-beta-glucosaminyl)asparagine amidase A protein | chr3:5018275-5020104 FORWARD LENGTH=609	0	1	0	0			AT5G56130.1	AT5G56130.1 | Symbols: TEX1, AtTEX1, THO3 | Transducin/WD40 repeat-like superfamily protein | chr5:22722755-22725065 REVERSE LENGTH=315	1	1	1	1	1
AT3G12145.1	FLR1, FLOR1 | Leucine-rich repeat (LRR) family protein | chr3:3874764-3876075 REVERSE LENGTH=325	13	21			AT1G01090.1	PDH-E1 ALPHA | pyruvate dehydrogenase E1 alpha | chr1:47705-49166 REVERSE LENGTH=428	28	40			AT1G75460.1;AT1G19740.1	ATP-dependent protease La (LON) domain protein | chr1:6824396-6825232 FORWARD LENGTH=278	0	0	0	1	0	1	0	1			AT5G47010.1	UPF1, LBA1, ATUPF1 | RNA helicase, putative | chr5:19072009-19078856 FORWARD LENGTH=1254	1	6	1	3	2	1			AT3G14210.1	ESM1 | epithiospecifier modifier 1 | chr3:4729886-4731562 FORWARD LENGTH=392	0	2	0	0			AT5G56030.2	AT5G56030.2 | Symbols: HSP81-2 | heat shock protein 81-2 | chr5:22686923-22689433 FORWARD LENGTH=728	1	0	1	1	1
AT3G11630.1	Thioredoxin superfamily protein | chr3:3672189-3673937 FORWARD LENGTH=266	11	21			AT5G20830.1	SUS1, ASUS1, atsus1 | sucrose synthase 1 | chr5:7050599-7054032 REVERSE LENGTH=808	27	39			AT1G06530.1	Tropomyosin-related | chr1:2001625-2002596 FORWARD LENGTH=323	0	0	0	2	0	1	0	1			AT4G34555.1	Ribosomal protein S25 family protein | chr2:7076713-7077366 REVERSE LENGTH=125	1	2	1	5	2	4			AT3G13222.1	GIP1 | GBF-interacting protein 1 | chr3:4251287-4254206 REVERSE LENGTH=567	0	1	0	0			AT5G56010.1	AT5G56010.1 | Symbols: HSP81-3, Hsp81.3, AtHsp90-3, AtHsp90.3 | heat shock protein 81-3 | chr5:22681410-22683911 FORWARD LENGTH=699	47	49	46	58	60
AT2G28000.1	CPN60A, CH-CPN60A, SLP | chaperonin-60alpha | chr2:11926603-11929184 FORWARD LENGTH=586	22	21			AT5G19780.1	TUA3 | tubulin alpha-3 | chr5:6682761-6684474 REVERSE LENGTH=450	24	39			AT1G03060.1	SPI | Beige/BEACH domain ;WD domain, G-beta repeat protein | chr1:712971-726891 REVERSE LENGTH=3601	0	0	0	1	0	1	0	1			AT4G25590.1	ADF10 | actin depolymerizing factor 10 | chr5:21258157-21259229 REVERSE LENGTH=137	1	3	1	2	2	2			AT3G12670.1	emb2742 | CTP synthase family protein | chr3:4020351-4024086 REVERSE LENGTH=591	0	2	1	2			AT5G56000.1	AT5G56000.1 | Symbols: Hsp81.4, AtHsp90.4 | HEAT SHOCK PROTEIN 81.4 | chr5:22677602-22680067 REVERSE LENGTH=699	1	0	0	0	0
AT1G76010.1	Alba DNA/RNA-binding protein | chr1:28528505-28530488 REVERSE LENGTH=350	24	21			AT4G37910.1	mtHsc70-1 | mitochondrial heat shock protein 70-1 | chr4:17825368-17828099 REVERSE LENGTH=682	21	39			AT4G30890.1	UBP24 | ubiquitin-specific protease 24 | chr4:15036383-15038825 REVERSE LENGTH=551	0	1	0	0	0	1	0	1			AT4G21110.1	G10 family protein | chr4:11267673-11268774 FORWARD LENGTH=145	1	4	1	3	2	2			AT3G11730.1	ATFP8, ATRABD1, RABD1 | Ras-related small GTP-binding family protein | chr3:3709490-3711397 REVERSE LENGTH=205	0	2	2	2			AT5G55860.1	AT5G55860.1 | Symbols: | Plant protein of unknown function (DUF827) | chr5:22610146-22612166 FORWARD LENGTH=649	2	1	1	0	0
AT1G42970.1	GAPB | glyceraldehyde-3-phosphate dehydrogenase B subunit | chr1:16127552-16129584 FORWARD LENGTH=447	13	21			AT3G56340.1	Ribosomal protein S26e family protein | chr3:20892309-20893343 REVERSE LENGTH=130	35	39			AT1G23440.1	Peptidase C15, pyroglutamyl peptidase I-like | chr1:8321940-8324019 FORWARD LENGTH=217	0	1	0	1	0	1	0	1			AT4G13430.1	IIL1, ATLEUC1 | isopropyl malate isomerase large subunit 1 | chr4:7804194-7807789 REVERSE LENGTH=509	1	7	1	5	2	2			AT3G11710.1	ATKRS-1 | lysyl-tRNA synthetase 1 | chr3:3702359-3705613 REVERSE LENGTH=626	0	4	3	1			AT5G55730.1	AT5G55730.1 | Symbols: FLA1 | FASCICLIN-like arabinogalactan 1 | chr5:22558375-22560392 REVERSE LENGTH=424	3	4	2	3	2
AT1G41880.1	Ribosomal protein L35Ae family protein | chr1:15651585-15652427 REVERSE LENGTH=111	21	21			AT3G55220.1	Cleavage and polyadenylation specificity factor (CPSF) A subunit protein | chr3:204605	41	39			AT5G14030.1	translocon-associated protein beta (TRAPB) family protein | chr5:4526878-4528253 FORWARD LENGTH=195	0	2	0	4	0	1	2	1			AT4G11380.2	Adaptin family protein | chr4:6920608-6925444 FORWARD LENGTH=916	1	7	1	6	2	2			AT3G10660.1	CPK2, ATCPK2 | calmodulin-domain protein kinase cdpk isoform 2 | chr3:3331599-3334268 REVERSE LENGTH=646	0	2	0	0			AT5G55670.1	AT5G55670.1 | Symbols: | RNA-binding (RRM/RBD/RNP motifs) family protein | chr5:22544669-22546801 REVERSE LENGTH=710	8	6	3	5	3
AT1G20220.1	Alba DNA/RNA-binding protein | chr1:7005090-7007285 REVERSE LENGTH=315	11	21			AT3G25860.1	LTA2, PLE2 | 2-oxoacid dehydrogenases acyltransferase family protein | chr3:9460632-9462585 FORWARD LENGTH=480	37	39			AT1G55810.1	UKL3 | uridine kinase-like 3 | chr1:20861273-20864003 FORWARD LENGTH=466	0	2	0	0	0	1	2	1			AT4G05420.1	DDB1A | damaged DNA binding protein 1A | chr4:2746288-2752663 FORWARD LENGTH=1088	1	7	1	5	2	1			AT3G10350.2	P-loop containing nucleoside triphosphate hydrolases superfamily protein | chr3:3208310-3210678 FORWARD LENGTH=433	0	3	0	1			AT5G55660.1	AT5G55660.1 | Symbols: | DEK domain-containing chromatin associated protein | chr5:22539375-22543142 FORWARD LENGTH=778	5	3	6	9	4
AT1G02780.1	emb2386 | Ribosomal protein L19e family protein | chr1:608120-609391 REVERSE LENGTH=214	22	21			AT3G04840.1	Ribosomal protein S3Ae | chr3:1329751-1331418 FORWARD LENGTH=262	34	39			AT1G17210.1;AT1G48950.1	ATILP1, ILP1 | IAP-like protein 1 | chr1:5880502-5884657 REVERSE LENGTH=958	0	0	1	3	6	0	2	1			AT3G12800.1	SDRB, DECR | short-chain dehydrogenase-reductase B | chr3:4063463-4064757 REVERSE LENGTH=298	1	2	1	1	2	4			AT3G08840.2	D-alanine--D-alanine ligase family | chr3:2679648-2686157 REVERSE LENGTH=937	0	0	0	2			AT5G55530.1	AT5G55530.1 | Symbols: | Calcium-dependent lipid-binding (CaLB domain) family protein | chr5:22494439-22495656 FORWARD LENGTH=405	1	0	1	0	0
AT1G01100.1	60S acidic ribosomal protein family | chr1:50284-50954 REVERSE LENGTH=112	14	21			AT3G02530.1	TCP-1/cpn60 chaperonin family protein | chr3:528806-532457 REVERSE LENGTH=535	31	39			AT1G09490.1;AT1G09510.1;AT1G09480.1	NAD(P)-binding Rossmann-fold superfamily protein | chr1:3064172-3065815 FORWARD LENGTH=322	0	0	1	3	5	0	0	1			AT2G47250.1	RNA helicase family protein | chr2:19399923-19402981 REVERSE LENGTH=729	1	7	1	2	2	4			AT3G06530.2	ARM repeat superfamily protein | chr3:2022596-2033637 FORWARD LENGTH=2199	0	1	0	0			AT5G55280.1	AT5G55280.1 | Symbols: FTSZ1-1, ATFTSZ1-1, CPFTSZ | homolog of bacterial cytokinesis Z-ring protein FTSZ 1-1 | chr5:22420740-22422527 REVERSE LENGTH=433	4	4	2	4	2
AT5G59970.1	Histone superfamily protein | chr3	23	20			ATCG00480.1	ATPB, PB | ATP synthase subunit beta | chrC:52660-54156 REVERSE LENGTH=498	31	38			AT3G51310.1	VPS35C | VPS35 homolog C | chr3:19044634-19049321 REVERSE LENGTH=790	0	1	1	2	3	0	0	1			AT2G18230.1	AtPPa2, PPa2 | pyrophosphorylase 2 | chr2:7932139-7933560 REVERSE LENGTH=218	1	2	1	2	2	0			AT3G06110.2	MKP2, DSPTP1B | MAPK phosphatase 2 | chr3:1843517-1844577 FORWARD LENGTH=167	0	1	0	0			AT5G55230.2	AT5G55230.2 | Symbols: MAP65-1 | microtubule-associated proteins 65-1 | chr5:22402716-22405182 FORWARD LENGTH=616	20	22	23	25	28
AT5G49910.1	CPHSC70-2EAT SHOCK PROTEIN 70-2, HSC70-7, cpHsc70-2 | chloroplast heat shock protein 70-2 | chr5:20303470-20306295 FORWARD LENGTH=718	2	20			AT5G39740.1	OLI7, RPL5B | ribosomal protein L5 B | chr5:15903365-15905185 FORWARD LENGTH=301	41	38			AT5G17050.1	UGT78D2 | UDP-glucosyl transferase 78D2 | chr5:5607828-5609392 REVERSE LENGTH=460	0	0	0	3	3	0	0	1			AT1G75350.1	emb2184 | Ribosomal protein L31 | chr1:28272163-28272687 FORWARD LENGTH=144	1	4	1	3	2	3			AT3G04880.1	DRT102 | DNA-damage-repair/toleration protein (DRT102) | chr3:1346431-1347363 REVERSE LENGTH=310	0	2	0	0			AT5G55220.1	AT5G55220.1 | Symbols: | trigger factor type chaperone family protein | chr5:22397677-22400678 FORWARD LENGTH=547	5	4	6	6	6
AT5G09510.1	Ribosomal protein S19 family protein | chr5:2955698-2956554 REVERSE LENGTH=152	7	20			AT3G42170.1	BED zinc finger ;hAT family dimerisation domain | chr3:14321838-14323928 FORWARD LENGTH=696	15	38			AT4G06599.1	ubiquitin family protein | chr4:3666079-3667495 REVERSE LENGTH=340	0	2	3	2	2	0	2	1			AT1G70320.1	UPL1 | ubiquitin-protein ligase 1 | chr1:20879900-20895393 REVERSE LENGTH=3930	1	2	1	3	2	2			AT3G04760.1	Pentatricopeptide repeat (PPR-like) superfamily protein | chr3:1303884-1305692 REVERSE LENGTH=602	0	5	3	0			AT5G55160.2	AT5G55160.2 | Symbols: SUM2, SUMO 2, SUMO2, ATSUMO2 | small ubiquitin-like modifier 2 | chr5:22383747-22384772 REVERSE LENGTH=116	2	2	2	2	2
AT5G02870.1	Ribosomal protein L4/L1 family | chr5:657830-659526 FORWARD LENGTH=407	19	20			AT2G23350.1	PAB4, PABP4 | poly(A) binding protein 4 | chr2:9943209-9946041 FORWARD LENGTH=662	37	38			AT1G50140.1	P-loop containing nucleoside triphosphate hydrolases superfamily protein | chr1:18569921-18578663 REVERSE LENGTH=1003	0	2	2	1	2	0	3	1			AT1G15930.2	Ribosomal protein L7Ae/L30e/S12e/Gadd45 family protein | chr1:5471702-5472741 FORWARD LENGTH=144	1	0	1	4	2	1			AT3G03990.1	alpha/beta-Hydrolases superfamily protein | chr3:1033788-1034591 FORWARD LENGTH=267	0	1	2	3			AT5G55130.1	AT5G55130.1 | Symbols: CNX5, SIR1 | co-factor for nitrate, reductase and xanthine dehydrogenase 5 | chr5:22373374-22376028 REVERSE LENGTH=464	0	1	1	1	1
AT3G60750.1	Transketolase | chr3:22454004-22456824 FORWARD LENGTH=741	10	20			AT1G80410.2	EMB2753 | tetratricopeptide repeat (TPR)-containing protein | chr1:30227779-30234832 REVERSE LENGTH=911	29	38			AT3G58470.1	nucleic acid binding;methyltransferases | chr3:21627070-21628507 REVERSE LENGTH=248	0	0	1	0	2	0	2	1			AT1G09760.1	U2A | U2 small nuclear ribonucleoprotein A | chr1:3159476-3161603 REVERSE LENGTH=249	1	3	1	2	2	1			AT3G03710.1	RIF10, PNP | polyribonucleotide nucleotidyltransferase, putative | chr3:919542-924906 FORWARD LENGTH=922	0	1	1	1			AT5G55070.1	AT5G55070.1 | Symbols: | Dihydrolipoamide succinyltransferase | chr5:22347637-22350409 FORWARD LENGTH=464;AT4G26910.1 | Symbols: | Dihydrolipoamide succinyltransferase | chr4:13520127-13522889 REVERSE LENGTH=464	4	4	3	2	4
AT3G50670.1	U1-70K, U1SNRNP | U1 small nuclear ribonucleoprotein-70K | chr3:18826476-18829492 REVERSE LENGTH=427	17	20			AT1G70600.1	RPL27A, RPL27AB | Ribosomal protein L18e/L15 superfamily protein | chr1:8263007-8263447 FORWARD LENGTH=146	30	38			AT5G43600.1	ATAAH-2, UAH | ureidoglycolate amidohydrolase | chr5:17512651-17515280 FORWARD LENGTH=476	0	0	0	0	2	0	0	1			ATCG00470.1	ATPE | ATP synthase epsilon chain | chrC:52265-52663 REVERSE LENGTH=132	0	4	0	2	2	4			AT3G02560.1	Ribosomal protein S7e family protein | chr3:542341-543168 FORWARD LENGTH=191	0	1	0	0			AT5G54960.1	AT5G54960.1 | Symbols: PDC2 | pyruvate decarboxylase-2 | chr5:22310858-22312681 REVERSE LENGTH=607	4	2	5	3	3
AT3G13490.1	OVA5, ATKRS-2 | Lysyl-tRNA synthetase, class II | chr3:4395984-4399302 REVERSE LENGTH=602	15	20			AT1G04410.1	Lactate/malate dehydrogenase family protein | chr1:1189418-1191267 REVERSE LENGTH=332	38	38			AT5G08170.1	EMB1873, ATAIH | porphyromonas-type peptidyl-arginine deiminase family protein | chr5:2628663-2631047 REVERSE LENGTH=383	0	0	0	2	2	0	0	1			AT5G63840.1	RSW3, PSL5 | Glycosyl hydrolases family 31 protein | chr5:25545056-25548922 FORWARD LENGTH=921	0	2	0	4	2	1			AT3G02090.2	MPPBETA | Insulinase (Peptidase family M16) protein | chr3:365624-368534 FORWARD LENGTH=535	0	0	4	1			AT5G54900.1	AT5G54900.1 | Symbols: ATRBP45A, RBP45A | RNA-binding protein 45A | chr5:22295412-22298126 FORWARD LENGTH=387	6	10	6	12	9
AT3G04400.1	|	20	20			AT5G03300.1	ADK2 | adenosine kinase 2 | chr5:796573-798997 FORWARD LENGTH=345	31	37			AT3G19990.1	unknown protein; INVOLVED IN: biological_process unknown; LOCATED IN: chloroplast stroma, chloroplast; EXPRESSED IN: 23 plant structures; EXPRESSED DURING: 13 growth stages; Has 118 Blast hits to 118 proteins in 41 species: Archae	0	0	0	1	2	0	0	1			AT5G55920.1	OLI2 | S-adenosyl-L-methionine-dependent methyltransferases superfamily protein | chr5:22645742-22649383 REVERSE LENGTH=682	0	1	0	0	2	1			AT3G02060.1	DEAD/DEAH box helicase, putative | chr3:354409-358319 FORWARD LENGTH=823	0	2	2	1			AT5G54810.1	AT5G54810.1 | Symbols: TSB1, TRPB, TRP2, ATTSB1 | tryptophan synthase beta-subunit 1 | chr5:22264805-22266738 REVERSE LENGTH=470;AT4G27070.1 | Symbols: TSB2 | tryptophan synthase beta-subunit 2 | chr4:13586564-13588619 FORWARD LENGTH=475	3	0	1	0	0
AT1G79930.1	HSP91 | heat shock protein 91 | chr1:30063781-30067067 REVERSE LENGTH=831	18	20			AT4G11420.1	EIF3A, ATEIF3A-1, EIF3A-1, ATTIF3A1, TIF3A1 | eukaryotic translation initiation factor 3A | chr4:6947834-6952053 REVERSE LENGTH=987	47	37			AT3G19590.1;AT1G49910.1	BUB3.2 | Transducin/WD40 repeat-like superfamily protein | chr1:18479025-18481271 FORWARD LENGTH=339	0	1	0	1	2	0	1	1			AT5G44320.1	Eukaryotic translation initiation factor 3 subunit 7 (eIF-3) | chr4:11216997-11218772 FORWARD LENGT	0	2	0	2	2	3			AT3G01680.1	CONTAINS InterPro DOMAIN/s: Mediator complex subunit Med28 (InterPro:IPR021640); BEST Arabidopsis thaliana protein match is: unknown protein (TAIR:AT3G01670.1); Has 122 Blast hits to 112 proteins in 13 species: Archae - 0; Bacteri	0	1	0	1			AT5G54770.1	AT5G54770.1 | Symbols: THI1, TZ, THI4 | thiazole biosynthetic enzyme, chloroplast (ARA6) (THI1) (THI4) | chr5:22246634-22247891 FORWARD LENGTH=349	6	7	10	11	15
AT1G70600.1	RPL27A, RPL27AB | Ribosomal protein L18e/L15 superfamily protein | chr1:8263007-8263447 FORWARD LENGTH=146	22	20			AT3G58510.1	DEA(D/H)-box RNA helicase family protein | chr3:21640608-21643464 FORWARD LENGTH=612	40	37			AT2G21150.1	XCT | XAP5 family protein | chr2:9065397-9067921 FORWARD LENGTH=337	0	0	2	0	1	0	0	1			AT5G15550.1	Transducin/WD40 repeat-like superfamily protein | chr5:5059051-5062003 REVERSE LENGTH=433	0	0	0	0	2	1			AT3G01450.1	ARM repeat superfamily protein | chr3:169903-171379 REVERSE LENGTH=326	0	0	0	2			AT5G54760.1	AT5G54760.1 | Symbols: | Translation initiation factor SUI1 family protein | chr5:22244732-22245517 FORWARD LENGTH=113;AT4G27130.1 | Symbols: | Translation initiation factor SUI1 family protein | chr4:13604814-13605525 REVERSE LENGTH=113;AT1G54290.1 | Sy	3	2	4	2	2
AT1G64790.2	ILA | ILITYHIA | chr1:24065232-24083403 REVERSE LENGTH=2696	4	20			AT3G13580.3	Ribosomal protein L30/L7 family protein | chr3:4433809-4435109 FORWARD LENGTH=244	43	37			AT1G70730.3	PGM2 | Phosphoglucomutase/phosphomannomutase family protein | chr1:26669020-26673166 REVERSE LENGTH=662	0	0	1	3	1	0	1	1			AT5G14740.1	CA2, CA18, BETA CA2 | carbonic anhydrase 2 | chr5:4758257-4762382 FORWARD LENGTH=331	0	1	0	4	2	0			AT3G01280.1	VDAC1, ATVDAC1 | voltage dependent anion channel 1 | chr3:85754-87612 FORWARD LENGTH=276	0	0	2	0			AT5G54750.2	AT5G54750.2 | Symbols: | Transport protein particle (TRAPP) component | chr5:22242080-22243477 FORWARD LENGTH=199	4	4	2	1	3
AT1G53750.1	RPT1A | regulatory particle triple-A 1A | chr1:20065921-20068324 REVERSE LENGTH=426	17	20			AT3G09880.1	ATB BETA | Protein phosphatase 2A regulatory B subunit family protein | chr3:3029902-3031931 FORWARD LENGTH=499	32	37			AT5G18660.1	PCB2 | NAD(P)-binding Rossmann-fold superfamily protein | chr5:6220872-6222125 REVERSE LENGTH=417	0	0	1	1	1	0	0	1			AT5G11470.1	bromo-adjacent homology (BAH) domain-containing protein | chr5:3662757-3667041 REVERSE LENGTH=757	0	0	0	0	2	5			AT3G01150.1	PTB, ATPTB1, PTB1 | polypyrimidine tract-binding protein 1 | chr3:51732-54344 FORWARD LENGTH=399	0	3	0	1			AT5G54670.1	AT5G54670.1 | Symbols: ATK3, KATC | kinesin 3 | chr5:22209912-22213843 FORWARD LENGTH=754	0	1	0	0	0
AT1G35680.1	Ribosomal protein L21 | chr1:13208777-13210246 FORWARD LENGTH=220	22	20			AT1G24510.1	TCP-1/cpn60 chaperonin family protein | chr1:8685504-8688101 REVERSE LENGTH=535	36	37			AT4G17950.1	AT hook motif DNA-binding family protein | chr4:9967295-9969007 REVERSE LENGTH=439	0	0	1	3	1	0	0	1			AT4G17720.1	RNA-binding (RRM/RBD/RNP motifs) family protein | chr4:9862660-9864498 REVERSE LENGTH=313	0	1	0	2	2	1			AT2G46910.1	Plastid-lipid associated protein PAP / fibrillin family protein | chr2:19272427-19273856 FORWARD LENGTH=284	0	0	0	1			AT5G54640.1	AT5G54640.1 | Symbols: HTA1, RAT5, ATHTA1 | Histone superfamily protein | chr5:22196540-22197279 FORWARD LENGTH=130;AT4G27230.1 | Symbols: HTA2 | histone H2A 2 | chr4:13637515-13638325 REVERSE LENGTH=131;AT1G51060.1 | Symbols: HTA10 | histone H2A 10 | chr1	3	2	1	1	2
AT5G48880.2	PKT2, KAT5 | peroxisomal 3-keto-acyl-CoA thiolase 2 | chr5:19814576-19817021 REVERSE LENGTH=457	8	19			AT1G02840.1	SR1, ATSRP34, SRP34, SR34, At-SR34 | RNA-binding (RRM/RBD/RNP motifs) family protein | chr1:626918-629583 FORWARD LENGTH=303	42	37			AT1G78280.1	transferases, transferring glycosyl groups | chr1:29452823-29457118 FORWARD LENGTH=943	0	2	1	0	1	0	3	1			AT4G10750.1	Phosphoenolpyruvate carboxylase family protein | chr4:6618724-6619800 FORWARD LENGTH=358	0	2	0	1	2	1			AT2G45820.1	Remorin family protein | chr2:18863147-18864576 REVERSE LENGTH=190	0	1	2	0			AT5G54500.2	AT5G54500.2 | Symbols: FQR1 | flavodoxin-like quinone reductase 1 | chr5:22124674-22126435 FORWARD LENGTH=244	2	0	1	2	0
AT5G09650.1	AtPPa6, PPa6 | pyrophosphorylase 6 | chr5:2991331-2993117 REVERSE LENGTH=300	11	19			AT4G15000.1	Ribosomal L27e protein family | chr4:8571896-8572303 FORWARD LENGTH=135	38	36			AT2G37550.1	ASP1, AGD7 | ARF-GAP domain 7 | chr2:15755544-15757456 REVERSE LENGTH=456	0	0	0	2	1	0	1	1			AT4G09730.1	RH39 | RH39 | chr4:6136333-6139510 FORWARD LENGTH=621	0	0	0	0	2	1			AT2G42840.1	PDF1 | protodermal factor 1 | chr2:17826327-17827426 REVERSE LENGTH=306	0	1	0	0			AT5G54440.1	AT5G54440.1 | Symbols: CLUB, AtTRS130 | CLUB | chr5:22100056-22107695 FORWARD LENGTH=1259	10	13	11	6	12
AT3G63460.1	transducin family protein / WD-40 repeat family protein | chr3:23431009-23437241 REVERSE LENGTH=1104	13	19			AT3G12145.1	FLR1, FLOR1 | Leucine-rich repeat (LRR) family protein | chr3:3874764-3876075 REVERSE LENGTH=325	29	36			AT1G10700.1	PRS3 | phosphoribosyl pyrophosphate (PRPP) synthase 3 | chr1:3554157-3556274 FORWARD LENGTH=411	0	0	0	1	1	0	1	1			AT3G54340.1	AP3, ATAP3 | K-box region and MADS-box transcription factor family protein | chr3:20119428-20121087 REVERSE LENGTH=232	0	0	0	1	2	1			AT2G42700.2	FUNCTIONS IN: molecular_function unknown; INVOLVED IN: vesicle-mediated transport, vesicle docking involved in exocytosis; LOCATED IN: cellular_component unknown; EXPRESSED IN: 22 plant structures; EXPRESSED DURING: 14 growth stag	0	2	0	1			AT5G54430.1	AT5G54430.1 | Symbols: ATPHOS32, PHOS32 | Adenine nucleotide alpha hydrolases-like superfamily protein | chr5:22097563-22099693 REVERSE LENGTH=242	4	5	6	6	4
AT3G58510.1	DEA(D/H)-box RNA helicase family protein | chr3:21640608-21643464 FORWARD LENGTH=612	15	19			AT2G19070.1	SHT | spermidine hydroxycinnamoyl transferase | chr2:8260185-8261958 REVERSE LENGTH=451	25	36			AT5G47110.1	LIL3:2 | Chlorophyll A-B binding family protein | chr5:19134218-19135238 REVERSE LENGTH=258	0	0	0	2	1	0	0	1			AT3G52640.2	Zn-dependent exopeptidases superfamily protein | chr3:19515078-19520290 REVERSE LENGTH=705	0	1	0	0	2	0			AT2G39670.2	Radical SAM superfamily protein | chr2:16534303-16536986 FORWARD LENGTH=431	0	2	1	1			AT5G54160.1	AT5G54160.1 | Symbols: ATOMT1, OMT1 | O-methyltransferase 1 | chr5:21982075-21984167 FORWARD LENGTH=363	11	17	12	15	18
AT2G37230.1	Tetratricopeptide repeat (TPR)-like superfamily protein | chr2:15637177-15639450 REVERSE LENGTH=757	23	19			AT1G78900.1	VHA-A | vacuolar ATP synthase subunit A | chr1:29660463-29664575 FORWARD LENGTH=623	34	36			AT5G23570.1	SGS3, ATSGS3 | XS domain-containing protein / XS zinc finger domain-containing protein-related | chr5:7943621-7945874 FORWARD LENGTH=625	0	0	0	0	1	0	0	1			AT3G52140.4	tetratricopeptide repeat (TPR)-containing protein | chr3:19333232-19341295 FORWARD LENGTH=1419	0	4	0	4	2	1			AT2G39310.1	JAL23 | jacalin-related lectin 23 | chr2:16419787-16421573 REVERSE LENGTH=459	0	1	0	1			AT5G53850.2	AT5G53850.2 | Symbols: | haloacid dehalogenase-like hydrolase family protein | chr5:21861155-21864817 REVERSE LENGTH=507	5	2	4	5	2
AT2G32730.1	26S proteasome regulatory complex, non-ATPase subcomplex, Rpn2/Psmd1 subunit | chr2:13880189-13885464 FORWARD LENGTH=1004	22	19			AT1G50200.1	ALATS, ACD | Alanyl-tRNA synthetase | chr1:18591429-18598311 REVERSE LENGTH=1003	26	36			AT5G20500.1	Glutaredoxin family protein | chr5:6938652-6939665 FORWARD LENGTH=135	0	0	0	0	1	0	0	1			AT3G06670.2	binding | chr3:2105908-2113136 REVERSE LENGTH=886	0	2	0	1	2	1			AT2G39090.1	APC7, AtAPC7 | tetratricopeptide repeat (TPR)-containing protein | chr2:16312771-16317233 REVERSE LENGTH=558	0	1	0	1			AT5G53800.1	AT5G53800.1 | Symbols: | unknown protein; Has 30201 Blast hits to 17322 proteins in 780 species: Archae - 12; Bacteria - 1396; Metazoa - 17338; Fungi - 3422; Plants - 5037; Viruses - 0; Other Eukaryotes - 2996 (source: NCBI BLink). | chr5:21848180-2184993	1	2	1	0	2
AT1G20200.1	EMB2719, HAP15 | PAM domain (PCI/PINT associated module) protein | chr1:7001409-7004154 REVERSE LENGTH=488	14	19			AT1G25490.1	RCN1, REGA, ATB BETA BETA, EER1 | ARM repeat superfamily protein | chr1:8951700-8954899 FORWARD LENGTH=588	27	36			AT4G37200.1	HCF164 | Thioredoxin superfamily protein | chr4:17509836-17511230 REVERSE LENGTH=261	0	0	0	0	1	0	0	1			AT3G06610.1	DNA-binding enhancer protein-related | chr3:2060837-2061845 FORWARD LENGTH=115	0	2	0	1	2	0			AT2G37190.1	Ribosomal protein L11 family protein | chr2:15619559-15620059 REVERSE LENGTH=166	0	1	2	4			AT5G53620.1	AT5G53620.1 | Symbols: | unknown protein; INVOLVED IN: biological_process unknown; EXPRESSED IN: 23 plant structures; EXPRESSED DURING: 13 growth stages; Has 28929 Blast hits to 19542 proteins in 1425 species: Archae - 211; Bacteria - 3079; Metazoa - 1455	28	20	23	27	31
AT1G09620.1	ATP binding;leucine-tRNA ligases;aminoacyl-tRNA ligases;nucleotide binding;ATP binding;aminoacyl-tRNA ligases | chr1:3113077-3116455 REVERSE LENGTH=1091	7	19			AT5G20010.1	RAN2 | RAS-related GT	31	35			AT4G34840.1	ATMTN2, ATMTAN2, MTN2, MTAN2 | Phosphorylase superfamily protein | chr4:16606299-16607748 FORWARD LENGTH=254	0	0	0	2	1	0	0	1			AT3G02200.2	Proteasome component (PCI) domain protein | chr3:406692-408919 FORWARD LENGTH=417	0	1	0	3	2	4			AT2G35630.1	MOR1, GEM1 | ARM repeat superfamily protein | chr2:14966828-14980361 FORWARD LENGTH=1978	0	1	1	0			AT5G53560.1	AT5G53560.1 | Symbols: ATB5-A, B5 #2, ATCB5-E, CB5-E | cytochrome B5 isoform E | chr5:21759628-21760353 FORWARD LENGTH=134	7	7	8	6	7
AT1G02840.1	SR1, ATSRP34, SRP34, SR34, At-SR34 | RNA-binding (RRM/RBD/RNP motifs) family protein | chr1:626918-629583 FORWARD LENGTH=303	20	19			AT5G11710.1	ENTH/VHS family protein | chr5:3772981-3776316 FORWARD LENGTH=560	36	35			AT4G10300.1	RmlC-like cupins superfamily protein | chr4:6384564-6385946 FORWARD LENGTH=134	0	0	0	0	1	0	0	1			AT3G01090.2	AKIN11, SNRK1.2, KIN11, ATKIN11 | SNF1 kinase homolog 11 | chr3:11128893-11131510 REVERSE LENGTH=512	0	2	0	0	2	1			AT2G35390.2	Phosphoribosyltransferase family protein | chr2:14895528-14897581 REVERSE LENGTH=403	0	1	0	1			AT5G53530.1	AT5G53530.1 | Symbols: VPS26A | vacuolar protein sorting 26A | chr5:21746275-21748156 REVERSE LENGTH=302;AT4G27690.1 | Symbols: VPS26B | vacuolar protein sorting 26B | chr4:13824019-13826235 FORWARD LENGTH=303	0	1	0	1	2
AT5G65770.2	ATBCAT-5 | branched-chain amino acid aminotransferase 5 / branched-chain amino acid transaminase 5 (BCAT5) | chr5:26311587-26315610 FORWARD LE	23	18			AT4G16130.1	ARA1, ISA1, ATISA1 | arabinose kinase | chr4:9120875-9127656 FORWARD LENGTH=1039	24	35			AT3G21370.1	BGLU19 | beta glucosidase 19 | chr3:7524286-7527579 REVERSE LENGTH=527	0	0	0	1	1	0	0	1			AT2G47970.1	Nuclear pore localisation protein NPL4 | chr2:19629525-19630973 FORWARD LENGTH=413	0	1	0	2	2	1			AT2G33730.1	P-loop containing nucleoside triphosphate hydrolases superfamily protein | chr2:14265679-14267880 REVERSE LENGTH=733	0	5	2	2			AT5G53480.1	AT5G53480.1 | Symbols: | ARM repeat superfamily protein | chr5:21714016-21716709 FORWARD LENGTH=870	10	13	11	12	12
AT5G63420.1	emb2746 | RNA-metabolising metallo-beta-lactamase family protein | chr5:25400515-25405807 FORWARD LENGTH=911	19	18			AT3G11510.1	Ribosomal protein S11 family protein | chr3:3623757-3624866 REVERSE LENGTH=150	41	35			AT3G19420.1;AT3G50110.1	ATPEN2, PEN2 | PTEN 2 | chr3:6731824-6735354 FORWARD LENGTH=611	0	0	0	1	1	0	0	1			AT2G45440.1	DHDPS, DHDPS1 | dihydrodipicolinate synthase 1 | chr3:22495086-22496542 FORWARD LENGTH=365	0	1	0	3	2	1			AT2G33690.1	Late embryogenesis abundant protein, group 6 | chr2:14252199-14252414 FORWARD LENGTH=71	0	1	1	1			AT5G53460.1	AT5G53460.1 | Symbols: GLT1 | NADH-dependent glutamate synthase 1 | chr5:21700518-21709629 FORWARD LENGTH=2208	7	10	14	9	9
AT5G53480.1	ARM repeat superfamily protein | chr5:21714016-21716709 FORWARD LENGTH=870	4	18			AT1G20200.1	EMB2719, HAP15 | PAM domain (PCI/PINT associated module) protein | chr1:7001409-7004154 REVERSE LENGTH=488	35	35			AT1G67350.1	unknown protein; Has 2 Blast hits to 2 proteins in 1 species: Archae - 0; Bacteria - 0; Metazoa - 0; Fungi - 0; Plants - 2; Viruses - 0; Other Eukaryotes - 0 (source: NCBI BLink). | chr1:25235826-25236122 FORWARD LENGTH=98	0	0	0	1	1	0	0	1			AT2G30260.1	U2B | U2 small nuclear ribonucleoprotein B | chr2:12905557-12907434 REVERSE LENGTH=232	0	1	0	0	2	1			AT2G33610.1	ATSWI3B, CHB2, SWI3B | switch subunit 3 | chr2:14229023-14231149 FORWARD LENGTH=469	0	6	0	0			AT5G53440.1	AT5G53440.1 | Symbols: | unknown protein; FUNCTIONS IN: molecular_function unknown; INVOLVED IN: biological_process unknown; LOCATED IN: cytosol; EXPRESSED IN: 25 plant structures; EXPRESSED DURING: 15 growth stages; Has 1807 Blast hits to 1807 proteins i	1	1	1	1	1
AT5G45775.2	Ribosomal L5P family protein | c	13	18			AT1G07320.1	RPL4 | ribosomal protein L4 | chr1:2249190-2250189 FORWARD LENGTH=282	23	35			AT1G64260.1	MuDR family transposase | chr1:23847756-23849915 FORWARD LENGTH=719	0	0	0	0	1	0	0	1			AT2G27020.1	PAG1 | 20S proteasome alpha subunit G1 | chr2:11528515-11530858 REVERSE LENGTH=249	0	1	0	2	2	1			AT2G30950.1	FTSH8 | FTSH protease 8 | chr1:1960214-1962525 REVERSE LENGTH=685	0	6	2	3			AT5G53400.1	AT5G53400.1 | Symbols: BOB1 | HSP20-like chaperones superfamily protein | chr5:21661588-21663383 FORWARD LENGTH=304	0	0	0	0	1
AT5G28060.1	Ribosomal protein S24e family protein | chr5:10069791-10070792 REVERSE LENGTH=133	13	18			AT5G65770.2	ATBCAT-5 | branched-chain amino acid aminotransferase 5 / branched-chain amino acid transaminase 5 (BCAT5) | chr5:26311587-26315610 FORWARD LE	17	34			AT1G43890.1;AT5G03530.1	ATRAB ALPHA, ATRAB, ATRAB18B, ATRABC2A, RABC2A | RAB GTPase homolog C2A | chr5:885741-88706	0	0	0	1	1	0	0	1			AT2G24200.1	Cytosol aminopeptidase family protein | chr2:10287017-10289450 REVERSE LENGTH=520	0	4	0	8	2	4			AT2G29200.1	APUM3, PUM3 | pumilio 3 | chr2:12531392-12535060 FORWARD LENGTH=964	0	1	1	3			AT5G53350.1	AT5G53350.1 | Symbols: CLPX | CLP protease regulatory subunit X | chr5:21644060-21647503 FORWARD LENGTH=579	1	1	2	1	1
AT5G11710.1	ENTH/VHS family protein | chr5:3772981-3776316 FORWARD LENGTH=560	23	18			AT5G52470.1	FIB1, FBR1, ATFIB1, ATFBR1, SKIP7 | fibrillarin 1 | chr5:21294290-21296509 FORWARD LENGTH=308	20	34			AT1G69710.1	Regulator of chromosome condensation (RCC1) family with FYVE zinc finger domain | chr1:26222325-26226530 FORWARD LENGTH=1041	0	1	0	0	1	0	1	1			AT1G61870.1	PPR336 | pentatricopeptide repeat 336 | chr1:22865326-22866552 REVERSE LENGTH=408	0	1	0	0	2	3			AT2G27920.1	SCPL51 | serine carboxypeptidase-like 51 | chr2:11885777-11889043 REVERSE LENGTH=461	0	0	0	0			AT5G53150.1	AT5G53150.1 | Symbols: | DNAJ heat shock N-terminal domain-containing protein | chr5:21554935-21557202 FORWARD LENGTH=726	1	0	0	0	0
AT5G04140.2	GLU1, GLS1, GLUS, FD-GOGAT | glutamate synthase 1 | chr5:1130031-1138186 FORWARD LENGTH=1648	16	18			AT5G09500.1	Ribosomal protein S19 family protein | chr5:2954044-2954850 REVERSE LENGTH=150	5	34			AT3G15010.1	RNA-binding (RRM/RBD/RNP motifs) family protein | chr3:5052844-5054058 FORWARD LENGTH=404	0	1	0	2	1	0	0	1			AT1G60070.2	Adaptor protein complex AP-1, gamma subunit | chr1:22142944-22149296 REVERSE LENGTH=898	0	1	0	1	2	0			AT2G26430.1	RCY1, ATRCY1 | arginine-rich cyclin 1 | chr2:11243433-11245504 REVERSE LENGTH=416	0	0	0	1			AT5G53140.1	AT5G53140.1 | Symbols: | Protein phosphatase 2C family protein | chr5:21549228-21552132 FORWARD LENGTH=420	0	2	0	0	1
AT5G02790.1	GSTL3 | Glutathione S-transferase family protein | chr5:632877-634858 FORWARD LENGTH=235	19	18			AT3G23990.1	HSP60, HSP60-3B | heat shock protein 60 | chr3:8669013-8672278 FORWARD LENGTH=577	39	34			AT3G04550.1	unknown protein; INVOLVED IN: biological_process unknown; LOCATED IN: chloroplast stroma, chloroplast; EXPRESSED IN: 22 plant structures; EXPRESSED DURING: 13 growth stages; BEST Arabidopsis thaliana protein match is: unknown prot	0	1	0	0	1	0	0	1			AT1G56450.1	PBG1 | 20S proteasome beta subunit G1 | chr1:21141970-21144186 FORWARD LENGTH=246	0	0	0	1	2	0			AT2G25800.1	Protein of unknown function (DUF810) | chr2:11006138-11009728 REVERSE LENGTH=987	0	1	0	1			AT5G53120.6	AT5G53120.6 | Symbols: SPDS3 | spermidine synthase 3 | chr5:21535429-21537653 FORWARD LENGTH=386	2	2	1	0	0
AT3G55800.1	SBPASE | sedoheptulose-bisphosphatase | chr3:20709640-20711421 FORWARD LENGTH=393	16	18			AT3G06580.1	GAL1, GALK | Mevalonate/galactokinase family protein | chr3:2049141-2051867 REVERSE LENGTH=496	19	34			AT1G49240.1	ACT8 | actin 8 | chr1:18216539-18217947 FORWARD LENGTH=377	0	1	0	0	1	0	0	1			AT1G35420.2	alpha/beta-Hydrolases superfamily protein | chr1:13026320-13027463 FORWARD LENGTH=315	0	1	0	1	2	0			AT2G25110.1	SDF2, ATSDL, AtSDF2 | stromal cell-derived factor 2-like protein precursor | chr2:10684428-10685838 FORWARD LENGTH=218	0	2	2	1			AT5G53060.1	AT5G53060.1 | Symbols: | RNA-binding KH domain-containing protein | chr5:21515355-21518197 FORWARD LENGTH=652	3	2	0	0	3
AT3G26650.1	GAPA, GAPA-1 | glyceraldehyde 3-phosphate dehydrogenase A subunit | chr3:9795226-9796848 FORWARD LENGTH=396	13	18			AT2G19520.1	FVE, ACG1, MSI4, NFC4, NFC04, ATMSI4 | Transducin family protein / WD-40 repeat family protein | chr2:8456006-8459235 FORWARD LENGTH=507	23	34			AT4G28660.2	PSB28 | photosystem II reaction center PSB28 protein | chr4:14150008-14150933 FORWARD LENGTH=198	0	0	4	3	0	0	0	1			AT1G32490.1	EMB2733, ESP3 | RNA helicase family protein | chr1:11742356-11749286 REVERSE LENGTH=1044	0	1	0	1	2	1			AT2G23420.1	NAPRT2 | nicotinate phosphoribosyltransferase 2 | chr2:9971819-9974909 FORWARD LENGTH=557	0	1	0	1			AT5G53000.1	AT5G53000.1 | Symbols: TAP46 | 2A phosphatase associated protein of 46 kD | chr5:21485654-21487869 REVERSE LENGTH=405	1	1	1	1	1
AT3G18780.2	ACT8 | actin 8 | chr1:18216539-18217947 FORWARD LENGTH=377	11	18			AT1G64790.2	ILA | ILITYHIA | chr1:24065232-24083403 REVERSE LENGTH=2696	12	34			AT2G27730.1;AT5G04750.1	copper ion binding | chr2:11820056-11820867 REVERSE LENGTH=113	0	0	3	6	0	0	0	1			AT1G31730.1	Adaptin family protein | chr1:11359907-11363916 FORWARD LENGTH=938	0	1	0	1	2	2			AT2G23370.1	unknown protein; BEST Arabidopsis thaliana protein match is: unknown protein (TAIR:AT4G34090.1); Has 73 Blast hits to 73 proteins in 21 species: Archae - 0; Bacteria - 0; Metazoa - 0; Fungi - 0; Plants - 65; Viruses - 0; Other Euk	0	2	1	0			AT5G52960.1	AT5G52960.1 | Symbols: | unknown protein; FUNCTIONS IN: molecular_function unknown; INVOLVED IN: biological_process unknown; LOCATED IN: chloroplast; EXPRESSED IN: 23 plant structures; EXPRESSED DURING: 13 growth stages; CONTAINS InterPro DOMAIN/s: Protei	1	0	0	0	0
AT3G09880.1	ATB BETA | Protein phosphatase 2A regulatory B subunit family protein | chr3:3029902-3031931 FORWARD LENGTH=499	15	18			AT1G56110.1	NOP56 | homolog of nucleolar protein NOP56 | chr1:20984544-20986893 REVERSE LENGTH=522	27	34			AT1G13190.1	RNA-binding (RRM/RBD/RNP motifs) family protein | chr1:4499633-4501354 FORWARD LENGTH=573	0	0	2	1	0	0	1	1			AT1G28290.1	AGP31 | arabinogalactan protein 31 | chr1:9889331-9890843 REVERSE LENGTH=359	0	2	0	4	2	3			AT2G22410.1	SLO1 | SLOW GROWTH 1 | chr2:9509035-9511080 FORWARD LENGTH=681	0	1	0	2			AT5G52920.1	AT5G52920.1 | Symbols: PKP1, PKP-BETA1, PKP2 | plastidic pyruvate kinase beta subunit 1 | chr5:21463680-21466612 FORWARD LENGTH=579	15	25	21	24	19
AT2G40840.1	DPE2 | disproportionating enzyme 2 | chr2:17045368-17050779 FORWARD LENGTH=955	16	18			AT1G26630.1	FBR12, ATELF5A-2, ELF5A-2 | Eukaryotic translation initiation factor 5A-1 (eIF-5A 1) protein | chr1:9205968-9207098 FORWARD LENGTH=159	32	34			AT5G50370.1	Adenylate kinase family protein | chr5:20509382-20510631 REVERSE LENGTH=248	0	0	2	2	0	0	0	1			AT1G18850.1	unknown protein; FUNCTIONS IN: molecular_function unknown; INVOLVED IN: biological_process unknown; LOCATED IN: nucleolus; EXPRESSED IN: 22 plant structures; EXPRESSED DURING: 13 growth stages; Has 40 Blast hits to 40 proteins in	0	2	0	1	2	0			AT2G21620.2	RD2 | Adenine nucleotide alpha hydrolases-like superfamily protein | chr2:9248749-9249986 FORWARD LENGTH=193	0	1	0	1			AT5G52840.1	AT5G52840.1 | Symbols: | NADH-ubiquinone oxidoreductase-related | chr5:21413718-21414794 FORWARD LENGTH=169	8	6	5	8	6
AT2G23390.1	CONTAINS InterPro DOMAIN/s: Protein of unknown function DUF482 (InterPro:IPR007434), Acyl-CoA N-acyltransferase (InterPro:IPR016181); Has 2165 Blast hits to 2163 proteins in 543 species: Archae - 0; Bacteria - 1044; Metazoa - 0; F	10	18			AT1G21750.1	ATPDIL1-1, ATPDI5, PDI5, PDIL1-1 | PDI-like 1-1 | chr1:7645767-7648514 FORWARD LENGTH=501	49	34			AT5G23590.1	DNAJ heat shock N-terminal domain-containing protein | chr5:7953870-7954936 REVERSE LENGTH=296	0	0	1	1	0	0	1	1			AT1G11840.6	GLX1 | glyoxalase I homolog | chr1:3995928-3997518 FORWARD LENGTH=322	0	1	0	5	2	2			AT2G21160.1	Translocon-associated protein (TRAP), alpha subunit | chr2:9068428-9070207 FORWARD LENGTH=258	0	1	0	0			AT5G52820.1	AT5G52820.1 | Symbols: | WD-40 repeat family protein / notchless protein, putative | chr5:21401423-21404203 FORWARD LENGTH=473	1	3	3	2	2
AT1G59359.1	Ribosomal protein	26	18			ATCG00380.1	RPS4 | chloroplast ribosomal protein S4 | chrC:45223-45828 REVERSE LENGTH=201	28	33			AT2G32720.1	B5 #4, ATCB5-B, CB5-B | cytochrome B5 isoform B | chr2:13877013-13878447 REVERSE LENGTH=134	0	0	1	2	0	0	0	1			AT1G09050.1	unknown protein; BEST Arabidopsis thaliana protein match is: unknown protein (TAIR:AT1G09040.1); Has 552 Blast hits to 499 proteins in 115 species: Archae - 0; Bacteria - 86; Metazoa - 259; Fungi - 14; Plants - 77; Viruses - 0; Ot	0	0	0	0	2	4			AT2G20930.1	SNARE-like superfamily protein | chr2:9000790-9001656 REVERSE LENGTH=140	0	0	2	0			AT5G52650.1	AT5G52650.1 | Symbols: | RNA binding Plectin/S10 domain-containing protein | chr5:21355781-21357003 REVERSE LENGTH=179;AT4G25740.1 | Symbols: | RNA binding Plectin/S10 domain-containing protein | chr4:13107488-13108751 REVERSE LENGTH=177	1	1	0	0	1
AT1G18080.1	ATARCA, RACK1A_AT, RACK1A | Transducin/WD40 repeat-like superfamily protein | chr1:6222325-6223901 FORWARD LENGTH=327	16	18			AT5G13510.1	Ribosomal protein L10 family protein | chr5:4341294-4341956 FORWARD LENGTH=220	23	33			AT1G65660.1;AT4G37120.1	SMP2 | Pre-mRNA splicing Prp18-interacting factor | chr4:17486679-17489123 FORWARD LENGTH=536	0	0	1	2	0	0	0	1			AT1G05190.1	emb2394 | Ribosomal protein L6 family | chr1:1502515-1503738 REVERSE LENGTH=223	0	0	0	2	2	1			AT2G19170.1	PA-domain containing subtilase family protein | chr4:14678251-14681762 FORWARD LENGTH=816	0	1	0	0			AT5G52310.1	AT5G52310.1 | Symbols: COR78, LTI78, RD29A, LTI140 | low-temperature-responsive protein 78 (LTI78) / desiccation-responsive protein 29A (RD29A) | chr5:21240929-21243326 FORWARD LENGTH=710	4	6	4	3	8
ATCG00120.1	ATPA | ATP synthase subunit alpha | chrC:9938-11461 REVERSE LENGTH=507	9	17			AT4G34110.1	PAB2, PABP2, ATPAB2 | poly(A) binding protein 2 | chr4:16336732-16339892 FORWARD LENGTH=629	21	33			AT1G06720.1	P-loop containing nucleoside triphosphate hydrolases superfamily protein | chr1:2060615-2067281 REVERSE LENGTH=1147	0	0	1	1	0	0	0	1			AT1G04270.1	Ribosomal protein	0	3	0	0	2	1			AT2G18100.1	Protein of unknown function (DUF726) | chr2:7867929-7871337 FORWARD LENGTH=656	0	0	0	2			AT5G52280.1	AT5G52280.1 | Symbols: | Myosin heavy chain-related protein | chr5:21226959-21230109 FORWARD LENGTH=853	1	1	1	0	1
AT5G65730.1	XTH6 | xyloglucan endotransglucosylase/hydrolase 6 | chr5:26299080-26300290 FORWARD LENGTH=292	23	17			AT3G58500.1	PP2A-4 | protein phosphatase 2A-4 | chr3:21635503-21638911 REVERSE LENGTH=313	28	33			AT1G72160.1	Sec14p-like phosphatidylinositol transfer family protein | chr1:27153823-27155609 REVERSE LENGTH=490	0	0	0	1	0	0	2	1			AT1G03130.1	PSAD-1 | photosystem I subunit D-1 | chr4:1229247-1229873 REVERSE LENGTH=208	0	2	0	1	2	3			AT2G17380.1	Clathrin adaptor complex small chain family protein | chr4:16832572-16833796 FORWARD LENGTH=162	0	3	0	1			AT5G52240.1	AT5G52240.1 | Symbols: MSBP1, ATMP1, AtMAPR5 | membrane steroid binding protein 1 | chr5:21213121-21214557 FORWARD LENGTH=220	3	2	2	5	4
AT5G62270.2	FUNCTIONS IN: molecular_function unknown; INVOLVED IN: biological_process unknown; LOCATED IN: cellular_component unknown; BEST Arabidopsis thaliana protein match is: mucin-related (TAIR:AT2G02880.1). | chr5:25012227-25014486 FORW	16	17			AT2G28000.1	CPN60A, CH-CPN60A, SLP | chaperonin-60alpha | chr2:11926603-11929184 FORWARD LENGTH=586	36	33			AT1G55480.1	ZKT | protein containing PDZ domain, a K-box domain, and a TPR region | chr1:20713822-20715351 FORWARD LENGTH=335	0	0	0	0	0	0	2	1			AT5G58330.1	lactate/malate dehydrogenase family protein | chr5:23580010-23582287 REVERSE LENGTH=443	1	2	0	4	2	0			AT2G16390.1	DRD1, CHR35, DMS1 | SNF2 domain-containing protein / helicase domain-containing protein | chr2:7097638-7101182 FORWARD LENGTH=888	0	1	0	2			AT5G52200.2	AT5G52200.2 | Symbols: | phosphoprotein phosphatase inhibitors | chr5:21202818-21204017 REVERSE LENGTH=211	0	2	0	3	0
AT5G20010.1	RAN2 | RAS-related GT	20	17			AT1G69740.1	HEMB1 | Aldolase superfamily protein | chr1:26232197-26234713 FORWARD LENGTH=430	27	33			AT1G77030.1	hydrolases, acting on acid anhydrides, in phosphorus-containing anhydrides;ATP-dependent helicases;nucleic acid binding;ATP binding;RNA binding;helicases | chr1:28947887-28951526 REVERSE LENGTH=845	0	0	0	0	0	0	1	1			AT5G58030.1	Transport protein particle (TRAPP) component | chr5:23487021-23488483 REVERSE LENGTH=195	1	2	0	3	2	2			AT2G04280.1	unknown protein; FUNCTIONS IN: molecular_function unknown; INVOLVED IN: biological_process unknown; EXPRESSED IN: 24 plant structures; EXPRESSED DURING: 13 growth stages; BEST Arabidopsis thaliana protein match is: unknown protein	0	3	1	0			AT5G52040.2	AT5G52040.2 | Symbols: ATRSP41, RS41, At-RS41 | RNA-binding (RRM/RBD/RNP motifs) family protein | chr5:21131081-21133318 FORWARD LENGTH=357	881	821	744	845	904
AT5G18380.1	Ribosomal protein S5 domain 2-like superfamily protein | chr5:6090253-6090693 REVERSE LENGTH=146	16	17			AT1G65960.2	GAD2 | glutamate decarboxylase 2 | chr1:24552094-24557253 FORWARD LENGTH=494	23	33			ATCG01130.1	YCF1.2 | Ycf1 protein | chrC:123884-129244 REVERSE LENGTH=1786	0	0	0	2	0	0	0	1			AT4G39330.1	ATCAD9, CAD9 | cinnamyl alcohol dehydrogenase 9 | chr4:18291268-18292772 FORWARD LENGTH=360	1	0	0	6	2	2			AT2G03550.1	alpha/beta-Hydrolases superfamily protein | chr2:1077080-1078018 FORWARD LENGTH=312	0	0	0	1			AT5G51980.2	AT5G51980.2 | Symbols: | Transducin/WD40 repeat-like superfamily protein | chr5:21113650-21115902 REVERSE LENGTH=443	2	1	3	2	1
AT5G13510.1	Ribosomal protein L10 family protein | chr5:4341294-4341956 FORWARD LENGTH=220	20	17			AT1G63660.1	GMP synthase (glutamine-hydrolyzing), putative / glutamine amidotransferase, putative | chr1:23604127-23607080 REVERSE LENGTH=534	26	33			AT5G66675.1	Protein of unknown function (DUF677) | chr5:26615252-26616571 REVERSE LENGTH=412	0	0	0	0	0	0	0	1			AT4G26760.1	MAP65-2 | microtubule-associated protein 65-2 | chr4:13478834-13481300 REVERSE LENGTH=578	1	4	0	1	2	1			AT2G03270.1	DNA-binding protein, putative | chr2:994071-995990 FORWARD LENGTH=639	0	1	0	0			AT5G51970.1	AT5G51970.1 | Symbols: | GroES-like zinc-binding alcohol dehydrogenase family protein | chr5:21111820-21113284 FORWARD LENGTH=364	4	4	3	5	3
AT5G02450.1	Ribosomal protein L36e family protein | chr5:533501-534394 FORWARD LENGTH=108	17	17			AT5G63110.1	HDA6, AXE1, ATHDA6, RTS1, RPD3B, SIL1 | histone deacetylase 6 | chr5:25315834-25318227 REVERSE LENGTH=471	13	32			AT5G65683.1	Zinc finger (C3HC4-type RING finger) family protein | chr5:26261472-26263704 FORWARD LENGTH=717	0	0	0	1	0	0	0	1			AT4G02840.2	Small nuclear ribonucleoprotein family protein | chr4:1264726-1266253 FORWARD LENGTH=126	1	3	0	2	2	6			AT2G01690.2	ARM repeat superfamily protein | chr2:309144-313499 REVERSE LENGTH=744	0	7	0	0			AT5G51950.1	AT5G51950.1 | Symbols: | Glucose-methanol-choline (GMC) oxidoreductase family protein | chr5:21106093-21108559 REVERSE LENGTH=586	0	0	0	0	0
AT4G38740.1	ROC1 | rotamase CYP 1 | chr4:18083620-18084138 REVERSE LENGTH=172	6	17			AT4G38970.1	FBA2 | fructose-bisphosphate aldolase 2 | chr4:18163714-18165659 REVERSE LENGTH=398	32	32			AT5G64290.1	DCT, DIT2.1 | dicarboxylate transport 2.1 | chr5:25714495-25716642 REVERSE LENGTH=563	0	0	0	2	0	0	0	1			AT3G52180.1	ATPTPKIS1, DSP4, SEX4, ATSEX4 | dual specificity protein phosphatase (DsPTP1) family protein | chr3:19349884-19353459 REVERSE LENGTH=379	1	3	0	2	2	1			AT1G80560.1	ATIMD1, IMD1 | isopropylmalate dehydrogenase 1 | chr5:4576220-4578111 FORWARD LENGTH=409	0	2	1	0			AT5G51940.1	AT5G51940.1 | Symbols: NRPB6A, NRPD6A, NRPE6A | RNA polymerase Rpb6 | chr5:21104679-21105796 FORWARD LENGTH=144;AT2G04630.1 | Symbols: NRPB6B, NRPE6B | RNA polymerase Rpb6 | chr2:1619168-1620246 REVERSE LENGTH=144	0	0	0	0	1
AT4G24510.1	CER2, VC2, VC-2 | HXXXD-type acyl-transferase family protein | chr4:12660929-12662537 FORWARD LENGTH=421	9	17			AT3G60830.1	ATARP7, ARP7 | actin-related protein 7 | chr3:22474298-22476000 FORWARD LENGTH=363	22	32			AT5G56670.1;AT4G29390.1;AT2G19750.1	Ribosomal protein	0	0	0	0	0	0	0	1			AT3G28790.1	Protein of unknown function (DUF1216) | chr3:10813577-10815588 REVERSE LENGTH=608	1	5	0	0	2	2			AT1G80360.1	Pyridoxal phosphate (PLP)-dependent transferases superfamily protein | chr1:30208736-30210643 REVERSE LENGTH=394	0	0	1	1			AT5G51840.1	AT5G51840.1 | Symbols: | unknown protein; Has 30201 Blast hits to 17322 proteins in 780 species: Archae - 12; Bacteria - 1396; Metazoa - 17338; Fungi - 3422; Plants - 5037; Viruses - 0; Other Eukaryotes - 2996 (source: NCBI BLink). | chr5:21072143-2107413	0	1	0	1	0
AT4G09800.1	PFL, RPS18A, PFL1 | Ribosomal prot	15	17			AT3G56150.1	EIF3C, ATEIF3C-1, EIF3C-1, ATTIF3C1, TIF3C1 | eukaryotic translation initiation factor 3C | chr3:20833790-20836820 REVERSE LENGTH=900	35	32			AT5G51950.1	Glucose-methanol-choline (GMC) oxidoreductase family protein | chr5:21106093-21108559 REVERSE LENGTH=586	0	0	0	0	0	0	0	1			AT2G47470.1	ATPDIL2-1, UNE5, MEE30, PDI11, ATPDI11 | thioredoxin family protein | chr2:19481503-19483683 FORWARD LENGTH=361	1	0	0	6	2	0			AT1G79010.1	Alpha-helical ferredoxin | chr1:29725138-29726933 REVERSE LENGTH=222	0	1	0	0			AT5G51720.1	AT5G51720.1 | Symbols: | 2 iron, 2 sulfur cluster binding | chr5:21009645-21010227 FORWARD LENGTH=108	3	2	2	1	5
AT3G23990.1	HSP60, HSP60-3B | heat shock protein 60 | chr3:8669013-8672278 FORWARD LENGTH=577	14	17			AT3G51240.1	F3H, TT6, F3H | flavanone 3-hydroxylase | chr3:19025409-19026658 FORWARD LENGTH=358	23	32			AT5G43970.1	TOM22-V, TOM9-2, ATTOM22-V | translocase of outer membrane 22-V | chr5:17692888-17693187 FORWARD LENGTH=99	0	0	0	2	0	0	0	1			AT2G45710.1	ARS27A, RS27A | ribosomal protein S27 | chr3:22611710-22612632 FORWARD LENGTH=86	1	1	0	1	2	1			AT1G78150.3	unknown protein; FUNCTIONS IN: molecular_function unknown; INVOLVED IN: biological_process unknown; EXPRESSED IN: 23 plant structures; EXPRESSED DURING: 13 growth stages; BEST Arabidopsis thaliana protein match is: unknown protein	0	0	1	0			AT5G51660.1	AT5G51660.1 | Symbols: CPSF160, ATCPSF160 | cleavage and polyadenylation specificity factor 160 | chr5:20980250-20989268 FORWARD LENGTH=1442	18	18	15	11	13
AT3G07050.1	GTP-binding family protein | chr3:2229602-2232279 REVERSE LENGTH=582	20	17			AT3G12780.1	PGK1 | phosphoglycerate kinase 1 | chr3:4061127-4063140 REVERSE LENGTH=481	29	32			AT5G33320.1	CUE1, PPT, ARAPPT | Glucose-6-phosphate/phosphate translocator-related | chr5:12588950-12591408 FORWARD LENGTH=408	0	0	0	1	0	0	0	1			AT2G05710.1	ACO3 | aconitase 3 | chr2:2141591-2146350 FORWARD LENGTH=990	1	3	0	7	2	2			AT1G76860.1	Small nuclear ribonucleoprotein family protein | chr1:7419989-7420856 REVERSE LENGTH=97	0	0	1	2			AT5G51300.1	AT5G51300.1 | Symbols: | splicing factor-related | chr5:20849881-20852295 REVERSE LENGTH=804	2	0	0	0	1
AT2G28290.1	SYD, CHR3 | P-loop containing nucleoside triphosphate hydrolases superfamily protein | chr2:12056771-12072950 FORWARD LENGTH=3574	16	17			AT2G37230.1	Tetratricopeptide repeat (TPR)-like superfamily protein | chr2:15637177-15639450 REVERSE LENGTH=757	39	32			AT5G24650.1	Mitochondrial import inner membrane translocase subunit Tim17/Tim22/Tim23 family protein | chr5:8437123-8438859 FORWARD LENGTH=259	0	0	0	2	0	0	0	1			AT1G32990.1	PRPL11 | plastid ribosomal protein l11 | chr1:11955827-11957139 FORWARD LENGTH=222	1	1	0	1	2	1			AT1G76510.3	ARID/BRIGHT DNA-binding domain-containing protein | chr1:28708681-28712498 REVERSE LENGTH=493	0	6	4	1			AT5G51280.1	AT5G51280.1 | Symbols: | DEAD-box protein abstrakt, putative | chr5:20841456-20843645 FORWARD LENGTH=591	4	4	4	2	4
AT2G24270.4	ALDH11A3 | aldehyde dehydrogenase 11A3 | chr2:10327109-10329601 REVERSE LENGTH=503	14	17			AT1G52030.2	MBP2, MBP1.2, F-ATMBP | myrosinase-binding protein 2 | chr1:19346090-19348282 REVERSE LENGTH=642	36	32			AT5G22950.1	VPS24.1 | SNF7 family protein | chr5:7681380-7682720 FORWARD LENGTH=229	0	0	0	0	0	0	0	1			AT1G16870.1	mitochondrial 28S ribosomal protein S29-related | chr1:5770964-5773157 REVERSE LENGTH=480	1	2	0	0	2	0			AT1G74880.1	NDH-O | NAD(P)H:plastoquinone dehydrogenase complex subunit O | chr1:28130112-28131020 REVERSE LENGTH=158	0	1	2	2			AT5G51200.1	AT5G51200.1 | Symbols: | Protein of unknown function (DUF3414) | chr5:20804926-20819408 FORWARD LENGTH=1838	0	0	1	1	1
AT2G19070.1	SHT | spermidine hydroxycinnamoyl transferase | chr2:8260185-8261958 REVERSE LENGTH=451	17	17			AT5G66190.1	ATLFNR1, FNR1 | ferredoxin-NADP(+)-oxidoreductase 1 | chr5:26451203-26453012 REVERSE LENGTH=360	32	31			AT5G22020.1	Calcium-dependent phosphotriesterase superfamily protein | chr5:7287878-7289357 REVERSE LENGTH=395	0	0	0	1	0	0	0	1			AT4G24550.2	Clathrin adaptor complexes medium subunit family protein | chr4:12675873-12678903 FORWARD LENGTH=451	1	6	5	5	1	1			AT1G74090.1	SOT18, ATSOT18, ATST5B | desulfo-glucosinolate sulfotransferase 18 | chr1:27863003-27864055 FORWARD LENGTH=350	0	1	0	2			AT5G51120.2	AT5G51120.2 | Symbols: PABN1 | polyadenylate-binding protein 1 | chr5:20779760-20781241 FORWARD LENGTH=265	1	1	2	1	2
AT1G72370.1	P40, AP40, RP40, RPSAA | 40s ribosomal protein SA | chr1:27243148-27244842 REVERSE LENGTH=298	14	17			AT5G54160.1	ATOMT1, OMT1 | O-methyltransferase 1 | chr5:21982075-21984167 FORWARD LENGTH=363	31	31			AT5G14430.1	S-adenosyl-L-methionine-dependent methyltransferases superfamily protein | chr5:4653092-4655741 FORWARD LENGTH=612	0	0	0	0	0	0	0	1			AT5G50850.1	MAB1 | Transketolase family protein | chr5:20689671-20692976 FORWARD LENGTH=363	0	1	4	3	1	6			AT1G72740.1	Homeodomain-like/winged-helix DNA-binding family protein | chr1:27380499-27382687 REVERSE LENGTH=287	0	0	1	0			AT5G51110.1	AT5G51110.1 | Symbols: | Transcriptional coactivator/pterin dehydratase | chr5:20778316-20779380 REVERSE LENGTH=220	5	3	3	2	5
AT1G70320.1	UPL2 | ubiquitin-protein ligase 2 | chr1:26488745-26501281 REVERSE LENGTH=3658	9	17			AT4G11380.2	Adaptin family protein | chr4:6920608-6925444 FORWARD LENGTH=916	19	31			AT5G12860.1	DiT1 | dicarboxylate transporter 1 | chr5:4059927-4061919 REVERSE LENGTH=557	0	0	0	1	0	0	0	1			AT3G57890.2	Tubulin binding cofactor C domain-containing protein | chr3:21438271-21441695 FORWARD LENGTH=609	0	6	4	3	1	0			AT1G72150.1	PATL1 | PATELLIN 1 | chr1:27148558-27150652 FORWARD LENGTH=573	0	1	1	0			AT5G51070.1	AT5G51070.1 | Symbols: ERD1, CLPD, SAG15 | Clp ATPase | chr5:20764479-20768481 FORWARD LENGTH=945	1	0	0	0	0
AT1G68010.2	HPR | hydroxypyruvate reductase | chr1:25493418-25495720 FORWARD LENGTH=387	14	17			AT4G05420.1	DDB1A | damaged DNA binding protein 1A | chr4:2746288-2752663 FORWARD LENGTH=1088	24	31			AT5G10480.3	PAS2 | Protein-tyrosine phosphatase-like, PTPLA | chr5:3298047-3300048 REVERSE LENGTH=230	0	0	0	1	0	0	0	1			AT4G10340.1	LHCB5 | light harvesting complex of photosystem II 5 | chr4:6408200-6409496 FORWARD LENGTH=280	1	7	4	13	1	1			AT1G71820.2	SEC6 | SEC6 | chr1:27010022-27016745 FORWARD LENGTH=774	0	2	1	1			AT5G50960.1	AT5G50960.1 | Symbols: NBP35, ATNBP35 | nucleotide binding protein 35 | chr5:20734267-20735824 FORWARD LENGTH=350	4	0	1	2	0
AT1G62390.1	Phox2 | Octicosapeptide/Phox/Bem1p (PB1) domain-containing protein / tetratricopeptide repeat (TPR)-containing protein | chr1:23084632-23086887 REVERSE LENGTH=751	14	17			AT3G49910.1	Translation protein SH3-like family protein | chr3:18504311-18504751 FORWARD LENGTH=146	34	31			AT5G04400.1	anac077, NAC077 | NAC domain containing protein 77 | chr5:1241555-1243358 FORWARD LENGTH=395	0	0	0	0	0	0	0	1			AT1G04530.1	TPR4 | Tetratricopeptide repeat (TPR)-like superfamily protein | chr1:1234456-1235895 REVERSE LENGTH=310	1	2	4	2	1	2			AT1G69200.1	FLN2 | fructokinase-like 2 | chr1:26016018-26018365 FORWARD LENGTH=616	0	3	2	2			AT5G50950.1	AT5G50950.1 | Symbols: FUM2 | FUMARASE 2 | chr5:20729687-20733476 FORWARD LENGTH=510	0	0	0	3	2
AT1G33140.1	Ribosomal protein L6 family | chr1:12010986-12012223 FORWARD LENGTH=194	27	17			AT3G19760.1	EIF4A-III | eukaryotic initiation factor 4A-III | chr3:6863790-6866242 FORWARD LENGTH=408	32	31			AT4G39480.1	CYP96A9 | cytochrome P450, family 96, subfamily A, polypeptide 9 | chr4:18362558-18364108 FORWARD LENGTH=516	0	0	0	1	0	0	0	1			AT5G54440.1	CLUB, AtTRS130 | CLUB | chr5:22100056-22107695 FORWARD LENGTH=1259	0	1	3	3	1	0			AT1G65290.1	mtACP2 | mitochondrial acyl carrier protein 2 | chr1:24249088-24250366 REVERSE LENGTH=126	0	2	2	3			AT5G50920.1	AT5G50920.1 | Symbols: CLPC, ATHSP93-V, HSP93-V, DCA1, CLPC1 | CLPC homologue 1 | chr5:20715710-20719800 REVERSE LENGTH=929	28	24	22	28	21
AT1G32990.1	PRPL11 | plastid ribosomal protein l11 | chr1:11955827-11957139 FORWARD LENGTH=222	16	17			AT1G65440.1	GTB1 | global transcription factor group B1 | chr1:24306945-24314327 REVERSE LENGTH=1647	43	31			AT4G37640.1;AT2G22950.1	Cation transporter/ E1-E2 ATPase family protein | chr2:9766127-9769766 FORWARD LENGTH=1015	0	0	0	1	0	0	0	1			AT2G43750.1	OASB, ACS1, CPACS1, ATCS-B | O-acetylserine (thiol) lyase B | chr2:18129604-18132322 REVERSE LENGTH=392	0	5	3	5	1	1			AT1G63850.1	BTB/POZ domain-containing protein | chr1:23696962-23698708 FORWARD LENGTH=548	0	1	0	0			AT5G50870.2	AT5G50870.2 | Symbols: UBC27 | ubiquitin-conjugating enzyme 27 | chr5:20699626-20700998 REVERSE LENGTH=203	3	0	2	4	4
AT1G20020.1	ATLFNR2, FNR2 | ferredoxin-NADP(+)-oxidoreductase 2 | chr1:6942851-6944868 FORWARD LENGTH=369	10	17			AT1G62940.1	ACOS5 | acyl-CoA synthetase 5 | chr1:23310554-23312747 FORWARD LENGTH=542	28	31			AT4G37550.1	Acetamidase/Formamidase family protein | chr4:17643684-17645729 FORWARD LENGTH=452	0	0	0	0	0	0	0	1			AT1G32200.1	ATS1, ACT1 | phospholipid/glycerol acyltransferase family protein | chr1:11602223-11605001 REVERSE LENGTH=459	0	5	3	2	1	2			AT1G63770.5	Peptidase M1 family protein | chr1:23657791-23664243 REVERSE LENGTH=1013	0	6	4	0			AT5G50850.1	AT5G50850.1 | Symbols: MAB1 | Transketolase family protein | chr5:20689671-20692976 FORWARD LENGTH=363	13	12	11	11	10
AT1G05460.1	SDE3 | P-loop containing nucleoside triphosphate hydrolases superfamily protein | chr1:1601357-1604658 REVERSE LENGTH=1002	16	17			AT1G34430.1	EMB3003 | 2-oxoacid dehydrogenases acyltransferase family protein | chr1:12588027-12590084 REVERSE LENGTH=465	24	31			AT4G35860.1	ATRABB1B, ATGB2, ATRAB2C, GB2 | GTP-binding 2 | chr4:16987118-16988839 REVERSE LENGTH=211	0	0	0	2	0	0	0	1			AT4G39680.1	SAP domain-containing protein | chr4:18414604-18416938 REVERSE LENGTH=633	1	5	3	2	1	2			AT1G63460.1	GPX8, ATGPX8 | glutathione peroxidase 8 | chr1:23535118-23536326 FORWARD LENGTH=167	0	2	1	0			AT5G50840.2	AT5G50840.2 | Symbols: | CONTAINS InterPro DOMAIN/s: Taxilin (InterPro:IPR019132); Has 35333 Blast hits to 34131 proteins in 2444 species: Archae - 798; Bacteria - 22429; Metazoa - 974; Fungi - 991; Plants - 531; Viruses - 0; Other Eukaryotes - 9610 (sour	3	1	0	0	0
ATCG00790.1	RPL16 | ribosomal protein L16 | chrC:81189-82652 REVERSE LENGTH=135	17	16			AT1G12910.1	ATAN11, LWD1 | Transducin/WD40 repeat-like superfamily protein | chr1:4395114-4396154 REVERSE LENGTH=346	28	31			AT4G32450.1	Pentatricopeptide repeat (PPR) superfamily protein | chr4:15661092-15662705 FORWARD LENGTH=537	0	0	0	0	0	0	0	1			AT3G61240.1	DEA(D/H)-box RNA helicase family protein | chr3:22666590-22669154 FORWARD LENGTH=498	1	3	3	3	1	1			AT1G63440.1	HMA5 | heavy metal atpase 5 | chr1:23527655-23531109 FORWARD LENGTH=995	0	1	0	2			AT5G50810.1	AT5G50810.1 | Symbols: TIM8 | translocase inner membrane subunit 8 | chr5:20675875-20676505 REVERSE LENGTH=77	2	0	0	0	1
ATCG00160.1	RPS2 | ribosomal protein S2 | chrC:15013-15723 REVERSE LENGTH=236	14	16			AT1G06410.1	ATTPS7, TPS7, ATTPSA | trehalose-phosphatase/synthase 7 | chr1:1955413-1958153 FORWARD LENGTH=851	30	31			AT4G31750.1;AT5G24940.1	Protein phosphatase 2C family protein | chr5:8591407-8593601 REVERSE LENGTH=447	0	0	0	1	0	0	0	1			AT3G52115.1	ATGR1, ATCOM1, COM1, GR1 | gamma response gene 1 | chr3:19326333-19328245 FORWARD LENGTH=588	1	2	3	3	1	2			AT1G62570.1	FMO GS-OX4 | flavin-monooxygenase glucosinolate S-oxygenase 4 | chr1:23169207-23171783 FORWARD LENGTH=461	0	0	0	1			AT5G50580.2	AT5G50580.2 | Symbols: SAE1B, AT-SAE1-2 | SUMO-activating enzyme 1B | chr5:20585500-20587401 FORWARD LENGTH=320;AT5G50680.1 | Symbols: ATSAE1B, SAE1B | SUMO activating enzyme 1B | chr5:20618842-20620743 FORWARD LENGTH=320	5	2	6	2	1
AT5G35630.1	GS2, GLN2, ATGSL1 | glutamine synthetase 2 | chr5:13831220-13833239 FORWARD LENGTH=430	8	16			AT5G52920.1	PKP1, PKP-BETA1, PKP2 | plastidic pyruvate kinase beta subunit 1 | chr5:21463680-21466612 FORWARD LENGTH=579	24	30			AT4G30270.1	MERI5B, MERI-5, XTH24, SEN4 | xyloglucan endotransglucosylase/hydrolase 24 | chr4:14819445-14820448 REVERSE LENGTH=269	0	0	0	0	0	0	0	1			AT2G36870.1	XTH32 | xyloglucan endotransglucosylase/hydrolase 32 | chr2:15472869-15474630 REVERSE LENGTH=299	1	2	3	1	1	4			AT1G60900.1	U2 snRNP auxilliary factor, large subunit, splicing factor | chr1:22424008-22427806 FORWARD LENGTH=589	0	4	1	1			AT5G50320.1	AT5G50320.1 | Symbols: ELO3, HAG3, HAC8, ELP3, AtELP3 | radical SAM domain-containing protein / GCN5-related N-acetyltransferase (GNAT) family protein | chr5:20481200-20484811 REVERSE LENGTH=565	5	3	0	1	0
AT5G22770.1	alpha-ADR | alpha-adaptin | chr5:7579844-7588026 REVERSE LENGTH=1012	17	16			AT5G43940.2	HOT5 | GroES-like zinc-binding dehydrogenase family protein | chr5:17684265-17686379 FORWARD LENGTH=391	34	30			AT4G17170.1	AT-RAB2, ATRABB1C, ATRAB2A, RAB2A, RABB1C, ATRAB-B1B, RAB-B1B | RAB GTPase homolog B1C | chr4:9644908-9646220 REVERSE LENGTH=211	0	0	0	0	0	0	0	1			AT1G68560.1	ATXYL1, XYL1, TRG1 | alpha-xylosidase 1 | chr1:25734435-25737897 REVERSE LENGTH=915	1	1	3	4	1	3			AT1G56590.1	ZIP4 | Clathrin adaptor complexes medium subunit family protein | chr1:21202250-21204697 REVERSE LENGTH=415	0	2	0	0			AT5G50250.1	AT5G50250.1 | Symbols: CP31B | chloroplast RNA-binding protein 31B | chr5:20452677-20453965 REVERSE LENGTH=289	3	2	0	0	1
AT5G20890.1	TCP-1/cpn60 chaperonin family protein | chr5:7087020-7089906 REVERSE LENGTH=527	11	16			AT3G60750.1	Transketolase | chr3:22454004-22456824 FORWARD LENGTH=741	33	30			AT4G14440.1	ATECI3, ECI3, HCD1 | 3-hydroxyacyl-CoA dehydratase 1 | chr4:8306946-8307662 REVERSE LENGTH=238	0	0	0	1	0	0	0	1			AT1G48830.1	Ribosomal protein S7e family protein | chr1:18059854-18060935 REVERSE LENGTH=191	1	2	3	3	1	2			AT1G55860.1	UPL1 | ubiquitin-protein ligase 1 | chr1:20879900-20895393 REVERSE LENGTH=3930	0	2	1	1			AT5G50210.1	AT5G50210.1 | Symbols: QS, OLD5, SUFE3 | quinolinate synthase | chr5:20442803-20445706 FORWARD LENGTH=718	2	1	2	2	1
AT5G07410.1	ATPPME1, PPME1 | Pectin lyase-like superfamily protein | chr1:26343549-26344971 REVERSE LENGTH=361	6	16			AT3G57290.1	EIF3E, TIF3E1, ATEIF3E-1, INT-6, ATINT6, INT6 | eukaryotic translation initiation factor 3E | chr3:21196786-21199073 REVERSE LENGTH=441	26	30			AT4G10040.1;AT1G22840.1	CYTC-1, ATCYTC-A | CYTOCHROME C-1 | chr1:8079384-8080286 FORWARD LENGTH=114	0	0	0	1	0	0	0	1			AT1G23820.1	SPDS1 | spermidine synthase 1 | chr1:8420278-8422724 FORWARD LENGTH=378	1	2	3	5	1	1			AT1G55810.1	UKL5 | uridine kinase-like 5 | chr3:10155555-10157931 FORWARD LENGTH=465	0	0	0	2			AT5G49980.1	AT5G49980.1 | Symbols: AFB5 | auxin F-box protein 5 | chr5:20334420-20336531 REVERSE LENGTH=619	3	2	3	4	2
AT5G02960.1	Ribosomal protein S12/S23 family protein | chr3:2969197-2970291 REVERSE LENGTH=142	11	16			AT3G11830.1	TCP-1/cpn60 chaperonin family protein | chr3:3732734-3736156 FORWARD LENGTH=557	29	30			AT4G05150.1	Octicosapeptide/Phox/Bem1p family protein | chr4:2660339-2662675 FORWARD LENGTH=477	0	0	0	1	0	0	0	1			AT1G14320.1	SAC52, RPL10, RPL10A | Ribosomal protein L16p/L10e family protein | chr1:4888270-4889408 FORWARD LENGTH=220	1	2	3	2	1	3			AT1G48900.1	ATHSRP54A, SRP54-1 | signal recognition particle 54 kDa subunit | chr1:5269173-5271947 REVERSE LENGTH=479	0	1	1	0			AT5G49910.1	AT5G49910.1 | Symbols: CPHSC70-2EAT SHOCK PROTEIN 70-2, HSC70-7, cpHsc70-2 | chloroplast heat shock protein 70-2 | chr5:20303470-20306295 FORWARD LENGTH=718	11	11	14	11	11
AT4G11380.2	Adaptin family protein | chr4:6920608-6925444 FORWARD LENGTH=916	8	16			AT2G46280.1	TRIP-1, TIF3I1 | TGF-beta receptor interacting protein 1 | chr2:19003656-19005393 REVERSE LENGTH=328	35	30			AT4G02680.1	EOL1 | ETO1-like 1 | chr4:1181202-1184328 REVERSE LENGTH=888	0	0	0	0	0	0	0	1			AT5G63680.1	Pyruvate kinase family protein | chr5:25490507-25492530 FORWARD LENGTH=510	0	1	2	0	1	2			AT1G48610.1	AT hook motif-containing protein | chr1:17971027-17972798 REVERSE LENGTH=212	0	1	1	0			AT5G49880.1	AT5G49880.1 | Symbols: | mitotic checkpoint family protein | chr5:20282305-20287775 FORWARD LENGTH=726	2	5	2	3	4
AT3G42170.1	BED zinc finger ;hAT family dimerisation domain | chr3:14321838-14323928 FORWARD LENGTH=696	8	16			AT2G27720.2	60S acidic ribosomal protein family | chr2:11818696-11819370 FORWARD LENGTH=130	27	30			AT3G61760.1	ADL1B, DL1B | DYNAMIN-like 1B | chr3:22860546-22864092 REVERSE LENGTH=610	0	0	0	1	0	0	0	1			AT5G46070.1	Guanylate-binding family protein | chr5:18683468-18688397 FORWARD LENGTH=1082	0	3	2	0	1	1			AT1G47830.1	SNARE-like superfamily protein | chr1:17613346-17614784 REVERSE LENGTH=142	0	2	1	2			AT5G49830.2	AT5G49830.2 | Symbols: EXO84B | exocyst complex component 84B | chr5:20250803-20254766 REVERSE LENGTH=814	0	0	0	0	0
AT3G14100.1	RNA-binding (RRM/RBD/RNP motifs) family protein | chr3:4673027-4675950 FORWARD LENGTH=427	11	16			AT2G05990.1	MOD1, ENR1 | NAD(P)-binding Rossmann-fold superfamily protein | chr2:2322876-2324867 FORWARD LENGTH=390	27	30			AT3G59920.1	ATGDI2, GDI2 | RAB GDP dissociation inhibitor 2 | chr3:22135157-22138221 FORWARD LENGTH=444	0	0	0	1	0	0	0	1			AT5G42820.2	ATU2AF35A | U2 snRNP auxiliary factor small subunit, putative | chr1:9615152-9616042 FORWARD LEN	0	3	2	2	1	1			AT1G47550.2	SEC3B | exocyst complex component sec3B | chr1:17466751-17473190 FORWARD LENGTH=887	0	4	0	0			AT5G49810.1	AT5G49810.1 | Symbols: MMT | methionine S-methyltransferase | chr5:20239418-20246046 FORWARD LENGTH=1071	3	7	3	3	4
AT3G02530.1	TCP-1/cpn60 chaperonin family protein | chr3:528806-532457 REVERSE LENGTH=535	13	16			AT1G79280.2	NUA | nuclear pore anchor | chr1:29819176-29832809 REVERSE LENGTH=2115	24	30			AT3G52730.1	ubiquinol-cytochrome C reductase UQCRX/QCR9-like family protein | chr3:19543146-19544167 REVERSE LENGTH=72	0	0	0	0	0	0	0	1			AT5G20630.1	GLP3, GLP3A, GLP3B, ATGER3, GER3 | germin 3 | chr5:6975315-6975950 REVERSE LENGTH=211	0	4	2	5	1	2			AT1G45150.1	unknown protein; Has 219 Blast hits to 202 proteins in 78 species: Archae - 0; Bacteria - 166; Metazoa - 0; Fungi - 0; Plants - 36; Viruses - 0; Other Eukaryotes - 17 (source: NCBI BLink). | chr1:17077615-17082330 REVERSE LENGTH=6	0	1	0	2			AT5G49650.1	AT5G49650.1 | Symbols: XK-2, XK2 | xylulose kinase-2 | chr5:20152898-20155574 FORWARD LENGTH=558	4	4	4	5	4
AT3G01500.2	CA1 | carbonic anhydrase 1 | chr3:194853-197873 REVERSE LENGTH=347	12	16			AT1G64520.1	RPN12a | regulatory particle non-ATPase 12A | chr1:23956459-23958120 FORWARD LENGTH=267	29	30			AT3G51140.1	Protein of unknown function (DUF3353) | chr3:18998182-18999437 FORWARD LENGTH=278	0	0	0	1	0	0	0	1			AT5G17870.1	PSRP6 | plastid-specific 50S ribosomal protein 6 | chr5:5907817-5908137 FORWARD LENGTH=106	0	3	2	3	1	1			AT1G43850.1	SEU | SEUSS transcriptional co-regulator | chr1:16617872-16621596 FORWARD LENGTH=877	0	3	0	0			AT5G49510.1	AT5G49510.1 | Symbols: PFD3 | prefoldin 3 | chr5:20080729-20082456 FORWARD LENGTH=195	3	1	1	2	1
AT2G27720.2	60S acidic ribosomal protein family | chr2:11818696-11819370 FORWARD LENGTH=130	12	16			AT1G62390.1	Phox2 | Octicosapeptide/Phox/Bem1p (PB1) domain-containing protein / tetratricopeptide repeat (TPR)-containing protein | chr1:23084632-23086887 REVERSE LENGTH=751	18	30			AT3G47833.1	unknown protein; BEST Arabidopsis thaliana protein match is: unknown protein (TAIR:AT5G62575.2); Has 42 Blast hits to 42 proteins in 12 species: Archae - 0; Bacteria - 0; Metazoa - 0; Fungi - 0; Plants - 42; Viruses - 0; Other Euk	0	0	0	0	0	0	0	1			AT5G03690.1	Aldolase superfamily protein | chr5:963389-964982 REVERSE LENGTH=393	0	1	2	2	1	0			AT1G35780.1	unknown protein; BEST Arabidopsis thaliana protein match is: unknown protein (TAIR:AT1G78150.2); Has 145 Blast hits to 144 proteins in 16 species: Archae - 0; Bacteria - 0; Metazoa - 0; Fungi - 0; Plants - 145; Viruses - 0; Other	0	2	2	0			AT5G49460.1	AT5G49460.1 | Symbols: ACLB-2 | ATP citrate lyase subunit B 2 | chr5:20055048-20058195 FORWARD LENGTH=608	8	8	8	10	7
AT2G18960.1	AHA1, PMA, OST2, HA1 | H(+)-ATPase 1 | chr2:8221858-8227268 FORWARD LENGTH=949	16	16			AT1G18080.1	ATARCA, RACK1A_AT, RACK1A | Transducin/WD40 repeat-like superfamily protein | chr1:6222325-6223901 FORWARD LENGTH=327	29	30			AT3G29075.1	glycine-rich protein | chr3:11051645-11052629 REVERSE LENGTH=294	0	0	0	0	0	0	0	1			AT4G14880.1	OASA1, OLD3, CYTACS1 | O-acetylserine (thiol) lyase (OAS-TL) isoform A1 | chr4:8518209-8520050 REVERSE LENGTH=322	0	4	2	7	1	0			AT1G34000.1	OHP2 | one-helix protein 2 | chr1:12358151-12358902 REVERSE LENGTH=172	0	3	0	1			AT5G49400.1	AT5G49400.1 | Symbols: | zinc knuckle (CCHC-type) family protein | chr5:20031154-20031981 FORWARD LENGTH=275	4	3	1	0	3
AT1G78900.1	VHA-A | vacuolar ATP synthase subunit A | chr1:29660463-29664575 FORWARD LENGTH=623	16	16			AT1G07770.1	Ribosomal protein S8 family protein | chr5:24112499-24113084 REVERSE LENGTH=130	20	30			AT3G28820.1	Protein of unknown function (DUF1216) | chr3:10827714-10829396 FORWARD LENGTH=434	0	0	0	0	0	0	0	1			AT4G08870.1	Arginase/deacetylase superfamily protein | chr4:5646654-5648693 REVERSE LENGTH=344	0	2	2	1	1	0			AT1G33410.1	SAR1, NUP160, ATNUP160 | SUPPRESSOR OF AUXIN RESISTANCE1 | chr1:12109769-12118828 REVERSE LENGTH=1504	0	2	0	1			AT5G49360.1	AT5G49360.1 | Symbols: BXL1, ATBXL1 | beta-xylosidase 1 | chr5:20012179-20016659 REVERSE LENGTH=774	1	2	4	2	2
AT1G61580.1	RPL3B, ARP2 | R-protein L3 B | chr1:22720833-22722402 REVERSE LENGTH=390	14	16			AT2G38950.1 JMJ19	Transcription factor jumonji (jmj) family protein / zinc finger (C5HC2 type) family protein | chr2:16261599-16265044 FORWARD LENGTH=708	0	29			AT3G20670.1	HTA13 | histone H2A 13 | chr3:7229472-7229963 FORWARD LENGTH=132	0	0	0	0	0	0	0	1			AT3G60830.1	ATARP7, ARP7 | actin-related protein 7 | chr3:22474298-22476000 FORWARD LENGTH=363	0	1	2	4	1	0			AT1G32810.2	RING/FYVE/PHD zinc finger superfamily protein | chr1:11881810-11885843 FORWARD LENGTH=1068	0	4	1	2			AT5G49020.1	AT5G49020.1 | Symbols: ATPRMT4A, PRMT4A | protein arginine methyltransferase 4A | chr5:19871341-19874683 FORWARD LENGTH=528	17	18	13	8	16
ATCG00380.1	RPS4 | chloroplast ribosomal protein S4 | chrC:45223-45828 REVERSE LENGTH=201	16	15			AT5G66420.2	LOCATED IN: cellular_component unknown; EXPRESSED IN: 23 plant structures; EXPRESSED DURING: 13 growth stages; CONTAINS InterPro DOMAIN/s: Uncharacterised conserved protein UCP033271 (InterPro:IPR008322), TIM-barrel signal transdu	16	29			AT3G16480.1	MPPalpha | mitochondrial processing peptidase alpha subunit | chr3:5599906-5602716 FORWARD LENGTH=499	0	0	0	3	0	0	0	1			AT3G49601.1	FUNCTIONS IN: molecular_function unknown; INVOLVED IN: biological_process unknown; LOCATED IN: cellular_component unknown; CONTAINS InterPro DOMAIN/s: mRNA splicing factor, Cwf21 (InterPro:IPR013170); Has 30201 Blast hits to 17322	0	2	2	0	1	1			AT1G31740.1	BGAL15 | beta-galactosidase 15 | chr1:11365285-11369908 REVERSE LENGTH=786	0	2	1	1			AT5G48960.1	AT5G48960.1 | Symbols: | HAD-superfamily hydrolase, subfamily IG, 5-nucleotidase | chr5:19849645-19853382 FORWARD LENGTH=642	3	0	1	0	0
AT5G03740.1 HD2C	HD2C, HDT3 | histone deacetylase 2C | chr5:981994-983961 FORWARD LENGTH=294	1	11			AT5G47010.1	UPF1, LBA1, ATUPF1 | RNA helicase, putative | chr5:19072009-19078856 FORWARD LENGTH=1254	26	29			AT3G15610.1	Transducin/WD40 repeat-like superfamily protein | chr3:5291076-5292796 REVERSE LENGTH=341	0	0	0	1	0	0	0	1			AT3G19820.1	DWF1, DIM, EVE1, DIM1, CBB1 | cell elongation protein / DWARF1 / DIMINUTO (DIM) | chr3:6879835-6881616 REVERSE LENGTH=561	0	4	2	3	1	0			AT1G30460.1	CPSF30, ATCPSF30 | cleavage and polyadenylation specificity factor 30 | chr1:10771469-10775323 REVERSE LENGTH=631	0	2	1	0			AT5G48880.2	AT5G48880.2 | Symbols: PKT2, KAT5 | peroxisomal 3-keto-acyl-CoA thiolase 2 | chr5:19814576-19817021 REVERSE LENGTH=457	25	21	16	18	21
AT5G20830.1	SUS1, ASUS1, atsus1 | sucrose synthase 1 | chr5:7050599-7054032 REVERSE LENGTH=808	1	15			AT5G27640.2	TIF3B1, EIF3B, ATEIF3B-1, EIF3B-1, ATTIF3B1 | translation initiation factor 3B1 | chr5:9781207-9784759 REVERSE LENGTH=738	30	29			AT3G14290.1	PAE2 | 20S proteasome alpha subunit E2 | chr3:4764364-4766381 FORWARD LENGTH=237	0	0	0	2	0	0	0	1			AT2G44710.1	RNA-binding (RRM/RBD/RNP motifs) family protein | chr2:18432902-18436629 FORWARD LENGTH=809	0	3	2	1	1	0			AT1G24100.1	UGT74B1 | UDP-glucosyl transferase 74B1 | chr1:8525547-8527010 REVERSE LENGTH=460	0	0	1	0			AT5G48810.1	AT5G48810.1 | Symbols: ATB5-B, B5 #3, ATCB5-D, CB5-D | cytochrome B5 isoform D | chr5:19789249-19790180 REVERSE LENGTH=140	9	6	6	6	8
AT5G19510.1	Translation elongation factor EF1B/ribosomal protein S6 family protein | chr5:6581854-6583137 REVERSE LENGTH=224	13	15			AT4G35090.1	CAT2 | catalase 2 | chr4:16700937-16703215 REVERSE LENGTH=492	36	29			AT3G09900.1	ATRABE1E, ATRAB8E, RABE1e | RAB GTPase homolog E1E | chr3:3034687-3036379 FORWARD LENGTH=218	0	0	0	2	0	0	0	1			AT2G43550.1	Scorpion toxin-like knottin superfamily protein | chr2:18073263-18073651 FORWARD LENGTH=103	0	1	2	2	1	1			AT1G23870.1	ATTPS9, TPS9 | trehalose-phosphatase/synthase 9 | chr1:8432695-8435506 FORWARD LENGTH=867	0	3	1	1			AT5G48650.1	AT5G48650.1 | Symbols: | Nuclear transport factor 2 (NTF2) family protein with RNA binding (RRM-RBD-RNP motifs) domain | chr5:19727279-19729533 FORWARD LENGTH=458	3	5	1	3	0
AT5G13520.1	peptidase M1 family protein | chr5:4342117-4344571 REVERSE LENGTH=616	18	15			AT4G20890.1	TUB9 | tubulin beta-9 chain | chr4:11182218-11183840 FORWARD LENGTH=444	7	29			AT3G04830.1	Protein prenylyltransferase superfamily protein | chr3:1326289-1329132 FORWARD LENGTH=303	0	0	0	3	0	0	0	1			AT2G41040.1	S-adenosyl-L-methionine-dependent methyltransferases superfamily protein | chr2:17121499-17123064 FORWARD LENGTH=352	0	2	2	1	1	0			AT1G23180.1	ARM repeat superfamily protein | chr1:8216125-8219515 FORWARD LENGTH=834	0	1	0	1			AT5G48600.2	AT5G48600.2 | Symbols: SMC3 | structural maintenance of chromosome 3 | chr5:19701908-19709091 FORWARD LENGTH=1244	1	4	2	2	0
AT5G08690.1	ATP synthase alp	10	15			AT3G53020.1	STV1, RPL24B, RPL24 | Ribosomal protein L24e family protein | chr3:19660749-19661912 REVERSE LENGTH=163	25	29			AT2G47380.1	Cytochrome c oxidase subunit Vc family protein | chr2:19441694-19441888 FORWARD LENGTH=64	0	0	0	1	0	0	0	1			AT2G40290.1	Eukaryotic translation initiation factor 2 subunit 1 | chr2:16829030-16830889 REVERSE LENGTH=344	0	4	2	3	1	0			AT1G22060.1	LOCATED IN: vacuole; EXPRESSED IN: 23 plant structures; EXPRESSED DURING: 13 growth stages; BEST Arabidopsis thaliana protein match is: FBD, F-box and Leucine Rich Repeat domains containing protein (TAIR:AT1G22000.1); Has 84739 Bl	0	2	0	3			AT5G48580.1	AT5G48580.1 | Symbols: FKBP15-2 | FK506- and rapamycin-binding protein 15 kD-2 | chr5:19696156-19697304 REVERSE LENGTH=163;AT3G25220.1 | Symbols: FKBP15-1 | FK506-binding protein 15 kD-1 | chr3:9182691-9184463 FORWARD LENGTH=153	1	1	2	0	1
AT4G38970.1	FBA2 | fructose-bisphosphate aldolase 2 | chr4:18163714-18165659 REVERSE LENGTH=398	10	15			AT3G25530.1	GHBDH, ATGHBDH, GLYR1, GR1 | glyoxylate reductase 1 | chr3:9271949-9273514 REVERSE LENGTH=289	21	29			AT2G42800.1	AtRLP29, RLP29 | receptor like protein 29 | chr2:17808157-17809545 REVERSE LENGTH=462	0	0	0	3	0	0	0	1			AT2G18170.1	ATMPK7, MPK7 | MAP kinase 7 | chr2:7908178-7909374 REVERSE LENGTH=368	0	0	2	2	1	1			AT1G20910.1	ARID/BRIGHT DNA-binding domain-containing protein | chr1:7277209-7280635 REVERSE LENGTH=398	0	2	3	1			AT5G48520.1	AT5G48520.1 | Symbols: | unknown protein; Has 609 Blast hits to 593 proteins in 129 species: Archae - 0; Bacteria - 41; Metazoa - 390; Fungi - 40; Plants - 64; Viruses - 0; Other Eukaryotes - 74 (source: NCBI BLink). | chr5:19661407-19666147 FORWARD LENGT	0	2	2	2	0
AT4G29040.1	AAA-type ATPase family protein | chr2:8692736-8694837 FORWARD LENGTH=443	14	15			AT1G76010.1	Alba DNA/RNA-binding protein | chr1:28528505-28530488 REVERSE LENGTH=350	24	29			AT2G39310.1	JAL22 | jacalin-related lectin 22 | chr2:16414262-16416323 REVERSE LENGTH=458	0	0	0	1	0	0	0	1			AT2G16600.1	ROC3 | rotamase CYP 3 | chr2:7200862-7201383 FORWARD LENGTH=173	0	0	2	7	1	4			AT1G20130.1	GDSL-like Lipase/Acylhydrolase superfamily protein | chr1:6977939-6980003 FORWARD LENGTH=534	0	2	0	0			AT5G48480.1	AT5G48480.1 | Symbols: | Lactoylglutathione lyase / glyoxalase I family protein | chr5:19644814-19645658 FORWARD LENGTH=166	6	3	4	4	2
AT4G20360.1	ATRAB8D, ATRABE1B, RABE1b | RAB GTPase homolog E1B | chr4:10990036-10991466 FORWARD LENGTH=476	8	15			AT1G70320.1	UPL2 | ubiquitin-protein ligase 2 | chr1:26488745-26501281 REVERSE LENGTH=3658	24	29			AT2G33610.1	ATSWI3B, CHB2, SWI3B | switch subunit 3 | chr2:14229023-14231149 FORWARD LENGTH=469	0	0	0	2	0	0	0	1			AT1G55210.1	Disease resistance-responsive (dirigent-like protein) family protein | chr1:20598057-20598620 REVERSE LENGTH=187	0	1	2	1	1	0			AT1G19920.1	APS2, ASA1 | Pseudouridine synthase/archaeosine transglycosylase-like family protein | chr1:6914835-6916657 REVERSE LENGTH=476	0	4	2	1			AT5G48375.1	AT5G48375.1 | Symbols: TGG3, BGLU39 | thioglucoside glucosidase 3 | chr5:19601303-19603883 REVERSE LENGTH=439	2	3	1	1	3
AT3G44110.1	ATJ3, ATJ | DNAJ homologue 3 | chr3:15869115-15871059 REVERSE LENGTH=420	16	15			AT1G67090.1	RBCS1A | ribulose bisphosphate carboxylase small chain 1A | chr1:25048465-25049249 REVERSE LENGTH=180	28	29			AT2G33220.1	GRIM-19 protein | chr2:14078974-14079929 FORWARD LENGTH=143	0	0	0	1	0	0	0	1			AT1G52040.1	MBP1, ATMBP | myrosinase-binding protein 1 | chr1:19350595-19352578 REVERSE LENGTH=462	0	5	2	6	1	5			AT1G19720.1	Pentatricopeptide repeat (PPR-like) superfamily protein | chr1:6819926-6822610 REVERSE LENGTH=894	0	2	0	0			AT5G48370.1	AT5G48370.1 | Symbols: | Thioesterase/thiol ester dehydrase-isomerase superfamily protein | chr5:19598666-19600512 REVERSE LENGTH=438	0	2	1	2	1
AT3G12490.2	ATCYSB, ATCYS6, CYSB | cystatin B | chr3:3960523-3961876 REVERSE LENGTH=234	5	15			AT1G19570.1	DHAR1, ATDHAR1, DHAR5 | dehydroascorbate reductase | chr1:6773462-6774413 REVERSE LENGTH=213	29	29			AT2G28760.2	UXS6 | UDP-XYL synthase 6 | chr2:12336469-12338642 REVERSE LENGTH=343	0	0	0	0	0	0	0	1			AT1G50670.1	OTU-like cysteine protease family protein | chr1:18775086-18776552 REVERSE LENGTH=208	0	5	2	3	1	0			AT1G17840.1	WBC11, ABCG11, DSO, COF1, ATWBC11 | white-brown complex homolog protein 11 | chr1:6142870-6145894 FORWARD LENGTH=703	0	1	0	0			AT5G48300.1	AT5G48300.1 | Symbols: ADG1, APS1 | ADP glucose pyrophosphorylase 1 | chr5:19570326-19572557 FORWARD LENGTH=520	23	19	15	21	18
AT3G11830.1	TCP-1/cpn60 chaperonin family protein | chr3:3732734-3736156 FORWARD LENGTH=557	5	15			AT1G11860.1	Glycine cleavage T-protein family | chr1:4001801-4003245 FORWARD LENGTH=408	27	29			AT2G22300.1	CAMTA3, SR1 | signal responsive 1 | chr2:9471599-9476472 FORWARD LENGTH=1032	0	0	0	1	0	0	0	1			AT1G06760.1	winged-helix DNA-binding transcription factor family protein | chr1:2076687-2077616 REVERSE LENGTH=274	0	2	2	1	1	1			AT1G17760.1	CSTF77, ATCSTF77 | Tetratricopeptide repeat (TPR)-like superfamily protein | chr1:6110208-6116271 REVERSE LENGTH=734	0	0	0	1			AT5G48230.2	AT5G48230.2 | Symbols: EMB1276, ACAT2 | acetoacetyl-CoA thiolase 2 | chr5:19552570-19555122 REVERSE LENGTH=403	17	8	10	11	8
AT3G03960.1	TCP-1/cpn60 chaperonin family protein | chr3:1024432-1027604 FORWARD LENGTH=549	13	15			ATCG00160.1	RPS2 | ribosomal protein S2 | chrC:15013-15723 REVERSE LENGTH=236	34	28			AT2G14720.1;AT2G14740.1;AT3G52850.1	ATVSR3, VSR3, VSR2;2, BP80-2;2 | vaculolar sorting receptor 3 | chr2:6308895-6312303 FORWARD LENGTH=628;AT3G5	0	0	0	2	0	0	0	1			ATCG01230.1	RPS12A, RPS12 | ribosomal prote	1	1	2	2	1	1			AT1G17640.1	RNA-binding (RRM/RBD/RNP motifs) family protein | chr1:6067394-6069098 REVERSE LENGTH=369	0	2	0	2			AT5G48180.1	AT5G48180.1 | Symbols: NSP5 | nitrile specifier protein 5 | chr5:19541283-19542358 REVERSE LENGTH=326	7	5	3	3	3
AT3G02230.1	RGP1, ATRGP1 | reversibly glycosylated polypeptide 1 | chr3:415463-417304 FORWARD LENGTH=357	9	15			AT5G63420.1	emb2746 | RNA-metabolising metallo-beta-lactamase family protein | chr5:25400515-25405807 FORWARD LENGTH=911	35	28			AT1G77490.1;AT2G18140.1;AT2G18150.1	TAPX | thylakoidal ascorbate peroxidase | chr1:29117688-29120046 FORWARD LENGTH=426	0	0	0	2	0	0	0	1			AT5G47320.1	RPS19 | ribosomal protein S19 | chr5:19203801-19204951 FORWARD LENGTH=212	1	3	2	2	1	1			AT1G16820.1	vacuolar ATP synthase catalytic subunit-related / V-ATPase-related / vacuolar proton pump-related | chr1:5757199-5758464 REVERSE LENGTH=93	0	0	0	1			AT5G48020.1	AT5G48020.1 | Symbols: | 2-oxoglutarate (2OG) and Fe(II)-dependent oxygenase superfamily protein | chr5:19462888-19464790 REVERSE LENGTH=355	1	0	0	0	0
AT2G38770.1	EMB2765 | P-loop containing nucleoside triphosphate hydrolases superfamily protein | chr2:16203185-16210253 REVERSE LENGTH=1509	11	15			AT4G38680.1	GRP2, CSDP2, CSP2, ATCSP2 | glycine rich protein 2 | chr4:18072240-18072851 REVERSE LENGTH=203	12	28			AT1G64330.1;AT5G41790.1	myosin heavy chain-related | chr1:23872172-23873970 FORWARD LENGTH=555	0	0	0	2	0	0	0	1			AT5G44710.1	CONTAINS InterPro DOMAIN/s: Ribosomal protein S27/S33, mitochondrial (InterPro:IPR013219); Has 101 Blast hits to 101 proteins in 55 species: Archae - 0; Bacteria - 0; Metazoa - 8; Fungi - 59; Plants - 26; Viruses - 0; Other Eukary	1	2	2	0	1	1			AT1G16720.1	HCF173 | high chlorophyll fluorescence phenotype 173 | chr1:5723161-5726248 FORWARD LENGTH=598	0	1	2	0			AT5G47930.1	AT5G47930.1 | Symbols: | Zinc-binding ribosomal protein family protein | chr5:19406423-19407329 REVERSE LENGTH=84	2	1	1	0	2
AT2G28790.1	Pathogenesis-related thaumatin superfamily protein | chr2:12354664-12355413 REVERSE LENGTH=249	23	15			AT4G34980.1	SLP2 | subtilisin-like serine protease 2 | chr4:16656929-16659223 REVERSE LENGTH=764	40	28			AT1G27190.1	Leucine-rich repeat protein kinase family protein | chr1:9446923-9448728 REVERSE LENGTH=601	0	0	0	1	0	0	0	1			AT5G35530.1	Ribosomal protein S3 family protein | chr5:13710355-13712192 REVERSE LENGTH=248	1	3	2	3	1	2			AT1G16280.1	RH36, AtRH36, SWA3 | RNA helicase 36 | chr1:5568482-5570487 REVERSE LENGTH=491	0	2	0	2			AT5G47910.1	AT5G47910.1 | Symbols: RBOHD, ATRBOHD | respiratory burst oxidase homologue D | chr5:19397585-19401768 FORWARD LENGTH=921;AT5G51060.1 | Symbols: RHD2, ATRBOHC, RBOHC | NADPH/respiratory burst oxidase protein D | chr5:20757484-20762175 REVERSE LENGTH=905	3	3	3	2	3
AT1G73380.1	unknown protein; CONTAINS InterPro DOMAIN/s: Protein of unknown function DUF1308 (InterPro:IPR010733); Has 162 Blast hits to 160 proteins in 67 species: Archae - 0; Bacteria - 2; Metazoa - 120; Fungi - 0; Plants - 34; Viruses - 0;	16	15			AT4G29040.1	AAA-type ATPase family protein | chr2:8692736-8694837 FORWARD LENGTH=443	30	28			AT1G15210.1;AT1G59870.1	PEN3, PDR8, ATPDR8, ABCG36, ATABCG36 | ABC-2 and Plant PDR ABC-type transporter family protein | chr1:22034661-22039844 FO	0	0	0	0	0	0	0	1			AT5G22330.1	ATTIP49A, RIN1 | P-loop containing nucleoside triphosphate hydrolases superfamily protein | chr5:7391026-7394071 REVERSE LENGTH=458	1	2	2	2	1	0			AT1G16080.1	unknown protein; LOCATED IN: apoplast, chloroplast stroma, chloroplast, chloroplast envelope; EXPRESSED IN: 23 plant structures; EXPRESSED DURING: 14 growth stages; Has 81 Blast hits to 81 proteins in 28 species: Archae - 0; Bacte	0	1	0	1			AT5G47890.1	AT5G47890.1 | Symbols: | NADH-ubiquinone oxidoreductase B8 subunit, putative | chr5:19388806-19390409 FORWARD LENGTH=97	1	0	0	1	2
AT1G30230.2	Glutathione S-transferase, C-terminal-like;Translation elongation factor EF1B/ribosomal protein S6 | chr1:10639286-10640601 FORWARD LENGTH=260	6	15			AT4G02480.1	AAA-type ATPase family protein | chr4:1082082-1088680 REVERSE LENGTH=1265	4	28			AT1G01170.1	Protein of unknown function (DUF1138) | chr1:74105-74443 REVERSE LENGTH=83	0	0	0	2	0	0	0	1			AT5G07470.1	PMSR3, ATMSRA3 | peptidemethionine sulfoxide reductase 3 | chr5:2362760-2364286 REVERSE LENGTH=202	1	0	2	1	1	1			AT1G15860.3	Domain of unknown function (DUF298) | chr1:5455055-5456741 FORWARD LENGTH=236	0	1	0	0			AT5G47880.1	AT5G47880.1 | Symbols: ERF1-1 | eukaryotic release factor 1-1 | chr5:19386555-19387865 REVERSE LENGTH=436	0	0	0	0	1
AT1G26630.1	FBR12, ATELF5A-2, ELF5A-2 | Eukaryotic translation initiation factor 5A-1 (eIF-5A 1) protein | chr1:9205968-9207098 FORWARD LENGTH=159	11	15			AT3G48560.1	CSR1, ALS, AHAS, TZP5, IMR1 | chlorsulfuron/imidazolinone resistant 1 | chr3:18001530-18003542 REVERSE LENGTH=670	27	28			AT5G07420.1	Pectin lyase-like superfamily protein | chr5:2349547-2351366 FORWARD LENGTH=361	0	1	0	0	0	0	2	1			AT4G01897.1	unknown protein; CONTAINS InterPro DOMAIN/s: Protein of unknown function DUF952 (InterPro:IPR009297); Has 763 Blast hits to 763 proteins in 180 species: Archae - 0; Bacteria - 351; Metazoa - 0; Fungi - 0; Plants - 29; Viruses - 0;	1	1	2	2	1	1			AT1G15820.1	LHCB6, CP24 | light harvesting complex photosystem II subunit 6 | chr1:5446685-5447676 REVERSE LENGTH=258	0	2	1	1			AT5G47870.1	AT5G47870.1 | Symbols: | FUNCTIONS IN: molecular_function unknown; INVOLVED IN: biological_process unknown; LOCATED IN: chloroplast; EXPRESSED IN: 22 plant structures; EXPRESSED DURING: 13 growth stages; BEST Arabidopsis thaliana protein match is: cobalt	4	6	5	7	5
AT1G23310.1	GGT1, AOAT1, GGAT1 | glutamate:glyoxylate aminotransferase | chr1:8268720-8271329 REVERSE LENGTH=481	16	15			AT3G43300.1	ATMIN7, BEN1 | HOPM interactor 7 | chr3:15234235-15245034 REVERSE LENGTH=1758	11	28			AT5G16370.1	AAE5 | acyl activating enzyme 5 | chr5:5356823-5358481 REVERSE LENGTH=552	0	1	0	1	0	0	0	1			AT3G19170.1	ATPREP1, ATZNMP, PREP1 | presequence protease 1 | chr3:6625578-6631874 REVERSE LENGTH=1080	1	3	2	3	1	1			AT1G15690.1	AVP1, ATAVP3, AVP-3, AtVHP1;1 | Inorganic H pyrophosphatase family protein | chr1:5399115-5402185 FORWARD LENGTH=770	0	4	1	2			AT5G47820.1	AT5G47820.1 | Symbols: FRA1 | P-loop containing nucleoside triphosphate hydrolases superfamily protein | chr5:19366505-19372229 FORWARD LENGTH=1035	1	1	0	2	0
AT1G20010.1	TUB5 | tubulin beta-5 chain | chr1:6938033-6940481 REVERSE LENGTH=449	7	15			AT3G11630.1	Thioredoxin superfamily protein | chr3:3672189-3673937 FORWARD LENGTH=266	22	28			AT4G26970.1	ACO2 | aconitase 2 | chr4:13543077-13548427 FORWARD LENGTH=995	0	1	0	2	0	0	0	1			AT3G18165.1	MOS4 | modifier of snc1,4 | chr3:6223248-6225076 FORWARD LENGTH=253	1	2	2	2	1	2			AT1G15270.1	Translation machinery associated TMA7 | chr1:5250833-5252020 REVERSE LENGTH=64	0	1	1	1			AT5G47770.1	AT5G47770.1 | Symbols: FPS1 | farnesyl diphosphate synthase 1 | chr5:19345297-19347415 FORWARD LENGTH=384	3	1	5	2	3
AT1G15930.2	Ribosomal protein L7Ae/L30e/S12e/Gadd45 family protein | chr1:5471702-5472741 FORWARD LENGTH=144	17	15			AT3G01500.2	CA1 | carbonic anhydrase 1 | chr3:194853-197873 REVERSE LENGTH=347	33	28			AT4G39120.1	IMPL2, HISN7 | myo-inositol monophosphatase like 2 | chr4:18225578-18227988 REVERSE LENGTH=375	0	2	0	1	0	0	1	1			AT3G16520.3	UGT88A1 | UDP-glucosyl transferase 88A1 | chr3:5619355-5620833 REVERSE LENGTH=462	1	9	2	6	1	5			AT1G14570.2	UBX domain-containing protein | chr1:4983770-4987192 FORWARD LENGTH=468	0	1	1	0			AT5G47700.1	AT5G47700.1 | Symbols: | 60S acidic ribosomal protein family | chr5:19328019-19328724 REVERSE LENGTH=113	1	3	1	1	3
AT1G08520.1	ALB1, ALB-1V, V157, PDE166, CHLD | ALBINA 1 | chr1:2696538-2700819 FORWARD LENGTH=760	17	15			AT2G39800.1	P5CS1, ATP5CS | delta1-pyrroline-5-carboxylate synthase 1 | chr2:16598516-16602939 REVERSE LENGTH=717	34	28			AT5G63960.2	EMB2780 | DNA binding;nucleotide binding;nucleic acid binding;DNA-directed DNA polymerases;DNA-directed DNA polymerases | chr5:25599597-25606672 FORWARD LENGTH=1112	0	3	0	4	2	5	3	0			AT3G04260.1	PTAC3 | plastid transcriptionally active 3 | chr3:1123231-1127515 REVERSE LENGTH=910	1	1	2	4	1	3			AT1G14380.1	IQD28 | IQ-domain 28 | chr1:4918279-4920761 REVERSE LENGTH=664	0	1	3	1			AT5G47690.3	AT5G47690.3 | Symbols: | binding | chr5:19317899-19327014 FORWARD LENGTH=1607	8	10	7	8	8
AT1G06410.1	ATTPS7, TPS7, ATTPSA | trehalose-phosphatase/synthase 7 | chr1:1955413-1958153 FORWARD LENGTH=851	1	15			AT1G50920.1	Nucleolar GTP-binding protein | chr1:18870555-18872570 FORWARD LENGTH=671	33	28			AT4G27430.1	CIP7 | COP1-interacting protein 7 | chr4:13718817-13722736 FORWARD LENGTH=1058	0	1	1	1	2	4	1	0			AT2G39795.1	Mitochondrial glycoprotein family protein | chr2:16597026-16598028 FORWARD LENGTH=250	1	1	2	1	1	1			AT1G12770.1	ISE1, EMB1586 | P-loop containing nucleoside triphosphate hydrolases superfamily protein | chr1:4351888-4353543 FORWARD LENGTH=551	0	1	0	2			AT5G47590.1	AT5G47590.1 | Symbols: | Heat shock protein HSP20/alpha crystallin family | chr5:19297945-19299099 REVERSE LENGTH=264	1	0	0	1	1
AT5G67630.1	P-loop containing nucleoside triphosphate hydrolases superfamily protein | chr5:26967535-26969306 REVERSE LENGTH=469	8	14			AT1G29150.1	ATS9, RPN6 | non-ATPase subunit 9 | chr1:10181240-10182499 FORWARD LENGTH=419	26	28			AT1G15870.1	Mitochondrial glycoprotein family protein | chr1:5457153-5458245 FORWARD LENGTH=242	0	2	2	4	1	4	1	0			AT2G38400.2	AGT3 | alanine:glyoxylate aminotransferase 3 | chr2:16083779-16086115 FORWARD LENGTH=493	1	5	2	4	1	2			AT1G12470.1	zinc ion binding | chr1:4251359-4257201 FORWARD LENGTH=988	0	3	4	2			AT5G47480.1	AT5G47480.1 | Symbols: | RGPR-related | chr5:19257420-19263132 FORWARD LENGTH=1350	1	2	0	0	0
AT5G60960.1	Pentatricopeptide repeat (PPR) superfamily protein | chr5:24528423-24529988 REVERSE LENGTH=521	10	14			AT1G15750.1	WSIP1, TPL | Transducin family protein / WD-40 repeat family protein | chr1:5415086-5420359 REVERSE LENGTH=1131	40	28			AT4G11400.1	ARID/BRIGHT DNA-binding domain;ELM2 domain protein | chr4:6938717-6940539 FORWARD LENGTH=573	0	0	0	3	0	4	0	0			AT2G29310.1	NAD(P)-binding Rossmann-fold superfamily protein | chr2:12590068-12591260 FORWARD LENGTH=262	1	2	2	2	1	2			AT1G12360.1	KEU | Sec1/munc18-like (SM) proteins superfamily | chr1:4201172-4206144 FORWARD LENGTH=666	0	0	0	1			AT5G47210.1	AT5G47210.1 | Symbols: | Hyaluronan / mRNA binding family | chr5:19169222-19171012 REVERSE LENGTH=357	17	16	7	11	15
AT5G56740.1	HAG2, HAC7, HAG02, HAC07 | histone acetyltransferase of the GNAT family 2 | chr5:22953009-22955577 REVERSE LENGTH=467	18	14			AT1G02780.1	emb2386 | Ribosomal protein L19e family protein | chr1:608120-609391 REVERSE LENGTH=214	40	28			AT3G47910.2	Ubiquitin carboxyl-terminal hydrolase-related protein | chr3:17674737-17681444 REVERSE LENGTH=1607	0	1	0	3	4	3	4	0			AT1G05520.1	Sec23/Sec24 protein transport family protein | chr1:1631126-1635703 REVERSE LENGTH=783	1	7	2	3	1	5			AT1G12240.1	ATBETAFRUCT4, VAC-INV | Glycosyl hydrolases family 32 protein | chr1:4153699-4157457 FORWARD LENGTH=664	0	0	1	0			AT5G47200.1	AT5G47200.1 | Symbols: ATRABD2B, ATRAB1A, RAB1A | RAB GTPase homolog 1A | chr5:19167029-19168718 FORWARD LENGTH=202;AT4G17530.1 | Symbols: RAB1C, ATRAB1C, ATRABD2C | RAB GTPase homolog 1C | chr4:9773721-9775424 REVERSE LENGTH=202	0	1	1	1	1
AT5G55070.1	Dihydrolipoamide succinyltransferase | chr5:22347637-22350409 FORWARD LENGTH=464	17	14			AT1G02050.1	LAP6 | Chalcone and stilbene synthase family protein | chr1:359164-360441 REVERSE LENGTH=395	18	28			AT3G24530.1	AAA-type ATPase family protein / ankyrin repeat family protein | chr3:8945678-8947786 REVERSE LENGTH=481	0	1	2	3	3	3	2	0			ATMG01270.1	Ribosomal protein S7p/S5e family protein | chr2:3351340-3351786 REVERSE LENGTH=148	0	0	1	0	1	3			AT1G10050.1	glycosyl hydrolase family 10 protein / carbohydrate-binding domain-containing protein | chr1:3279270-3283444 FORWARD LENGTH=1063	0	4	1	4			AT5G47030.1	AT5G47030.1 | Symbols: | ATPase, F1 complex, delta/epsilon subunit | chr5:19090384-19092034 FORWARD LENGTH=203	4	2	0	2	2
AT5G43010.1	RPT4A | regulatory particle triple-A ATPase 4A | chr5:17248563-17251014 REVERSE LENGTH=399	11	14			AT5G65750.1	2-oxoglutarate dehydrogenase, E1 component | chr5:26304212-26307947 FORWARD LENGTH=1025	23	27			AT2G39810.1	HOS1 | ubiquitin-protein ligases | chr2:16612941-16617802 FORWARD LENGTH=927	0	0	1	2	1	3	1	0			ATCG00820.1	RPS19 | ribosomal protein S19 | chrC:84005-84283 REVERSE LENGTH=92	0	2	1	2	1	1			AT1G09880.1	Rhamnogalacturonate lyase family protein | chr1:3208828-3211653 REVERSE LENGTH=631	0	1	0	2			AT5G47010.1	AT5G47010.1 | Symbols: UPF1, LBA1, ATUPF1 | RNA helicase, putative | chr5:19072009-19078856 FORWARD LENGTH=1254	8	10	8	7	6
AT5G35360.3	CAC2 | acetyl Co-enzyme a carboxylase biotin carboxylase subunit | chr5:13584300-13588163 FORWARD LENGTH=555	11	14			AT5G44500.1	smB | small nuclear ribonucleoprotein associated protein B | chr4:11022843-11023616 REVERSE LENGTH=257	32	27			AT5G41880.1	POLA3, POLA4 | DNA primases;DNA primases | chr5:16761071-16764074 FORWARD LENGTH=451	0	1	0	1	1	3	0	0			AT5G64670.1	Ribosomal protein L18e/L15 superfamily protein | chr5:25852535-25853880 REVERSE LENGTH=281	0	3	1	0	1	1			AT1G09830.1	Glycinamide ribonucleotide (GAR) synthetase | chr1:3192783-3194936 REVERSE LENGTH=532	0	1	1	3			AT5G46790.1	AT5G46790.1 | Symbols: PYL1, RCAR12 | PYR1-like 1 | chr5:18984063-18984728 REVERSE LENGTH=221	2	3	4	7	2
AT5G24420.1	PGL5 | 6-phosphogluconolactonase 5 | chr5:8336943-8337879 REVERSE LENGTH=252	11	14			AT5G19550.1	ASP2, AAT2 | aspartate aminotransferase 2 | chr5:6598201-6601597 FORWARD LENGTH=405	24	27			AT3G62790.1;AT2G47690.1	NADH-ubiquinone oxidoreductase-related | chr2:19551263-19552052 FORWARD LENGTH=118	0	0	1	3	0	3	2	0			AT5G64250.2	Aldolase-type TIM barrel family protein | chr5:25697623-25698945 REVERSE LENGTH=333	0	2	1	0	1	2			AT1G09130.3	ATP-dependent caseinolytic (Clp) protease/crotonase family protein | chr1:2939731-2942217 REVERSE LENGTH=370	0	3	1	2			AT5G46630.2	AT5G46630.2 | Symbols: | Clathrin adaptor complexes medium subunit family protein | chr5:18920580-18923060 FORWARD LENGTH=441	2	5	0	2	2
AT4G31990.3	ASP5, AAT3, ATAAT1 | aspartate aminotransferase 5 | chr4:15470876-15473521 REVERSE LENGTH=462	7	14			AT5G19510.1	Translation elongation factor EF1B/ribosomal protein S6 family protein | chr5:6581854-6583137 REVERSE LENGTH=224	31	27			AT1G07350.1	RNA-binding (RRM/RBD/RNP motifs) family protein | chr1:2257732-2260101 REVERSE LENGTH=382	0	1	1	0	0	3	1	0			AT5G48375.1	TGG3, BGLU39 | thioglucoside glucosidase 3 | chr5:19601303-19603883 REVERSE LENGTH=439	0	0	1	1	1	1			AT1G08250.1	ADT6 | arogenate dehydratase 6 | chr1:2588994-2590235 REVERSE LENGTH=413	0	0	1	0			AT5G46430.1	AT5G46430.1 | Symbols: | Ribosomal protein L32e | chr5:18833429-18834409 FORWARD LENGTH=133	1	1	0	0	0
AT4G29270.1	HAD superfamily, subfamily IIIB acid phosphatase | chr4:14423797-14424848 REVERSE LENGTH=256	14	14			AT4G24190.1	SHD, HSP90.7, AtHsp90.7, AtHsp90-7 | Chaperone protein htpG family protein | chr4:12551902-12555851 REVERSE LENGTH=823	27	27			AT1G61680.1	TPS14, ATTPS14 | terpene synthase 14 | chr1:22772455-22774687 REVERSE LENGTH=569	0	0	0	0	0	3	2	0			AT5G40870.1	UKL2 | uridine kinase-like 2 | chr3:10039504-10042917 REVERSE LENGTH=483	0	2	1	1	1	1			AT1G08190.1	ATVPS41, ZIP2, VPS41, ATVAM2, VAM2 | vacuolar protein sorting 41 | chr1:2567652-2573142 FORWARD LENGTH=980	0	1	3	0			AT5G46420.1	AT5G46420.1 | Symbols: | 16S rRNA processing protein RimM family | chr5:18829999-18832893 FORWARD LENGTH=653	4	5	5	6	3
AT3G63095.1	Tetratricopeptide repeat (TPR)-like superfamily protein | chr3:23315506-23316258 FORWARD LENGTH=250	12	14			AT3G53110.1	LOS4 | P-loop containing nucleoside triphosphate hydrolases superfamily protein | chr3:19687968-19690423 FORWARD LENGTH=496	29	27			AT5G10470.2	KAC1 | kinesin like protein for actin based chloroplast movement 1 | chr5:3290121-3297248 REVERSE LENGTH=1274	0	0	0	0	0	3	0	0			AT5G26570.1	PWD, OK1, ATGWD3 | catalytics;carbohydrate kinases;phosphoglucan, water dikinases | chr5:9261580-9267526 FORWARD LENGTH=1196	0	1	1	14	1	1			AT1G07810.1	ATECA4, ECA4 | endomembrane-type CA-ATPase 4 | chr1:2370305-2374196 REVERSE LENGTH=1061	0	2	1	0			AT5G46290.3	AT5G46290.3 | Symbols: KASI | 3-ketoacyl-acyl carrier protein synthase I | chr5:18774439-18776629 REVERSE LENGTH=489	8	13	10	14	13
AT3G56490.1	HIT3, HINT1 | HIS triad family protein 3 | chr3:20941532-20943129 FORWARD LENGTH=147	7	14			AT2G37040.1	PAL1, ATPAL1 | PHE ammonia lyase 1 | chr2:15557602-15560237 REVERSE LENGTH=725	27	27			AT2G28360.1	SIT4 phosphatase-associated family protein | chr2:12124604-12129879 REVERSE LENGTH=788	0	0	0	1	0	3	0	0			AT5G12140.1	ATCYS1, CYS1 | cystatin-1 | chr5:3923295-3923936 REVERSE LENGTH=101	0	1	1	1	1	2			AT1G07780.3	PAI1, TRP6 | phosphoribosylanthranilate isomerase 1 | chr1:2410352-2411833 REVERSE LENGTH=275	0	0	1	0			AT5G46280.1	AT5G46280.1 | Symbols: MCM3 | Minichromosome maintenance (MCM2/3/5) family protein | chr5:18769902-18773606 REVERSE LENGTH=776	5	0	2	3	0
AT3G49430.1	SRp34a, SR34a, At-SR34a | SER/ARG-rich protein 34A | chr3:18332668-18334829 FORWARD LENGTH=300	12	14			AT2G24270.4	ALDH11A3 | aldehyde dehydrogenase 11A3 | chr2:10327109-10329601 REVERSE LENGTH=503	24	27			AT1G70810.1	Calcium-dependent lipid-binding (CaLB domain) family protein | chr1:26704207-26705091 FORWARD LENGTH=165	0	0	0	0	0	3	0	0			AT5G11670.1	ATNADP-ME2, NADP-ME2 | NADP-malic enzyme 2 | chr5:3754456-3758040 FORWARD LENGTH=588	0	3	1	6	1	1			AT1G07250.1	UGT71C4 | UDP-glucosyl transferase 71C4 | chr1:2225963-2227402 FORWARD LENGTH=479	0	2	0	3			AT5G46210.1	AT5G46210.1 | Symbols: CUL4, ATCUL4 | cullin4 | chr5:18731569-18736653 REVERSE LENGTH=792	1	5	4	1	3
AT3G18190.1	TCP-1/cpn60 chaperonin family protein | chr3:6232226-6233836 FORWARD LENGTH=536	14	14			AT1G75940.1	ATA27, BGLU20 | Glycosyl hydrolase superfamily protein | chr1:28511198-28514044 FORWARD LENGTH=535	22	27			AT3G11540.1	SPY | Tetratricopeptide repeat (TPR)-like superfamily protein | chr3:3632842-3637547 FORWARD LENGTH=914	0	0	0	2	6	2	1	0			AT4G31120.1	SKB1, ATPRMT5 | SHK1 binding protein 1 | chr4:15132185-15136568 REVERSE LENGTH=642	0	3	1	1	1	2			AT1G06960.1	RNA-binding (RRM/RBD/RNP motifs) family protein | chr1:2135930-2137533 FORWARD LENGTH=229	0	1	0	2			AT5G46070.1	AT5G46070.1 | Symbols: | Guanylate-binding family protein | chr5:18683468-18688397 FORWARD LENGTH=1082	36	38	31	25	39
AT3G16640.1	TCTP | translationally controlled tumor protein | chr3:5669709-5670729 REVERSE LENGTH=168	16	14			AT1G20630.1	CAT1 | catalase 1 | chr1:7146812-7149609 FORWARD LENGTH=492	31	27			AT3G16170.1	AMP-dependent synthetase and ligase family protein | chr3:5476490-5480128 FORWARD LENGTH=544	0	1	2	5	4	2	7	0			AT4G28980.2	CDKF;1, CAK1AT | CDK-activating kinase 1AT | chr4:14288471-14290102 FORWARD LENGTH=479	0	3	1	2	1	2			AT1G05540.1	Protein of unknown function (DUF295) | chr1:1639348-1640707 FORWARD LENGTH=367	0	1	1	1			AT5G45950.1	AT5G45950.1 | Symbols: | GDSL-like Lipase/Acylhydrolase superfamily protein | chr5:18634155-18636512 FORWARD LENGTH=357	5	3	0	0	5
AT3G14067.1	Subtilase family protein | chr3:4658421-4660754 REVERSE LENGTH=777	6	14			ATCG00790.1	RPL16 | ribosomal protein L16 | chrC:81189-82652 REVERSE LENGTH=135	19	26			AT5G22630.1;AT3G44720.1	ADT4 | arogenate dehydratase 4 | chr3:16271759-16273033 FORWARD LENGTH=424	0	2	2	1	4	2	0	0			AT4G16130.1	ARA1, ISA1, ATISA1 | arabinose kinase | chr4:9120875-9127656 FORWARD LENGTH=1039	0	3	1	8	1	2			AT1G05410.1	Protein of unknown function (DUF1423) | chr1:1585504-1587268 REVERSE LENGTH=471	0	4	5	1			AT5G45930.1	AT5G45930.1 | Symbols: CHLI2, CHL I2, CHLI-2 | magnesium chelatase i2 | chr5:18628095-18629565 FORWARD LENGTH=418	5	2	2	5	7
AT2G27530.1	PGY1 | Ribosomal protein L1p/L10e family | chr2:11763443-11764570 REVERSE LENGTH=216	19	14			AT5G46430.1	Ribosomal protein L32e | chr5:18833429-18834409 FORWARD LENGTH=133	15	26			AT4G11270.1	Transducin/WD40 repeat-like superfamily protein | chr4:6854461-6859490 FORWARD LENGTH=1446	0	2	1	4	4	2	0	0			AT4G03120.1	C2H2 and C2HC zinc fingers superfamily protein | chr4:1385747-1387331 FORWARD LENGTH=207	0	2	1	1	1	1			AT1G05230.1	HDG2 | homeodomain GLABROUS 2 | chr1:1513388-1517024 REVERSE LENGTH=721	0	1	0	0			AT5G45775.2	AT5G45775.2 | Symbols: | Ribosomal L5P family protein | chr5:18565281-18566496 REVERSE LENGTH=182;AT4G18730.1 | Symbols: RPL16B | ribosomal protein L16B | chr4:10302238-10303206 FORWARD LENGTH=182;AT3G58700.1 | Symbols: | Ribosomal L5P family protein | c	2	3	4	3	4
AT2G19730.1	Ribosomal L28e protein family | chr2:8511752-8512995 FORWARD LENGTH=143	8	14			AT5G44340.1	TUB4 | tubulin beta chain 4 | chr5:17859442-17860994 REVERSE LENGTH=444	20	26			AT3G53260.1	PAL2, ATPAL2 | phenylalanine ammonia-lyase 2 | chr3:19744256-19746619 REVERSE LENGTH=717	0	0	1	4	3	2	0	0			AT4G02230.1	Ribosomal protein L19e family protein | chr4:979391-980640 REVERSE LENGTH=208	0	1	1	2	1	1			AT1G04160.1	MYA2 | myosin 2 | chr5:17657241-17667413 REVERSE LENGTH=1565	0	0	0	0			AT5G45620.1	AT5G45620.1 | Symbols: | Proteasome component (PCI) domain protein | chr5:18501590-18503868 FORWARD LENGTH=386	7	9	6	7	5
AT1G75910.1	EXL4 | extracellular lipase 4 | chr1:28501511-28503096 FORWARD LENGTH=343	19	14			AT5G11520.1	ASP3, YLS4 | aspartate aminotransferase 3 | chr5:3685257-3687721 REVERSE LENGTH=449	20	26			AT4G37880.1	LisH/CRA/RING-U-box domains-containing protein | chr4:17810183-17811349 FORWARD LENGTH=388	0	0	0	1	3	2	0	0			AT4G00100.1	ATRPS13A, RPS13, PFL2, RPS13A | ribosomal protein S13A | chr4:37172-38123 FORWARD LENGTH=151	0	1	1	3	1	1			AT1G03900.1	ATNAP4, NAP4 | non-intrinsic ABC protein 4 | chr1:991252-992852 FORWARD LENGTH=272	0	1	1	0			AT5G45510.1	AT5G45510.1 | Symbols: | Leucine-rich repeat (LRR) family protein | chr5:18444798-18449071 FORWARD LENGTH=1222	0	0	0	1	0
AT1G64520.1	RPN12a | regulatory particle non-ATPase 12A | chr1:23956459-23958120 FORWARD LENGTH=267	8	14			AT5G09900.3	EMB2107, RPN5A, MSA | 26S proteasome regulatory subunit, putative (RPN5) | chr5:3089406-3092434 REVERSE LENGTH=462	15	26			AT1G67120.1	ATPases;nucleotide binding;ATP binding;nucleoside-triphosphatases;transcription factor binding | chr1:25069727-25095526 REVERSE LENGTH=5393	0	2	0	5	3	2	2	0			AT3G60245.1	Zinc-binding ribosomal protein family protein | chr3:3423893-3424566 FORWARD LENGTH=92	0	0	1	1	1	2			AT1G03160.1	FZL | FZO-like | chr1:761321-766053 FORWARD LENGTH=912	0	2	0	0			AT5G45400.1	AT5G45400.1 | Symbols: RPA70C, ATRPA70C | Replication factor-A protein 1-related | chr5:18398990-18401644 FORWARD LENGTH=853	1	2	1	1	0
AT1G50370.1	Calcineurin-like metallo-phosphoesterase superfamily protein | chr1:18658894-18661672 FORWARD LENGTH=303	7	14			AT4G27090.1	Ribosomal protein L14 | chr4:13594104-13595187 REVERSE LENGTH=134	27	26			AT1G54450.1	Calcium-binding EF-hand family protein | chr1:20336570-20339535 REVERSE LENGTH=535	0	0	1	1	2	2	0	0			AT3G54050.1	HCEF1 | high cyclic electron flow 1 | chr3:20016951-20018527 FORWARD LENGTH=417	0	2	1	6	1	3			AT1G01730.1	unknown protein; FUNCTIONS IN: molecular_function unknown; INVOLVED IN: biological_process unknown; LOCATED IN: chloroplast; EXPRESSED IN: 23 plant structures; EXPRESSED DURING: 13 growth stages; Has 42 Blast hits to 42 proteins i	0	2	0	0			AT5G45390.1	AT5G45390.1 | Symbols: CLPP4, NCLPP4 | CLP protease P4 | chr5:18396351-18397586 FORWARD LENGTH=292	3	5	6	7	4
AT1G29900.1	CARB | carbamoyl phosphate synthetase B | chr1:10468164-10471976 FORWARD LENGTH=1187	11	14			AT4G09800.1	PFL, RPS18A, PFL1 | Ribosomal prot	23	26			AT3G15180.2	ARM repeat superfamily protein | chr3:5111952-5115803 FORWARD LENGTH=551	0	1	1	2	2	2	1	0			AT3G52960.1	Thioredoxin superfamily protein | chr3:19639699-19640403 FORWARD LENGTH=234	0	4	1	3	1	3			AT1G01620.1	PIP1C, TMP-B, PIP1;3 | plasma membrane intrinsic protein 1C | chr1:225986-227176 REVERSE LENGTH=286	0	5	1	0			AT5G44720.1	AT5G44720.1 | Symbols: | Molybdenum cofactor sulfurase family protein | chr5:18043086-18045275 FORWARD LENGTH=308	0	0	0	1	2
AT1G24510.1	TCP-1/cpn60 chaperonin family protein | chr1:8685504-8688101 REVERSE LENGTH=535	14	14			AT4G08350.1	GTA02, GTA2 | global transcription factor group A2 | chr4:5286351-5292072 FORWARD LENGTH=1041	24	26			AT1G09900.1	Pentatricopeptide repeat (PPR-like) superfamily protein | chr1:3218133-3219929 FORWARD LENGTH=598	0	0	0	1	2	2	3	0			AT3G43300.1	ATMIN7, BEN1 | HOPM interactor 7 | chr3:15234235-15245034 REVERSE LENGTH=1758	0	3	1	3	1	2			ATMG01270.1	Ribosomal protein S7p/S5e family protein | chr2:3351340-3351786 REVERSE LENGTH=148	1	1	1	0			AT5G44710.1	AT5G44710.1 | Symbols: | CONTAINS InterPro DOMAIN/s: Ribosomal protein S27/S33, mitochondrial (InterPro:IPR013219); Has 101 Blast hits to 101 proteins in 55 species: Archae - 0; Bacteria - 0; Metazoa - 8; Fungi - 59; Plants - 26; Viruses - 0; Other Eukary	3	3	2	2	3
AT1G22300.1	GRF10, 14-3-3EPSILON, GF14 EPSILON | general regulatory factor 10 | chr1:7879146-7881103 REVERSE LENGTH=254	10	14			AT3G22330.1	PMH2, ATRH53 | putative mitochondrial RNA helicase 2 | chr3:7892641-7895145 FORWARD LENGTH=616	30	26			AT1G51660.1	ATMKK4, MKK4, ATMEK4 | mitogen-activated protein kinase kinase 4 | chr1:19154575-19155675 FORWARD LENGTH=366	0	0	0	0	2	2	1	0			AT3G08030.1	Protein of unknown function, DUF642 | chr3:2564191-2565819 FORWARD LENGTH=365	0	1	1	6	1	3			ATCG00670.1	CLPP1, PCLPP | plastid-encoded CLP P | chrC:69910-71882 REVERSE LENGTH=196	1	2	2	0			AT5G44635.1	AT5G44635.1 | Symbols: MCM6 | minichromosome maintenance (MCM2/3/5) family protein | chr5:18006431-18010542 REVERSE LENGTH=831	14	10	8	7	9
AT1G19570.1	DHAR1, ATDHAR1, DHAR5 | dehydroascorbate reductase | chr1:6773462-6774413 REVERSE LENGTH=213	11	14			AT3G18000.1	NMT1, XPL1, PEAMT | S-adenosyl-L-methionine-dependent methyltransferases superfamily protein | chr3:6154578-6157331 FORWARD LENGTH=491	28	26			AT4G01400.1	FUNCTIONS IN: molecular_function unknown; INVOLVED IN: biological_process unknown; LOCATED IN: cellular_component unknown; EXPRESSED IN: 24 plant structures; EXPRESSED DURING: 15 growth stages; CONTAINS InterPro DOMAIN/s: COG4 tra	0	0	0	4	2	2	0	0			AT3G07100.1	ERMO2, SEC24A | Sec23/Sec24 protein transport family protein | chr3:2245689-2250077 REVERSE LENGTH=1038	0	2	1	4	1	2			ATCG00540.1	PETA | photosynthetic electron transfer A | chrC:61657-62619 FORWARD LENGTH=320	1	1	1	0			AT5G44500.1	AT5G44500.1 | Symbols: | Small nuclear ribonucleoprotein family protein | chr5:17927505-17928269 FORWARD LENGTH=254;AT4G20440.1 | Symbols: smB | small nuclear ribonucleoprotein associated protein B | chr4:11022843-11023616 REVERSE LENGTH=257	9	12	12	13	11
AT1G02500.1	SAM1, SAM-1, MAT1, AtSAM1 | S-adenosylmethionine synthetase 1 | chr1:519037-520218 FORWARD LENGTH=393	13	14			AT2G33150.1	PKT3, PED1, KAT2 | peroxisomal 3-ketoacyl-CoA thiolase 3 | chr2:14047814-14050983 REVERSE LENGTH=462	36	26			AT2G26990.1	FUS12, ATCSN2, COP12, CSN2 | proteasome family protein | chr2:11519684-11522412 REVERSE LENGTH=439	0	1	0	2	2	2	1	0			AT3G05070.1	CONTAINS InterPro DOMAIN/s: mRNA splicing factor, Cwf18 (InterPro:IPR013169); Has 292 Blast hits to 292 proteins in 153 species: Archae - 0; Bacteria - 0; Metazoa - 118; Fungi - 83; Plants - 38; Viruses - 11; Other Eukaryotes - 42	0	4	1	2	1	3			AT5G66720.1	Protein phosphatase 2C family protein | chr5:26639015-26640545 REVERSE LENGTH=414	1	0	0	2			AT5G44340.1	AT5G44340.1 | Symbols: TUB4 | tubulin beta chain 4 | chr5:17859442-17860994 REVERSE LENGTH=444	9	11	7	10	9
ATCG00770.1	RPS8 | ribosomal protein S8 | chrC:80068-80472 REVERSE LENGTH=134	12	13			AT1G80480.1	PTAC17 | plastid transcriptionally active 17 | chr1:30258272-30260570 REVERSE LENGTH=444	23	26			AT2G39090.1	APC7, AtAPC7 | tetratricopeptide repeat (TPR)-containing protein | chr2:16312771-16317233 REVERSE LENGTH=558	0	0	1	1	1	2	2	0			AT3G01180.1	AtSS2, SS2 | starch synthase 2 | chr3:62456-65678 REVERSE LENGTH=792	0	3	1	1	1	2			AT5G66590.1	CAP (Cysteine-rich secretory proteins, Antigen 5, and Pathogenesis-related 1 protein) superfamily protein | chr5:26574255-26574812 FORWARD LENGTH=185	1	1	0	0			AT5G44320.1	AT5G44320.1 | Symbols: | Eukaryotic translation initiation factor 3 subunit 7 (eIF-3) | chr5:17854901-17856667 REVERSE LENGTH=588	2	5	4	5	7
ATCG00170.1	RPOC2 | DNA-directed RNA polymerase family protein | chrC:15938-20068 REVERSE LENGTH=1376	6	13			AT1G76030.1	ATPase, V1 complex, subunit B protein | chr1:7016971-7020290 FORWARD LENGTH=487	19	26			AT1G64660.1	ATMGL, MGL | methionine gamma-lyase | chr1:24028977-24030537 FORWARD LENGTH=441	0	0	1	1	1	2	1	0			AT2G47580.1	U1A | spliceosomal protein U1A | chr2:19517229-19518686 FORWARD LENGTH=250	0	2	1	0	1	2			AT5G66010.1	RNA-binding (RRM/RBD/RNP motifs) family protein | chr5:26399612-26400753 FORWARD LENGTH=255	1	0	0	0			AT5G44200.1	AT5G44200.1 | Symbols: CBP20, ATCBP20 | CAP-binding protein 20 | chr5:17802062-17803875 REVERSE LENGTH=257	1	1	1	1	1
AT5G48900.1	Pectin lyase-like superfamily protein | chr5:19825240-19828909 FORWARD LENGTH=417	10	13			AT1G75910.1	EXL4 | extracellular lipase 4 | chr1:28501511-28503096 FORWARD LENGTH=343	22	26			AT4G17640.1	CKB2 | casein kinase II beta chain 2 | chr4:9825438-9826988 FORWARD LENGTH=282	0	0	0	1	1	2	0	0			AT2G18790.1	PHYB, HY3, OOP1 | phytochrome B | chr2:8140079-8144151 FORWARD LENGTH=1172	0	2	1	2	1	0			AT5G65840.1	Thioredoxin superfamily protein | chr5:26344097-26346057 REVERSE LENGTH=275	1	6	4	4			AT5G44090.1	AT5G44090.1 | Symbols: | Calcium-binding EF-hand family protein | chr5:17743264-17747909 REVERSE LENGTH=538;AT1G03960.1 | Symbols: | Calcium-binding EF hand family protein | chr1:1014085-1017472 FORWARD LENGTH=529	0	1	0	0	2
AT5G47930.1	Zinc-binding ribosomal protein family protein | chr5:19406423-19407329 REVERSE LENGTH=84	13	13			AT1G74050.1	Ribosomal protein L6 family protein | chr1:27850033-27851299 REVERSE LENGTH=233	20	26			AT3G01120.1	MTO1, CGS, ATCYS1, CGS1 | Pyridoxal phosphate (PLP)-dependent transferases superfamily protein | chr3:39234-41865 REVERSE LENGTH=563	0	0	0	1	1	2	0	0			AT2G17370.1	HMG2, HMGR2 | 3-hydroxy-3-methylglutaryl-CoA reductase 2 | chr2:7550007-7551981 FORWARD LENGTH=562	0	2	1	1	1	2			AT5G65760.1	Serine carboxypeptidase S28 family protein | chr5:26308289-26310891 FORWARD LENGTH=515	1	1	0	0			AT5G44070.1	AT5G44070.1 | Symbols: CAD1, ARA8, ATPCS1, PCS1 | phytochelatin synthase 1 (PCS1) | chr5:17734876-17737672 FORWARD LENGTH=485	5	5	4	6	3
AT5G46430.1	Ribosomal protein L32e | chr5:18833429-18834409 FORWARD LENGTH=133	14	13			AT1G32060.1	PRK | phosphoribulokinase | chr1:11532668-11534406 FORWARD LENGTH=395	25	26			AT1G51400.1	Photosystem II 5 kD protein | chr1:19052172-19052492 REVERSE LENGTH=106	0	0	1	0	0	2	1	0			AT2G09990.1	Ribosomal protein S5 domain 2-like superfamily protein | chr2:3781442-3781882 FORWARD LENGTH=146	0	2	1	2	1	1			AT5G65020.1	ANNAT2 | annexin 2 | chr5:25973915-25975554 FORWARD LENGTH=317	1	2	2	2			AT5G44060.1	AT5G44060.1 | Symbols: | unknown protein; BEST Arabidopsis thaliana protein match is: unknown protein (TAIR:AT1G04000.1); Has 1807 Blast hits to 1807 proteins in 277 species: Archae - 0; Bacteria - 0; Metazoa - 736; Fungi - 347; Plants - 385; Viruses - 0;	0	0	0	0	0
AT5G40200.1	DegP9 | DegP protease 9 | chr5:16070402-16073101 FORWARD LENGTH=592	8	13			AT1G30580.1	GTP binding | chr1:10831953-10835454 REVERSE LENGTH=394	40	26			AT2G42200.1	SPL9, AtSPL9 | squamosa promoter binding protein-like 9 | chr2:17587601-17589451 FORWARD LENGTH=375	0	0	1	2	0	2	0	0			AT1G76300.1	SmD3 | snRNP core protein SMD3 | chr1:28625957-28627080 FORWARD LENGTH=128	0	1	1	1	1	1			AT5G64730.1	Transducin/WD40 repeat-like superfamily protein | chr5:25873146-25875021 FORWARD LENGTH=299	1	0	0	0			AT5G44020.1	AT5G44020.1 | Symbols: | HAD superfamily, subfamily IIIB acid phosphatase | chr5:17712433-17714046 FORWARD LENGTH=272	3	1	1	2	1
AT5G22880.1	H2B, HTB2 | histone B2 | chr5:7652130-7652567 REVERSE LENGTH=145	7	13			AT1G27090.1	glycine-rich protein | chr1:9404041-9406098 REVERSE LENGTH=420	29	26			AT3G04880.1	DRT102 | DNA-damage-repair/toleration protein (DRT102) | chr3:1346431-1347363 REVERSE LENGTH=310	0	1	1	1	0	2	0	0			AT1G72730.1	DEA(D/H)-box RNA helicase family protein | chr1:27378040-27379593 REVERSE LENGTH=414	0	1	1	2	1	1			AT5G64610.1	HAM1 | histone acetyltransferase of the MYST family 1 | chr5:25828333-25830503 REVERSE LENGTH=445	1	2	0	0			AT5G43990.2	AT5G43990.2 | Symbols: SUVR2, SDG18 | SET-domain containing protein lysine methyltransferase family protein | chr5:17698454-17701733 FORWARD LENGTH=740	19	18	13	17	21
AT4G27090.1	Ribosomal protein L14 | chr4:13594104-13595187 REVERSE LENGTH=134	11	13			AT1G13880.1	ELM2 domain-containing protein | chr1:4749603-4750967 FORWARD LENGTH=424	10	26			AT1G05090.1;AT4G20720.1	dentin sialophosphoprotein-related | chr4:11105409-11107841 FORWARD LENGTH=729	0	0	0	2	0	2	2	0			AT1G67280.1	Glyoxalase/Bleomycin resistance protein/Dioxygenase superfamily protein | chr1:25188563-25190547 REVERSE LENGTH=350	0	1	1	1	1	1			AT5G64570.1	XYL4, ATBXL4 | beta-D-xylosidase 4 | chr5:25810227-25813309 REVERSE LENGTH=784	1	2	0	3			AT5G43970.1	AT5G43970.1 | Symbols: TOM22-V, TOM9-2, ATTOM22-V | translocase of outer membrane 22-V | chr5:17692888-17693187 FORWARD LENGTH=99	0	2	0	0	0
AT4G23920.1	UGE2, ATUGE2 | UDP-D-glucose/UDP-D-galactose 4-epimerase 2 | chr4:12431416-12433666 FORWARD LENGTH=350	12	13			AT5G48900.1	Pectin lyase-like superfamily protein | chr5:19825240-19828909 FORWARD LENGTH=417	27	25			AT5G24530.1	DMR6 | 2-oxoglutarate (2OG) and Fe(II)-dependent oxygenase superfamily protein | chr5:8378964-8383154 FORWARD LENGTH=341	0	0	0	0	0	2	1	0			AT1G49600.1	ATRBP47C, RB	0	2	1	2	1	1			AT5G64430.1	Octicosapeptide/Phox/Bem1p family protein | chr5:25762540-25764081 REVERSE LENGTH=513	1	0	0	0			AT5G43960.1	AT5G43960.1 | Symbols: | Nuclear transport factor 2 (NTF2) family protein with RNA binding (RRM-RBD-RNP motifs) domain | chr5:17689154-17691653 REVERSE LENGTH=450	21	29	22	25	27
AT4G05420.1	DDB1A | damaged DNA binding protein 1A | chr4:2746288-2752663 FORWARD LENGTH=1088	4	13			AT5G40270.1	HD domain-containing metal-dependent phosphohydrolase family protein | chr5:16093394-16097093 REVERSE LENGTH=473	33	25			AT5G06210.1	RNA binding (RRM/RBD/RNP motifs) family protein | chr5:1878497-1879515 FORWARD LENGTH=146	0	0	0	0	0	2	1	0			AT1G31070.2	GlcNAc1pUT2 | N-acetylglucosamine-1-phosphate uridylyltransferase 2 | chr2:14756803-14760477 FORWA	0	1	1	1	1	2			AT5G64420.1	DNA polymerase V family | chr5:25756416-25761122 FORWARD LENGTH=1306	1	1	1	0			AT5G43940.2	AT5G43940.2 | Symbols: HOT5 | GroES-like zinc-binding dehydrogenase family protein | chr5:17684265-17686379 FORWARD LENGTH=391	24	19	23	18	21
AT4G01370.1	ATMPK4, MPK4 | MAP kinase 4 | chr4:567219-568889 FORWARD LENGTH=376	7	13			AT5G13380.1	Auxin-responsive GH3 family protein | chr5:4289912-4292355 FORWARD LENGTH=624	17	25			AT4G02720.1	unknown protein; FUNCTIONS IN: molecular_function unknown; INVOLVED IN: biological_process unknown; EXPRESSED IN: 25 plant structures; EXPRESSED DURING: 14 growth stages; CONTAINS InterPro DOMAIN/s: Protein of unknown function DUF	0	0	0	1	0	2	1	0			AT5G62670.1	AHA4, HA4 | H(+)-ATPase 4 | chr3:17693015-1769	1	1	1	0	1	1			AT5G63670.1	SPT42 | SPT4 homolog 2 | chr5:25488012-25489247 FORWARD LENGTH=116	1	3	4	3			AT5G43850.1	AT5G43850.1 | Symbols: ATARD4, ARD4 | RmlC-like cupins superfamily protein | chr5:17627364-17629122 REVERSE LENGTH=187	1	1	1	1	1
AT4G01310.1	Ribosomal L5P family protein | chr4:544166-545480 REVERSE LENGTH=262	12	13			AT5G02450.1	Ribosomal protein L36e family protein | chr5:533501-534394 FORWARD LENGTH=108	31	25			AT2G46820.1	PTAC8, TMP14, PSAP, PSI-P | photosystem I P subunit | chr2:19243729-19244870 FORWARD LENGTH=174	0	0	0	4	0	2	1	0			AT5G61970.1	signal recognition particle-related / SRP-related | chr5:24888920-24893079 FORWARD LENGTH=605	1	4	1	2	1	2			AT5G62670.1	AHA8, HA8 | H(+)-ATPase 8 | chr3:14724309-14	1	3	3	0			AT5G43830.1	AT5G43830.1 | Symbols: | Aluminium induced protein with YGL and LRDR motifs | chr5:17622593-17624239 REVERSE LENGTH=251	12	7	9	6	7
AT3G52200.2	LTA3 | Dihydrolipoamide acetyltransferase, long form protein | chr3:19360317-19366091 FORWARD LENGTH=713	9	13			AT4G39330.1	ATCAD9, CAD9 | cinnamyl alcohol dehydrogenase 9 | chr4:18291268-18292772 FORWARD LENGTH=360	26	25			AT1G80210.1	BRCC36A, AtBRCC36A | Mov34/MPN/PAD-1 family protein | chr1:30163357-30165628 REVERSE LENGTH=406	0	0	0	0	0	2	1	0			AT5G49460.1	ACLB-2 | ATP citrate lyase subunit B 2 | chr5:20055048-20058195 FORWARD LENGTH=608	1	2	1	5	1	0			AT5G62440.1	Protein of unknown function (DUF3223) | chr5:25072620-25073917 REVERSE LENGTH=202	1	1	0	0			AT5G43330.1	AT5G43330.1 | Symbols: | Lactate/malate dehydrogenase family protein | chr5:17390552-17392449 FORWARD LENGTH=332	6	6	5	5	5
AT3G24830.1	Ribosomal protein L13 family protein | chr3:9064613-9065871 FORWARD LENGTH=206	15	13			AT3G60240.4	EIF4G, CUM2 | eukaryotic translation initiation factor 4G | chr3:22261842-22268295 FORWARD LENGTH=1727	26	25			AT4G16260.1	Glycosyl hydrolase superfamily protein | chr4:9200180-9201441 REVERSE LENGTH=344	0	0	0	0	0	2	0	0			AT5G47200.1	RAB1C, ATRAB1C, ATRABD2C | RAB GTPase homolog 1C | chr4:9773721-9775424 REVERSE LENGTH=202	1	1	1	5	1	1			AT5G62390.1	ATBAG7, BAG7 | BCL-2-associated athanogene 7 | chr5:25052377-25054170 REVERSE LENGTH=446	1	1	1	1			AT5G43070.1	AT5G43070.1 | Symbols: WPP1 | WPP domain protein 1 | chr5:17289259-17289726 REVERSE LENGTH=155	2	3	2	1	4
AT3G10850.1	GLX2-2, GLY2 | Metallo-hydrolase/oxidoreductase superfamily protein | chr3:3397756-3399522 REVERSE LENGTH=258	10	13			AT3G55800.1	SBPASE | sedoheptulose-bisphosphatase | chr3:20709640-20711421 FORWARD LENGTH=393	29	25			AT3G04480.1	endoribonucleases | chr3:1193988-1197320 REVERSE LENGTH=718	0	0	0	1	0	2	0	0			AT5G40080.1	Mitochondrial ribosomal protein L27 | chr5:15935580-15936936 FORWARD LENGTH=94	1	1	1	1	1	1			AT5G62290.1	nucleotide-sensitive chloride conductance regulator (ICln) family protein | chr5:25019568-25020972 FORWARD LENGTH=229	1	0	1	2			AT5G43060.1	AT5G43060.1 | Symbols: | Granulin repeat cysteine protease family protein | chr5:17269784-17272117 REVERSE LENGTH=463	11	12	8	9	11
AT2G47510.1	FUM1 | fumarase 1 | chr2:19498614-19502020 FORWARD LENGTH=492	13	13			AT3G55440.1	ATCTIMC, TPI, CYTOTPI | triosephosphate isomerase | chr3:20553794-20556078 FORWARD LENGTH=254	24	25			AT2G45220.1	Plant invertase/pectin methylesterase inhibitor superfamily | chr2:18644281-18646394 REVERSE LENGTH=511	0	0	0	0	0	2	0	0			AT5G20920.1	EIF2 BETA, EMB1401 | eukaryotic translation initiation factor 2 beta subunit | chr5:7094994-7096661 REVERSE LENGTH=268	1	2	1	1	1	1			AT5G61760.1	ATIPK2BETA, IPK2B, IPK2BETA | inositol polyphosphate kinase 2 beta | chr5:24813916-24814818 REVERSE LENGTH=300	1	0	0	0			AT5G43010.1	AT5G43010.1 | Symbols: RPT4A | regulatory particle triple-A ATPase 4A | chr5:17248563-17251014 REVERSE LENGTH=399	0	0	0	0	1
AT2G46280.1	TRIP-1, TIF3I1 | TGF-beta receptor interacting protein 1 | chr2:19003656-19005393 REVERSE LENGTH=328	11	13			AT3G18740.1	Ribosomal protein L7Ae/L30e/S12e/Gadd45 family protein | chr1:13614890-13616233 FORWARD LENGTH=112	36	25			AT1G65060.1	4CL3 | 4-coumarate:CoA ligase 3 | chr1:24167385-24171457 REVERSE LENGTH=561	0	0	0	0	0	2	0	0			AT5G08590.1	SNRK2-5, SNRK2.5, SRK2H | SNF1-related protein kinase 2.5 | chr5:25481631-25483495 REVERSE LENGTH=360	1	1	1	1	1	2			AT5G61605.1	FUNCTIONS IN: molecular_function unknown; INVOLVED IN: biological_process unknown; LOCATED IN: endomembrane system; EXPRESSED IN: petal, leaf whorl, sepal, flower; EXPRESSED DURING: 4 anthesis, petal differentiation and expansion	1	1	1	2			AT5G42980.1	AT5G42980.1 | Symbols: ATTRX3, ATH3, ATTRXH3, TRXH3, TRX3 | thioredoxin 3 | chr5:17242772-17243718 FORWARD LENGTH=118	6	6	8	6	5
AT2G30110.1	ATUBA1, MOS5, UBA1 | ubiquitin-activating enzyme 1 | chr2:12852632-12857369 REVERSE LENGTH=1080	3	13			AT3G14067.1	Subtilase family protein | chr3:4658421-4660754 REVERSE LENGTH=777	17	25			AT1G22950.1	2-oxoglutarate (2OG) and Fe(II)-dependent oxygenase superfamily protein | chr1:8125291-8127168 REVERSE LENGTH=397	0	0	0	0	0	2	0	0			AT4G31990.3	ASP5, AAT3, ATAAT1 | aspartate aminotransferase 5 | chr4:15470876-15473521 REVERSE LENGTH=462	1	2	1	10	1	4			AT5G60250.1	zinc finger (C3HC4-type RING finger) family protein | chr5:24252226-24254710 FORWARD LENGTH=655	1	0	0	0			AT5G42970.1	AT5G42970.1 | Symbols: COP8, FUS4, EMB134, COP14, CSN4, FUS8, ATS4 | Proteasome component (PCI) domain protein | chr5:17237470-17240649 REVERSE LENGTH=397	13	16	14	15	11
AT2G21660.1	ATGRP7, CCR2, GR-RBP7, GRP7 | cold, circadian rhythm, and rna binding 2 | chr2:9265477-9266316 REVERSE LENGTH=176	10	13			AT3G13160.1	Tetratricopeptide repeat (TPR)-like superfamily protein | chr3:4229994-4231178 REVERSE LENGTH=394	15	25			AT5G48910.1	LPA66 | Pentatricopeptide repeat (PPR) superfamily protein | chr5:19832969-19834909 REVERSE LENGTH=646	0	1	0	0	0	2	0	0			AT4G28470.1	RPN1B, ATRPN1B | 26S proteasome regulatory subunit S2 1B | chr4:14067082-14072357 REVERSE LENGTH=891	1	4	1	4	1	3			AT5G59320.1	LTP3 | lipid transfer protein 3 | chr5:23929051-23929492 FORWARD LENGTH=115	1	1	1	1			AT5G42950.1	AT5G42950.1 | Symbols: | GYF domain-containing protein | chr5:17224436-17231044 FORWARD LENGTH=1714	8	7	1	5	10
AT1G80410.2	EMB2753 | tetratricopeptide repeat (TPR)-containing protein | chr1:30227779-30234832 REVERSE LENGTH=911	9	13			AT3G07050.1	GTP-binding family protein | chr3:2229602-2232279 REVERSE LENGTH=582	26	25			AT3G45830.1	unknown protein; FUNCTIONS IN: molecular_function unknown; INVOLVED IN: biological_process unknown; LOCATED IN: cellular_component unknown; EXPRESSED IN: 24 plant structures; EXPRESSED DURING: 15 growth stages; BEST Arabidopsis th	0	1	0	0	0	2	0	0			AT4G21660.2	proline-rich spliceosome-associated (PSP) family protein | chr4:11506259-11509772 REVERSE LENGTH=598	1	5	1	1	1	2			AT5G59240.1	Ribosomal protein S8e family protein | chr5:23902626-23903670 REVERSE LENGTH=210	1	0	0	0			AT5G42820.2	AT5G42820.2 | Symbols: ATU2AF35B, U2AF35B | Zinc finger C-x8-C-x5-C-x3-H type family protein | chr5:17170445-17171296 REVERSE LENGTH=283	3	2	1	2	1
AT1G79280.2	NUA | nuclear pore anchor | chr1:29819176-29832809 REVERSE LENGTH=2115	8	13			AT2G47510.1	FUM1 | fumarase 1 | chr2:19498614-19502020 FORWARD LENGTH=492	23	25			AT1G77122.1	Uncharacterised protein family UPF0090 | chr1:28977427-28978674 REVERSE LENGTH=323	0	2	0	0	0	2	2	0			AT4G02930.1	GTP binding Elongation factor Tu family protein | chr4:1295751-1298354 REVERSE LENGTH=454	1	1	1	3	1	1			AT5G58420.1	Ribosomal protein S4 (RPS4A) family protein | chr5:23619599-23620896 FORWARD LENGTH=262	1	1	1	1			AT5G42790.1	AT5G42790.1 | Symbols: PAF1, ATPSM30, ARS5 | proteasome alpha subunit F1 | chr5:17159270-17160975 REVERSE LENGTH=278	25	17	22	20	18
AT1G78570.1	RHM1, ROL1, ATRHM1 | rhamnose biosynthesis 1 | chr1:29550110-29552207 FORWARD LENGTH=669	12	13			AT2G46520.1	cellular apoptosis susceptibility protein, putative / importin-alpha re-exporter, putative | chr2:19096867-19099785 FORWARD LENGTH=972	14	25			AT4G01037.1	WTF1, AtWTF1 | Ubiquitin carboxyl-terminal hydrolase family protein | chr4:451444-453030 REVERSE LENGTH=528	0	5	0	0	0	2	3	0			AT3G51800.2	ATG2, EBP1, ATEBP1 | metallopeptidase M24 family protein | chr3:19211261-19213568 REVERSE LENGTH=401	1	1	1	4	1	1			AT5G58390.1	Peroxidase superfamily protein | chr5:23599755-23601244 REVERSE LENGTH=316	1	1	0	0			AT5G42740.1	AT5G42740.1 | Symbols: | Sugar isomerase (SIS) family protein | chr5:17136080-17140622 FORWARD LENGTH=560	0	0	2	1	0
AT1G75350.1	emb2184 | Ribosomal protein L31 | chr1:28272163-28272687 FORWARD LENGTH=144	8	13			AT2G37660.1	NAD(P)-binding Rossmann-fold superfamily protein | chr2:15795481-15796977 REVERSE LENGTH=325	21	25			AT2G34680.1	AIR9 | Outer arm dynein light chain 1 protein | chr2:14616947-14628300 REVERSE LENGTH=1708	0	0	2	3	9	1	3	0			AT3G45190.1	SIT4 phosphatase-associated family protein | chr3:16541994-16548161 REVERSE LENGTH=789	1	1	1	0	1	1			AT5G58240.1	FHIT | FRAGILE HISTIDINE TRIAD | chr5:23558349-23559313 REVERSE LENGTH=180	1	0	0	0			AT5G42540.2	AT5G42540.2 | Symbols: XRN2 | exoribonuclease 2 | chr5:17007513-17014534 FORWARD LENGTH=1023	0	0	0	0	0
AT1G69620.1	RPL34 | ribosomal protein L34 | chr1:26189900-26191081 FORWARD LENGTH=119	15	13			AT2G28790.1	Pathogenesis-related thaumatin superfamily protein | chr2:12354664-12355413 REVERSE LENGTH=249	24	25			AT2G46560.1	transducin family protein / WD-40 repeat family protein | chr2:19115570-19125856 REVERSE LENGTH=2513	0	0	2	1	4	1	3	0			AT3G07030.1	Alba DNA/RNA-binding protein | chr3:2223001-2225254 REVERSE LENGTH=405	1	1	1	1	1	0			AT5G58200.2	Calcineurin-like metallo-phosphoesterase superfamily protein | chr5:23549605-23551972 FORWARD LENGTH=309	1	1	0	0			AT5G42470.1	AT5G42470.1 | Symbols: | CONTAINS InterPro DOMAIN/s: Brain/reproductive organ-expressed protein (InterPro:IPR010358); Has 35333 Blast hits to 34131 proteins in 2444 species: Archae - 798; Bacteria - 22429; Metazoa - 974; Fungi - 991; Plants - 531; Viruses	1	2	2	1	5
AT1G65960.2	GAD2 | glutamate decarboxylase 2 | chr1:24552094-24557253 FORWARD LENGTH=494	7	13			AT2G18960.1	AHA1, PMA, OST2, HA1 | H(+)-ATPase 1 | chr2:8221858-8227268 FORWARD LENGTH=949	12	25			AT2G44760.1	Domain of unknown function (DUF3598) | chr2:18452937-18454785 REVERSE LENGTH=500	0	4	2	0	4	1	4	0			AT3G02770.1	Ribonuclease E inhibitor RraA/Dimethylmenaquinone methyltransferase | chr3:601017-601884 REVERSE LENGTH=166	1	1	1	1	1	0			AT5G57950.1	26S proteasome regulatory subunit, putative | chr5:23460765-23462128 FORWARD LENGTH=227	1	0	0	0			AT5G42390.1	AT5G42390.1 | Symbols: | Insulinase (Peptidase family M16) family protein | chr5:16945308-16952647 FORWARD LENGTH=1265	0	2	1	1	1
AT1G62940.1	ACOS5 | acyl-CoA synthetase 5 | chr1:23310554-23312747 FORWARD LENGTH=542	8	13			AT2G18020.1	EMB2296 | Ribosomal protein L2 family | chr2:7837151-7838160 FORWARD LENGTH=258	23	25			AT1G47710.1	Serine protease inhibitor (SERPIN) family protein | chr1:17558271-17560061 FORWARD LENGTH=391	0	0	0	0	4	1	1	0			AT2G45640.1	SAP18, ATSAP18 | SIN3 associated polypeptide P18 | chr2:18799881-18801323 REVERSE LENGTH=152	1	2	1	7	1	2			AT5G57110.1	ACA8, AT-ACA8 | autoinhibited Ca2+ -ATPase, isoform 8 | chr5:23109729-23116857 REVERSE LENGTH=1074	1	1	0	0			AT5G42270.1	AT5G42270.1 | Symbols: VAR1, FTSH5 | FtsH extracellular protease family | chr5:16902659-16905102 FORWARD LENGTH=704;AT1G50250.1 | Symbols: FTSH1 | FTSH protease 1 | chr1:18614398-18616930 REVERSE LENGTH=716	1	1	0	0	2
AT1G60710.1	ATB2 | NAD(P)-linked oxidoreductase superfamily protein | chr1:22355073-22356627 REVERSE LENGTH=345	15	13			AT2G02560.1	CAND1, ATCAND1, ETA2, TIP120, HVE | cullin-associated and neddylation dissociated | chr2:690345-697342 FORWARD LENGTH=1219	13	25			AT5G20360.1	Phox3 | Octicosapeptide/Phox/Bem1p (PB1) domain-containing protein / tetratricopeptide repeat (TPR)-containing protein | chr5:6882121-6884630 REVERSE LENGTH=809	0	0	0	0	3	1	0	0			AT2G44040.1	Dihydrodipicolinate reductase, bacterial/plant | chr3:22124497-22126491 REVERSE LENGTH=349	1	2	1	1	1	1			AT5G56940.1	Ribosomal protein S16 family protein | chr5:23030879-23032200 FORWARD LENGTH=135	1	2	1	0			AT5G42220.1	AT5G42220.1 | Symbols: | Ubiquitin-like superfamily protein | chr5:16872962-16877455 FORWARD LENGTH=879	5	5	3	2	2
AT1G56110.1	NOP56 | homolog of nucleolar protein NOP56 | chr1:20984544-20986893 REVERSE LENGTH=522	11	13			AT1G62020.1	Coatomer, alpha subunit | chr1:22919814-22923728 FORWARD LENGTH=1216	18	25			AT5G12210.1	AtRGTB1, RGTB1 | RAB geranylgeranyl transferase beta subunit 1 | chr5:3947254-3949595 FORWARD LENGTH=321	0	0	0	0	3	1	0	0			AT2G36620.1	RPL24A | ribosomal protein L24 | chr2:15350548-15351819 REVERSE LENGTH=164	1	1	1	1	1	1			AT5G56600.1	PFN3, PRF3 | profilin 3 | chr5:22909882-22910821 REVERSE LENGTH=168	1	0	0	1			AT5G42190.1	AT5G42190.1 | Symbols: ASK2, SKP1B | E3 ubiquitin ligase SCF complex subunit SKP1/ASK1 family protein | chr5:16854495-16855516 REVERSE LENGTH=171	11	9	9	10	11
AT1G52040.1	MBP1, ATMBP | myrosinase-binding protein 1 | chr1:19350595-19352578 REVERSE LENGTH=462	5	13			AT1G59359.1	Ribosomal protein	30	25			AT1G33780.1	Protein of unknown function (DUF179) | chr1:12244799-12246034 REVERSE LENGTH=325	0	0	0	1	3	1	0	0			AT2G34160.1	Alba DNA/RNA-binding protein | chr2:14426283-14427220 FORWARD LENGTH=130	1	0	1	1	1	2			AT5G56030.2	HSP81-2 | heat shock protein 81-2 | chr5:22686923-22689433 FORWARD LENGTH=728	1	0	1	0			AT5G42100.1	AT5G42100.1 | Symbols: ATBG_PPAP, ATBG_PAP, BG_PPAP | beta-1,3-glucanase_putative | chr5:16829460-16831168 REVERSE LENGTH=425	2	5	5	7	2
AT1G50920.1	Nucleolar GTP-binding protein | chr1:18870555-18872570 FORWARD LENGTH=671	10	13			AT1G48630.1	RACK1B_AT | receptor for activated C kinase 1B | chr1:17981977-17983268 REVERSE LENGTH=326	25	25			AT1G66530.1	Arginyl-tRNA synthetase, class Ic | chr1:24819064-24822277 REVERSE LENGTH=590	0	0	2	3	2	1	2	0			AT2G10940.1	Bifunctional inhibitor/lipid-transfer protein/seed storage 2S albumin superfamily protein | chr2:4311160-4312035 REVERSE LENGTH=291	1	1	1	3	1	2			AT5G53060.1	RNA-binding KH domain-containing protein | chr5:21515355-21518197 FORWARD LENGTH=652	1	2	1	0			AT5G42080.1	AT5G42080.1 | Symbols: ADL1, ADL1A, AG68, DRP1A, RSW9, DL1 | dynamin-like protein | chr5:16820661-16824536 REVERSE LENGTH=610	8	12	4	8	9
AT1G25490.1	RCN1, REGA, ATB BETA BETA, EER1 | ARM repeat superfamily protein | chr1:8951700-8954899 FORWARD LENGTH=588	10	13			AT1G29250.1	Alba DNA/RNA-binding protein | chr1:10223461-10224592 REVERSE LENGTH=130	28	25			AT4G03210.1	XTH9 | xyloglucan endotransglucosylase/hydrolase 9 | chr4:1416019-1417197 FORWARD LENGTH=290	0	2	2	3	2	1	3	0			AT1G60780.1	HAP13 | Clathrin adaptor complexes medium subunit family protein | chr1:22369289-22371885 REVERSE LENGTH=428	1	2	1	1	1	0			AT5G52970.1	thylakoid lumen 15.0 kDa protein | chr5:21479620-21481018 FORWARD LENGTH=223	1	0	0	0			AT5G42020.1	AT5G42020.1 | Symbols: BIP, BIP2 | Heat shock protein 70 (Hsp 70) family protein | chr5:16807697-16810480 REVERSE LENGTH=668	5	6	4	6	7
AT1G13880.1	ELM2 domain-containing protein | chr1:4749603-4750967 FORWARD LENGTH=424	15	13			AT1G14810.1	semialdehyde dehydrogenase family protein | chr1:5102684-5104633 REVERSE LENGTH=375	17	25			AT5G52560.1	ATUSP, USP | UDP-sugar pyrophosphorylase | chr5:21331230-21334573 FORWARD LENGTH=614	0	1	1	3	2	1	2	0			AT1G49760.1	PAB8, PABP8 | poly(A) binding protein 8 | chr1:18416740-18419753 FORWARD LENGTH=671	1	2	1	3	1	1			AT5G52560.1	ATUSP, USP | UDP-sugar pyrophosphorylase | chr5:21331230-21334573 FORWARD LENGTH=614	1	2	0	1			AT5G41950.1	AT5G41950.1 | Symbols: | Tetratricopeptide repeat (TPR)-like superfamily protein | chr5:16785825-16789360 FORWARD LENGTH=565	5	11	5	11	4
ATCG00810.1	RPL22 | ribosomal protein L22 | chrC:83467-83949 REVERSE LENGTH=160	8	12			AT1G02500.1	SAM1, SAM-1, MAT1, AtSAM1 | S-adenosylmethionine synthetase 1 | chr1:519037-520218 FORWARD LENGTH=393	18	25			AT1G26830.1;AT1G69670.1	CUL3B, ATCUL3B | cullin 3B | chr1:26202169-26204442 REVERSE LENGTH=732	0	1	1	0	2	1	1	0			AT1G35580.1	CINV1 | cytosolic invertase 1 | chr1:13122460-13124808 REVERSE LENGTH=551	1	3	1	1	1	0			AT5G52200.2	phosphoprotein phosphatase inhibitors | chr5:21202818-21204017 REVERSE LENGTH=211	1	0	0	0			AT5G41790.1	AT5G41790.1 | Symbols: CIP1 | COP1-interactive protein 1 | chr5:16727530-16732391 FORWARD LENGTH=1586	4	3	1	1	2
AT5G52920.1	PKP1, PKP-BETA1, PKP2 | plastidic pyruvate kinase beta subunit 1 | chr5:21463680-21466612 FORWARD LENGTH=579	10	12			AT1G02080.1	transcription regulators | chr1:373335-386682 FORWARD LENGTH=2431	9	25			AT3G13290.1	VCR | varicose-related | chr3:4297529-4303113 FORWARD LENGTH=1340	0	0	0	4	2	1	0	0			AT1G27400.1	Ribosomal protein L22p/L17e family protein | chr1:9515230-9516725 FORWARD LENGTH=176	1	0	1	0	1	1			AT5G51660.1	CPSF160, ATCPSF160 | cleavage and polyadenylation specificity factor 160 | chr5:20980250-20989268 FORWARD LENGTH=1442	1	2	0	1			AT5G41670.1	AT5G41670.1 | Symbols: | 6-phosphogluconate dehydrogenase family protein | chr5:16665647-16667110 REVERSE LENGTH=487	4	4	8	5	4
AT5G52470.1	FIB1, FBR1, ATFIB1, ATFBR1, SKIP7 | fibrillarin 1 | chr5:21294290-21296509 FORWARD LENGTH=308	16	12			AT5G46290.3	KASI | 3-ketoacyl-acyl carrier protein synthase I | chr5:18774439-18776629 REVERSE LENGTH=489	19	24			AT2G37680.1	CONTAINS InterPro DOMAIN/s: Vacuolar import/degradation protein Vid24 (InterPro:IPR018618); Has 318 Blast hits to 317 proteins in 131 species: Archae - 0; Bacteria - 0; Metazoa - 80; Fungi - 184; Plants - 51; Viruses - 0; Other Eu	0	0	0	0	2	1	0	0			AT1G13280.1	AOC4 | allene oxide cyclase 4 | chr1:4547624-4548552 FORWARD LENGTH=254	1	2	1	2	1	1			AT5G51200.1	Protein of unknown function (DUF3414) | chr5:20804926-20819408 FORWARD LENGTH=1838	1	2	0	0			AT5G41520.1	AT5G41520.1 | Symbols: | RNA binding Plectin/S10 domain-containing protein | chr5:16609377-16610583 REVERSE LENGTH=180	2	3	1	2	2
AT5G10920.1	L-Aspartase-like family protein | chr5:3441805-3443892 FORWARD LENGTH=517	5	12			AT5G43990.2	SUVR2, SDG18 | SET-domain containing protein lysine methyltransferase family protein | chr5:17698454-17701733 FORWARD LENGTH=740	15	24			AT3G58640.1	Mitogen activated protein kinase kinase kinase-related | chr3:21687153-21692675 REVERSE LENGTH=809	0	0	2	0	1	1	2	0			AT1G06260.1	Cysteine proteinases superfamily protein | chr1:1916449-1917585 FORWARD LENGTH=343	1	1	1	3	1	0			AT5G51140.2	Pseudouridine synthase family protein | chr5:20784103-20786793 REVERSE LENGTH=410	1	1	0	0			AT5G41480.1	AT5G41480.1 | Symbols: EMB9, GLA1, ATDFA, DFA | Folylpolyglutamate synthetase family protein | chr5:16595967-16598523 FORWARD LENGTH=530	1	1	0	0	1
AT4G31700.1	RPS6, RPS6A | ribosomal protein S6 | chr4:15346306-15347714 REVERSE LENGTH=250	10	12			AT5G22330.1	ATTIP49A, RIN1 | P-loop containing nucleoside triphosphate hydrolases superfamily protein | chr5:7391026-7394071 REVERSE LENGTH=458	15	24			AT4G27320.1	ATPHOS34, PHOS34 | Adenine nucleotide alpha hydrolases-like superfamily protein | chr4:13678860-13680717 REVERSE LENGTH=260	0	0	2	1	1	1	0	0			ATCG00680.1	PSBB | photosystem II reaction center protein B | chrC:72371-73897 FORWARD LENGTH=508	0	0	0	6	1	0			AT5G50960.1	NBP35, ATNBP35 | nucleotide binding protein 35 | chr5:20734267-20735824 FORWARD LENGTH=350	1	0	0	2			AT5G41330.1	AT5G41330.1 | Symbols: | BTB/POZ domain with WD40/YVTN repeat-like protein | chr5:16536452-16537828 REVERSE LENGTH=458	1	1	0	2	1
AT4G29410.1	Ribosomal L28e protein family | chr4:14468439-14469964 REVERSE LENGTH=143	11	12			AT5G18380.1	Ribosomal protein S5 domain 2-like superfamily protein | chr5:6090253-6090693 REVERSE LENGTH=146	26	24			AT5G64070.1	PI-4KBETA1, PI4KBETA1 | phosphatidylinositol 4-OH kinase beta1 | chr5:25637492-25643902 REVERSE LENGTH=1121	0	1	2	0	1	1	2	0			AT5G65760.1	Serine carboxypeptidase S28 family protein | chr5:26308289-26310891 FORWARD LENGTH=515	0	1	0	4	1	1			AT5G50810.1	TIM8 | translocase inner membrane subunit 8 | chr5:20675875-20676505 REVERSE LENGTH=77	1	2	0	1			AT5G41210.1	AT5G41210.1 | Symbols: ATGSTT1, GST10, GSTT1 | glutathione S-transferase THETA 1 | chr5:16492550-16493884 REVERSE LENGTH=245;AT5G41240.1 | Symbols: ATGSTT2, GST10B, GSTT2 | glutathione S-transferase THETA 2 | chr5:16498293-16500811 REVERSE LENGTH=591	1	0	0	1	0
AT4G29350.1	PFN2, PRO2, PRF2 | profilin 2 | chr4:14450135-14451119 FORWARD LENGTH=131	11	12			AT5G08640.1	FLS, ATFLS1, FLS1 | flavonol synthase 1 | chr5:2804009-2805175 FORWARD LENGTH=336	24	24			AT1G54090.1;AT3G14090.1	ATEXO70D2, EXO70D2 | exocyst subunit exo70 family protein D2 | chr1:20189737-20191605 FORWARD LENGTH=622	0	0	1	0	1	1	0	0			AT5G65360.1	Histone superfamily protein | chr5:3	0	1	0	1	1	2			AT5G49830.2	EXO84B | exocyst complex component 84B | chr5:20250803-20254766 REVERSE LENGTH=814	1	4	0	0			AT5G40870.1	AT5G40870.1 | Symbols: ATUK/UPRT1, UKL1, UK/UPRT1 | uridine kinase/uracil phosphoribosyltransferase 1 | chr5:16375021-16378384 FORWARD LENGTH=486	2	5	1	1	4
AT4G29340.1	PRF4 | profilin 4 | chr4:14447718-14448467 FORWARD LENGTH=134	5	12			AT5G02790.1	GSTL3 | Glutathione S-transferase family protein | chr5:632877-634858 FORWARD LENGTH=235	23	24			AT1G01140.3	CIPK9, PKS6 | CBL-interacting protein kinase 9 | chr1:64398-67512 REVERSE LENGTH=451	0	0	1	0	1	1	0	0			AT5G65010.2	ASN2 | asparagine synthetase 2 | chr5:25969224-25972278 FORWARD LENGTH=579	0	1	0	0	1	0			AT5G49810.1	MMT | methionine S-methyltransferase | chr5:20239418-20246046 FORWARD LENGTH=1071	1	4	1	0			AT5G40760.1	AT5G40760.1 | Symbols: G6PD6 | glucose-6-phosphate dehydrogenase 6 | chr5:16311284-16314556 FORWARD LENGTH=515	2	5	2	0	0
AT4G26630.1	DEK domain-containing chromatin associated protein | chr4:13430873-13434877 REVERSE LENGTH=763	10	12			AT4G38600.1	KAK, UPL3 | HEAT repeat ;HECT-domain (ubiquitin-transferase) | chr4:18041503-18049292 REVERSE LENGTH=1888	13	24			AT1G75980.1	Single hybrid motif superfamily protein | chr1:28522936-28524302 REVERSE LENGTH=225	0	2	1	1	1	1	0	0			AT5G63570.1	GSA1 | glutamate-1-semialdehyde-2,1-aminomutase | chr5:25451957-25453620 FORWARD LENGTH=474	0	0	0	2	1	0			AT5G49360.1	BXL1, ATBXL1 | beta-xylosidase 1 | chr5:20012179-20016659 REVERSE LENGTH=774	1	1	0	1			AT5G40650.1	AT5G40650.1 | Symbols: SDH2-2 | succinate dehydrogenase 2-2 | chr5:16281462-16283296 FORWARD LENGTH=280	0	1	0	0	0
AT4G26110.1	NAP1;1, ATNAP1;1 | nucleosome assembly protein1;1 | chr4:13232712-13235502 FORWARD LENGTH=372	8	12			AT4G31990.3	ASP5, AAT3, ATAAT1 | aspartate aminotransferase 5 | chr4:15470876-15473521 REVERSE LENGTH=462	27	24			AT5G16940.1	carbon-sulfur lyases | chr5:5571797-5572204 REVERSE LENGTH=135	0	0	0	0	1	1	2	0			AT5G59810.1	ATSBT5.4, SBT5.4 | Subtilase family protein | chr5:24096895-24100387 REVERSE LENGTH=778	0	2	0	1	1	1			AT5G48650.1	Nuclear transport factor 2 (NTF2) family protein with RNA binding (RRM-RBD-RNP motifs) domain | chr5:19727279-19729533 FORWARD LENGTH=458	1	1	0	0			AT5G40610.1	AT5G40610.1 | Symbols: | NAD-dependent glycerol-3-phosphate dehydrogenase family protein | chr5:16265071-16267258 REVERSE LENGTH=400	5	2	5	2	2
AT4G22010.1	sks4 | SKU5 similar 4 | chr4:11663429-11666463 FORWARD LENGTH=541	9	12			AT4G24510.1	CER2, VC2, VC-2 | HXXXD-type acyl-transferase family protein | chr4:12660929-12662537 FORWARD LENGTH=421	23	24			AT5G27380.1	GSH2, GSHB | glutathione synthetase 2 | chr5:9668211-9670912 REVERSE LENGTH=539	0	0	0	2	1	1	1	0			AT5G53560.1	ATB5-A, B5 #2, ATCB5-E, CB5-E | cytochrome B5 isoform E | chr5:21759628-21760353 FORWARD LENGTH=134	0	1	0	1	1	0			AT5G48485.1	DIR1 | Bifunctional inhibitor/lipid-transfer protein/seed storage 2S albumin superfamily protein | chr5:19646317-19646625 REVERSE LENGTH=102	1	1	2	0			AT5G40580.1	AT5G40580.1 | Symbols: PBB2 | 20S proteasome beta subunit PBB2 | chr5:16248511-16250451 REVERSE LENGTH=274	1	1	1	0	1
AT4G09020.1	ATISA3, ISA3 | isoamylase 3 | chr4:5784099-5788839 FORWARD LENGTH=764	11	12			AT4G23920.1	UGE2, ATUGE2 | UDP-D-glucose/UDP-D-galactose 4-epimerase 2 | chr4:12431416-12433666 FORWARD LENGTH=350	35	24			AT2G26780.1	ARM repeat superfamily protein | chr2:11410125-11423598 FORWARD LENGTH=1826	0	0	0	0	1	1	1	0			AT5G43960.1	Nuclear transport factor 2 (NTF2) family protein with RNA binding (RRM-RBD-RNP motifs) domain | chr5:17689154-17691653 REVERSE LENGTH=450	0	2	0	1	1	2			AT5G48460.1	FIM2, FIM5 | fimbrin-like protein 2 | chr5:13872833-13876432 REVERSE LENGTH=687;AT4G26700.1 | Symbol	1	0	0	1			AT5G40490.1	AT5G40490.1 | Symbols: | RNA-binding (RRM/RBD/RNP motifs) family protein | chr5:16225483-16227423 FORWARD LENGTH=423	5	3	1	2	5
AT3G29360.1	UDP-glucose 6-dehydrogenase family protein | chr3:11267375-11268817 REVERSE LENGTH=480	7	12			AT4G16390.1	SVR7 | pentatricopeptide (PPR) repeat-containing protein | chr4:9257985-9260093 FORWARD LENGTH=702	12	24			AT1G65850.2	Disease resistance protein (TIR-NBS-LRR class) family | chr1:24494734-24498485 FORWARD LENGTH=1051	0	0	0	0	1	1	1	0			AT5G40760.1	G6PD6 | glucose-6-phosphate dehydrogenase 6 | chr5:16311284-16314556 FORWARD LENGTH=515	0	1	0	1	1	2			AT5G48440.1	FAD-dependent oxidoreductase family protein | chr5:19629932-19632588 REVERSE LENGTH=459	1	0	1	0			AT5G40450.1	AT5G40450.1 | Symbols: | unknown protein; FUNCTIONS IN: molecular_function unknown; INVOLVED IN: biological_process unknown; LOCATED IN: chloroplast, plasma membrane; EXPRESSED IN: 24 plant structures; EXPRESSED DURING: 13 growth stages; Has 30201 Blast h	2	0	3	1	1
AT3G22960.1	PKP1, PKP-ALPHA | Pyruvate kinase family protein | chr3:8139369-8141771 FORWARD LENGTH=596	14	12			AT3G61820.1	Eukaryotic aspartyl protease family protein | chr3:22880074-22881525 REVERSE LENGTH=483	16	24			AT5G40440.1	ATMKK3, MKK3 | mitogen-activated protein kinase kinase 3 | chr5:16182149-16184513 FORWARD LENGTH=520	0	0	0	1	1	1	0	0			AT5G40200.1	DegP9 | DegP protease 9 | chr5:16070402-16073101 FORWARD LENGTH=592	0	2	0	2	1	3			AT5G48375.1	TGG3, BGLU39 | thioglucoside glucosidase 3 | chr5:19601303-19603883 REVERSE LENGTH=439	1	4	1	2			AT5G40370.2	AT5G40370.2 | Symbols: | Glutaredoxin family protein | chr5:16147826-16148900 REVERSE LENGTH=136	6	6	7	6	5
AT3G20050.1	ATTCP-1, TCP-1 | T-complex protein 1 alpha subunit | chr3:6998544-7002266 REVERSE LENGTH=545	11	12			AT3G55870.1	ADC synthase superfamily protein | chr3:20731326-20733765 FORWARD LENGTH=492	18	24			AT5G24840.1	tRNA (guanine-N-7) methyltransferase | chr5:8533897-8534652 REVERSE LENGTH=251	0	0	0	1	1	1	0	0			AT5G39320.1	UDP-glucose 6-dehydrogenase family protein | chr5:15743254-15744696 FORWARD LENGTH=480	0	3	0	1	1	2			AT5G47910.1	RHD2, ATRBOHC, RBOHC | NADPH/respiratory burst oxidase protein D | chr5:20757484-20762175 REVERSE LENGTH=905	1	1	3	0			AT5G40270.1	AT5G40270.1 | Symbols: | HD domain-containing metal-dependent phosphohydrolase family protein | chr5:16093394-16097093 REVERSE LENGTH=473	21	31	33	24	38
AT3G16950.2	LPD1, ptlpd1 | lipoamide dehydrogenase 1 | chr3:5786508-5790383 REVERSE LENGTH=623	9	12			AT3G19170.1	ATPREP1, ATZNMP, PREP1 | presequence protease 1 | chr3:6625578-6631874 REVERSE LENGTH=1080	27	24			AT4G39180.1	SEC14, ATSEC14 | Sec14p-like phosphatidylinositol transfer family protein | chr4:18244006-18246673 REVERSE LENGTH=554	0	0	0	1	1	1	0	0			AT5G24740.1	Protein of unknown function (DUF1162) | chr5:8470073-8489703 REVERSE LENGTH=3464	0	0	0	0	1	1			AT5G47880.1	ERF1-1 | eukaryotic release factor 1-1 | chr5:19386555-19387865 REVERSE LENGTH=436	1	1	1	0			AT5G39740.1	AT5G39740.1 | Symbols: OLI7, RPL5B | ribosomal protein L5 B | chr5:15903365-15905185 FORWARD LENGTH=301	0	0	0	0	1
AT3G02650.1	Tetratricopeptide repeat (TPR)-like superfamily protein | chr3:568135-569865 FORWARD LENGTH=576	10	12			AT2G45810.1	DEA(D/H)-box RNA helicase family protein | chr2:18859836-18862318 FORWARD LENGTH=528	25	24			AT4G22720.1	Actin-like ATPase superfamily protein | chr4:11937467-11938717 FORWARD LENGTH=353	0	0	0	2	1	1	0	0			AT5G23940.1	EMB3009, PEL3, DCR | HXXXD-type acyl-transferase family protein | chr5:8076616-8079677 REVERSE LENGTH=484	0	2	0	10	1	2			AT5G46840.1	RNA-binding (RRM/RBD/RNP motifs) family protein | chr5:19005651-19007609 FORWARD LENGTH=501	1	1	0	0			AT5G39570.1	AT5G39570.1 | Symbols: | FUNCTIONS IN: molecular_function unknown; INVOLVED IN: biological_process unknown; LOCATED IN: cytosol, nucleus; EXPRESSED IN: 25 plant structures; EXPRESSED DURING: 14 growth stages; BEST Arabidopsis thaliana protein match is: gl	20	19	16	23	14
AT2G43770.1	Transducin/WD40 repeat-like superfamily protein | chr2:18134272-18135303 REVERSE LENGTH=343	21	12			AT2G41740.1	VLN2, ATVLN2 | villin 2 | chr2:17410962-17416878 REVERSE LENGTH=976	27	24			AT4G14040.1	EDA38, SBP2 | selenium-binding protein 2 | chr4:8100691-8102828 REVERSE LENGTH=487	0	0	0	1	1	1	0	0			AT5G19580.1	glyoxal oxidase-related protein | chr5:6607595-6609517 REVERSE LENGTH=594	0	2	0	0	1	2			AT5G46030.1	unknown protein; CONTAINS InterPro DOMAIN/s: Protein of unknown function DUF701, zinc-binding putative (InterPro:IPR007808); Has 30201 Blast hits to 17322 proteins in 780 species: Archae - 12; Bacteria - 1396; Metazoa - 17338; Fun	1	0	0	0			AT5G39493.1	AT5G39493.1 | Symbols: | Plant self-incompatibility protein S1 family | chr5:15810269-15810667 REVERSE LENGTH=132	0	2	0	0	0
AT2G42500.1	PP2A-3 | protein phosphatase 2A-3 | chr2:17698099-17701226 REVERSE LENGTH=313	8	12			AT2G30050.1	transducin family protein / WD-40 repeat family protein | chr2:12825540-12826448 FORWARD LENGTH=302	19	24			AT4G12590.1	Protein of unknown function DUF106, transmembrane | chr4:7451291-7452976 REVERSE LENGTH=246	0	0	0	0	1	1	0	0			AT5G19370.1	rhodanese-like domain-containing protein / PPIC-type PPIASE domain-containing protein | chr5:6524247-6526629 REVERSE LENGTH=299	0	1	0	3	1	1			AT5G45920.1	SGNH hydrolase-type esterase superfamily protein | chr5:18622822-18624677 FORWARD LENGTH=241	1	1	0	1			AT5G39320.1	AT5G39320.1 | Symbols: | UDP-glucose 6-dehydrogenase family protein | chr5:15743254-15744696 FORWARD LENGTH=480	7	5	4	4	6
AT2G22125.1	CSI1 | binding | chr2:9406793-9414223 FORWARD LENGTH=2150	1	12			AT2G22125.1	CSI1 | binding | chr2:9406793-9414223 FORWARD LENGTH=2150	6	24			AT3G01680.1	CONTAINS InterPro DOMAIN/s: Mediator complex subunit Med28 (InterPro:IPR021640); BEST Arabidopsis thaliana protein match is: unknown protein (TAIR:AT3G01670.1); Has 122 Blast hits to 112 proteins in 13 species: Archae - 0; Bacteri	0	0	0	1	1	1	0	0			AT5G18420.2	unknown protein; FUNCTIONS IN: molecular_function unknown; INVOLVED IN: biological_process unknown; LOCATED IN: cellular_component unknown; EXPRESSED IN: 25 plant structures; EXPRESSED DURING: 15 growth stages; CONTAINS InterPro D	0	1	0	0	1	3			AT5G45170.1	Haloacid dehalogenase-like hydrolase (HAD) superfamily protein | chr5:18270555-18273129 REVERSE LENGTH=372	1	0	0	1			AT5G39310.1	AT5G39310.1 | Symbols: ATEXPA24, EXP24, ATEXP24, ATHEXP ALPHA 1.19, EXPA24 | expansin A24 | chr5:15739280-15740514 REVERSE LENGTH=296	0	1	0	1	1
AT2G20760.1	Clathrin light chain protein | chr2:8943279-8945108 REVERSE LENGTH=338	8	12			AT2G05710.1	ACO3 | aconitase 3 | chr2:2141591-2146350 FORWARD LENGTH=990	25	24			AT1G77060.1	Phosphoenolpyruvate carboxylase family protein | chr1:28951804-28953449 REVERSE LENGTH=339	0	0	0	0	1	1	0	0			AT5G16290.1	VAT1 | VALINE-TOLERANT 1 | chr5:5333874-5337387 FORWARD LENGTH=477	0	1	0	0	1	0			AT5G45140.1	NRPC2 | nuclear RNA polymerase C2 | chr5:18247416-18257713 REVERSE LENGTH=1161	1	0	1	0			AT5G39210.1	AT5G39210.1 | Symbols: CRR7 | chlororespiratory reduction 7 | chr5:15703231-15703999 FORWARD LENGTH=156	1	0	1	1	2
AT2G13360.1	AGT, AGT1, SGAT | alanine:glyoxylate aminotransferase | chr2:5539417-5540902 REVERSE LENGTH=401	6	12			AT1G70710.1	ATGH9B1, CEL1, GH9B1 | glycosyl hydrolase 9B1 | chr1:26659356-26662962 REVERSE LENGTH=492	22	24			AT1G58430.1	RXF26 | GDSL-like Lipase/Acylhydrolase family protein | chr1:21711684-21712992 REVERSE LENGTH=360	0	0	0	1	1	1	0	0			AT5G14320.1	Ribosomal protein S13/S18 family | chr5:4617839-4618772 REVERSE LENGTH=169	0	4	0	0	1	1			AT5G44800.1	CHR4, PKR1 | chromatin remodeling 4 | chr5:18083659-18092162 REVERSE LENGTH=2223	1	4	0	0			AT5G38890.1	AT5G38890.1 | Symbols: | Nucleic acid-binding, OB-fold-like protein | chr5:15569507-15570898 FORWARD LENGTH=191	0	1	1	2	1
AT2G01140.1	Aldolase superfamily protein | chr2:95006-96491 REVERSE LENGTH=391	13	12			AT1G20220.1	Alba DNA/RNA-binding protein | chr1:7005090-7007285 REVERSE LENGTH=315	13	24			AT1G14300.2	ARM repeat superfamily protein | chr1:4882654-4884686 REVERSE LENGTH=377	0	0	0	0	1	1	0	0			AT5G07030.1	Eukaryotic aspartyl protease family protein | chr5:2183600-2185717 REVERSE LENGTH=455	0	0	0	8	1	2			AT5G44200.1	CBP20, ATCBP20 | CAP-binding protein 20 | chr5:17802062-17803875 REVERSE LENGTH=257	1	1	1	1			AT5G38880.1	AT5G38880.1 | Symbols: | unknown protein; Has 474 Blast hits to 433 proteins in 138 species: Archae - 6; Bacteria - 80; Metazoa - 195; Fungi - 44; Plants - 59; Viruses - 0; Other Eukaryotes - 90 (source: NCBI BLink). | chr5:15563621-15568804 REVERSE LENGT	2	4	3	0	0
AT1G80480.1	PTAC17 | plastid transcriptionally active 17 | chr1:30258272-30260570 REVERSE LENGTH=444	9	12			AT1G04690.1	KAB1, KV-BETA1 | potassium channel beta subunit 1 | chr1:1313662-1315420 FORWARD LENGTH=328	28	24			AT5G05100.1;AT3G10770.1	Single-stranded nucleic acid binding R3H protein | chr3:3372461-3374026 REVERSE LENGTH=333	0	1	0	0	1	1	1	0			AT5G06910.1	ATJ6 | J-domain protein 6 | chr5:2140598-2142525 FORWARD LENGTH=284	0	1	0	0	1	2			AT5G43780.1	APS4 | Pseudouridine synthase/archaeosine transglycosylase-like family protein | chr5:17589631-17591480 REVERSE LENGTH=469	1	1	1	2			AT5G38830.1	AT5G38830.1 | Symbols: | Cysteinyl-tRNA synthetase, class Ia family protein | chr5:15545764-15548094 REVERSE LENGTH=511	1	3	0	4	2
AT1G69740.1	HEMB1 | Aldolase superfamily protein | chr1:26232197-26234713 FORWARD LENGTH=430	11	12			ATCG01240.1	RPS7.1, RPS7 | Ribosomal protein S7p/S5e family protein | chrC:97478-97945 REVERSE LENGTH=155	19	23			AT4G28706.4	pfkB-like carbohydrate kinase family protein | chr4:14167805-14172254 FORWARD LENGTH=440	0	1	0	2	1	1	1	0			AT5G03940.1	FFC, 54CP, CPSRP54, SRP54CP | chloroplast signal recognition particle 54 kDa subunit | chr5:1060265-1063257 REVERSE LENGTH=564	0	0	0	1	1	0			AT5G43400.1	Uncharacterised conserved protein UCP015417, vWA | chr5:17426182-17428149 REVERSE LENGTH=655	1	0	1	1			AT5G38640.1	AT5G38640.1 | Symbols: | NagB/RpiA/CoA transferase-like superfamily protein | chr5:15468020-15470674 REVERSE LENGTH=642	0	1	3	2	2
AT1G47128.1	RD21, RD21A | Granulin repeat cysteine protease family protein | chr1:17283139-17285609 REVERSE LENGTH=462	5	12			AT5G67630.1	P-loop containing nucleoside triphosphate hydrolases superfamily protein | chr5:26967535-26969306 REVERSE LENGTH=469	19	23			AT4G01860.1	Transducin family protein / WD-40 repeat family protein | chr4:801713-808018 REVERSE LENGTH=1308	0	1	0	0	1	1	1	0			AT5G02560.2	HTA12 | histone H2A 12 | chr5:575437-576456 FORWARD LENGTH=177	0	0	0	0	1	3			AT5G42890.1	ATSCP2, SCP2 | sterol carrier protein 2 | chr5:17194458-17195910 REVERSE LENGTH=123	1	2	0	1			AT5G38600.1	AT5G38600.1 | Symbols: | Proline-rich spliceosome-associated (PSP) family protein / zinc knuckle (CCHC-type) family protein | chr5:15457386-15460466 FORWARD LENGTH=532	0	1	0	0	2
AT1G29250.1	Alba DNA/RNA-binding protein | chr1:10223461-10224592 REVERSE LENGTH=130	17	12			AT5G58230.1	MSI1, MEE70, ATMSI1 | Transducin/WD40 repeat-like superfamily protein | chr5:23556112-23557994 FORWARD LENGTH=424	18	23			AT3G26810.1;AT1G12820.1	AFB3 | auxin signaling F-box 3 | chr1:4368879-4370780 REVERSE LENGTH=577	0	1	0	0	1	1	0	0			AT4G31480.1	Coatomer, beta subunit | chr4:15264145-15267384 FORWARD LENGTH=948	0	1	0	2	1	1			AT5G42080.1	ADL1, ADL1A, AG68, DRP1A, RSW9, DL1 | dynamin-like protein | chr5:16820661-16824536 REVERSE LENGTH=610	1	1	1	0			AT5G38480.1	AT5G38480.1 | Symbols: GRF3, RCI1 | general regulatory factor 3 | chr5:15410277-15411285 FORWARD LENGTH=255	8	10	8	10	11
AT1G20580.1	Small nuclear ribonucleoprotein family protein | chr1:7128979-7130371 FORWARD LENGTH=131	10	12			AT5G12250.1	TUB6 | beta-6 tubulin | chr5:3961317-3962971 REVERSE LENGTH=449	12	23			AT3G15840.1	PIFI | post-illumination chlorophyll fluorescence increase | chr3:5356782-5358418 REVERSE LENGTH=268	0	1	0	3	1	1	0	0			AT4G29670.2	ACHT2 | atypical CYS HIS rich thioredoxin 2 | chr4:14535983-14537108 REVERSE LENGTH=236	0	2	0	0	1	1			AT5G41950.1	Tetratricopeptide repeat (TPR)-like superfamily protein | chr5:16785825-16789360 FORWARD LENGTH=565	1	3	2	0			AT5G38470.1	AT5G38470.1 | Symbols: RAD23D | Rad23 UV excision repair protein family | chr5:15404720-15407500 FORWARD LENGTH=378	6	7	5	6	5
AT1G18450.1	ATARP4, ARP4 | actin-related protein 4 | chr1:6348199-6351766 FORWARD LENGTH=441	6	12			AT5G09650.1	AtPPa6, PPa6 | pyrophosphorylase 6 | chr5:2991331-2993117 REVERSE LENGTH=300	21	23			AT3G10300.3	Calcium-binding EF-hand family protein | chr3:3186436-3188071 FORWARD LENGTH=335	0	1	0	1	1	1	0	0			AT4G26630.1	DEK domain-containing chromatin associated protein | chr4:13430873-13434877 REVERSE LENGTH=763	0	2	0	0	1	3			AT5G41880.1	POLA3, POLA4 | DNA primases;DNA primases | chr5:16761071-16764074 FORWARD LENGTH=451	1	2	0	1			AT5G38430.1	AT5G38430.1 | Symbols: | Ribulose bisphosphate carboxylase (small chain) family protein | chr5:15384350-15385155 REVERSE LENGTH=181	10	13	14	16	14
AT1G12310.1	Calcium-binding EF-hand family protein | chr1:4187500-4187946 REVERSE LENGTH=148	17	12			AT4G39660.1	AGT2 | alanine:glyoxylate aminotransferase 2 | chr4:18406797-18409262 FORWARD LENGTH=476	11	23			AT3G05520.2	Subunits of heterodimeric actin filament capping protein Capz superfamily | chr3:1598611-1601437 FORWARD LENGTH=382	0	1	0	1	1	1	0	0			AT4G25740.1	RNA binding Plectin/S10 domain-containing protein | chr5:21355781-21357003 REVERSE LENGTH=179	0	1	0	4	1	2			AT5G41520.1	RNA binding Plectin/S10 domain-containing protein | chr5:16609377-16610583 REVERSE LENGTH=180	1	3	2	3			AT5G38420.1	AT5G38420.1 | Symbols: | Ribulose bisphosphate carboxylase (small chain) family protein | chr5:15381203-15381978 REVERSE LENGTH=181;AT5G38410.3 | Symbols: | Ribulose bisphosphate carboxylase (small chain) family protein | chr5:15377501-15378306 REVERSE L	67	71	76	86	92
AT1G11860.1	Glycine cleavage T-protein family | chr1:4001801-4003245 FORWARD LENGTH=408	7	12			AT4G27000.1	ATRBP45C | RNA-binding (RRM/RBD/RNP motifs) family protein | chr4:13554983-13557763 REVERSE LENGTH=415	17	23			AT1G69340.1	appr-1-p processing enzyme family protein | chr1:26066298-26069644 FORWARD LENGTH=562	0	0	3	2	0	1	0	0			AT4G24830.1	arginosuccinate synthase family | chr4:12793085-12795857 REVERSE LENGTH=494	0	0	0	3	1	0			AT5G41360.1	XPB1, ATXPB1 | homolog of xeroderma pigmentosum complementation group B 1 | chr5:16551337-16	1	1	1	0			AT5G37850.1	AT5G37850.1 | Symbols: SOS4, ATSOS4 | pfkB-like carbohydrate kinase family protein | chr5:15065394-15068783 FORWARD LENGTH=343	6	2	6	6	2
AT1G09690.1	Transl	14	12			AT4G04950.1	thioredoxin family protein | chr4:2517882-2519924 REVERSE LENGTH=488	9	23			AT3G21540.1	transducin family protein / WD-40 repeat family protein | chr3:7586100-7590856 REVERSE LENGTH=955	0	0	2	0	0	1	1	0			AT4G22670.1	AtHip1, HIP1, TPR11 | HSP70-interacting protein 1 | chr4:11918236-11920671 FORWARD LENGTH=441	0	0	0	2	1	0			AT5G40950.1	RPL27 | ribosomal protein large subunit 27 | chr5:16410866-16411845 FORWARD LENGTH=198	1	1	1	0			AT5G37830.1	AT5G37830.1 | Symbols: OXP1 | oxoprolinase 1 | chr5:15056635-15060525 REVERSE LENGTH=1266	0	0	2	3	1
ATCG00780.1	RPL14 | ribosomal protein L14 | chrC:80696-81064 REVERSE LENGTH=122	13	11			AT3G62310.1	RNA helicase family protein | chr3:23057516-23060561 REVERSE LENGTH=726	27	23			AT1G31760.1	SWIB/MDM2 domain superfamily protein | chr1:11372602-11373414 REVERSE LENGTH=112	0	0	2	1	0	1	0	0			AT4G21100.1	DDB1B | damaged DNA binding protein 1B | chr4:11258916-11265309 REVERSE LENGTH=1088	0	1	0	3	1	1			AT5G39340.1	AHP3, ATHP2 | histidine-containing phosphotransmitter 3 | chr5:15748941-15750248 FORWARD LENGTH=155	1	2	1	1			AT5G37720.1	AT5G37720.1 | Symbols: ALY4 | ALWAYS EARLY 4 | chr5:14981805-14983978 REVERSE LENGTH=288	7	8	7	7	9
ATCG00660.1	RPL20 | ribosomal protein L20 | chrC:68512-68865 REVERSE LENGTH=117	13	11			AT3G52990.1	Pyruvate kinase family protein | chr3:19649046-19652237 FORWARD LENGTH=527	20	23			AT2G40700.1	P-loop containing nucleoside triphosphate hydrolases superfamily protein | chr2:16976783-16979392 FORWARD LENGTH=609	0	1	2	0	0	1	0	0			AT4G17560.1	Ribosomal protein L19 family protein | chr4:9780343-9781752 FORWARD LENGTH=225	0	0	0	0	1	1			AT5G38640.1	NagB/RpiA/CoA transferase-like superfamily protein | chr5:15468020-15470674 REVERSE LENGTH=642	1	1	2	1			AT5G37600.1	AT5G37600.1 | Symbols: ATGSR1, GLN1;1, GSR 1, ATGLN1;1 | glutamine synthase clone R1 | chr5:14933574-14935656 REVERSE LENGTH=356	17	22	18	21	23
AT5G64270.1	splicing factor, putative | chr5:25706909-25710718 FORWARD LENGTH=1269	11	11			AT3G22960.1	PKP1, PKP-ALPHA | Pyruvate kinase family protein | chr3:8139369-8141771 FORWARD LENGTH=596	22	23			AT1G70600.1	Ribosomal protein L18e/L15 superfamily protein | chr1:26621168-26621608 REVERSE LENGTH=146	0	0	1	0	0	1	1	0			AT4G15790.1	unknown protein; INVOLVED IN: biological_process unknown; LOCATED IN: chloroplast; EXPRESSED IN: 21 plant structures; EXPRESSED DURING: 13 growth stages; Has 411 Blast hits to 380 proteins in 121 species: Archae - 4; Bacteria - 10	0	1	0	1	1	0			AT5G37850.1	SOS4, ATSOS4 | pfkB-like carbohydrate kinase family protein | chr5:15065394-15068783 FORWARD LENGTH=343	1	3	0	3			AT5G37510.2	AT5G37510.2 | Symbols: EMB1467, CI76 | NADH-ubiquinone dehydrogenase, mitochondrial, putative | chr5:14897490-14900447 FORWARD LENGTH=748	8	9	1	7	7
AT5G50850.1	MAB1 | Transketolase family protein | chr5:20689671-20692976 FORWARD LENGTH=363	7	11			AT3G13930.1	Dihydrolipoamide acetyltransferase, long form protein | chr3:4596240-4600143 FORWARD LENGTH=539	18	23			AT5G52810.1	NAD(P)-binding Rossmann-fold superfamily protein | chr5:21399524-21400501 FORWARD LENGTH=325	0	0	1	0	0	1	0	0			AT4G15410.1	PUX5 | serine/threonine protein phosphatase 2A 55 kDa regulatory subunit B prime gamma | chr4:8814868-8816596 FORWARD LENGTH=421	0	1	0	1	1	1			AT5G37830.1	OXP1 | oxoprolinase 1 | chr5:15056635-15060525 REVERSE LENGTH=1266	1	1	0	1			AT5G36880.2	AT5G36880.2 | Symbols: ACS | acetyl-CoA synthetase | chr5:14534961-14540296 REVERSE LENGTH=743	23	28	16	14	24
AT5G43940.2	HOT5 | GroES-like zinc-binding dehydrogenase family protein | chr5:17684265-17686379 FORWARD LENGTH=391	5	11			AT2G47730.1	ATGSTF8, ATGSTF5, GST6, GSTF8 | glutathione S-transferase phi 8 | chr2:19558213-19559266 FORWARD LENGTH=263	25	23			AT4G16760.1	ACX1, ATACX1 | acyl-CoA oxidase 1 | chr4:9424930-9428689 REVERSE LENGTH=664	0	0	1	1	0	1	0	0			AT4G14800.2	PBD1, PRCGB | 20S proteasome beta subunit D1 | chr3:8009709-8010774 REVERSE LENGTH=204	0	0	0	3	1	1			AT5G28350.1	Quinoprotein amine dehydrogenase, beta chain-like; RIC1-like guanyl-nucleotide exchange factor | chr5:10320301-10326781 FORWARD LENGTH=1127	1	2	2	5			AT5G36700.1	AT5G36700.1 | Symbols: ATPGLP1, PGLP1 | 2-phosphoglycolate phosphatase 1 | chr5:14421929-14424430 REVERSE LENGTH=362;AT5G36790.1 | Symbols: | Haloacid dehalogenase-like hydrolase (HAD) superfamily protein | chr5:14481229-14483730 REVERSE LENGTH=362	6	10	5	4	6
AT5G24770.1	VSP2, ATVSP2 | vegetative storage protein 2 | chr5:8500713-8501844 REVERSE LENGTH=265	9	11			AT2G43770.1	Transducin/WD40 repeat-like superfamily protein | chr2:18134272-18135303 REVERSE LENGTH=343	23	23			AT4G12770.1;AT4G12780.1	Chaperone DnaJ-domain superfamily protein | chr4:7512200-7516655 FORWARD LENGTH=904	0	0	1	0	0	1	0	0			AT4G12420.1	SKU5 | Cupredoxin superfamily protein | chr4:7349941-7352868 REVERSE LENGTH=587	0	0	0	1	1	0			AT5G28020.1	CYSD2, ATCYSD2 | cysteine synthase D2 | chr5:10026395-10028166 REVERSE LENGTH=323	1	1	0	0			AT5G36230.1	AT5G36230.1 | Symbols: | ARM repeat superfamily protein | chr5:14273519-14276773 FORWARD LENGTH=411	4	4	1	3	1
AT5G24400.1	EMB2024, PGL3 | NagB/RpiA/CoA transferase-like superfamily protein | chr5:8330532-8331784 REVERSE LENGTH=325	6	11			AT2G42600.2	ATPPC2, PPC2 | phosphoenolpyruvate carboxylase 2 | chr2:17734541-17738679 REVERSE LENGTH=963	25	23			AT3G03040.1	F-box/RNI-like superfamily protein | chr3:684685-686277 FORWARD LENGTH=472	0	0	1	1	0	1	0	0			AT4G11175.1	Nucleic acid-binding, OB-fold-like protein | chr4:6818162-6818806 FORWARD LENGTH=141	0	2	0	1	1	2			AT5G27870.1	Plant invertase/pectin methylesterase inhibitor superfamily | chr5:9878991-9881806 REVERSE LENGTH=732	1	0	1	1			AT5G36210.1	AT5G36210.1 | Symbols: | alpha/beta-Hydrolases superfamily protein | chr5:14248202-14253272 REVERSE LENGTH=730	5	5	5	6	4
AT5G23900.1	Ribosomal protein L13e family protein | chr5:8064176-8065081 REVERSE LENGTH=206	13	11			AT2G21660.1	ATGRP7, CCR2, GR-RBP7, GRP7 | cold, circadian rhythm, and rna binding 2 | chr2:9265477-9266316 REVERSE LENGTH=176	30	23			AT1G47970.1	unknown protein; FUNCTIONS IN: molecular_function unknown; INVOLVED IN: biological_process unknown; LOCATED IN: cytosol; EXPRESSED IN: 21 plant structures; EXPRESSED DURING: 11 growth stages; Has 93717 Blast hits to 40765 proteins	0	0	1	0	0	1	0	0			AT4G10710.1	SPT16 | global transcription factor C | chr4:6602226-6605450 REVERSE LENGTH=1074	0	0	0	0	1	4			AT5G27770.1	Ribosomal L22e protein family | chr5:9836166-9837113 FORWARD LENGTH=124	1	0	1	0			AT5G36160.1	AT5G36160.1 | Symbols: | Tyrosine transaminase family protein | chr5:14233261-14235129 REVERSE LENGTH=420	20	21	23	16	19
AT5G21274.1	CAM7 | calmodulin 7 | chr3:15664619-15666355	13	11			AT1G68560.1	ATXYL1, XYL1, TRG1 | alpha-xylosidase 1 | chr1:25734435-25737897 REVERSE LENGTH=915	10	23			AT1G18060.1	unknown protein; INVOLVED IN: biological_process unknown; LOCATED IN: chloroplast; EXPRESSED IN: 22 plant structures; EXPRESSED DURING: 13 growth stages; Has 74 Blast hits to 74 proteins in 29 species: Archae - 0; Bacteria - 19; M	0	0	1	0	0	1	0	0			AT4G09320.1	NDPK1 | Nucleoside diphosphate kinase family protein | chr4:5923424-5924366 FORWARD LENGTH=169	0	0	0	4	1	2			AT5G25780.1	EIF3B-2, EIF3B, ATEIF3B-2 | eukaryotic translation initiation factor 3B-2 | chr5:8973420-8976758 REVERSE LENGTH=714	1	1	1	0			AT5G35980.1	AT5G35980.1 | Symbols: YAK1 | yeast YAK1-related gene 1 | chr5:14128551-14135984 FORWARD LENGTH=956	2	4	2	2	6
AT4G39660.1	AGT2 | alanine:glyoxylate aminotransferase 2 | chr4:18406797-18409262 FORWARD LENGTH=476	12	11			AT1G60710.1	ATB2 | NAD(P)-linked oxidoreductase superfamily protein | chr1:22355073-22356627 REVERSE LENGTH=345	22	23			AT1G09290.1	unknown protein; Has 73 Blast hits to 71 proteins in 26 species: Archae - 0; Bacteria - 0; Metazoa - 5; Fungi - 11; Plants - 54; Viruses - 0; Other Eukaryotes - 3 (source: NCBI BLink). | chr1:3001682-3003715 REVERSE LENGTH=348	0	1	1	0	0	1	2	0			AT3G62820.1	Plant invertase/pectin methylesterase inhibitor superfamily protein | chr3:23229782-23230366 FORWARD LENGTH=194	0	1	0	0	1	2			AT5G25270.1	Ubiquitin-like superfamily protein | chr5:8757577-8762002 REVERSE LENGTH=658	1	0	0	1			AT5G35840.1	AT5G35840.1 | Symbols: PHYC | phytochrome C | chr5:14008049-14011619 FORWARD LENGTH=1111	2	7	4	2	3
AT4G38600.1	KAK, UPL3 | HEAT repeat ;HECT-domain (ubiquitin-transferase) | chr4:18041503-18049292 REVERSE LENGTH=1888	0	11			AT1G35680.1	Ribosomal protein L21 | chr1:13208777-13210246 FORWARD LENGTH=220	21	23			AT2G32170.2	S-adenosyl-L-methionine-dependent methyltransferases superfamily protein | chr2:13666476-13670924 FORWARD LENGTH=571	0	2	1	1	0	1	0	0			AT3G60820.1	PBF1 | N-terminal nucleophile aminohydrolases (Ntn hydrolases) superfamily protein | chr3:22472038-22473809 REVERSE LENGTH=223	0	0	0	0	1	0			AT5G24710.1	Transducin/WD40 repeat-like superfamily protein | chr5:8459148-8467920 REVERSE LENGTH=1377	1	2	0	2			AT5G35790.1	AT5G35790.1 | Symbols: G6PD1 | glucose-6-phosphate dehydrogenase 1 | chr5:13956879-13959686 REVERSE LENGTH=576	5	1	2	4	2
AT4G34110.1	PAB2, PABP2, ATPAB2 | poly(A) binding protein 2 | chr4:16336732-16339892 FORWARD LENGTH=629	4	11			AT1G22300.1	GRF10, 14-3-3EPSILON, GF14 EPSILON | general regulatory factor 10 | chr1:7879146-7881103 REVERSE LENGTH=254	30	23			AT5G23120.1	HCF136 | photosystem II stability/assembly factor, chloroplast (HCF136) | chr5:7778154-7780463 FORWARD LENGTH=403	0	0	0	2	0	1	2	0			AT3G59920.1	ATGDI2, GDI2 | RAB GDP dissociation inhibitor 2 | chr3:22135157-22138221 FORWARD LENGTH=444	0	1	0	2	1	0			AT5G24550.1	BGLU31 | beta glucosidase 31 | chr5:8384876-8388027 REVERSE LENGTH=534	1	1	1	1			AT5G35630.1	AT5G35630.1 | Symbols: GS2, GLN2, ATGSL1 | glutamine synthetase 2 | chr5:13831220-13833239 FORWARD LENGTH=430	40	38	42	58	45
AT4G25130.1	PMSR4 | peptide met sulfoxide reductase 4 | chr4:12898802-12899998 REVERSE LENGTH=258	13	11			AT1G20010.1	TUB5 | tubulin beta-5 chain | chr1:6938033-6940481 REVERSE LENGTH=449	11	23			AT4G32840.1	PFK6 | phosphofructokinase 6 | chr4:15845010-15848305 REVERSE LENGTH=462	0	0	0	0	0	1	1	0			AT3G58990.1	IPMI1 | isopropylmalate isomerase 1 | chr3:21797524-21798285 REVERSE LENGTH=253	0	0	0	0	1	1			AT5G24530.1	DMR6 | 2-oxoglutarate (2OG) and Fe(II)-dependent oxygenase superfamily protein | chr5:8378964-8383154 FORWARD LENGTH=341	1	1	0	0			AT5G35620.1	AT5G35620.1 | Symbols: LSP1, EIF(ISO)4E, LSP, EIF4E2, eIFiso4E | Eukaryotic initiation factor 4E protein | chr5:13824946-13826331 REVERSE LENGTH=198	2	0	0	0	0
AT4G21660.2	proline-rich spliceosome-associated (PSP) family protein | chr4:11506259-11509772 REVERSE LENGTH=598	5	11			AT1G04510.1	MAC3A | MOS4-associated complex 3A | chr1:1226749-1230592 FORWARD LENGTH=523	21	23			AT4G32520.1	SHM3, AtSHMT3 | serine hydroxymethyltransferase 3 | chr4:15689642-15692334 REVERSE LENGTH=529	0	0	0	2	0	1	1	0			AT3G57520.1	AtSIP2, SIP2 | seed imbibition 2 | chr3:21288982-21292694 REVERSE LENGTH=773	0	2	0	1	1	4			AT5G24470.1	APRR5, PRR5 | pseudo-response regulator 5 | chr5:8356204-8358873 REVERSE LENGTH=667	1	2	1	1			AT5G35590.1	AT5G35590.1 | Symbols: PAA1 | proteasome alpha subunit A1 | chr5:13765417-13767768 REVERSE LENGTH=246	25	19	29	24	27
AT4G16130.1	ARA1, ISA1, ATISA1 | arabinose kinase | chr4:9120875-9127656 FORWARD LENGTH=1039	1	11			AT5G40200.1	DegP9 | DegP protease 9 | chr5:16070402-16073101 FORWARD LENGTH=592	15	22			AT3G48090.1	EDS1, ATEDS1 | alpha/beta-Hydrolases superfamily protein | chr3:17755553-17757692 REVERSE LENGTH=623	0	0	0	0	0	1	1	0			AT3G57490.1	Ribosomal protein S5 family protein | chr3:21279824-21280887 REVERSE LENGTH=276	0	2	0	0	1	2			AT5G24350.2	FUNCTIONS IN: molecular_function unknown; INVOLVED IN: biological_process unknown; LOCATED IN: cellular_component unknown; EXPRESSED IN: 23 plant structures; EXPRESSED DURING: 13 growth stages; CONTAINS InterPro DOMAIN/s: Secretor	1	4	2	3			AT5G35530.1	AT5G35530.1 | Symbols: | Ribosomal protein S3 family protein | chr5:13710355-13712192 REVERSE LENGTH=248	2	3	3	0	0
AT4G15000.1	Ribosomal L27e protein family | chr4:8571896-8572303 FORWARD LENGTH=135	9	11			AT5G10920.1	L-Aspartase-like family protein | chr5:3441805-3443892 FORWARD LENGTH=517	18	22			AT3G19670.1	ATPRP40B, PRP40B | pre-mRNA-processing protein 40B | chr3:6828242-6836582 REVERSE LENGTH=992	0	0	0	0	0	1	1	0			AT3G56460.1	GroES-like zinc-binding alcohol dehydrogenase family protein | chr3:20933029-20934425 REVERSE LENGTH=348	0	1	0	1	1	0			AT5G24314.2	PTAC7 | plastid transcriptionally active7 | chr5:8277750-8279099 FORWARD LENGTH=169	1	1	0	0			AT5G35430.1	AT5G35430.1 | Symbols: | Tetratricopeptide repeat (TPR)-like superfamily protein | chr5:13662077-13665735 FORWARD LENGTH=786	2	1	1	0	1
AT4G02480.1	AAA-type ATPase family protein | chr4:1082082-1088680 REVERSE LENGTH=1265	1	11			AT5G06600.1	UBP12 | ubiquitin-specific protease 12 | chr5:2019545-2027834 REVERSE LENGTH=1116	20	22			AT1G77670.1	Pyridoxal phosphate (PLP)-dependent transferases superfamily protein | chr1:29189043-29190901 REVERSE LENGTH=440	0	0	0	1	0	1	1	0			AT3G53580.1	diaminopimelate epimerase family protein | chr3:19864784-19866907 FORWARD LENGTH=362	0	1	0	2	1	1			AT5G24260.1	prolyl oligopeptidase family protein | chr5:8234865-8237810 REVERSE LENGTH=746	1	1	0	3			AT5G35360.3	AT5G35360.3 | Symbols: CAC2 | acetyl Co-enzyme a carboxylase biotin carboxylase subunit | chr5:13584300-13588163 FORWARD LENGTH=555	18	25	22	20	19
AT4G02230.1	Ribosomal protein L19e family protein | chr4:979391-980640 REVERSE LENGTH=208	9	11			AT5G02870.1	Ribosomal protein L4/L1 family | chr5:657830-659526 FORWARD LENGTH=407	21	22			AT1G64670.1	BDG1 | alpha/beta-Hydrolases superfamily protein | chr1:24030990-24033474 REVERSE LENGTH=469	0	0	0	0	0	1	1	0			AT3G47000.1	Glycosyl hydrolase fam	0	0	0	1	1	0			AT5G24060.2	Pentatricopeptide repeat (PPR) superfamily protein | chr3:18212187-18215557 REVERSE LENGTH=499	1	1	1	1			AT5G35200.1	AT5G35200.1 | Symbols: | ENTH/ANTH/VHS superfamily protein | chr5:13462463-13465581 REVERSE LENGTH=544	16	19	16	19	16
AT3G62310.1	RNA helicase family protein | chr3:23057516-23060561 REVERSE LENGTH=726	10	11			AT4G37930.1	SHM1, STM, SHMT1 | serine transhydroxymethyltransferase 1 | chr4:17831891-17834742 REVERSE LENGTH=517	15	22			AT1G47380.1	Protein phosphatase 2C family protein | chr1:17373004-17375305 REVERSE LENGTH=428	0	0	0	1	0	1	1	0			AT3G27430.2	PBB2 | 20S proteasome beta subunit PBB2 | chr5:16248511-16250451 REVERSE LENGTH=274	0	0	0	1	1	0			AT5G23210.1	SCPL34 | serine carboxypeptidase-like 34 | chr5:7810892-7814837 FORWARD LENGTH=499	1	1	0	0			AT5G34850.1	AT5G34850.1 | Symbols: ATPAP26, PAP26 | purple acid phosphatase 26 | chr5:13108475-13111217 REVERSE LENGTH=475	6	3	5	5	4
AT3G61240.1	DEA(D/H)-box RNA helicase family protein | chr3:22666590-22669154 FORWARD LENGTH=498	9	11			AT4G27440.1	PORB | protochlorophyllide oxidoreductase B | chr4:13725648-13727107 FORWARD LENGTH=401	19	22			AT1G43140.1;AT1G02980.1	CUL2, ATCUL2 | cullin 2 | chr1:677869-681212 FORWARD LENGTH=742	0	0	0	2	0	1	1	0			AT3G24430.1	HCF101 | ATP binding | chr3:8868731-8872154 REVERSE LENGTH=532	0	1	0	0	1	0			AT5G23140.1	CLPP2, NCLPP7 | nuclear-encoded CLP protease P7 | chr5:7783811-7784826 FORWARD LENGTH=241	1	3	1	2			AT5G33370.1	AT5G33370.1 | Symbols: | GDSL-like Lipase/Acylhydrolase superfamily protein | chr5:12602773-12604670 REVERSE LENGTH=366	4	4	2	3	6
AT3G51240.1	F3H, TT6, F3H | flavanone 3-hydroxylase | chr3:19025409-19026658 FORWARD LENGTH=358	7	11			AT4G18480.1	CHLI1, CH42, CH-42, CHL11, CHLI-1 | P-loop containing nucleoside triphosphate hydrolases superfamily protein | chr4:10201897-10203361 REVERSE LENGTH=424	25	22			AT1G07240.1	UGT71C5 | UDP-glucosyl transferase 71C5 | chr1:2223889-2225331 FORWARD LENGTH=480	0	0	0	0	0	1	1	0			AT3G23780.1	NRPD2B | nuclear RNA polymerase D2B | chr3:6195323-6200204 FORWARD LENGTH=1055	0	3	0	1	1	4			AT5G22770.1	alpha-ADR | alpha-adaptin | chr5:7579844-7588026 REVERSE LENGTH=1012	1	1	1	1			AT5G30510.1	AT5G30510.1 | Symbols: RPS1, ARRPS1 | ribosomal protein S1 | chr5:11619262-11621223 REVERSE LENGTH=416	11	9	8	5	6
AT3G49080.1	Ribosomal protein S5 domain 2-like superfamily protein | chr3:18194500-18196657 REVERSE LENGTH=430	8	11			AT4G13930.1	SHM4 | serine hydroxymethyltransferase 4 | chr4:8048013-8050021 REVERSE LENGTH=471	17	22			AT5G58740.1	HSP20-like chaperones superfamily protein | chr5:23725936-23727528 REVERSE LENGTH=158	0	0	0	0	0	1	0	0			AT3G23400.1	FIB4 | Plastid-lipid associated protein PAP / fibrillin family protein | chr3:8376636-8378225 REVERSE LENGTH=284	0	0	0	3	1	1			AT5G22510.1	INV-E, At-A/N-InvE | alkaline/neutral invertase | chr5:7474974-7477479 REVERSE LENGTH=617	1	4	2	3			AT5G28900.1	AT5G28900.1 | Symbols: | Calcium-binding EF-hand family protein | chr5:10925852-10929892 FORWARD LENGTH=536;AT5G28850.2 | Symbols: | Calcium-binding EF-hand family protein | chr5:10877360-10881278 REVERSE LENGTH=536	5	8	6	6	7
AT3G26060.2	ATPRX Q | Thioredoxin superfamily protein | chr3:9524807-9526123 FORWARD LENGTH=217	4	11			AT3G62530.1	ARM repeat superfamily protein | chr3:23132219-23133121 FORWARD LENGTH=221	20	22			AT5G45400.1	RPA70C, ATRPA70C | Replication factor-A protein 1-related | chr5:18398990-18401644 FORWARD LENGTH=853	0	0	0	0	0	1	0	0			AT3G20150.1	Kinesin motor family protein | chr3:7031412-7036499 FORWARD LENGTH=1114	0	0	0	1	1	1			AT5G22430.1	Pollen Ole e 1 allergen and extensin family protein | chr5:7433913-7434646 FORWARD LENGTH=172	1	0	0	0			AT5G28840.1	AT5G28840.1 | Symbols: GME | GDP-D-mannose 3,5-epimerase | chr5:10862472-10864024 REVERSE LENGTH=377	9	9	5	6	6
AT3G22110.1	PAC1 | 20S proteasome alpha subunit C1 | chr3:7792819-7793571 REVERSE LENGTH=250	7	11			AT3G44850.1	Protein kinase superfamily protein | chr3:16374617-16376931 REVERSE LENGTH=534	20	22			AT5G42260.1	BGLU12 | beta glucosidase 12 | chr5:16898712-16900235 FORWARD LENGTH=507	0	0	0	0	0	1	0	0			AT3G15190.1	chloroplast 30S ribosomal protein S20, putative | chr3:5116216-5117412 FORWARD LENGTH=202	0	1	0	1	1	0			AT5G22110.1	ATDPB2, CYL2, DPB2 | DNA polymerase epsilon subunit B2 | chr5:7331071-7334178 REVERSE LENGTH=526	1	1	1	0			AT5G28740.1	AT5G28740.1 | Symbols: | Tetratricopeptide repeat (TPR)-like superfamily protein | chr5:10780774-10783772 FORWARD LENGTH=917	6	13	9	7	8
AT3G19760.1	EIF4A-III | eukaryotic initiation factor 4A-III | chr3:6863790-6866242 FORWARD LENGTH=408	13	11			AT3G27850.1	RPL12-A, RPL12 | ribosomal protein L12-A | chr3:10318576-10319151 FORWARD LENGTH=191	23	22			AT5G40160.1	EMB139, EMB506 | Ankyrin repeat family protein | chr5:16062726-16064301 REVERSE LENGTH=315	0	0	0	2	0	1	0	0			AT3G12080.1	emb2738 | GTP-binding family protein | chr3:3847851-3851980 FORWARD LENGTH=663	0	1	0	1	1	0			AT5G22060.1	ATJ2, J2 | DNAJ homologue 2 | chr5:7303798-7305668 REVERSE LENGTH=419	1	1	1	1			AT5G28540.1	AT5G28540.1 | Symbols: BIP1 | heat shock protein 70 (Hsp 70) family protein | chr5:10540665-10543274 REVERSE LENGTH=669	51	51	50	56	53
AT3G12780.1	PGK1 | phosphoglycerate kinase 1 | chr3:4061127-4063140 REVERSE LENGTH=481	8	11			AT3G27740.1	CARA | carbamoyl phosphate synthetase A | chr3:10281470-10283792 REVERSE LENGTH=430	22	22			AT5G14460.1	Pseudouridine synthase family protein | chr5:4660239-4662543 REVERSE LENGTH=540	0	0	0	0	0	1	0	0			AT3G07050.1	GTP-binding family protein | chr3:2229602-2232279 REVERSE LENGTH=582	0	4	0	0	1	5			AT5G22040.1	unknown protein; Has 30201 Blast hits to 17322 proteins in 780 species: Archae - 12; Bacteria - 1396; Metazoa - 17338; Fungi - 3422; Plants - 5037; Viruses - 0; Other Eukaryotes - 2996 (source: NCBI BLink). | chr5:7297154-7298363	1	0	0	1			AT5G28500.1	AT5G28500.1 | Symbols: | unknown protein; FUNCTIONS IN: molecular_function unknown; INVOLVED IN: biological_process unknown; LOCATED IN: chloroplast stroma, chloroplast; EXPRESSED IN: 23 plant structures; EXPRESSED DURING: 13 growth stages; BEST Arabidops	4	4	1	4	3
AT3G11964.1	RNA binding;RNA binding | chr3:3793957-3806626 REVERSE LENGTH=1896	16	11			AT3G13300.1	VCS | Transducin/WD40 repeat-like superfamily protein | chr3:4304085-4309949 FORWARD LENGTH=1344	8	22			AT5G10330.1;AT1G71920.2	HISN6B | HISTIDINE BIOSYNTHESIS 6B | chr1:27067168-27068999 FORWARD LENGTH=417	0	0	0	0	0	1	0	0			AT2G47710.1	Adenine nucleotide alpha hydrolases-like superfamily protein | chr2:19555045-19555956 REVERSE LENGTH=162	0	4	0	1	1	0			AT5G20570.2	ROC1, RBX1, HRT1, ATRBX1 | RING-box 1 | chr5:6956905-6958221 REVERSE LENGTH=142	1	1	1	0			AT5G28370.1	AT5G28370.1 | Symbols: | Pentatricopeptide repeat (PPR) superfamily protein | chr5:10332375-10334558 REVERSE LENGTH=727;AT5G28460.1 | Symbols: | Pentatricopeptide repeat (PPR) superfamily protein | chr5:10374927-10377227 FORWARD LENGTH=766;AT3G61520.1 |	2	1	0	2	0
AT2G37040.1	PAL2, ATPAL2 | phenylalanine ammonia-lyase 2 | chr3:19744256-19746619 REVERSE LENGTH=717	3	11			AT3G07770.1	Hsp89.1, AtHsp90.6, AtHsp90-6 | HEAT SHOCK PROTEIN 89.1 | chr3:2479611-2483970 FORWARD LENGTH=799	22	22			AT4G39730.1;AT2G22170.1	Lipase/lipooxygenase, PLAT/LH2 family protein | chr2:9427010-9427742 REVERSE LENGTH=183	0	0	0	0	0	1	0	0			AT2G46580.1	Pyridoxamine 5-phosphate oxidase family protein | chr2:19129409-19130513 REVERSE LENGTH=198	0	1	0	1	1	1			AT5G20040.3	IPT9 | isopentenyltransferase 9 | chr5:6767939-6770980 REVERSE LENGTH=469	1	3	1	1			AT5G28060.1	AT5G28060.1 | Symbols: | Ribosomal protein S24e family protein | chr5:10069791-10070792 REVERSE LENGTH=133	1	1	1	0	1
AT2G16780.1	MSI2, MSI02, NFC02, NFC2 | Transducin family protein / WD-40 repeat family protein | chr2:7281615-7283583 REVERSE LENGTH=415	11	11			AT3G06860.1	MFP2, ATMFP2 | multifunctional protein 2 | chr3:2161926-2166009 FORWARD LENGTH=725	14	22			AT4G37830.1	cytochrome c oxidase-related | chr4:17787672-17788762 REVERSE LENGTH=102	0	0	0	4	0	1	0	0			AT2G42650.1	Ribosomal protein L1p/L10e family | chr2:17765530-17766648 FORWARD LENGTH=372	0	0	0	0	1	1			AT5G19950.1	Domain of unknown function (DUF1767) | chr5:6741163-6743702 REVERSE LENGTH=443	1	1	1	1			AT5G28050.2	AT5G28050.2 | Symbols: | Cytidine/deoxycytidylate deaminase family protein | chr5:10044209-10045484 REVERSE LENGTH=204	9	8	7	11	7
AT2G05990.1	MOD1, ENR1 | NAD(P)-binding Rossmann-fold superfamily protein | chr2:2322876-2324867 FORWARD LENGTH=390	7	11			AT3G06400.3	CHR11 | chromatin-remodeling protein 11 | chr3:1941066-1946700 FORWARD LENGTH=1057	6	22			AT4G34920.1;AT4G34930.1	PLC-like phosphodiesterases superfamily protein | chr4:16637551-16638726 FORWARD LENGTH=391	0	0	0	2	0	1	0	0			AT2G39330.1	JAL22 | jacalin-related lectin 22 | chr2:16414262-16416323 REVERSE LENGTH=458	0	1	0	1	1	0			AT5G19940.1	Plastid-lipid associated protein PAP / fibrillin family protein | chr5:6739693-6740661 FORWARD LENGTH=239	1	0	2	1			AT5G28020.1	AT5G28020.1 | Symbols: CYSD2, ATCYSD2 | cysteine synthase D2 | chr5:10026395-10028166 REVERSE LENGTH=323	0	0	1	1	0
AT1G77940.1	Ribosomal protein L7Ae/L30e/S12e/Gadd45 family protein | chr1:29304116-29305288 REVERSE LENGTH=112	10	11			AT3G02760.1	Class II aaRS and biotin synthetases superfamily protein | chr3:597588-600650 REVERSE LENGTH=883	23	22			AT4G25180.1	RNA polymerase III RPC4 | chr4:12911746-12913907 REVERSE LENGTH=311	0	0	0	0	0	1	0	0			AT2G37690.1	phosphoribosylaminoimidazole carboxylase, putative / AIR carboxylase, putative | chr2:15806111-15810240 FORWARD LENGTH=642	0	4	0	0	1	1			AT5G19485.1	transferases;nucleotidyltransferases | chr5:6573907-6576352 REVERSE LENGTH=456	1	3	1	2			AT5G27870.1	AT5G27870.1 | Symbols: | Plant invertase/pectin methylesterase inhibitor superfamily | chr5:9878991-9881806 REVERSE LENGTH=732	0	1	0	1	0
AT1G65010.1	Plant protein of unknown function (DUF827) | chr1:24149543-24154024 FORWARD LENGTH=1345	12	11			AT3G02650.1	Tetratricopeptide repeat (TPR)-like superfamily protein | chr3:568135-569865 FORWARD LENGTH=576	27	22			AT4G18760.1	AtRLP51, RLP51 | receptor like protein 51 | chr4:10308163-10309458 REVERSE LENGTH=431	0	0	0	0	0	1	0	0			AT2G37270.1	ATRPS5A, AML1, RPS5A | ribosomal protein 5A | chr3:3778175-3779354 REVERSE LENGTH=207	0	3	0	2	1	3			AT5G19350.1	RNA-binding (RRM/RBD/RNP motifs) family protein | chr5:6518978-6521295 FORWARD LENGTH=425	1	1	0	2			AT5G27850.1	AT5G27850.1 | Symbols: | Ribosomal protein L18e/L15 superfamily protein | chr5:9873169-9874297 FORWARD LENGTH=187;AT3G05590.1 | Symbols: RPL18 | ribosomal protein L18 | chr3:1621511-1622775 FORWARD LENGTH=187	3	2	2	3	3
AT1G52360.2	Coatomer, beta subunit | chr1:19499420-19505397 FORWARD LENGTH=970	12	11			AT3G02230.1	RGP1, ATRGP1 | reversibly glycosylated polypeptide 1 | chr3:415463-417304 FORWARD LENGTH=357	18	22			AT4G03080.1	BSL1 | BRI1 suppressor 1 (BSU1)-like 1 | chr4:1359935-1365166 REVERSE LENGTH=881	0	0	0	1	0	1	0	0			AT2G36580.1	Pyruvate kinase family protein | chr2:15339253-15342781 FORWARD LENGTH=527	0	0	0	0	1	1			AT5G18660.1	PCB2 | NAD(P)-binding Rossmann-fold superfamily protein | chr5:6220872-6222125 REVERSE LENGTH=417	1	1	0	2			AT5G27770.1	AT5G27770.1 | Symbols: | Ribosomal L22e protein family | chr5:9836166-9837113 FORWARD LENGTH=124;AT3G05560.1 | Symbols: | Ribosomal L22e protein family | chr3:1614641-1615204 FORWARD LENGTH=124	0	1	0	0	1
AT1G32060.1	PRK | phosphoribulokinase | chr1:11532668-11534406 FORWARD LENGTH=395	6	11			AT2G38770.1	EMB2765 | P-loop containing nucleoside triphosphate hydrolases superfamily protein | chr2:16203185-16210253 REVERSE LENGTH=1509	23	22			AT3G49840.1	Uncharacterized conserved protein (DUF2215) | chr3:18484551-18486687 FORWARD LENGTH=457	0	0	0	0	0	1	0	0			AT2G36390.1	SBE2.1, BE3 | starch branching enzyme 2.1 | chr2:15264283-15269940 FORWARD LENGTH=858	0	1	0	0	1	1			AT5G18580.1	FASS, TON2, EMB40, FS1, GDO, FASS 2 | tonneau 2 (TON2) | chr5:6175154-6178214 FORWARD LENGTH=480	1	0	0	1			AT5G27710.1	AT5G27710.1 | Symbols: | unknown protein; Has 49 Blast hits to 49 proteins in 17 species: Archae - 0; Bacteria - 0; Metazoa - 0; Fungi - 0; Plants - 48; Viruses - 0; Other Eukaryotes - 1 (source: NCBI BLink). | chr5:9813069-9815018 FORWARD LENGTH=335	1	0	1	0	0
AT1G26880.1	Ribosomal protein L34e superfamily protein | chr1:9315640-9316681 REVERSE LENGTH=120	12	11			AT2G23390.1	CONTAINS InterPro DOMAIN/s: Protein of unknown function DUF482 (InterPro:IPR007434), Acyl-CoA N-acyltransferase (InterPro:IPR016181); Has 2165 Blast hits to 2163 proteins in 543 species: Archae - 0; Bacteria - 1044; Metazoa - 0; F	32	22			AT3G28920.1	AtHB34, HB34, ZHD9 | homeobox protein 34 | chr3:10940598-10941536 REVERSE LENGTH=312	0	0	0	1	0	1	0	0			AT2G18220.1	Noc2p family | chr2:7928254-7931851 FORWARD LENGTH=764	0	0	0	0	1	3			AT5G18420.2	unknown protein; FUNCTIONS IN: molecular_function unknown; INVOLVED IN: biological_process unknown; LOCATED IN: cellular_component unknown; EXPRESSED IN: 25 plant structures; EXPRESSED DURING: 15 growth stages; CONTAINS InterPro D	1	5	4	1			AT5G27640.2	AT5G27640.2 | Symbols: TIF3B1, EIF3B, ATEIF3B-1, EIF3B-1, ATTIF3B1 | translation initiation factor 3B1 | chr5:9781207-9784759 REVERSE LENGTH=738	30	27	33	30	36
AT1G18540.1	Ribosomal protein L6 family protein | chr1:6377448-6378548 REVERSE LENGTH=233	14	11			AT1G80460.1	NHO1, GLI1 | Actin-like ATPase superfamily protein | chr1:30246960-30249055 REVERSE LENGTH=522	20	22			AT3G26840.1	Esterase/lipase/thioesterase family protein | chr3:9892808-9896154 FORWARD LENGTH=701	0	0	0	0	0	1	0	0			AT2G03820.1	nonsense-mediated mRNA decay NMD3 family protein | chr2:1165149-1166699 REVERSE LENGTH=516	0	0	0	2	1	1			AT5G16990.1	AT-AER, AER | alkenal reductase | chr5:5576291-5578001 REVERSE LENGTH=345	1	2	0	2			AT5G27470.1	AT5G27470.1 | Symbols: | seryl-tRNA synthetase / serine--tRNA ligase | chr5:9695087-9697154 FORWARD LENGTH=451	6	4	4	2	2
AT1G11650.2	ATRBP45B, RBP45B | RNA-binding (RRM/RBD/RNP motifs) family protein | chr1:3914895-3917941 FORWARD LENGTH=405	9	11			AT1G65930.1	cICDH | cytosolic NADP+-dependent isocitrate dehydrogenase | chr1:24539088-24541861 FORWARD LENGTH=410	19	22			AT3G11450.1	DnaJ domain ;Myb-like DNA-binding domain | chr3:3605459-3607402 REVERSE LENGTH=647	0	0	0	1	0	1	0	0			AT1G76550.1	Phosphofructokinase family protein | chr1:28722900-28726929 REVERSE LENGTH=617	0	0	0	0	1	0			AT5G16920.1	Fasciclin-like arabinogalactan family protein | chr5:5567084-5567854 FORWARD LENGTH=256	1	1	2	0			AT5G27450.1	AT5G27450.1 | Symbols: MVK, MK | mevalonate kinase | chr5:9691051-9692975 FORWARD LENGTH=378	6	4	4	8	4
AT1G04510.1	MAC3A | MOS4-associated complex 3A | chr1:1226749-1230592 FORWARD LENGTH=523	13	11			AT1G60770.1	Tetratricopeptide repeat (TPR)-like superfamily protein | chr1:22366959-22368648 REVERSE LENGTH=491	16	22			AT3G02680.1	NBS1, ATNBS1 | nijmegen breakage syndrome 1 | chr3:576378-579226 FORWARD LENGTH=542	0	0	0	0	0	1	0	0			AT1G74850.1	PTAC2 | plastid transcriptionally active 2 | chr1:28119237-28122314 REVERSE LENGTH=862	0	2	0	2	1	1			AT5G16750.1	TOZ | Transducin family protein / WD-40 repeat family protein | chr5:5504541-5509266 REVERSE LENGTH=876	1	2	0	0			AT5G27410.1	AT5G27410.1 | Symbols: | D-aminoacid aminotransferase-like PLP-dependent enzymes superfamily protein | chr5:9678821-9682468 FORWARD LENGTH=559	1	2	5	4	3
AT1G02150.1	Tetratricopeptide repeat (TPR)-like superfamily protein | chr1:408779-410433 FORWARD LENGTH=524	10	11			AT1G31230.1	AK-HSDH I, AK-HSDH | aspartate kinase-homoserine dehydrogenase i | chr1:11158744-11163055 REVERSE LENGTH=911	22	22			AT2G44440.1	Emsy N Terminus (ENT) domain-containing protein | chr2:18336621-18338950 REVERSE LENGTH=429	0	0	0	0	0	1	0	0			AT1G71040.1	LPR2 | Cupredoxin superfamily protein | chr1:26797201-26800224 REVERSE LENGTH=581	0	1	0	3	1	1			AT5G15970.1	KIN2, COR6.6 | stress-responsive protein (KIN2) / stress-induced protein (KIN2) / cold-responsive protein (COR6.6) / cold-regulated protein (COR6.6) | chr5:5211966-5212441 FORWARD LENGTH=66	1	2	1	1			AT5G27380.1	AT5G27380.1 | Symbols: GSH2, GSHB | glutathione synthetase 2 | chr5:9668211-9670912 REVERSE LENGTH=539	0	1	0	1	1
AT1G02080.1	transcription regulators | chr1:373335-386682 FORWARD LENGTH=2431	2	11			AT1G30350.1	Pectin lyase-like superfamily protein | chr1:10710194-10711664 REVERSE LENGTH=368	24	22			AT2G35940.1	BLH1, EDA29 | BEL1-like homeodomain 1 | chr2:15089171-15091699 REVERSE LENGTH=680	0	0	0	0	0	1	0	0			AT1G67750.1	Pectate lyase family protein | chr1:25401660-25403165 FORWARD LENGTH=408	0	0	0	0	1	0			AT5G15770.1	AtGNA1, GNA1 | glucose-6-phosphate acetyltransferase 1 | chr5:5144093-5144542 REVERSE LENGTH=149	1	2	0	2			AT5G27120.1	AT5G27120.1 | Symbols: | NOP56-like pre RNA processing ribonucleoprotein | chr5:9541287-9543684 FORWARD LENGTH=533	0	2	0	0	1
ATCG00750.1	RPS11 | ribosomal protein S11 | chrC:78960-79376 REVERSE LENGTH=138	5	10			AT1G18450.1	ATARP4, ARP4 | actin-related protein 4 | chr1:6348199-6351766 FORWARD LENGTH=441	15	22			AT2G33690.1	Late embryogenesis abundant protein, group 6 | chr2:14252199-14252414 FORWARD LENGTH=71	0	0	0	0	0	1	0	0			AT1G65650.1	UCH2 | Peptidase C12, ubiquitin carboxyl-terminal hydrolase 1 | chr1:24415172-24417466 REVERSE LENGTH=330	0	1	0	0	1	0			AT5G15750.1	Alpha-L RNA-binding motif/Ribosomal protein S4 family protein | chr5:5141449-5142701 FORWARD LENGTH=182	1	0	1	0			AT5G27030.2	AT5G27030.2 | Symbols: TPR3 | TOPLESS-related 3 | chr5:9508913-9515263 REVERSE LENGTH=1134	23	22	25	27	19
AT5G66570.1	PSBO2, PSBO-2, OEC33 | photosystem II subunit O-2 | chr3:18891008-18892311 REVERSE LENGTH=33	2	10			AT1G15930.2	Ribosomal protein L7Ae/L30e/S12e/Gadd45 family protein | chr1:5471702-5472741 FORWARD LENGTH=144	18	22			AT2G33470.1	GLTP1, ATGLTP1 | glycolipid transfer protein 1 | chr2:14176599-14177950 REVERSE LENGTH=202	0	0	0	2	0	1	0	0			AT1G62820.1	Calcium-binding EF-hand family protein | chr1:23263822-23264268 REVERSE LENGTH=148	0	2	0	1	1	0			AT5G15610.1	Proteasome component (PCI) domain protein | chr5:5079579-5081929 FORWARD LENGTH=442	1	0	0	1			AT5G26860.1	AT5G26860.1 | Symbols: LON_ARA_ARA, LON1 | lon protease 1 | chr5:9451183-9456631 FORWARD LENGTH=940	14	12	14	5	10
AT5G61790.1	Calreticulin family protein | chr5:2317300-2319458 FORWARD LENGTH=540	2	10			AT5G61780.1	Tudor2, AtTudor2, TSN2 | TUDOR-SN protein 2 | chr5:24822012-24826641 FORWARD LENGTH=985	31	21			AT2G32410.1	AXL | AXR1-like | chr2:13757702-13760862 FORWARD LENGTH=523	0	0	0	0	0	1	0	0			AT1G61580.1	RPL3B, ARP2 | R-protein L3 B | chr1:22720833-22722402 REVERSE LENGTH=390	0	5	0	1	1	3			AT5G15020.1	SNL1 | SIN3-like 1 | chr3:106730-113197 FORWARD LENGTH=1372	1	5	0	2			AT5G26830.1	AT5G26830.1 | Symbols: | Threonyl-tRNA synthetase | chr5:9437351-9441568 FORWARD LENGTH=709	8	10	8	10	7
AT5G59370.1	ACT12 | actin-12 | chr3:17128567-17129981 FORWARD LENGTH=377	3	10			AT5G60960.1	Pentatricopeptide repeat (PPR) superfamily protein | chr5:24528423-24529988 REVERSE LENGTH=521	19	21			AT2G32070.1;AT1G80780.3	Polynucleotidyl transferase, ribonuclease H-like superfamily protein | chr1:30358517-303595	0	0	0	1	0	1	0	0			AT1G60770.1	Tetratricopeptide repeat (TPR)-like superfamily protein | chr1:22366959-22368648 REVERSE LENGTH=491	0	9	0	0	1	3			AT5G14800.1	P5CR, AT-P5R, AT-P5C1, EMB2772 | pyrroline-5- carboxylate (P5C) reductase | chr5:4786190-4787618 REVERSE LENGTH=276	1	0	0	0			AT5G26780.3	AT5G26780.3 | Symbols: SHM2 | serine hydroxymethyltransferase 2 | chr5:9418299-9421725 FORWARD LENGTH=533	0	1	0	0	0
AT5G55230.2	MAP65-1 | microtubule-associated proteins 65-1 | chr5:22402716-22405182 FORWARD LENGTH=616	7	10			AT5G16440.1	IPP1 | isopentenyl diphosphate isomerase 1 | chr5:5371765-5373575 FORWARD LENGTH=291	14	21			AT2G20140.1	AAA-type ATPase family protein | chr2:8692736-8694837 FORWARD LENGTH=443	0	0	0	0	0	1	0	0			AT1G54690.1	HTA5, H2AXA, G-H2AX, GAMMA-H2AX | Histone superfamily protein | chr1:2847144-2847676 REVERSE LENGTH=142	0	0	0	0	1	2			AT5G13490.1	AAC2 | ADP/ATP carrier 2 | chr5:4336034-4337379 FORWARD LENGTH=385	1	1	1	1			AT5G26760.2	AT5G26760.2 | Symbols: | unknown protein; CONTAINS InterPro DOMAIN/s: Protein of unknown function DUF408 (InterPro:IPR007308); Has 35333 Blast hits to 34131 proteins in 2444 species: Archae - 798; Bacteria - 22429; Metazoa - 974; Fungi - 991; Plants - 531	2	2	1	0	0
AT5G48230.2	EMB1276, ACAT2 | acetoacetyl-CoA thiolase 2 | chr5:19552570-19555122 REVERSE LENGTH=403	8	10			AT4G31700.1	RPS6, RPS6A | ribosomal protein S6 | chr4:15346306-15347714 REVERSE LENGTH=250	22	21			AT2G19870.1	tRNA/rRNA methyltransferase (SpoU) family protein | chr2:8576034-8577803 FORWARD LENGTH=589	0	0	0	0	0	1	0	0			AT1G53645.1	hydroxyproline-rich glycoprotein family protein | chr1:20026434-20028587 REVERSE LENGTH=523	0	2	0	3	1	3			AT5G13430.1	Ubiquinol-cytochrome C reductase iron-sulfur subunit | chr5:4308431-4310022 REVERSE LENGTH=274	1	1	1	0			AT5G26742.2	AT5G26742.2 | Symbols: emb1138 | DEAD box RNA helicase (RH3) | chr5:9285540-9288871 REVERSE LENGTH=748	12	9	11	10	12
AT5G47690.3	binding | chr5:19317899-19327014 FORWARD LENGTH=1607	5	10			AT4G11820.2	MVA1, FKP1 | hydroxymethylglutaryl-CoA synthase / HMG-CoA synthase / 3-hydroxy-3-methylglutaryl coenzyme A synthase | chr4:7109124-7111901 REVERSE LENGTH=461	23	21			AT2G07640.1	NAD(P)-binding Rossmann-fold superfamily protein | chr2:3220739-3221422 FORWARD LENGTH=156	0	0	0	0	0	1	0	0			AT1G53310.1	ATPPC3, PPC3 | phosphoenolpyruvate carboxylase 3 | chr3:5025584-5029476 FORWARD LENGTH=968	0	1	0	6	1	1			AT5G13120.1	ATCYP20-2, CYP20-2 | cyclophilin 20-2 | chr5:4162714-4164720 REVERSE LENGTH=259	1	1	0	0			AT5G26730.1	AT5G26730.1 | Symbols: | Fasciclin-like arabinogalactan family protein | chr5:9300422-9301990 FORWARD LENGTH=268	3	4	2	1	1
AT5G47190.1	Ribosomal protein L19 family protein | chr5:19164432-19166064 REVERSE LENGTH=229	8	10			AT3G22220.1	hAT transposon superfamily | chr3:7839808-7842358 REVERSE LENGTH=761	7	21			AT1G67930.1	Golgi transport complex protein-related | chr1:25474218-25477332 REVERSE LENGTH=832	0	0	0	2	0	1	0	0			AT1G47250.1	PAF1, ATPSM30, ARS5 | proteasome alpha subunit F1 | chr5:17159270-17160975 REVERSE LENGTH=278	0	1	0	2	1	1			AT5G12240.1	unknown protein; Has 1807 Blast hits to 1807 proteins in 277 species: Archae - 0; Bacteria - 0; Metazoa - 736; Fungi - 347; Plants - 385; Viruses - 0; Other Eukaryotes - 339 (source: NCBI BLink). | chr5:3959120-3960777 REVERSE LEN	1	1	1	1			AT5G26710.1	AT5G26710.1 | Symbols: | Glutamyl/glutaminyl-tRNA synthetase, class Ic | chr5:9305673-9308247 FORWARD LENGTH=719	22	30	20	26	30
AT5G47010.1	UPF1, LBA1, ATUPF1 | RNA helicase, putative | chr5:19072009-19078856 FORWARD LENGTH=1254	13	10			AT3G18035.1	HON4 | winged-helix DNA-binding transcription factor family protein | chr3:6169384-6171558 REVERSE LENGTH=480	17	21			AT1G60640.1	unknown protein; Has 42416 Blast hits to 22533 proteins in 1340 species: Archae - 32; Bacteria - 6461; Metazoa - 16431; Fungi - 3749; Plants - 1747; Viruses - 284; Other Eukaryotes - 13712 (source: NCBI BLink). | chr1:22337534-223	0	0	0	0	0	1	0	0			AT1G32580.1	plastid developmental protein DAG, putative | chr1:11784108-11785430 FORWARD LENGTH=229	0	0	0	0	1	0			AT5G12140.1	ATCYS1, CYS1 | cystatin-1 | chr5:3923295-3923936 REVERSE LENGTH=101	1	1	2	2			AT5G26667.1	AT5G26667.1 | Symbols: PYR6 | P-loop containing nucleoside triphosphate hydrolases superfamily protein | chr5:9276659-9277788 FORWARD LENGTH=208	6	5	5	4	4
AT5G43990.2	SUVR2, SDG18 | SET-domain containing protein lysine methyltransferase family protein | chr5:17698454-17701733 FORWARD LENGTH=740	14	10			AT3G16950.2	LPD1, ptlpd1 | lipoamide dehydrogenase 1 | chr3:5786508-5790383 REVERSE LENGTH=623	6	21			AT1G53900.1;AT1G53880.1	Eukaryotic translation initiation factor 2B (eIF-2B) family protein | chr1:20115069-20118269	0	0	0	0	0	1	0	0			AT1G31330.1	PSAF | photosystem I subunit F | chr1:11215011-11215939 REVERSE LENGTH=221	0	0	0	3	1	1			AT5G11720.1	Glycosyl hydrolases family 31 protein | chr5:3776840-3780025 FORWARD LENGTH=902	1	0	1	1			AT5G26600.2	AT5G26600.2 | Symbols: | Pyridoxal phosphate (PLP)-dependent transferases superfamily protein | chr5:9377455-9378882 FORWARD LENGTH=475	1	0	3	0	0
AT5G36880.2	ACS | acetyl-CoA synthetase | chr5:14534961-14540296 REVERSE LENGTH=743	10	10			AT3G14310.1	ATPME3, PME3 | pectin methylesterase 3 | chr3:4772214-4775095 REVERSE LENGTH=592	21	21			AT1G31812.1	ACBP6, ACBP | acyl-CoA-binding protein 6 | chr1:11411132-11412099 REVERSE LENGTH=92	0	0	0	2	0	1	0	0			AT1G30470.1	SIT4 phosphatase-associated family protein | chr1:10779423-10786415 FORWARD LENGTH=811	0	0	0	0	1	0			AT5G11480.1	P-loop containing nucleoside triphosphate hydrolases superfamily protein | chr5:3669350-3671471 REVERSE LENGTH=318	1	0	2	1			AT5G26570.1	AT5G26570.1 | Symbols: PWD, OK1, ATGWD3 | catalytics;carbohydrate kinases;phosphoglucan, water dikinases | chr5:9261580-9267526 FORWARD LENGTH=1196	9	1	1	3	4
AT5G26360.1	TCP-1/cpn60 chaperonin family protein | chr5:9255561-9258891 REVERSE LENGTH=555	15	10			AT3G12110.1	ACT11 | actin-11 | chr3:3858116-3859609 FORWARD LENGTH=377	11	21			AT1G26340.1	B5 #6, ATCB5-A, CB5-A | cytochrome B5 isoform A | chr1:9113992-9114755 FORWARD LENGTH=135	0	0	0	3	0	1	0	0			AT1G27540.1	Protein of unknown function (DUF295) | chr1:9589933-9591075 REVERSE LENGTH=364	0	0	0	0	1	0			AT5G11240.1	transducin family protein / WD-40 repeat family protein | chr5:3582949-3586782 FORWARD LENGTH=615	1	2	0	0			AT5G26360.1	AT5G26360.1 | Symbols: | TCP-1/cpn60 chaperonin family protein | chr5:9255561-9258891 REVERSE LENGTH=555	37	37	41	39	38
AT5G22650.1	HD2B, HDT02, HDT2, ATHD2B, HDA4, HD2, ATHD2 | histone deacetylase 2B | chr5:7534120-7536054 FORWARD LENGTH=306	3	10			AT3G07100.1	ERMO2, SEC24A | Sec23/Sec24 protein transport family protein | chr3:2245689-2250077 REVERSE LENGTH=1038	17	21			AT1G23960.1	Protein of unknown function (DUF626) | chr1:8478627-8480006 REVERSE LENGTH=302	0	0	0	0	0	1	0	0			AT1G26910.1	RPL10B | Ribosomal protein L16p/L10e family protein | chr1:9321709-9322813 FORWARD LENGTH=221	0	0	0	0	1	0			AT5G11040.1	TRS120, AtTRS120 | TRS120 | chr5:3495332-3500610 FORWARD LENGTH=1186	1	8	5	5			AT5G26210.1	AT5G26210.1 | Symbols: AL4 | alfin-like 4 | chr5:9158566-9160221 REVERSE LENGTH=255;AT5G20510.1 | Symbols: AL5 | alfin-like 5 | chr5:6939991-6942846 REVERSE LENGTH=260	1	2	1	2	2
AT5G22330.1	ATTIP49A, RIN1 | P-loop containing nucleoside triphosphate hydrolases superfamily protein | chr5:7391026-7394071 REVERSE LENGTH=458	6	10			AT3G05590.1	RPL18 | ribosomal protein L18 | chr3:1621511-1622775 FORWARD LENGTH=187	10	21			AT1G06730.1	pfkB-like carbohydrate kinase family protein | chr1:2067633-2070049 FORWARD LENGTH=488	0	0	0	0	0	1	0	0			AT1G21750.1	ATPDIL1-1, ATPDI5, PDI5, PDIL1-1 | PDI-like 1-1 | chr1:7645767-7648514 FORWARD LENGTH=501	0	0	0	8	1	3			AT5G10170.1	ATMIPS2, MIPS2, ATIPS2 | myo-inositol-1-phosphate synthase 2 | chr2:9451901-9453938 REVERSE LENGTH=510;AT4G39800.1	1	0	1	1			AT5G26000.1	AT5G26000.1 | Symbols: TGG1, BGLU38 | thioglucoside glucohydrolase 1 | chr5:9079678-9082347 REVERSE LENGTH=541	47	59	37	51	76
AT5G22010.1	AtRFC1, RFC1 | replication factor C1 | chr5:7280632-7287037 REVERSE LENGTH=956	6	10			AT2G30110.1	ATUBA1, MOS5, UBA1 | ubiquitin-activating enzyme 1 | chr2:12852632-12857369 REVERSE LENGTH=1080	23	21			AT2G13440.1	glucose-inhibited division family A protein | chr2:5593270-5598296 REVERSE LENGTH=723	0	1	0	0	0	1	1	0			AT1G20450.1	LTI29, LTI45, ERD10 | Dehydrin family protein | chr1:7088235-7089107 REVERSE LENGTH=260	0	0	0	2	1	0			AT5G09890.2	Protein kinase family protein | chr5:3085810-3088842 REVERSE LENGTH=516	1	0	0	1			AT5G25980.2	AT5G25980.2 | Symbols: TGG2, BGLU37 | glucoside glucohydrolase 2 | chr5:9072730-9075477 FORWARD LENGTH=547	39	44	36	41	59
AT5G19550.1	ASP2, AAT2 | aspartate aminotransferase 2 | chr5:6598201-6601597 FORWARD LENGTH=405	4	10			AT2G17870.1	ATCSP3, CSP3 | cold shock domain protein 3 | chr2:7764276-7765181 REVERSE LENGTH=301	19	21			AT1G73940.1	unknown protein; BEST Arabidopsis thaliana protein match is: unknown protein (TAIR:AT5G49410.2); Has 54 Blast hits to 54 proteins in 11 species: Archae - 0; Bacteria - 0; Metazoa - 0; Fungi - 0; Plants - 54; Viruses - 0; Other Euk	0	1	0	0	0	1	1	0			AT1G17470.1	P-loop containing nucleoside triphosphate hydrolases superfamily protein | chr1:27354161-27356543 FORWARD	0	1	0	0	1	1			AT5G09550.1	ATGDI1, AT-GDI1, GDI1 | guanosine nucleotide diphosphate dissociation inhibitor 1 | c	1	1	2	1			AT5G25780.1	AT5G25780.1 | Symbols: EIF3B-2, EIF3B, ATEIF3B-2 | eukaryotic translation initiation factor 3B-2 | chr5:8973420-8976758 REVERSE LENGTH=714	5	6	8	6	3
AT5G16050.1	GRF5, GF14 UPSILON | general regulatory factor 5 | chr5:5244008-5245402 REVERSE LENGTH=268	6	10			AT2G16950.1	TRN1, ATTRN1 | transportin 1 | chr2:7353939-7360637 FORWARD LENGTH=895	12	21			AT5G18810.1	SCL28, At-SCL28 | SC35-like splicing factor 28 | chr5:6268925-6271158 REVERSE LENGTH=236	0	1	0	0	0	1	0	0			AT1G16740.1	Ribosomal protein L20 | chr1:5727773-5728950 FORWARD LENGTH=126	0	1	0	0	1	3			AT5G09450.1	Tetratricopeptide repeat (TPR)-like superfamily protein | chr5:2941864-2943324 FORWARD LENGTH=409	1	2	0	0			AT5G25757.1	AT5G25757.1 | Symbols: | RNA polymerase I-associated factor PAF67 | chr5:8965515-8967460 REVERSE LENGTH=514;AT5G25754.1 | Symbols: | RNA polymerase I-associated factor PAF67 | chr5:8953564-8955511 FORWARD LENGTH=514	16	16	18	17	19
AT5G14240.1	Thioredoxin superfamily protein | chr5:4596223-4597568 REVERSE LENGTH=256	12	10			AT1G24020.1	MLP423 | MLP-like protein 423 | chr1:8500653-8501458 REVERSE LENGTH=155	17	21			AT3G55480.2	PAT2 | protein affected traf&#64257;cking 2 | chr3:20566372-20571171 REVERSE LENGTH=1115	0	1	0	1	0	1	0	0			AT1G14830.1	ADL1C, ADL5, DRP1C, DL1C | DYNAMIN-like 1C | chr1:5107699-5111470 REVERSE LENGTH=614	0	1	0	0	1	1			AT5G08620.1	STRS2, ATRH25 | DEA(D/H)-box RNA helicase family protein | chr5:2794540-2797548 FORWARD LENGTH=563	1	1	0	0			AT5G25150.1	AT5G25150.1 | Symbols: TAF5 | TBP-associated factor 5 | chr5:8677117-8682058 FORWARD LENGTH=669	0	0	1	0	0
AT5G09900.3	EMB2107, RPN5A, MSA | 26S proteasome regulatory subunit, putative (RPN5) | chr5:3089406-3092434 REVERSE LENGTH=462	6	10			AT1G19520.1	NFD5 | pentatricopeptide (PPR) repeat-containing protein | chr1:6760032-6762581 FORWARD LENGTH=725	26	21			AT2G31370.3	Basic-leucine zipper (bZIP) transcription factor family protein | chr2:13379448-13381072 FORWARD LENGTH=398	0	1	0	2	0	1	0	0			AT1G10290.1	ADL6, DRP2A | dynamin-like protein 6 | chr1:3370774-3377120 FORWARD LENGTH=914	0	3	0	0	1	0			AT5G08570.1	Pyruvate kinase family protein | chr5:2778433-2780300 FORWARD LENGTH=510	1	2	1	4			AT5G25090.1	AT5G25090.1 | Symbols: ENODL13, AtENODL13 | early nodulin-like protein 13 | chr5:8647117-8647755 REVERSE LENGTH=186	2	0	0	1	0
AT5G03300.1	ADK2 | adenosine kinase 2 | chr5:796573-798997 FORWARD LENGTH=345	7	10			AT1G05460.1	SDE3 | P-loop containing nucleoside triphosphate hydrolases superfamily protein | chr1:1601357-1604658 REVERSE LENGTH=1002	18	21			AT2G02880.1	mucin-related | chr2:841303-843151 FORWARD LENGTH=314	0	1	0	0	0	1	0	0			AT1G09210.1	CRT1b, AtCRT1b | calreticulin 1b | chr1:2973217-2976655 REVERSE LENGTH=424	0	1	0	8	1	2			AT5G08565.1	Transcription initiation Spt4-like protein | chr5:2775964-2777154 FORWARD LENGTH=116	1	2	1	0			AT5G25070.1	AT5G25070.1 | Symbols: | unknown protein; FUNCTIONS IN: molecular_function unknown; INVOLVED IN: biological_process unknown; LOCATED IN: cellular_component unknown; EXPRESSED IN: 23 plant structures; EXPRESSED DURING: 13 growth stages; Has 1807 Blast hits	9	8	10	12	6
AT4G39680.1	SAP domain-containing protein | chr4:18414604-18416938 REVERSE LENGTH=633	2	10			ATCG00800.1	structural constituent of ribosome | chrC:82826-83482 REVERSE LENGTH=218	13	20			AT1G23800.1	ALDH2B7, ALDH2B | aldehyde dehydrogenase 2B7 | chr1:8412238-8414804 REVERSE LENGTH=534	0	1	0	1	0	1	0	0			AT1G09100.1	RPT5B | 26S proteasome AAA-ATPase subunit RPT5B | chr1:2936675-2939258 REVERSE LENGTH=423	0	0	0	0	1	0			AT5G08560.1	transducin family protein / WD-40 repeat family protein | chr5:2771104-2773827 REVERSE LENGTH=589	1	0	1	1			AT5G25060.1	AT5G25060.1 | Symbols: | RNA recognition motif (RRM)-containing protein | chr5:8634219-8639984 REVERSE LENGTH=946	3	11	6	7	5
AT4G37930.1	SHM1, STM, SHMT1 | serine transhydroxymethyltransferase 1 | chr4:17831891-17834742 REVERSE LENGTH=517	5	10			ATCG00770.1	RPS8 | ribosomal protein S8 | chrC:80068-80472 REVERSE LENGTH=134	19	20			AT5G21222.1	protein kinase family protein | chr5:7209422-7213700 FORWARD LENGTH=831	0	2	0	0	0	1	0	0			AT1G09020.1	SNF4, ATSNF4 | homolog of yeast sucrose nonfermenting 4 | chr1:2900149-2904212 REVERSE LENGTH=487	0	4	0	2	1	2			AT5G08120.1	MPB2C | movement protein binding protein 2C | chr5:2600743-2602678 REVERSE LENGTH=326	1	1	0	0			AT5G24840.1	AT5G24840.1 | Symbols: | tRNA (guanine-N-7) methyltransferase | chr5:8533897-8534652 REVERSE LENGTH=251	1	0	1	1	2
AT4G36130.1	Ribosomal protein L2 family | chr4:17097613-17098656 FORWARD LENGTH=258	12	10			AT5G65730.1	XTH6 | xyloglucan endotransglucosylase/hydrolase 6 | chr5:26299080-26300290 FORWARD LENGTH=292	16	20			AT3G25545.1	unknown protein; FUNCTIONS IN: molecular_function unknown; INVOLVED IN: biological_process unknown; LOCATED IN: cellular_component unknown; EXPRESSED IN: 23 plant structures; EXPRESSED DURING: 13 growth stages; Has 38 Blast hits t	0	2	0	1	0	1	0	0			AT1G07790.1	HTB4 | Histone superfamily pro	0	0	0	0	1	1			AT5G07510.1	GRP14, ATGRP14, GRP-4, ATGRP-4 | glycine-rich protein 14 | chr5:2377858-2378763 REVERSE LENGTH=193	1	1	1	0			AT5G24780.1	AT5G24780.1 | Symbols: VSP1, ATVSP1 | vegetative storage protein 1 | chr5:8507783-8508889 REVERSE LENGTH=270	29	23	20	32	32
AT4G33400.1	Vacuolar import/degradation, Vid27-related protein | chr4:16078189-16080410 REVERSE LENGTH=645	1	10			AT5G62270.2	FUNCTIONS IN: molecular_function unknown; INVOLVED IN: biological_process unknown; LOCATED IN: cellular_component unknown; BEST Arabidopsis thaliana protein match is: mucin-related (TAIR:AT2G02880.1). | chr5:25012227-25014486 FORW	21	20			AT1G01220.1	FKGP, AtFKGP | L-fucokinase/GDP-L-fucose pyrophosphorylase | chr1:91750-95552 FORWARD LENGTH=1055	0	0	0	2	14	0	0	0			AT1G03230.1	Eukaryotic aspartyl protease family protein | chr1:787143-788444 FORWARD LENGTH=433	0	1	0	3	1	1			AT5G07460.1	PMSR2, ATMSRA2 | peptidemethionine sulfoxide reductase 2 | chr5:2360844-2361885 REVERSE LENGTH=218	1	1	0	0			AT5G24770.1	AT5G24770.1 | Symbols: VSP2, ATVSP2 | vegetative storage protein 2 | chr5:8500713-8501844 REVERSE LENGTH=265	6	3	2	5	3
AT4G21280.2	PSBQ, PSBQA, PSBQ-1 | photosystem II subunit QA | chr4:11334446-11335587 FORWARD LENGTH=224	9	10			AT5G61170.1	Ribosomal protein S19e family protein | chr5:24611158-24612202 FORWARD LENGTH=143	20	20			AT2G33290.1	SUVH2, SDG3, ATSUVH2 | SU(VAR)3-9 homolog 2 | chr2:14110078-14112033 FORWARD LENGTH=651	0	0	0	2	12	0	0	0			AT1G01080.2	RNA-binding (RRM/RBD/RNP motifs) family protein | chr1:45503-46789 REVERSE LENGTH=294	0	0	0	0	1	2			AT5G05980.1	ATDFD, DFD, FPGS3 | DHFS-FPGS homolog D | chr3:20636785-20639395 FORWARD LENGTH=492	1	1	1	2			AT5G24710.1	AT5G24710.1 | Symbols: | Transducin/WD40 repeat-like superfamily protein | chr5:8459148-8467920 REVERSE LENGTH=1377	9	8	8	5	5
AT4G18480.1	CHLI1, CH42, CH-42, CHL11, CHLI-1 | P-loop containing nucleoside triphosphate hydrolases superfamily protein | chr4:10201897-10203361 REVERSE LENGTH=424	12	10			AT5G55230.2	MAP65-1 | microtubule-associated proteins 65-1 | chr5:22402716-22405182 FORWARD LENGTH=616	31	20			AT1G77550.1	tubulin-tyrosine ligases;tubulin-tyrosine ligases | chr1:29138490-29142965 REVERSE LENGTH=855	0	0	0	3	10	0	1	0			AT5G24300.1	SSI1, SSI, ATSS1 | Glycogen/starch synthases, ADP-glucose type | chr5:8266934-8270860 FORWARD LENGTH=652	1	0	0	1	1	2			AT5G05970.2	NEDD1 | Transducin/WD40 repeat-like superfamily protein | chr5:1795464-1799313 FORWARD LENGTH=782	1	0	1	1			AT5G24520.1	AT5G24520.1 | Symbols: TTG1, TTG, URM23, ATTTG1 | Transducin/WD40 repeat-like superfamily protein | chr5:8371708-8372733 REVERSE LENGTH=341	4	3	5	5	5
AT4G15900.1	PRL1 | pleiotropic regulatory locus 1 | chr4:9023775-9027443 FORWARD LENGTH=486	13	10			AT5G53480.1	ARM repeat superfamily protein | chr5:21714016-21716709 FORWARD LENGTH=870	9	20			AT1G48580.1	unknown protein; Has 91 Blast hits to 91 proteins in 40 species: Archae - 0; Bacteria - 0; Metazoa - 49; Fungi - 0; Plants - 28; Viruses - 0; Other Eukaryotes - 14 (source: NCBI BLink). | chr1:17958403-17960610 REVERSE LENGTH=454	0	0	0	0	8	0	0	0			AT5G09880.1	Splicing factor, CC1-like | chr5:3081646-3085179 REVERSE LENGTH=527	1	2	0	2	1	1			AT5G05270.1	Chalcone-flavanone isomerase family protein | chr5:1563492-1564827 FORWARD LENGTH=209	1	1	2	0			AT5G24490.1	AT5G24490.1 | Symbols: | 30S ribosomal protein, putative | chr5:8365690-8367178 FORWARD LENGTH=308	0	2	0	4	3
AT4G04640.1	ATPC1 | ATPase, F1 complex, gamma subunit protein | chr4:2350761-2351882 REVERSE LENGTH=373	8	10			AT5G47190.1	Ribosomal protein L19 family protein | chr5:19164432-19166064 REVERSE LENGTH=229	22	20			AT4G11860.1	Protein of unknown function (DUF544) | chr4:7134237-7138361 REVERSE LENGTH=682	0	0	0	1	7	0	0	0			AT5G05010.1	clathrin adaptor complexes medium subunit family protein | chr5:1477137-1479872 FORWARD LENGTH=527	1	4	0	3	1	1			AT5G05100.1	Single-stranded nucleic acid binding R3H protein | chr3:3372461-3374026 REVERSE LENGTH=333	1	0	0	0			AT5G24420.1	AT5G24420.1 | Symbols: PGL5 | 6-phosphogluconolactonase 5 | chr5:8336943-8337879 REVERSE LENGTH=252	10	11	15	16	12
AT3G55760.1	unknown protein; LOCATED IN: chloroplast stroma, chloroplast; EXPRESSED IN: 16 plant structures; EXPRESSED DURING: 10 growth stages; BEST Arabidopsis thaliana protein match is: unknown protein (TAIR:AT1G42430.2); Has 176 Blast hit	13	10			AT5G45620.1	Proteasome component (PCI) domain protein | chr5:18501590-18503868 FORWARD LENGTH=386	16	20			AT3G51780.1	ATBAG4, BAG4 | BCL-2-associated athanogene 4 | chr3:19207029-19208178 REVERSE LENGTH=269	0	0	0	1	6	0	0	0			AT5G02810.1	PRR7, APRR7 | pseudo-response regulator 7 | chr5:638283-641461 REVERSE LENGTH=727	1	4	0	0	1	0			AT5G05060.1	Cystatin/monellin superfamily protein | chr5:1494334-1494999 REVERSE LENGTH=172	1	1	0	0			AT5G24400.1	AT5G24400.1 | Symbols: EMB2024, PGL3 | NagB/RpiA/CoA transferase-like superfamily protein | chr5:8330532-8331784 REVERSE LENGTH=325	5	6	8	9	5
AT3G55440.1	ATCTIMC, TPI, CYTOTPI | triosephosphate isomerase | chr3:20553794-20556078 FORWARD LENGTH=254	10	10			AT5G35430.1	Tetratricopeptide repeat (TPR)-like superfamily protein | chr5:13662077-13665735 FORWARD LENGTH=786	4	20			AT1G22170.1	Phosphoglycerate mutase family protein | chr1:7826603-7828055 FORWARD LENGTH=334	0	0	1	0	5	0	0	0			AT4G35420.1	DRL1 | dihydroflavonol 4-reductase-like1 | chr4:16834091-16835611 REVERSE LENGTH=326	1	2	0	3	1	0			AT5G03455.1	CDC25, ARATH;CDC25, ACR2 | Rhodanese/Cell cycle control phosphatase superfamily protein | chr5:862592-863949 FORWARD LENGTH=146	1	3	0	4			AT5G24300.1	AT5G24300.1 | Symbols: SSI1, SSI, ATSS1 | Glycogen/starch synthases, ADP-glucose type | chr5:8266934-8270860 FORWARD LENGTH=652	1	4	4	7	6
AT3G12580.1	HSP70, ATHSP70 | heat shock protein 70 | chr3:3991487-3993689 REVERSE LENGTH=650	5	10			AT5G28060.1	Ribosomal protein S24e family protein | chr5:10069791-10070792 REVERSE LENGTH=133	17	20			AT4G08320.2	TPR8 | Tetratricopeptide repeat (TPR)-like superfamily protein | chr4:5252853-5254990 FORWARD LENGTH=427	0	0	0	1	5	0	0	0			AT4G19210.1	ATRLI2, RLI2 | RNAse l inhibitor protein 2 | chr4:10501906-10504776 FORWARD LENGTH=605	1	1	0	1	1	2			AT5G03370.1	acylphosphatase family | chr5:825798-827020 REVERSE LENGTH=171	1	0	0	0			AT5G23940.1	AT5G23940.1 | Symbols: EMB3009, PEL3, DCR | HXXXD-type acyl-transferase family protein | chr5:8076616-8079677 REVERSE LENGTH=484	6	3	5	6	4
AT3G04920.1	Ribosomal protein S24e family protein | chr3:1360989-1362065 FORWARD LENGTH=133	12	10			AT5G25757.1	RNA polymerase I-associated factor PAF67 | chr5:8953564-8955511 FORWARD LENGTH=514	20	20			AT2G36840.1	ACT-like superfamily protein | chr2:15451834-15453550 REVERSE LENGTH=410	0	0	0	2	5	0	0	0			AT4G17830.2	Peptidase M20/M25/M40 family protein | chr4:9915916-9918049 FORWARD LENGTH=445	1	2	0	1	1	0			AT5G03340.1	ATPase, AAA-type, CDC48 protein | chr3:19723416-19726489 FORWARD LENGTH=815	1	2	0	0			AT5G23900.1	AT5G23900.1 | Symbols: | Ribosomal protein L13e family protein | chr5:8064176-8065081 REVERSE LENGTH=206	0	0	1	1	0
AT3G01340.1	Transducin/WD40 repeat-like superfamily protein | chr3:127557-128465 REVERSE LENGTH=302	9	10			AT5G16960.1	Zinc-binding dehydrogenase family protein | chr5:5574537-5575884 REVERSE LENGTH=346	17	20			AT4G01870.1	tolB protein-related | chr4:808473-810431 REVERSE LENGTH=652	0	0	0	0	4	0	0	0			AT4G11260.1	ATSGT1B, ETA3, RPR1, EDM1, SGT1B | phosphatase-related | chr4:6851515-6853719 REVERSE LENGTH=358	1	1	0	1	1	0			AT5G02530.1	RNA-binding (RRM/RBD/RNP motifs) family protein | chr5:564332-565776 REVERSE LENGTH=292	1	2	0	1			AT5G23880.1	AT5G23880.1 | Symbols: EMB1265, CPSF100, ESP5, ATCPSF100 | cleavage and polyadenylation specificity factor 100 | chr5:8052550-8058147 FORWARD LENGTH=739	9	8	13	9	8
AT2G40290.1	Eukaryotic translation initiation factor 2 subunit 1 | chr2:16829030-16830889 REVERSE LENGTH=344	7	10			AT5G08690.1	ATP synthase alp	22	20			AT1G79830.4	GC5 | golgin candidate 5 | chr1:30028110-30033508 REVERSE LENGTH=976	0	0	0	1	4	0	0	0			AT4G04640.1	ATPC1 | ATPase, F1 complex, gamma subunit protein | chr4:2350761-2351882 REVERSE LENGTH=373	1	2	0	4	1	0			AT5G02280.1	SNARE-like superfamily protein | chr5:469377-470129 FORWARD LENGTH=141	1	0	1	2			AT5G23860.1	AT5G23860.1 | Symbols: TUB8 | tubulin beta 8 | chr5:8042962-8044528 FORWARD LENGTH=449	4	3	4	5	4
AT2G23350.1	PAB4, PABP4 | poly(A) binding protein 4 | chr2:9943209-9946041 FORWARD LENGTH=662	8	10			AT5G05010.1	clathrin adaptor complexes medium subunit family protein | chr5:1477137-1479872 FORWARD LENGTH=527	15	20			AT1G64970.1	G-TMT, TMT1, VTE4 | gamma-tocopherol methyltransferase | chr1:24134337-24135993 REVERSE LENGTH=348	0	0	0	0	4	0	0	0			AT3G61430.1	PIP1B, TMP-A, ATHH2, PIP1;2 | plasma membrane intrinsic protein 1B | chr2:18910450-18911744 FORWARD	1	1	0	0	1	1			AT5G01650.2	Tautomerase/MIF superfamily protein | chr5:243067-244033 REVERSE LENGTH=122	1	5	0	6			AT5G23740.1	AT5G23740.1 | Symbols: RPS11-BETA | ribosomal protein S11-beta | chr5:8008251-8009330 REVERSE LENGTH=159	1	1	4	3	1
AT2G02560.1	CAND1, ATCAND1, ETA2, TIP120, HVE | cullin-associated and neddylation dissociated | chr2:690345-697342 FORWARD LENGTH=1219	2	10			AT5G02240.1	NAD(P)-binding Rossmann-fold superfamily protein | chr5:451502-452984 FORWARD LENGTH=253	28	20			AT4G10570.1	UBP9 | ubiquitin-specific protease 9 | chr4:6523657-6528058 REVERSE LENGTH=923	0	0	2	1	3	0	1	0			AT3G26420.1	ATRZ-1A | RNA-binding (RRM/RBD/RNP motifs) family protein with retrovirus zinc finger-like domain | chr3:9671953-9673055 FORWARD LENGTH=245	1	1	0	1	1	1			AT5G01530.1	LHCB4.1 | light harvesting complex photosystem II | chr5:209084-210243 FORWARD LENGTH=290	1	3	1	1			AT5G23580.1	AT5G23580.1 | Symbols: CDPK9, ATCDPK9, CPK12, ATCPK12 | calmodulin-like domain protein kinase 9 | chr5:7950388-7952433 REVERSE LENGTH=490	1	0	0	1	1
AT1G69830.1	ATAMY3, AMY3 | alpha-amylase-like 3 | chr1:26288518-26293003 REVERSE LENGTH=887	13	10			AT4G38740.1	ROC1 | rotamase CYP 1 | chr4:18083620-18084138 REVERSE LENGTH=172	21	20			AT1G56590.1	ZIP4 | Clathrin adaptor complexes medium subunit family protein | chr1:21202250-21204697 REVERSE LENGTH=415	0	0	1	1	3	0	0	0			AT3G18790.1	FUNCTIONS IN: molecular_function unknown; INVOLVED IN: biological_process unknown; LOCATED IN: chloroplast; EXPRESSED IN: 22 plant structures; EXPRESSED DURING: 13 growth stages; CONTAINS InterPro DOMAIN/s: Isy1-like splicing (Int	1	3	0	2	1	1			AT4G39970.1	Haloacid dehalogenase-like hydrolase (HAD) superfamily protein | chr4:18536678-18538429 REVERSE LENGTH=316	1	0	0	0			AT5G23540.1	AT5G23540.1 | Symbols: | Mov34/MPN/PAD-1 family protein | chr5:7937772-7939339 FORWARD LENGTH=308	10	11	10	9	9
AT1G68560.1	ATXYL1, XYL1, TRG1 | alpha-xylosidase 1 | chr1:25734435-25737897 REVERSE LENGTH=915	6	10			AT4G37510.1	Ribonuclease III family protein | chr4:17626259-17628854 REVERSE LENGTH=537	17	20			AT1G50030.1	TOR | target of rapamycin | chr1:18522626-18539619 REVERSE LENGTH=2481	0	0	1	3	3	0	0	0			AT3G15980.5	Coatomer, beta subunit | chr3:5412015-5418313 REVERSE LENGTH=930	1	1	0	1	1	1			AT4G37925.1	NDH-M | subunit NDH-M of NAD(P)H:plastoquinone dehydrogenase complex | chr4:17830748-17831485 REVERSE LENGTH=217	1	1	1	2			AT5G23250.1	AT5G23250.1 | Symbols: | Succinyl-CoA ligase, alpha subunit | chr5:7830460-7832491 FORWARD LENGTH=341	1	0	0	0	0
AT1G67680.1	SRP72 RNA-binding domain | chr1:25365962-25368464 REVERSE LENGTH=664	11	10			AT4G29010.1	AIM1 | Enoyl-CoA hydratase/isomerase family | chr4:14297312-14302016 REVERSE LENGTH=721	22	20			AT2G31200.1	ADF6, ATADF6 | actin depolymerizing factor 6 | chr2:13294171-13294948 FORWARD LENGTH=146	0	1	1	2	3	0	1	0			AT3G14420.1	Aldolase-type TIM barrel family protein | chr3:4821804-4823899 FORWARD LENGTH=367	1	2	0	10	1	0			AT4G37590.1	NPY5 | Phototropic-responsive NPH3 family protein | chr4:17663080-17665299 REVERSE LENGTH=580	1	1	1	1			AT5G23140.1	AT5G23140.1 | Symbols: CLPP2, NCLPP7 | nuclear-encoded CLP protease P7 | chr5:7783811-7784826 FORWARD LENGTH=241	5	5	5	5	6
AT1G63660.1	GMP synthase (glutamine-hydrolyzing), putative / glutamine amidotransferase, putative | chr1:23604127-23607080 REVERSE LENGTH=534	6	10			AT4G28470.1	RPN1B, ATRPN1B | 26S proteasome regulatory subunit S2 1B | chr4:14067082-14072357 REVERSE LENGTH=891	11	20			AT1G06070.1	Basic-leucine zipper (bZIP) transcription factor family protein | chr1:1835201-1837116 REVERSE LENGTH=423	0	1	1	1	3	0	0	0			AT3G04470.1	Ankyrin repeat family protein | chr3:1189841-1191853 REVERSE LENGTH=640	1	3	0	0	1	2			AT4G36960.1	RNA-binding (RRM/RBD/RNP motifs) family protein | chr4:17427349-17429589 FORWARD LENGTH=379	1	0	2	1			AT5G22880.1	AT5G22880.1 | Symbols: H2B, HTB2 | histone B2 | chr5:7652130-7652567 REVERSE LENGTH=145;AT3G46030.1 | Symbols: HTB11 | Histone superfamily protein | chr3:16913614-16914051 REVERSE LENGTH=145;AT1G07790.1 | Symbols: HTB1 | Histone superfamily protein | chr1:	2	1	1	2	2
AT1G21750.1	ATPDIL1-1, ATPDI5, PDI5, PDIL1-1 | PDI-like 1-1 | chr1:7645767-7648514 FORWARD LENGTH=501	3	10			AT4G20050.1	QRT3 | Pectin lyase-like superfamily protein | chr4:10849911-10852090 REVERSE LENGTH=481	22	20			AT5G26860.1;AT3G05790.1	LON_ARA_ARA, LON1 | lon protease 1 | chr5:9451183-9456631 FORWARD LENGTH=940	0	0	0	4	3	0	1	0			AT2G19480.1	NFA02, NFA2, NAP1;2 | nucleosome assembly protein 1;2 | chr2:8438601-8441040 FORWARD LENGTH=379	1	2	0	7	1	0			AT4G36630.1	EMB2754 | Vacuolar sorting protein 39 | chr4:17272088-17276524 REVERSE LENGTH=1000	1	3	0	4			AT5G22800.1	AT5G22800.1 | Symbols: EMB86, EMB1030, EMB263 | Alanyl-tRNA synthetase, class IIc | chr5:7616221-7619961 REVERSE LENGTH=978	1	2	4	5	5
AT1G20630.1	CAT1 | catalase 1 | chr1:7146812-7149609 FORWARD LENGTH=492	4	10			AT4G14160.1	Sec23/Sec24 protein transport family protein | chr4:8167574-8173026 FORWARD LENGTH=773	20	20			AT1G76990.1	ACR3 | ACT domain repeat 3 | chr1:28933387-28935179 FORWARD LENGTH=453	0	0	0	1	3	0	1	0			AT2G07698.1	ATP1 | ATP synthase subunit 1 | chrM:302166-303689 REVERSE LENGTH=507	1	1	0	8	1	2			AT4G34830.1	MRL1 | Pentatricopeptide repeat (PPR) superfamily protein | chr4:16599976-16605994 REVERSE LENGTH=1089	1	2	1	0			AT5G22780.1	AT5G22780.1 | Symbols: | Adaptor protein complex AP-2, alpha subunit | chr5:7590100-7597828 REVERSE LENGTH=1013	10	10	8	8	10
AT1G17880.1	BTF3, ATBTF3 | basic transcription factor 3 | chr1:6152572-6153425 REVERSE LENGTH=165	9	10			AT4G02930.1	GTP binding Elongation factor Tu family protein | chr4:1295751-1298354 REVERSE LENGTH=454	19	20			AT5G26600.2	Pyridoxal phosphate (PLP)-dependent transferases superfamily protein | chr5:9377455-9378882 FORWARD LENGTH=475	0	0	0	0	3	0	0	0			AT1G79850.1	RPS17, CS17, PRPS17 | ribosomal protein S17 | chr1:30041473-30041922 REVERSE LENGTH=149	1	1	0	2	1	1			AT4G34270.1	TIP41-like family protein | chr4:16404138-16406153 REVERSE LENGTH=290	1	0	1	0			AT5G22770.1	AT5G22770.1 | Symbols: alpha-ADR | alpha-adaptin | chr5:7579844-7588026 REVERSE LENGTH=1012	0	1	0	2	2
AT1G09310.1	Protein of unknown function, DUF538 | chr1:3009109-3009648 FORWARD LENGTH=179	8	10			AT4G01370.1	ATMPK4, MPK4 | MAP kinase 4 | chr4:567219-568889 FORWARD LENGTH=376	17	20			AT4G09160.1	SEC14 cytosolic factor family protein / phosphoglyceride transfer family protein | chr4:5839761-5842158 FORWARD LENGTH=668	0	0	0	1	3	0	0	0			AT1G79440.1	ALDH5F1, SSADH1, SSADH | aldehyde dehydrogenase 5F1 | chr1:29882525-29887275 REVERSE LENGTH=528	1	0	0	2	1	0			AT4G34260.1	FUC95A | 1,2-alpha-L-fucosidases | chr4:16398130-16401591 FORWARD LENGTH=843	1	1	0	0			AT5G22650.1	AT5G22650.1 | Symbols: HD2B, HDT02, HDT2, ATHD2B, HDA4, HD2, ATHD2 | histone deacetylase 2B | chr5:7534120-7536054 FORWARD LENGTH=306	6	6	5	3	6
AT1G04690.1	KAB1, KV-BETA1 | potassium channel beta subunit 1 | chr1:1313662-1315420 FORWARD LENGTH=328	6	10			AT3G59480.1	pfkB-like carbohydrate kinase family protein | chr3:21983103-21984440 FORWARD LENGTH=326	20	20			AT2G38580.1	Mitochondrial ATP synthase D chain-related protein | chr2:16138838-16142371 FORWARD LENGTH=482	0	0	0	3	3	0	0	0			AT1G69200.1	FLN2 | fructokinase-like 2 | chr1:26016018-26018365 FORWARD LENGTH=616	1	0	0	3	1	0			AT4G33865.1	Riboso	1	0	1	0			AT5G22640.1	AT5G22640.1 | Symbols: emb1211 | MORN (Membrane Occupation and Recognition Nexus) repeat-containing protein | chr5:7529423-7533641 FORWARD LENGTH=871	1	1	0	1	1
AT5G64370.1	BETA-UP, PYD3 | beta-ureidopropionase | chr5:25739264-25741031 FORWARD LENGTH=408	6	9			AT3G57410.1	VLN3, ATVLN3 | villin 3 | chr3:21243615-21249809 REVERSE LENGTH=965	18	20			AT2G03550.1	alpha/beta-Hydrolases superfamily protein | chr2:1077080-1078018 FORWARD LENGTH=312	0	0	0	0	3	0	0	0			AT1G68540.1	NAD(P)-binding Rossmann-fold superfamily protein | chr1:25720066-25721282 FORWARD LENGTH=321	1	5	0	4	1	2			AT4G33640.1	unknown protein; Has 30201 Blast hits to 17322 proteins in 780 species: Archae - 12; Bacteria - 1396; Metazoa - 17338; Fungi - 3422; Plants - 5037; Viruses - 0; Other Eukaryotes - 2996 (source: NCBI BLink). | chr4:16159727-1616021	1	1	1	0			AT5G22580.1	AT5G22580.1 | Symbols: | Stress responsive A/B Barrel Domain | chr5:7502709-7503137 FORWARD LENGTH=111	3	4	6	6	8
AT5G64350.1	FKBP12, ATFKBP12 | FK506-binding protein 12 | chr5:25734810-25735990 REVERSE LENGTH=112	7	9			AT3G56490.1	HIT3, HINT1 | HIS triad family protein 3 | chr3:20941532-20943129 FORWARD LENGTH=147	16	20			AT1G28120.1	CONTAINS InterPro DOMAIN/s: Ovarian tumour, otubain (InterPro:IPR003323), Ubiquitin thioesterase Otubain (InterPro:IPR016615), Peptidase C65, otubain (InterPro:IPR019400); Has 413 Blast hits to 411 proteins in 139 species: Archae	0	0	0	1	3	0	0	0			AT1G66200.3	GSR2, GLN1;2 | glutamine synthase clone F11 | chr1:24655520-24657520 REVERSE LENGTH=365	1	0	0	1	1	1			AT4G33580.2	ATBCA5, BCA5 | beta carbonic anhydrase 5 | chr4:16139406-16141363 FORWARD LENGTH=302	1	1	1	1			AT5G22510.1	AT5G22510.1 | Symbols: INV-E, At-A/N-InvE | alkaline/neutral invertase | chr5:7474974-7477479 REVERSE LENGTH=617	15	12	11	11	9
AT5G63860.1	UVR8 | Regulator of chromosome condensation (RCC1) family protein | chr5:25554821-25558587 REVERSE LENGTH=440	5	9			AT3G53750.1	ACT1, AAc1 | actin 1 | chr2:15779761-15781241 FORWARD LENGTH=377	11	20			AT1G16460.2	ATRDH2, ATMST2, MST2, ST2, STR2, RDH2 | rhodanese homologue 2 | chr1:5619848-5622481 REVERSE LENGTH=342	0	0	0	0	3	0	0	0			AT1G15130.1	Endosomal targeting BRO1-like domain-containing protein | chr1:5206217-5209848 REVERSE LENGTH=846	1	1	0	0	1	0			AT4G33540.1	metallo-beta-lactamase family protein | chr4:16130882-16133678 FORWARD LENGTH=355	1	1	3	1			AT5G22440.1	AT5G22440.1 | Symbols: | Ribosomal protein L1p/L10e family | chr5:7435328-7436486 REVERSE LENGTH=217	0	1	0	0	1
AT5G62300.1	Ribosomal protein S10p/S20e family protein | chr3:16471606-16472312 REVERSE LENGTH=124	6	9			AT3G51800.2	ATG2, EBP1, ATEBP1 | metallopeptidase M24 family protein | chr3:19211261-19213568 REVERSE LENGTH=401	17	20			AT1G01630.1	Sec14p-like phosphatidylinositol transfer family protein | chr1:229206-230675 FORWARD LENGTH=255	0	0	0	1	3	0	0	0			AT1G06670.1	NIH | nuclear DEIH-boxhelicase | chr1:2040567-2047333 FORWARD LENGTH=1576	1	3	0	0	1	2			AT4G33510.1	DHS2 | 3-deoxy-d-arabino-heptulosonate 7-phosphate synthase | chr4:16116496-16118549 FORWARD LENGTH=507	1	1	0	0			AT5G22330.1	AT5G22330.1 | Symbols: ATTIP49A, RIN1 | P-loop containing nucleoside triphosphate hydrolases superfamily protein | chr5:7391026-7394071 REVERSE LENGTH=458	4	5	5	2	4
AT5G54900.1	ATRBP45A, RBP45A | RNA-binding protein 45A | chr5:22295412-22298126 FORWARD LENGTH=387	4	9			AT3G44110.1	ATJ3, ATJ | DNAJ homologue 3 | chr3:15869115-15871059 REVERSE LENGTH=420	22	20			AT5G66200.1	ARO2 | armadillo repeat only 2 | chr5:26453648-26455603 REVERSE LENGTH=651	0	1	0	0	3	0	1	0			AT3G44300.1	NIT2, AtNIT2 | nitrilase 2 | chr3:15983351-15985172 FORWARD LENGTH=339	0	1	6	6	0	0			AT4G33480.1	unknown protein; FUNCTIONS IN: molecular_function unknown; INVOLVED IN: biological_process unknown; LOCATED IN: chloroplast; EXPRESSED IN: 22 plant structures; EXPRESSED DURING: 13 growth stages; CONTAINS InterPro DOMAIN/s: Protei	1	0	0	1			AT5G22300.1	AT5G22300.1 | Symbols: NIT4, AtNIT4 | nitrilase 4 | chr5:7379401-7381764 FORWARD LENGTH=355	0	1	1	0	1
AT5G54160.1	ATOMT1, OMT1 | O-methyltransferase 1 | chr5:21982075-21984167 FORWARD LENGTH=363	5	9			AT3G16470.1	JR1 | Mannose-binding lectin superfamily protein | chr3:5596096-5597709 REVERSE LENGTH=451	14	20			AT1G69680.1	Mog1/PsbP/DUF1795-like photosystem II reaction center PsbP family protein | chr1:26205148-26206568 FORWARD LENGTH=202	0	1	0	0	3	0	1	0			AT5G54900.1	ATRBP45A, RBP45A | RNA-binding protein 45A | chr5:22295412-22298126 FORWARD LENGTH=387	0	4	4	3	0	0			AT4G33355.1	Bifunctional inhibitor/lipid-transfer protein/seed storage 2S albumin superfamily protein | chr4:16067097-16067568 FORWARD LENGTH=119	1	1	1	2			AT5G22110.1	AT5G22110.1 | Symbols: ATDPB2, CYL2, DPB2 | DNA polymerase epsilon subunit B2 | chr5:7331071-7334178 REVERSE LENGTH=526	1	3	0	1	3
AT5G49930.1	emb1441 | zinc knuckle (CCHC-type) family protein | chr5:20308260-20312736 REVERSE LENGTH=1080	5	9			AT3G10850.1	GLX2-2, GLY2 | Metallo-hydrolase/oxidoreductase superfamily protein | chr3:3397756-3399522 REVERSE LENGTH=258	23	20			AT2G41900.1	CCCH-type zinc finger protein with ARM repeat domain | chr2:17491352-17493502 FORWARD LENGTH=716	0	5	6	0	2	0	0	0			AT4G11010.1	NDPK3 | nucleoside diphosphate kinase 3 | chr4:6732780-6734298 REVERSE LENGTH=238	0	3	4	7	0	2			AT4G32915.1	FUNCTIONS IN: molecular_function unknown; INVOLVED IN: regulation of translational fidelity; LOCATED IN: chloroplast; EXPRESSED IN: 22 plant structures; EXPRESSED DURING: 13 growth stages; CONTAINS InterPro DOMAIN/s: Glu-tRNAGln a	1	1	0	3			AT5G22060.1	AT5G22060.1 | Symbols: ATJ2, J2 | DNAJ homologue 2 | chr5:7303798-7305668 REVERSE LENGTH=419	2	4	1	2	3
AT5G44500.1	smB | small nuclear ribonucleoprotein associated protein B | chr4:11022843-11023616 REVERSE LENGTH=257	9	9			AT2G32080.1	PUR ALPHA-1 | purin-rich alpha 1 | chr2:13642716-13644036 REVERSE LENGTH=296	20	20			AT3G50270.1	HXXXD-type acyl-transferase family protein | chr3:18635926-18637278 FORWARD LENGTH=450	0	1	2	2	2	0	1	0			AT4G02480.1	AAA-type ATPase family protein | chr4:1082082-1088680 REVERSE LENGTH=1265	0	0	4	5	0	0			AT4G32910.1	CONTAINS InterPro DOMAIN/s: Nuclear pore complex protein, Nucleoporin Nup85-like (InterPro:IPR011502); Has 30201 Blast hits to 17322 proteins in 780 species: Archae - 12; Bacteria - 1396; Metazoa - 17338; Fungi - 3422; Plants - 50	1	1	0	1			AT5G22040.1	AT5G22040.1 | Symbols: | unknown protein; Has 30201 Blast hits to 17322 proteins in 780 species: Archae - 12; Bacteria - 1396; Metazoa - 17338; Fungi - 3422; Plants - 5037; Viruses - 0; Other Eukaryotes - 2996 (source: NCBI BLink). | chr5:7297154-7298363	3	3	1	1	0
AT5G42190.1	ASK2, SKP1B | E3 ubiquitin ligase SCF complex subunit SKP1/ASK1 family protein | chr5:16854495-16855516 REVERSE LENGTH=171	5	9			AT2G24200.1	Cytosol aminopeptidase family protein | chr2:10287017-10289450 REVERSE LENGTH=520	15	20			AT4G31160.1	DCAF1 | DDB1-CUL4 associated factor 1 | chr4:15145936-15152939 FORWARD LENGTH=1883	0	1	2	3	2	0	0	0			AT2G18110.1	Translation elongation factor EF1B/ribosomal protein S6 family protein | chr2:7872636-7873713 FORWARD LENGTH=231	0	7	4	5	0	2			AT4G32770.1	VTE1, ATSDX1 | tocopherol cyclase, chloroplast / vitamin E deficient 1 (VTE1) / sucrose export defective 1 (SXD1) | chr4:15804981-15807790 FORWARD LENGTH=488	1	0	0	0			AT5G21326.1	AT5G21326.1 | Symbols: | Ca2+regulated serine-threonine protein kinase family protein | chr5:7218081-7221743 FORWARD LENGTH=439	2	1	2	0	1
AT5G40600.1	unknown protein; FUNCTIONS IN: molecular_function unknown; LOCATED IN: endomembrane system; EXPRESSED IN: 22 plant structures; EXPRESSED DURING: 13 growth stages; BEST Arabidopsis thaliana protein match is: unknown protein (TAIR:A	0	9			AT1G74030.1	ENO1 | enolase 1 | chr1:27839465-27841901 REVERSE LENGTH=477	13	20			AT1G01470.1	LEA14, LSR3 | Late embryogenesis abundant protein | chr1:172295-172826 REVERSE LENGTH=151	0	1	2	0	2	0	0	0			AT4G08900.1	arginase | chr4:5703499-5705180 FORWARD LENGTH=342	1	3	4	1	0	0			AT4G32605.1	Mitochondrial glycoprotein family protein | chr4:15726429-15727864 REVERSE LENGTH=227	1	1	0	1			AT5G21274.1	AT5G21274.1 | Symbols: CAM6, ACAM-6 | calmodulin 6 | chr5:7214740-7215950 REVERSE LENGTH=149;AT3G56800.1 | Symbols: CAM3, acam-3 | calmodulin 3 | chr3:21034981-21035920 REVERSE LENGTH=149;AT3G43810.1 | Symbols: CAM7 | calmodulin 7 | chr3:15664619-15666355	18	12	11	15	9
AT5G30510.1	RPS1, ARRPS1 | ribosomal protein S1 | chr5:11619262-11621223 REVERSE LENGTH=416	3	9			AT1G73380.1	unknown protein; CONTAINS InterPro DOMAIN/s: Protein of unknown function DUF1308 (InterPro:IPR010733); Has 162 Blast hits to 160 proteins in 67 species: Archae - 0; Bacteria - 2; Metazoa - 120; Fungi - 0; Plants - 34; Viruses - 0;	23	20			AT1G52340.1	ABA2, SIS4, GIN1, SDR1, ISI4, SRE1, ATABA2, ATSDR1 | NAD(P)-binding Rossmann-fold superfamily protein | chr1:19489997-19491527 REVERSE LENGTH=285	0	0	1	2	2	0	0	0			AT2G47940.1	DEGP2 | DEGP protease 2 | chr2:19618372-19622164 REVERSE LENGTH=607	1	4	4	4	0	1			AT4G32320.1	APX6 | ascorbate peroxidase 6 | chr4:15602777-15605234 FORWARD LENGTH=329	1	1	1	0			AT5G21150.1	AT5G21150.1 | Symbols: AGO9 | Argonaute family protein | chr5:7193472-7198113 FORWARD LENGTH=896	4	1	2	2	0
AT5G23540.1	Mov34/MPN/PAD-1 family protein | chr5:7937772-7939339 FORWARD LENGTH=308	9	9			AT1G68010.2	HPR | hydroxypyruvate reductase | chr1:25493418-25495720 FORWARD LENGTH=387	24	20			AT1G35310.1	MLP168 | MLP-like protein 168 | chr1:12956428-12957024 REVERSE LENGTH=151	0	0	1	0	2	0	0	0			AT5G28900.1	Calcium-binding EF-hand family protein | chr5:10877360-10881278 REVERSE LENGTH=536	0	6	3	2	0	2			AT4G32260.1	ATPase, F0 complex, subunit B/B, bacterial/chloroplast | chr4:15573859-15574586 REVERSE LENGTH=219	1	3	3	2			AT5G21100.1	AT5G21100.1 | Symbols: | Plant L-ascorbate oxidase | chr5:7168312-7170719 FORWARD LENGTH=573	0	1	0	1	1
AT5G20720.1	CPN20, CPN10, CHCPN10, ATCPN21, CPN21 | chaperonin 20 | chr5:7015015-7016354 FORWARD LENGTH=253	4	9			AT1G65980.1	TPX1 | thioredoxin-dependent peroxidase 1 | chr1:24559524-24560753 REVERSE LENGTH=162	9	20			AT2G17190.1	ubiquitin family protein | chr2:7478272-7481361 REVERSE LENGTH=538	0	2	1	1	2	0	1	0			AT4G05180.1	PSBQ, PSBQ-2, PSII-Q | photosystem II subunit Q-2 | chr4:2672093-2673170 REVERSE LENGTH=230	0	0	3	3	0	0			AT4G31850.1	PGR3 | proton gradient regulation 3 | chr4:15403020-15406358 FORWARD LENGTH=1112	1	0	3	1			AT5G21060.2	AT5G21060.2 | Symbols: | Glyceraldehyde-3-phosphate dehydrogenase-like family protein | chr5:7149153-7152745 REVERSE LENGTH=378	2	0	0	1	0
AT5G11520.1	ASP3, YLS4 | aspartate aminotransferase 3 | chr5:3685257-3687721 REVERSE LENGTH=449	2	9			AT1G29880.1	glycyl-tRNA synthetase / glycine--tRNA ligase | chr1:10459662-10462781 REVERSE LENGTH=729	28	20			AT5G13260.1	unknown protein; BEST Arabidopsis thaliana protein match is: unknown protein (TAIR:AT3G48860.2); Has 30201 Blast hits to 17322 proteins in 780 species: Archae - 12; Bacteria - 1396; Metazoa - 17338; Fungi - 3422; Plants - 5037; Vi	0	0	0	0	2	0	1	0			AT4G04950.1	thioredoxin family protein | chr4:2517882-2519924 REVERSE LENGTH=488	0	1	3	3	0	0			AT4G31580.1	SRZ-22, SRZ22, RSZP22, RSZ22, At-RSZ22 | serine/arginine-rich 22 | chr4:15306983-15308064 FORWARD LENGTH=200	1	1	2	2			AT5G20990.1	AT5G20990.1 | Symbols: B73, SIR4, CNX, CHL6, CNX1 | molybdopterin biosynthesis CNX1 protein / molybdenum cofactor biosynthesis enzyme CNX1 (CNX1) | chr5:7128737-7133397 REVERSE LENGTH=670	8	8	13	9	9
AT5G05780.1	RPN8A, AE3, ATHMOV34 | RP non-ATPase subunit 8A | chr5:1735862-1738176 FORWARD LENGTH=308	6	9			AT1G26880.1	Ribosomal protein L34e superfamily protein | chr1:9315640-9316681 REVERSE LENGTH=120	20	20			AT4G33500.1	Protein phosphatase 2C family protein | chr4:16112835-16116243 REVERSE LENGTH=724	0	0	0	0	2	0	1	0			AT3G05420.2	ACBP4 | acyl-CoA binding protein 4 | chr3:1561880-1567047 FORWARD LENGTH=669	0	5	3	3	0	0			AT4G31360.1	selenium binding | chr4:15221945-15223310 FORWARD LENGTH=186	1	0	3	0			AT5G20950.1	AT5G20950.1 | Symbols: | Glycosyl hydrolase family protein | chr5:7107609-7110775 REVERSE LENGTH=624	2	0	2	2	3
AT5G01410.1	PDX1, ATPDX1.3, RSR4, PDX1.3, ATPDX1 | Aldolase-type TIM barrel family protein | chr5:172576-173505 REVERSE LENGTH=309	8	9			AT1G12000.1	Phosphofructokinase family protein | chr1:4050159-4053727 REVERSE LENGTH=566	20	20			AT4G32915.1	FUNCTIONS IN: molecular_function unknown; INVOLVED IN: regulation of translational fidelity; LOCATED IN: chloroplast; EXPRESSED IN: 22 plant structures; EXPRESSED DURING: 13 growth stages; CONTAINS InterPro DOMAIN/s: Glu-tRNAGln a	0	0	0	1	2	0	1	0			AT5G64370.1	BETA-UP, PYD3 | beta-ureidopropionase | chr5:25739264-25741031 FORWARD LENGTH=408	1	4	3	4	0	2			AT4G31340.1	myosin heavy chain-related | chr4:15205662-15208950 FORWARD LENGTH=437	1	2	1	0			AT5G20920.1	AT5G20920.1 | Symbols: EIF2 BETA, EMB1401 | eukaryotic translation initiation factor 2 beta subunit | chr5:7094994-7096661 REVERSE LENGTH=268	9	5	4	7	2
AT4G38680.1	GRP2, CSDP2, CSP2, ATCSP2 | glycine rich protein 2 | chr4:18072240-18072851 REVERSE LENGTH=203	9	9			AT1G10490.1	Domain of unknown function (DUF1726) ;Putative ATPase (DUF699) | chr1:3453589-3459925 FORWARD LENGTH=1028	13	20			AT2G36200.2	P-loop containing nucleoside triphosphate hydrolases superfamily protein | chr2:15180078-15185189 REVERSE LENGTH=1040	0	0	0	2	2	0	1	0			AT5G67360.1	ARA12 | Subtilase family protein | chr5:26872192-26874465 REVERSE LENGTH=757	0	3	2	4	0	3			AT4G30920.1	Cytosol aminopeptidase family protein | chr4:15042621-15045248 REVERSE LENGTH=581	1	0	0	0			AT5G20890.1	AT5G20890.1 | Symbols: | TCP-1/cpn60 chaperonin family protein | chr5:7087020-7089906 REVERSE LENGTH=527	36	40	31	33	43
AT4G35830.1	ACO1 | aconitase 1 | chr4:16973007-16977949 REVERSE LENGTH=898	6	9			AT1G09770.1	ATCDC5, CDC5, ATMYBCDC5 | cell division cycle 5 | chr1:3162002-3165122 FORWARD LENGTH=844	31	20			AT5G55480.1	SVL1 | SHV3-like 1 | chr5:22474277-22477819 FORWARD LENGTH=766	0	0	0	1	2	0	0	0			AT5G66420.2	LOCATED IN: cellular_component unknown; EXPRESSED IN: 23 plant structures; EXPRESSED DURING: 13 growth stages; CONTAINS InterPro DOMAIN/s: Uncharacterised conserved protein UCP033271 (InterPro:IPR008322), TIM-barrel signal transdu	0	0	2	2	0	0			AT4G30470.1	NAD(P)-binding Rossmann-fold superfamily protein | chr2:10177902-10179789 FORWARD LENGTH=304	1	0	0	0			AT5G20830.1	AT5G20830.1 | Symbols: SUS1, ASUS1, atsus1 | sucrose synthase 1 | chr5:7050599-7054032 REVERSE LENGTH=808	28	29	20	29	32
AT4G26840.1	SUM1, SUMO 1, SUMO1, ATSUMO1 | small ubiquitin-like modifier 1 | chr4:13497466-13498458 FORWARD LENGTH=100	4	9			AT1G08520.1	ALB1, ALB-1V, V157, PDE166, CHLD | ALBINA 1 | chr1:2696538-2700819 FORWARD LENGTH=760	15	20			AT5G38880.1	unknown protein; Has 474 Blast hits to 433 proteins in 138 species: Archae - 6; Bacteria - 80; Metazoa - 195; Fungi - 44; Plants - 59; Viruses - 0; Other Eukaryotes - 90 (source: NCBI BLink). | chr5:15563621-15568804 REVERSE LENGT	0	0	0	0	2	0	0	0			AT5G61410.1	RPE, EMB2728 | D-ribulose-5-phosphate-3-epimerase | chr5:24684085-24685836 REVERSE LENGTH=281	0	3	2	3	0	1			AT4G30210.1	ATR2, AR2 | P450 reductase 2 | chr4:14796900-14800578 FORWARD LENGTH=712	1	3	2	4			AT5G20720.1	AT5G20720.1 | Symbols: CPN20, CPN10, CHCPN10, ATCPN21, CPN21 | chaperonin 20 | chr5:7015015-7016354 FORWARD LENGTH=253	13	10	10	11	12
AT4G24130.1	Protein of unknown function, DUF538 | chr4:12527861-12528423 FORWARD LENGTH=157	4	9			AT1G08200.1	AXS2 | UDP-D-apiose/UDP-D-xylose synthase 2 | chr1:2574259-2576609 REVERSE LENGTH=389	19	20			AT5G36170.1	HCF109, ATPRFB | high chlorophyll fluorescent 109 | chr5:14236083-14237974 REVERSE LENGTH=456	0	0	0	1	2	0	0	0			AT5G46790.1	PYL1, RCAR12 | PYR1-like 1 | chr5:18984063-18984728 REVERSE LENGTH=221	0	0	2	0	0	0			AT4G29430.1	rps15ae | ribosomal protein S15A E | chr4:14472440-14473383 FORWARD LENGTH=129	1	2	0	1			AT5G20710.1	AT5G20710.1 | Symbols: BGAL7 | beta-galactosidase 7 | chr5:7010536-7013994 FORWARD LENGTH=826	0	3	0	0	2
AT4G13930.1	SHM4 | serine hydroxymethyltransferase 4 | chr4:8048013-8050021 REVERSE LENGTH=471	5	9			AT1G04680.1	Pectin lyase-like superfamily protein | chr1:1304052-1307780 REVERSE LENGTH=431	21	20			AT5G06590.1	unknown protein; Has 38 Blast hits to 38 proteins in 14 species: Archae - 0; Bacteria - 2; Metazoa - 0; Fungi - 0; Plants - 36; Viruses - 0; Other Eukaryotes - 0 (source: NCBI BLink). | chr5:2016713-2018744 FORWARD LENGTH=314	0	0	0	0	2	0	0	0			AT5G43060.1	Granulin repeat cysteine protease family protein | chr5:17269784-17272117 REVERSE LENGTH=463	0	1	2	3	0	1			AT4G29380.1	protein kinase family protein / WD-40 repeat family protein | chr4:14458822-14464692 FORWARD LENGTH=1494	1	0	1	2			AT5G20630.1	AT5G20630.1 | Symbols: GLP3, GLP3A, GLP3B, ATGER3, GER3 | germin 3 | chr5:6975315-6975950 REVERSE LENGTH=211	6	5	5	4	9
AT4G09320.1	NDPK1 | Nucleoside diphosphate kinase family protein | chr4:5923424-5924366 FORWARD LENGTH=169	5	9			AT5G67320.1	HOS15 | WD-40 repeat family protein | chr5:26857268-26860974 FORWARD LENGTH=613	25	19			AT5G05970.2	NEDD1 | Transducin/WD40 repeat-like superfamily protein | chr5:1795464-1799313 FORWARD LENGTH=782	0	0	0	2	2	0	0	0			AT5G18190.1	Protein kinase family protein | chr3:1014412-1018244 REVERSE LENGTH=701	0	0	2	1	0	0			AT4G29220.1	PFK7 | phosphofructokinase 7 | chr5:22924	1	3	0	0			AT5G20500.1	AT5G20500.1 | Symbols: | Glutaredoxin family protein | chr5:6938652-6939665 FORWARD LENGTH=135	2	1	3	1	4
AT4G01850.1	SAM-2, MAT2, SAM2, AtSAM2 | S-adenosylmethionine synthetase 2 | chr4:796298-797479 REVERSE LENGTH=393	7	9			AT5G64370.1	BETA-UP, PYD3 | beta-ureidopropionase | chr5:25739264-25741031 FORWARD LENGTH=408	11	19			AT4G30000.2	Dihydropterin pyrophosphokinase / Dihydropteroate synthase | chr4:14670417-14672397 REVERSE LENGTH=561	0	0	0	1	2	0	0	0			AT5G05920.1	DHS, EDA22 | deoxyhypusine synthase | chr5:1777781-1779699 REVERSE LENGTH=368	0	2	2	1	0	1			AT4G28750.1	PSAE-2 | photosystem I subunit E-2 | chr2:8736780-8737644 FORWARD LENGTH=145	1	1	1	0			AT5G20290.1	AT5G20290.1 | Symbols: | Ribosomal protein S8e family protein | chr5:6851695-6853012 REVERSE LENGTH=222	23	19	21	21	20
AT4G00810.1	60S acidic ribosomal protein family | chr4:346179-346957 REVERSE LENGTH=113	7	9			AT5G57655.2	xylose isomerase family protein | chr5:23347030-23349805 FORWARD LENGTH=477	23	19			AT4G26910.1	Dihydrolipoamide succinyltransferase | chr4:13520127-13522889 REVERSE LENGTH=464	0	0	0	0	2	0	0	0			AT5G01650.2	Tautomerase/MIF superfamily protein | chr5:243067-244033 REVERSE LENGTH=122	0	3	2	2	0	0			AT4G28703.1	RmlC-like cupins superfamily protein | chr4:14166365-14166798 FORWARD LENGTH=107	1	0	0	2			AT5G20280.1	AT5G20280.1 | Symbols: ATSPS1F, SPS1F | sucrose phosphate synthase 1F | chr5:6844994-6849997 REVERSE LENGTH=1043	17	16	12	18	18
AT3G60830.1	ATARP7, ARP7 | actin-related protein 7 | chr3:22474298-22476000 FORWARD LENGTH=363	7	9			AT5G55070.1	Dihydrolipoamide succinyltransferase | chr5:22347637-22350409 FORWARD LENGTH=464	21	19			AT4G16330.2	2-oxoglutarate (2OG) and Fe(II)-dependent oxygenase superfamily protein | chr4:9226298-9227914 REVERSE LENGTH=364	0	0	0	0	2	0	0	0			AT4G04020.1	FIB | fibrillin | chr4:1932161-1933546 FORWARD LENGTH=318	0	2	2	2	0	0			AT4G28400.1	PIA1 | PP2C induced by AVRRPM1 | chr2:8897335-8899648 REVERSE LENGTH=290	1	1	1	1			AT5G20250.4	AT5G20250.4 | Symbols: DIN10 | Raffinose synthase family protein | chr5:6833730-6836635 FORWARD LENGTH=844	0	0	0	3	2
AT3G60240.4	EIF4G, CUM2 | eukaryotic translation initiation factor 4G | chr3:22261842-22268295 FORWARD LENGTH=1727	3	9			AT5G47700.1	60S acidic ribosomal protein family | chr5:19328019-19328724 REVERSE LENGTH=113	9	19			AT3G47690.1	ATEB1A, EB1A, ATEB1H2 | microtubule end binding protein EB1A | chr3:17581353-17583346 FORWARD LENGTH=276	0	0	0	0	2	0	0	0			AT3G61860.1	ATRSP31, RSP31, At-RS31, RS31 | RNA-binding (RRM/RBD/RNP motifs) family protein | chr3:22900311-22902159 REVERSE LENGTH=264	0	0	2	0	0	0			AT4G28395.1	ATA7, A7 | Bifunctional inhibitor/lipid-transfer protein/seed storage 2S albumin superfamily protein | chr4:14043991-14044728 FORWARD LENGTH=180	1	0	0	0			AT5G20080.1	AT5G20080.1 | Symbols: | FAD/NAD(P)-binding oxidoreductase | chr5:6782708-6786360 FORWARD LENGTH=328	0	2	1	2	1
AT3G59970.3	MTHFR1 | methylenetetrahydrofolate reductase 1 | chr3:22151303-22154323 FORWARD LENGTH=592	4	9			AT5G28900.1	Calcium-binding EF-hand family protein | chr5:10877360-10881278 REVERSE LENGTH=536	16	19			AT3G45850.1;AT2G28620.1	P-loop containing nucleoside triphosphate hydrolases superfamily protein | chr3:16855814-16860950 REVERSE LENGTH=1058	0	0	0	1	2	0	0	0			AT3G58360.1	TRAF-like family protein | chr3:21593505-21594866 REVERSE LENGTH=298	0	0	2	0	0	0			AT4G27745.1	Yippee family putative zinc-binding protein | chr4:13840530-13841279 FORWARD LENGTH=106	1	3	0	0			AT5G20070.1	AT5G20070.1 | Symbols: ATNUDT19, ATNUDX19, NUDX19 | nudix hydrolase homolog 19 | chr5:6779893-6782308 FORWARD LENGTH=438	5	5	2	1	3
AT3G55120.1	TT5, A11, CFI | Chalcone-flavanone isomerase family protein | chr3:20430248-20431415 REVERSE LENGTH=246	6	9			AT5G20630.1	GLP3, GLP3A, GLP3B, ATGER3, GER3 | germin 3 | chr5:6975315-6975950 REVERSE LENGTH=211	6	19			AT3G18140.1	Transducin/WD40 repeat-like superfamily protein | chr3:6212743-6214567 REVERSE LENGTH=305	0	0	0	0	2	0	0	0			AT3G55605.1	Mitochondrial glycoprotein family protein | chr2:16594833-16595800 FORWARD LENGTH=240	0	1	2	1	0	0			AT4G27430.1	CIP7 | COP1-interacting protein 7 | chr4:13718817-13722736 FORWARD LENGTH=1058	1	1	0	0			AT5G20060.2	AT5G20060.2 | Symbols: | alpha/beta-Hydrolases superfamily protein | chr5:6776800-6779447 FORWARD LENGTH=252	0	0	1	0	0
AT3G54930.1	Protein phosphatase 2A regulatory B subunit family protein | chr3:20351084-20352659 REVERSE LENGTH=497	5	9			AT5G03290.1	IDH-V | isocitrate dehydrogenase V | chr5:794043-795939 FORWARD LENGTH=374	17	19			AT3G05900.1	neurofilament protein-related | chr3:1761408-1763854 REVERSE LENGTH=673	0	0	0	4	2	0	0	0			AT3G53460.4	CP29 | chloroplast RNA-binding protein 29 | chr3:19819738-19821423 REVERSE LENGTH=363	0	0	2	1	0	0			AT4G27270.1	FQR1 | flavodoxin-like quinone reductase 1 | chr5:22124674-22126435 FORWARD LENGTH=244	1	2	0	0			AT5G20010.1	AT5G20010.1 | Symbols: RAN-1, RAN1, ATRAN1 | RAS-related nuclear protein-1 | chr5:6760364-6761747 FORWARD LENGTH=221;AT5G55190.1 | Symbols: RAN3, ATRAN3 | RAN GTPase 3 | chr5:22392285-22393957 FORWARD LENGTH=221;AT5G20020.1 | Symbols: RAN2 | RAS-related GT	14	14	15	11	16
AT3G18240.1	Ribosomal protein S24/S35, mitochondrial | chr4:11428530-11430390 FORWARD LENGTH=415	8	9			AT4G34850.1	LAP5 | Chalcone and stilbene synthase family protein | chr4:16608349-16609720 FORWARD LENGTH=392	19	19			AT3G04710.1	TPR10 | ankyrin repeat family protein | chr3:1278229-1280942 FORWARD LENGTH=456	0	0	0	2	2	0	0	0			AT3G17940.1	Galactose mutarotase-like superfamily protein | chr3:6143707-6145244 REVERSE LENGTH=341	0	2	2	3	0	0			AT4G26370.1	antitermination NusB domain-containing protein | chr4:13334099-13336153 REVERSE LENGTH=301	1	0	2	0			AT5G20000.1	AT5G20000.1 | Symbols: | AAA-type ATPase family protein | chr5:6756915-6759550 FORWARD LENGTH=419	1	1	0	0	1
AT3G15000.1	cobalt ion binding | chr3:5050321-5052121 FORWARD LENGTH=395	6	9			AT4G29350.1	PFN2, PRO2, PRF2 | profilin 2 | chr4:14450135-14451119 FORWARD LENGTH=131	7	19			AT3G03560.1	unknown protein; LOCATED IN: plasma membrane; EXPRESSED IN: 22 plant structures; EXPRESSED DURING: 13 growth stages; BEST Arabidopsis thaliana protein match is: unknown protein (TAIR:AT5G23490.1); Has 157 Blast hits to 146 protein	0	0	0	0	2	0	0	0			AT3G10220.1	tubulin folding cofactor B | chr3:3161977-3164037 FORWARD LENGTH=243	0	1	2	1	0	2			AT4G26070.2	MEK1, NMAPKK, ATMEK1, MKK1 | MAP kinase/ ERK kinase 1 | chr4:13217797-13219695 FORWARD LENGTH=354	1	0	0	1			AT5G19990.1	AT5G19990.1 | Symbols: RPT6A, ATSUG1 | regulatory particle triple-A ATPase 6A | chr5:6752144-6754918 FORWARD LENGTH=419	16	21	18	11	30
AT3G14210.1	ESM1 | epithiospecifier modifier 1 | chr3:4729886-4731562 FORWARD LENGTH=392	7	9			AT4G21710.1	NRPB2, EMB1989, RPB2 | DNA-directed RNA polymerase family protein | chr4:11535684-11542200 REVERSE LENGTH=1188	22	19			AT2G42400.1	VOZ2, ATVOZ2 | vascular plant one zinc finger protein 2 | chr2:17654490-17656281 REVERSE LENGTH=450	0	0	0	0	2	0	0	0			AT3G07480.1	2Fe-2S ferredoxin-like superfamily protein | chr3:2389026-2389505 FORWARD LENGTH=159	0	2	2	3	0	0			AT4G26000.1	PEP | RNA-binding KH domain-containing protein | chr4:13197280-13199539 FORWARD LENGTH=495	1	0	0	0			AT5G19860.1	AT5G19860.1 | Symbols: | Protein of unknown function, DUF538 | chr5:6714533-6715837 REVERSE LENGTH=181	2	2	0	0	0
AT3G13160.1	Tetratricopeptide repeat (TPR)-like superfamily protein | chr3:4229994-4231178 REVERSE LENGTH=394	11	9			AT4G14710.5	ATARD2 | RmlC-like cupins superfamily protein | chr4:8424897-8426174 REVERSE LENGTH=201	19	19			AT2G42130.4	Plastid-lipid associated protein PAP / fibrillin family protein | chr2:17566242-17567916 FORWARD LENGTH=299	0	0	0	3	2	0	0	0			AT2G43530.1	Scorpion toxin-like knottin superfamily protein | chr2:18070104-18070523 FORWARD LENGTH=85	0	2	2	3	0	1			AT4G25630.1	FIB2, ATFIB2 | fibrillarin 2 | chr4:13074239-13076205 FORWARD LENGTH=320	1	1	1	1			AT5G19820.1	AT5G19820.1 | Symbols: emb2734 | ARM repeat superfamily protein | chr5:6695731-6701247 REVERSE LENGTH=1116	5	9	9	8	8
AT3G12800.1	SDRB, DECR | short-chain dehydrogenase-reductase B | chr3:4063463-4064757 REVERSE LENGTH=298	10	9			AT4G13780.1	methionine--tRNA ligase, putative / methionyl-tRNA synthetase, putative / MetRS, putative | chr4:7993366-7998433 REVERSE LENGTH=797	21	19			AT2G26200.1	S-adenosyl-L-methionine-dependent methyltransferases superfamily protein | chr2:11152875-11156330 FORWARD LENGTH=565	0	0	0	0	2	0	0	0			AT2G34970.1	Trimeric LpxA-like enzyme | chr2:14746340-14748532 FORWARD LENGTH=730	0	0	2	1	0	0			AT4G24940.1	SAE1A, AT-SAE1-1, ATSAE1A | SUMO-activating enzyme 1A | chr4:12823651-12825971 FORWARD LENGTH=322	1	1	0	0			AT5G19780.1	AT5G19780.1 | Symbols: TUA5 | tubulin alpha-5 | chr5:6687212-6688926 FORWARD LENGTH=450;AT5G19770.1 | Symbols: TUA3 | tubulin alpha-3 | chr5:6682761-6684474 REVERSE LENGTH=450	13	16	15	15	18
AT3G08530.1	Clathrin, heavy chain | chr3:2587171-2595411 REVERSE LENGTH=1703	6	9			AT3G57890.2	Tubulin binding cofactor C domain-containing protein | chr3:21438271-21441695 FORWARD LENGTH=609	21	19			AT2G16890.2	UDP-Glycosyltransferase superfamily protein | chr2:7316938-7319022 FORWARD LENGTH=478	0	0	0	1	2	0	0	0			AT1G32470.1	Single hybrid motif superfamily protein | chr1:11739479-11740246 REVERSE LENGTH=166	0	0	2	2	0	0			AT4G24770.1	RBP31, ATRBP31, CP31, ATRBP33 | 31-kDa RNA binding protein | chr4:12766223-12767952 REVERSE LENGTH=329	1	0	2	0			AT5G19550.1	AT5G19550.1 | Symbols: ASP2, AAT2 | aspartate aminotransferase 2 | chr5:6598201-6601597 FORWARD LENGTH=405	27	25	26	23	29
AT3G07030.1	Alba DNA/RNA-binding protein | chr3:2223001-2225254 REVERSE LENGTH=405	10	9			AT3G54470.1	uridine 5-monophosphate synthase / UMP synthase (PYRE-F) (UMPS) | chr3:20168285-20170245 REVERSE LENGTH=476	19	19			AT2G11000.1	ATMAK10, MAK10 | MAK10 homologue | chr2:4341328-4347768 REVERSE LENGTH=728	0	0	0	1	2	0	0	0			AT1G31230.1	AK-HSDH I, AK-HSDH | aspartate kinase-homoserine dehydrogenase i | chr1:11158744-11163055 REVERSE LENGTH=911	0	3	2	4	0	2			AT4G24580.1	REN1 | Rho GTPase activation protein (RhoGAP) with PH domain | chr4:12687879-12694248 REVERSE LENGTH=933	1	3	1	2			AT5G19510.1	AT5G19510.1 | Symbols: | Translation elongation factor EF1B/ribosomal protein S6 family protein | chr5:6581854-6583137 REVERSE LENGTH=224	20	23	30	27	29
AT3G06580.1	GAL1, GALK | Mevalonate/galactokinase family protein | chr3:2049141-2051867 REVERSE LENGTH=496	8	9			AT3G10610.1	Ribosomal S17 family protein | chr5:	15	19			AT2G03390.1	uvrB/uvrC motif-containing protein | chr2:1030635-1032354 REVERSE LENGTH=330	0	0	0	0	2	0	0	0			AT1G22060.1	LOCATED IN: vacuole; EXPRESSED IN: 23 plant structures; EXPRESSED DURING: 13 growth stages; BEST Arabidopsis thaliana protein match is: FBD, F-box and Leucine Rich Repeat domains containing protein (TAIR:AT1G22000.1); Has 84739 Bl	0	2	2	0	0	1			AT4G22300.1	SOBER1 | carboxylesterases | chr4:11787560-11789252 REVERSE LENGTH=262	1	1	0	1			AT5G19485.1	AT5G19485.1 | Symbols: | transferases;nucleotidyltransferases | chr5:6573907-6576352 REVERSE LENGTH=456	3	1	1	0	0
AT3G05590.1	RPL18 | ribosomal protein L18 | chr3:1621511-1622775 FORWARD LENGTH=187	11	9			AT3G07030.1	Alba DNA/RNA-binding protein | chr3:2223001-2225254 REVERSE LENGTH=405	21	19			AT1G73430.1	sec34-like family protein | chr1:27604096-27610829 FORWARD LENGTH=784	0	0	0	1	2	0	0	0			AT1G17880.1	BTF3, ATBTF3 | basic transcription factor 3 | chr1:6152572-6153425 REVERSE LENGTH=165	0	2	2	3	0	0			AT4G21770.1	Pseudouridine synthase family protein | chr4:11564028-11566345 REVERSE LENGTH=472	1	0	0	1			AT5G19440.1	AT5G19440.1 | Symbols: | NAD(P)-binding Rossmann-fold superfamily protein | chr5:6556493-6558123 FORWARD LENGTH=326	2	3	4	0	1
AT3G04470.1	Ankyrin repeat family protein | chr3:1189841-1191853 REVERSE LENGTH=640	3	9			AT2G47580.1	U1A | spliceosomal protein U1A | chr2:19517229-19518686 FORWARD LENGTH=250	18	19			AT1G14980.1	CPN10 | chaperonin 10 | chr1:5165930-5166654 REVERSE LENGTH=98	0	0	0	4	2	0	0	0			AT1G09010.1	glycoside hydrolase family 2 protein | chr1:2895259-2899287 REVERSE LENGTH=944	0	2	2	0	0	3			AT4G21620.1	glycine-rich protein | chr4:11491519-11491914 FORWARD LENGTH=131	1	1	1	1			AT5G19420.2	AT5G19420.2 | Symbols: | Regulator of chromosome condensation (RCC1) family with FYVE zinc finger domain | chr5:6547945-6552981 REVERSE LENGTH=1139	0	0	0	0	2
AT2G44350.2	ATCS, CSY4 | Citrate synthase family protein | chr2:18316673-18320524 FORWARD LENGTH=474	7	9			AT2G38270.1	CXIP2, ATGRX2 | CAX-interacting protein 2 | chr2:16031347-16033054 REVERSE LENGTH=293	9	19			AT1G04350.1	2-oxoglutarate (2OG) and Fe(II)-dependent oxygenase superfamily protein | chr1:1165296-1166538 FORWARD LENGTH=360	0	0	0	1	2	0	0	0			AT5G52840.1	NADH-ubiquinone oxidoreductase-related | chr5:21413718-21414794 FORWARD LENGTH=169	1	0	2	1	0	1			AT4G20910.1	HEN1, CRM2 | double-stranded RNA binding protein-related / DsRBD protein-related | chr4:11186264-11190575 REVERSE LENGTH=942	1	0	1	0			AT5G19370.1	AT5G19370.1 | Symbols: | rhodanese-like domain-containing protein / PPIC-type PPIASE domain-containing protein | chr5:6524247-6526629 REVERSE LENGTH=299	7	6	3	3	3
AT2G41530.1	ATSFGH, SFGH | S-formylglutathione hydrolase | chr2:17323656-17325430 REVERSE LENGTH=284	9	9			AT2G19730.1	Ribosomal L28e protein family | chr2:8511752-8512995 FORWARD LENGTH=143	20	19			AT4G32070.1	Phox4 | Octicosapeptide/Phox/Bem1p (PB1) domain-containing protein / tetratricopeptide repeat (TPR)-containing protein | chr4:15504662-15507097 REVERSE LENGTH=811	0	1	0	1	2	0	0	0			AT5G51280.1	DEAD-box protein abstrakt, putative | chr5:20841456-20843645 FORWARD LENGTH=591	1	4	2	2	0	0			AT4G20130.1	PTAC14 | plastid transcriptionally active 14 | chr4:10878914-10881697 FORWARD LENGTH=483	1	1	0	1			AT5G19350.1	AT5G19350.1 | Symbols: | RNA-binding (RRM/RBD/RNP motifs) family protein | chr5:6518978-6521295 FORWARD LENGTH=425	10	8	7	12	7
AT2G33150.1	PKT3, PED1, KAT2 | peroxisomal 3-ketoacyl-CoA thiolase 3 | chr2:14047814-14050983 REVERSE LENGTH=462	5	9			AT2G13360.1	AGT, AGT1, SGAT | alanine:glyoxylate aminotransferase | chr2:5539417-5540902 REVERSE LENGTH=401	11	19			AT4G10920.1	KELP | transcriptional coactivator p15 (PC4) family protein (KELP) | chr4:6697894-6699103 REVERSE LENGTH=165	0	1	0	1	2	0	0	0			AT5G38470.1	RAD23D | Rad23 UV excision repair protein family | chr5:15404720-15407500 FORWARD LENGTH=378	1	4	2	2	0	0			AT4G19490.1	ATVPS54, VPS54 | VPS54 | chr4:10616017-10622934 FORWARD LENGTH=1034	1	2	0	1			AT5G19220.1	AT5G19220.1 | Symbols: ADG2, APL1 | ADP glucose pyrophosphorylase large subunit 1 | chr5:6463931-6466775 REVERSE LENGTH=522	0	3	2	2	0
AT2G30970.1	ASP1 | aspartate aminotransferase 1 | chr2:13179012-13181686 FORWARD LENGTH=430	2	9			AT2G01140.1	Aldolase superfamily protein | chr2:95006-96491 REVERSE LENGTH=391	18	19			AT3G27060.1	TSO2, ATTSO2 | Ferritin/ribonucleotide reductase-like family protein | chr3:9979971-9981057 REVERSE LENGTH=332	0	1	0	0	2	0	0	0			AT5G19550.1	ASP2, AAT2 | aspartate aminotransferase 2 | chr5:6598201-6601597 FORWARD LENGTH=405	1	2	2	3	0	0			AT4G19410.1	Pectinacetylesterase family protein | chr5:18346862-18349488 FORWARD LENGTH=391	1	1	0	1			AT5G19150.1	AT5G19150.1 | Symbols: | pfkB-like carbohydrate kinase family protein | chr5:6426280-6428402 REVERSE LENGTH=365	0	1	2	2	0
AT2G19770.1	PRF5 | profilin 5 | chr2:8519885-8521119 REVERSE LENGTH=134	5	9			AT1G74970.1	RPS9, TWN3 | ribosomal protein S9 | chr1:28157761-28159202 REVERSE LENGTH=208	10	19			AT3G19010.1	2-oxoglutarate (2OG) and Fe(II)-dependent oxygenase superfamily protein | chr3:6556306-6557862 REVERSE LENGTH=349	0	1	0	0	2	0	0	0			AT4G28730.1	Glutaredoxin family protein | chr4:14199174-14200712 FORWARD LENGTH=174	1	2	2	1	0	0			AT4G19150.1	Ankyrin repeat family protein | chr4:10471578-10472677 REVERSE LENGTH=243	1	0	0	0			AT5G19140.1	AT5G19140.1 | Symbols: ATAILP1, AILP1 | Aluminium induced protein with YGL and LRDR motifs | chr5:6423398-6425785 FORWARD LENGTH=234	3	1	2	2	2
AT1G80460.1	NHO1, GLI1 | Actin-like ATPase superfamily protein | chr1:30246960-30249055 REVERSE LENGTH=522	7	9			AT1G50370.1	Calcineurin-like metallo-phosphoesterase superfamily protein | chr1:18658894-18661672 FORWARD LENGTH=303	21	19			AT1G71800.1	CSTF64 | cleavage stimulating factor 64 | chr1:26999606-27001850 FORWARD LENGTH=461	0	1	0	3	2	0	0	0			AT4G25500.1	ATRSP35, ATRSP40, AT-SRP40, RSP35, RS40, At-RS40 | arginine/serine-rich splicing factor 35 | chr4:13025168-13027243 FORWARD LENGTH=350	1	2	2	0	0	1			AT4G18430.1	AtRABA1e, RABA1e | RAB GTPase homolog A1E | chr4:10183903-10185223 REVERSE LENGTH=217	1	1	0	0			AT5G19050.1	AT5G19050.1 | Symbols: | alpha/beta-Hydrolases superfamily protein | chr5:6369307-6371726 FORWARD LENGTH=361	0	0	0	1	1
AT1G78300.1	GRF2, 14-3-3OMEGA, GF14 OMEGA | general regulatory factor 2 | chr1:29461883-29463052 FORWARD LENGTH=259	9	9			AT1G30630.1	Coatomer epsilon subunit | chr1:10858546-10860173 REVERSE LENGTH=292	12	19			AT1G32440.1	PKp3 | plastidial pyruvate kinase 3 | chr1:11712205-11714963 FORWARD LENGTH=571	0	1	0	0	2	0	0	0			AT4G13170.1	Ribosomal protein L13 family protein | chr4:7655133-7656542 REVERSE LENGTH=206	1	1	2	0	0	0			AT4G17330.1	ATG2484-1, G2484-1 | G2484-1 protein | chr4:9689263-9697172 REVERSE LENGTH=2037	1	37	2	4			AT5G18820.1	AT5G18820.1 | Symbols: EMB3007 | TCP-1/cpn60 chaperonin family protein | chr5:6271549-6274153 FORWARD LENGTH=575	0	2	2	1	1
AT1G77180.1	SKIP | chromatin protein family | chr1:28999791-29001632 REVERSE LENGTH=613	12	9			AT1G12570.1	Glucose-methanol-choline (GMC) oxidoreductase family protein | chr1:4278192-4280753 REVERSE LENGTH=572	23	19			AT1G08720.1	EDR1, ATEDR1 | Protein kinase superfamily protein | chr1:2774089-2779077 FORWARD LENGTH=933	0	1	0	3	2	0	0	0			AT3G59540.1	Ribosomal L38e protein family | chr2:18046285-18047292 REVERSE LENGTH=69	1	1	2	1	0	2			AT4G16190.1	Papain family cysteine protease | chr4:9171512-9172877 FORWARD LENGTH=373	1	0	3	0			AT5G18620.2	AT5G18620.2 | Symbols: CHR17 | chromatin remodeling factor17 | chr5:6196190-6202058 REVERSE LENGTH=1072	0	2	0	0	1
AT1G76030.1	ATPase, V1 compl	4	9			ATCG00810.1	RPL22 | ribosomal protein L22 | chrC:83467-83949 REVERSE LENGTH=160	12	18			AT1G07250.1	UGT71C4 | UDP-glucosyl transferase 71C4 | chr1:2225963-2227402 FORWARD LENGTH=479	0	0	3	3	1	0	3	0			AT3G12915.1	Ribosomal protein S5/Elongation factor G/III/V family protein | chr3:4112999-4115708 FORWARD LENGTH=820	1	1	2	1	0	0			AT4G15790.1	unknown protein; INVOLVED IN: biological_process unknown; LOCATED IN: chloroplast; EXPRESSED IN: 21 plant structures; EXPRESSED DURING: 13 growth stages; Has 411 Blast hits to 380 proteins in 121 species: Archae - 4; Bacteria - 10	1	2	2	1			AT5G18570.1	AT5G18570.1 | Symbols: EMB269, ATOBGC, CPSAR1 | GTP1/OBG family protein | chr5:6171839-6174823 REVERSE LENGTH=681	1	3	1	1	0
AT1G65980.1	TPX1 | thioredoxin-dependent peroxidase 1 | chr1:24559524-24560753 REVERSE LENGTH=162	7	9			AT4G17330.1	ATG2484-1, G2484-1 | G2484-1 protein | chr4:9689263-9697172 REVERSE LENGTH=2037	1	18			AT4G00231.1	MEE50 | ARM repeat superfamily protein | chr4:97528-99050 FORWARD LENGTH=475	0	0	2	1	1	0	0	0			AT2G35240.1	plastid developmental protein DAG, putative | chr2:14845099-14846262 REVERSE LENGTH=232	1	3	2	1	0	0			AT4G15640.1	unknown protein; BEST Arabidopsis thaliana protein match is: unknown protein (TAIR:AT3G21465.1); Has 38 Blast hits to 38 proteins in 14 species: Archae - 0; Bacteria - 0; Metazoa - 0; Fungi - 0; Plants - 38; Viruses - 0; Other Euk	1	1	1	0			AT5G18550.1	AT5G18550.1 | Symbols: | Zinc finger C-x8-C-x5-C-x3-H type family protein | chr5:6160515-6162729 FORWARD LENGTH=465	2	3	1	1	2
AT1G65930.1	cICDH | cytosolic NADP+-dependent isocitrate dehydrogenase | chr1:24539088-24541861 FORWARD LENGTH=410	8	9			AT1G79350.1	EMB1135 | RING/FYVE/PHD zinc finger superfamily protein | chr1:29844829-29853215 REVERSE LENGTH=1295	2	18			AT3G14172.1	FUNCTIONS IN: molecular_function unknown; INVOLVED IN: biological_process unknown; LOCATED IN: cellular_component unknown; BEST Arabidopsis thaliana protein match is: COP1-interacting protein-related (TAIR:AT1G72410.1); Has 30201	0	0	1	1	1	0	1	0			AT2G34470.2	UREG, PSKF109 | urease accessory protein G | chr2:14530900-14532411 REVERSE LENGTH=276	1	1	2	1	0	0			AT4G15110.1	CYP97B3 | cytochrome P450, family 97, subfamily B, polypeptide 3 | chr4:8629922-8632993 REVERSE LENGTH=580	1	1	0	1			AT5G18420.2	AT5G18420.2 | Symbols: | unknown protein; FUNCTIONS IN: molecular_function unknown; INVOLVED IN: biological_process unknown; LOCATED IN: cellular_component unknown; EXPRESSED IN: 25 plant structures; EXPRESSED DURING: 15 growth stages; CONTAINS InterPro D	1	4	1	1	2
AT1G62020.1	Coatomer, alpha subunit | chr1:22919814-22923728 FORWARD LENGTH=1216	3	9			AT5G47770.1	FPS1 | farnesyl diphosphate synthase 1 | chr5:19345297-19347415 FORWARD LENGTH=384	19	18			AT2G47010.1	unknown protein; FUNCTIONS IN: molecular_function unknown; INVOLVED IN: biological_process unknown; LOCATED IN: endomembrane system; EXPRESSED IN: 17 plant structures; EXPRESSED DURING: 10 growth stages; BEST Arabidopsis thaliana	0	0	1	0	1	0	1	0			AT2G06850.1	EXGT-A1, EXT, XTH4 | xyloglucan endotransglucosylase/hydrolase 4 | chr2:2763619-2765490 FORWARD LENGTH=296	1	0	2	6	0	4			AT4G14200.1	Pentatricopeptide repeat (PPR) superfamily protein | chr4:8185524-8188667 REVERSE LENGTH=784	1	0	0	0			AT5G18410.1	AT5G18410.1 | Symbols: PIR, KLK, PIR121, SRA1, PIRP, ATSRA1 | transcription activators | chr5:6097456-6104783 REVERSE LENGTH=1283	1	3	2	2	2
AT1G53240.1	mMDH2 | Lactate/malate dehydrogenase family protein | chr3:5056139-5057941 FORWARD LENGTH=341	3	9			AT5G38480.1	GRF3, RCI1 | general regulatory factor 3 | chr5:15410277-15411285 FORWARD LENGTH=255	13	18			AT2G16900.1	Arabidopsis phospholipase-like protein (PEARLI 4) family | chr2:7323857-7325374 REVERSE LENGTH=382	0	0	1	1	1	0	1	0			AT1G31812.1	ACBP6, ACBP | acyl-CoA-binding protein 6 | chr1:11411132-11412099 REVERSE LENGTH=92	1	1	2	1	0	0			AT4G14096.1	F-box/RNI-like superfamily protein | chr4:8124606-8126202 FORWARD LENGTH=468	1	0	0	1			AT5G18400.2	AT5G18400.2 | Symbols: | Cytokine-induced anti-apoptosis inhibitor 1, Fe-S biogenesis | chr5:6092955-6094876 REVERSE LENGTH=272	5	5	3	9	5
AT1G24020.1	MLP423 | MLP-like protein 423 | chr1:8500653-8501458 REVERSE LENGTH=155	6	9			AT5G36880.2	ACS | acetyl-CoA synthetase | chr5:14534961-14540296 REVERSE LENGTH=743	20	18			AT1G80910.1	Protein of unknown function (DUF1712) | chr1:30401143-30403466 FORWARD LENGTH=497	0	0	1	1	1	0	1	0			AT1G18270.3	ketose-bisphosphate aldolase class-II family protein | chr1:6283634-6293772 REVERSE LENGTH=1393	1	5	2	2	0	0			AT4G13230.1	Late embryogenesis abundant protein (LEA) family protein | chr4:7675841-7676629 REVERSE LENGTH=120	1	1	1	0			AT5G18380.1	AT5G18380.1 | Symbols: | Ribosomal protein S5 domain 2-like superfamily protein | chr5:6090253-6090693 REVERSE LENGTH=146;AT3G04230.1 | Symbols: | Ribosomal protein S5 domain 2-like superfamily protein | chr3:1113169-1113609 REVERSE LENGTH=146	3	4	3	2	4
AT1G15750.1	TPR1 | TOPLESS-related 1 | chr1:30261094-30266446 REVERSE LENGTH=1120	7	9			AT5G36160.1	Tyrosine transaminase family protein | chr5:14233261-14235129 REVERSE LENGTH=420	22	18			AT5G22300.1	NIT4, AtNIT4 | nitrilase 4 | chr5:7379401-7381764 FORWARD LENGTH=355	0	0	1	0	1	0	0	0			AT1G17370.1	UBP1B | oligouridylate binding protein 1B | chr1:5951842-5954825 REVERSE LENGTH=419	1	1	2	0	0	0			AT4G12600.2	Ribosomal protein L7Ae/L30e/S12e/Gadd45 family protein | chr4:7453296-7454208 FORWARD LENGTH=183	1	0	0	0			AT5G18170.1	AT5G18170.1 | Symbols: GDH1 | glutamate dehydrogenase 1 | chr5:6006172-6008248 FORWARD LENGTH=411	2	1	1	4	1
AT1G14810.1	semialdehyde dehydrogenase family protein | chr1:5102684-5104633 REVERSE LENGTH=375	11	9			AT5G14320.1	Ribosomal protein S13/S18 family | chr5:4617839-4618772 REVERSE LENGTH=169	33	18			AT4G33240.1	FAB1A | 1-phosphatidylinositol-4-phosphate 5-kinases;zinc ion binding;1-phosphatidylinositol-3-phosphate 5-kinases | chr4:16029504-16037278 REVERSE LENGTH=1757	0	0	1	1	1	0	0	0			AT1G03910.2	EXPRESSED IN: 24 plant structures; EXPRESSED DURING: 13 growth stages; CONTAINS InterPro DOMAIN/s: Cactin protein, cactus-binding domain, C-terminal (InterPro:IPR019134), Cactin, central region (InterPro:IPR018816); BEST Arabidops	1	2	2	2	0	0			AT4G11240.1	TOPP7 | Calcineurin-like metallo-phosphoesterase superfamily protein | chr4:6847333-6849032 FORWARD LENGTH=322	1	2	0	1			AT5G18110.1	AT5G18110.1 | Symbols: NCBP | novel cap-binding protein | chr5:5989105-5990588 REVERSE LENGTH=221	3	3	4	1	1
AT1G12910.1	ATAN11, LWD1 | Transducin/WD40 repeat-like superfamily protein | chr1:4395114-4396154 REVERSE LENGTH=346	6	9			AT5G04430.2	BTR1, BTR1L | binding to TOMV RNA 1L (long form) | chr5:1250602-1253523 REVERSE LENGTH=334	18	18			AT3G55430.1	O-Glycosyl hydrolases family 17 protein | chr3:20549806-20552004 REVERSE LENGTH=449	0	0	1	2	1	0	0	0			AT5G65620.1	Zincin-like metalloproteases family protein | chr5:3328119-3332462 FORWARD LENGTH=701	0	0	1	3	0	1			AT4G11220.1	BTI2, RTNLB2 | VIRB2-interacting protein 2 | chr4:6838176-6839578 REVERSE LENGTH=271	1	2	1	3			AT5G18100.1	AT5G18100.1 | Symbols: CSD3 | copper/zinc superoxide dismutase 3 | chr5:5987221-5988706 FORWARD LENGTH=164	1	0	1	1	3
AT1G09770.1	ATCDC5, CDC5, ATMYBCDC5 | cell division cycle 5 | chr1:3162002-3165122 FORWARD LENGTH=844	21	9			AT5G02960.1	Ribosomal protein S12/S23 family protein | chr3:2969197-2970291 REVERSE LENGTH=142	13	18			AT3G12200.2	Nek7 | NIMA-related kinase 7 | chr3:3887173-3890550 REVERSE LENGTH=581	0	0	1	0	1	0	0	0			AT5G61170.1	Ribosomal protein S19e family protein | chr5:24611158-24612202 FORWARD LENGTH=143	0	1	1	3	0	0			AT4G11175.1	Nucleic acid-binding, OB-fold-like protein | chr4:6818162-6818806 FORWARD LENGTH=141	1	3	4	1			AT5G17990.1	AT5G17990.1 | Symbols: TRP1, pat1 | tryptophan biosynthesis 1 | chr5:5957330-5959681 FORWARD LENGTH=444	2	0	2	3	0
AT1G08200.1	AXS2 | UDP-D-apiose/UDP-D-xylose synthase 2 | chr1:2574259-2576609 REVERSE LENGTH=389	9	9			AT4G38630.1	RPN10, MCB1, ATMCB1, MBP1 | regulatory particle non-ATPase 10 | chr4:18057357-18059459 REVERSE LENGTH=386	14	18			AT2G31350.1	GLX2-5 | glyoxalase 2-5 | chr2:13368451-13370802 FORWARD LENGTH=324	0	0	1	2	1	0	0	0			AT5G56600.1	PFN3, PRF3 | profilin 3 | chr5:22909882-22910821 REVERSE LENGTH=168	0	3	1	3	0	4			AT4G10570.1	UBP9 | ubiquitin-specific protease 9 | chr4:6523657-6528058 REVERSE LENGTH=923	1	1	1	1			AT5G17920.1	AT5G17920.1 | Symbols: ATCIMS, ATMETS, ATMS1 | Cobalamin-independent synthase family protein | chr5:5935771-5939195 FORWARD LENGTH=765	25	25	24	43	33
AT1G04680.1	Pectin lyase-like superfamily protein | chr1:1304052-1307780 REVERSE LENGTH=431	9	9			AT4G26110.1	NAP1;1, ATNAP1;1 | nucleosome assembly protein1;1 | chr4:13232712-13235502 FORWARD LENGTH=372	31	18			AT2G26570.1	WEB1 | Plant protein of unknown function (DUF827) | chr2:11299565-11302076 FORWARD LENGTH=807	0	0	1	0	1	0	0	0			AT5G54770.1	THI1, TZ, THI4 | thiazole biosynthetic enzyme, chloroplast (ARA6) (THI1) (THI4) | chr5:22246634-22247891 FORWARD LENGTH=349	0	1	1	6	0	1			AT4G10100.1	CNX7, SIR5 | co-factor for nitrate, reductase and xanthine dehydrogenase 7 | chr4:6309091-6309381 FORWARD LENGTH=96	1	1	0	0			AT5G17900.1	AT5G17900.1 | Symbols: | microfibrillar-associated protein-related | chr5:5925144-5926690 FORWARD LENGTH=435;AT4G08580.1 | Symbols: | microfibrillar-associated protein-related | chr4:5462190-5463718 FORWARD LENGTH=435	2	0	0	3	2
AT1G03475.1	LIN2, HEMF1, ATCPO-I | Coproporphyrinogen III oxidase | chr1:869302-871175 REVERSE LENGTH=386	3	9			AT4G24820.1	26S proteasome, regulatory subunit Rpn7;Proteasome component (PCI) domain | chr4:12790471-12792599 REVERSE LENGTH=387	18	18			AT1G54490.1	AIN1, EIN5, XRN4, ATXRN4 | exoribonuclease 4 | chr1:20350300-20356650 FORWARD LENGTH=947	0	0	1	1	1	0	0	0			AT5G53480.1	ARM repeat superfamily protein | chr5:21714016-21716709 FORWARD LENGTH=870	0	2	1	4	0	0			AT4G09960.3	STK, AGL11 | K-box region and MADS-box transcription factor family protein | chr4:6236713-6240494 REVERSE LENGTH=256	1	0	1	0			AT5G17840.1	AT5G17840.1 | Symbols: | DnaJ/Hsp40 cysteine-rich domain superfamily protein | chr5:5895879-5897055 REVERSE LENGTH=154	1	1	0	0	1
ATCG01300.1	RPL23.1, RPL23 | ribosomal protein L23.1 | chrC:85862-86143 REVERSE LENGTH=93	6	8			AT4G01310.1	Ribosomal L5P family protein | chr4:544166-545480 REVERSE LENGTH=262	25	18			AT1G30330.2;AT2G33860.1;AT5G60450.1;AT1G19850.1;AT1G19220.1;AT5G20730.1	ARF6 | auxin response factor 6 | chr1:10686125-10690036 REVERSE LENGTH=935	0	0	1	0	1	0	0	0			AT5G51110.1	Transcriptional coactivator/pterin dehydratase | chr5:20778316-20779380 REVERSE LENGTH=220	0	1	1	1	0	0			AT4G09650.1	ATPD | ATP synthase delta-subunit gene | chr4:6100799-6101503 FORWARD LENGTH=234	1	5	6	4			AT5G17710.2	AT5G17710.2 | Symbols: EMB1241 | Co-chaperone GrpE family protein | chr5:5839560-5841639 REVERSE LENGTH=326	6	6	6	6	4
ATCG01240.1	RPS7.1, RPS7 | Ribosomal protein S7p/S5e family protein | chrC:97478-97945 REVERSE LENGTH=155	8	8			AT3G58610.1	ketol-acid reductoisomerase | chr3:21671561-21674639 FORWARD LENGTH=591	15	18			AT1G16880.1	uridylyltransferase-related | chr1:5773796-5776125 FORWARD LENGTH=290	0	0	1	0	1	0	0	0			AT5G47870.1	FUNCTIONS IN: molecular_function unknown; INVOLVED IN: biological_process unknown; LOCATED IN: chloroplast; EXPRESSED IN: 22 plant structures; EXPRESSED DURING: 13 growth stages; BEST Arabidopsis thaliana protein match is: cobalt	0	2	1	4	0	2			AT4G09520.1	Cofactor-independent phosphoglycerate mutase | chr3:12591595-12593401 FORWARD LENGTH=495	1	0	0	0			AT5G17560.1	AT5G17560.1 | Symbols: | BolA-like family protein | chr5:5788474-5789671 FORWARD LENGTH=177	4	2	3	3	5
ATCG01060.1	PSAC | iron-sulfur cluster binding;electron carriers;4 iron, 4 sulfur cluster binding | chrC:117318-117563 REVERSE LENGTH=81	4	8			AT3G57520.1	AtSIP2, SIP2 | seed imbibition 2 | chr3:21288982-21292694 REVERSE LENGTH=773	15	18			AT1G04920.1	ATSPS3F, SPS3F | sucrose phosphate synthase 3F | chr1:1391674-1395756 REVERSE LENGTH=1062	0	0	1	1	1	0	0	0			AT5G39850.1	Ribosomal protein S4 | chr5:15950053-15951171 FORWARD LENGTH=197	0	0	1	0	0	0			AT4G05400.1	copper ion binding | chr4:2741256-2742008 FORWARD LENGTH=250	1	2	1	0			AT5G17530.3	AT5G17530.3 | Symbols: | phosphoglucosamine mutase family protein | chr5:5777716-5781863 FORWARD LENGTH=614	0	0	3	3	1
ATCG00800.1	structural constituent of ribosome | chrC:82826-83482 REVERSE LENGTH=218	8	8			AT3G23600.1	alpha/beta-Hydrolases superfamily protein | chr3:8473833-8475655 FORWARD LENGTH=239	21	18			AT2G19790.1	SNARE-like superfamily protein | chr2:8527302-8528395 FORWARD LENGTH=143	0	1	1	0	1	0	1	0			AT5G34850.1	ATPAP26, PAP26 | purple acid phosphatase 26 | chr5:13108475-13111217 REVERSE LENGTH=475	0	0	1	2	0	0			AT4G05150.1	Octicosapeptide/Phox/Bem1p family protein | chr4:2660339-2662675 FORWARD LENGTH=477	1	1	0	0			AT5G17510.1	AT5G17510.1 | Symbols: | unknown protein; BEST Arabidopsis thaliana protein match is: unknown protein (TAIR:AT3G03460.1); Has 1807 Blast hits to 1807 proteins in 277 species: Archae - 0; Bacteria - 0; Metazoa - 736; Fungi - 347; Plants - 385; Viruses - 0;	3	3	1	2	4
AT5G67510.1	Translation protein SH3-like family protein | chr5:26937970-26938410 REVERSE LENGTH=146	6	8			AT3G21110.1	PUR7, PURC, ATPURC | purin 7 | chr3:7402696-7405273 REVERSE LENGTH=411	18	18			AT3G55005.1	TON1B | tonneau 1b (TON1b) | chr3:20384131-20386193 FORWARD LENGTH=257	0	1	1	0	1	0	0	0			AT5G25460.1	Protein of unknown function, DUF642 | chr5:8863430-8865394 FORWARD LENGTH=369	0	0	1	3	0	0			AT4G02510.1	TOC159, TOC86, PPI2, TOC160, ATTOC159 | translocon at the outer envelope membrane of chloroplasts 159 | chr4:1104766-1109360 FORWARD LENGTH=1503	1	3	0	0			AT5G17440.1	AT5G17440.1 | Symbols: | LUC7 related protein | chr5:5749849-5753415 FORWARD LENGTH=404	3	2	1	1	1
[truncated: 3,834 more rows]
