# Supplementary material for: The MOM1 complex recruits the RdDM machinery via MORC6 to establish de novo DNA methylation
Source: Nat Commun. 2023 Jul 12;14:4135. doi: 10.1038/s41467-023-39751-4 (PMC10338684; doi:10.1038/s41467-023-39751-4)
Supplement: Supplementary file 5 — Supplementary Data 2 [file 41467_2023_39751_MOESM5_ESM.xlsx]

## Sheet: MOM1xlinkIP
Replicate 1							Replicate 2							Fold of change (FC) and P value of MS/MS counts from MOM1-FLAG compared to that from Col-0 calculated by LIMMA. (The empirical Bayes test performed by LIMMA was used for statistical analysis. )
Protein IDs	Desscription	Col-0 x-link IP rep1	MOM1 FLAG x-link IP rep1				Protein IDs	Description	Col-0 x-link IP rep2	MOM1 FLAG x-link IP rep2				gene	sampleA	sampleB	log2FC	PValue	FDR (false discovery rate)
AT1G08060.1	AT1G08060.1 | Symbols: MOM, MOM1 | ATP-dependent helicase family protein | chr1:2501981-2510488 REVERSE LENGTH=2001	0	371	MOM1			AT1G08060.1	AT1G08060.1 | Symbols: MOM, MOM1 | ATP-dependent helicase family protein | chr1:2501981-2510488 REVERSE LENGTH=2001	0	434	MOM1			MOM1	MOM1-FLAG	Col-0	9.81773	1.86195e-08	3.83748e-05
AT5G41580.1	AT5G41580.1 | Symbols: | RING/U-box superfamily protein | chr5:16626563-16630659 REVERSE LENGTH=760	2	111	PIAL2			AT5G41580.1	AT5G41580.1 | Symbols: | RING/U-box superfamily protein | chr5:16626563-16630659 REVERSE LENGTH=760	0	111	PIAL2			PIAL2	MOM1-FLAG	Col-0	6.81009	1.001e-05	0.0103153
AT4G11560.1	AT4G11560.1 | Symbols: | bromo-adjacent homology (BAH) domain-containing protein | chr4:7000095-7003445 REVERSE LENGTH=587	0	35	AIPP3			AT2G38950.1	AT2G38950.1 | Symbols: | Transcription factor jumonji (jmj) family protein / zinc finger (C5HC2 type) family protein | chr2:16261599-16265044 FORWARD LENGTH=708	0	39	JMJ19			AT2G38950.1	MOM1-FLAG	Col-0	6.2877	2.2061e-05	0.0151559
AT2G38950.1	AT2G38950.1 | Symbols: | Transcription factor jumonji (jmj) family protein / zinc finger (C5HC2 type) family protein | chr2:16261599-16265044 FORWARD LENGTH=708	0	30	JMJ19			AT3G23780.1	AT3G23780.1 | Symbols: NRPD2A, DRD2, NRPD2, DMS2, NRPE2 | nuclear RNA polymerase D2A | chr3:8567971-8573819 REVERSE LENGTH=1172;AT3G18090.1 | Symbols: NRPD2B | nuclear RNA polymerase D2B | chr3:6195323-6200204 FORWARD LENGTH=1055	0	28	NRPD2			AT2G46020.2	MOM1-FLAG	Col-0	2.99018	4.15872e-05	0.0171422
AT2G28240.1	AT2G28240.1 | Symbols: | ATP-dependent helicase family protein | chr2:12039649-12041970 FORWARD LENGTH=660	0	22	MOM2			AT4G20400.1	AT4G20400.1 | Symbols: JMJ14, PKDM7B | JUMONJI 14 | chr4:11009004-11013588 FORWARD LENGTH=954	5	23	JMJ14			AT4G02480.1	MOM1-FLAG	Col-0	5.61717	3.8461e-05	0.0171422
AT2G40030.1	AT2G40030.1 | Symbols: NRPD1B, DRD3, ATNRPD1B, DMS5, NRPE1 | nuclear RNA polymerase D1B | chr2:16715089-16723406 FORWARD LENGTH=1976	0	22	NRPE1			AT2G40030.1	AT2G40030.1 | Symbols: NRPD1B, DRD3, ATNRPD1B, DMS5, NRPE1 | nuclear RNA polymerase D1B | chr2:16715089-16723406 FORWARD LENGTH=1976	0	22	NRPE1			AT2G28290.1	MOM1-FLAG	Col-0	3.24212	7.70812e-05	0.0207862
AT3G23780.1	AT3G23780.1 | Symbols: NRPD2A, DRD2, NRPD2, DMS2, NRPE2 | nuclear RNA polymerase D2A | chr3:8567971-8573819 REVERSE LENGTH=1172;AT3G18090.1 | Symbols: NRPD2B | nuclear RNA polymerase D2B | chr3:6195323-6200204 FORWARD LENGTH=1055	0	17	NRPD2			AT4G11560.1	AT4G11560.1 | Symbols: | bromo-adjacent homology (BAH) domain-containing protein | chr4:7000095-7003445 REVERSE LENGTH=587	4	21	AIPP3			AT5G24280.1	MOM1-FLAG	Col-0	5.80113	6.85324e-05	0.0207862
AT4G36290.1	AT4G36290.1 | Symbols: CRT1 | compromised recognition of TCV 1 | chr4:17169669-17173187 REVERSE LENGTH=635	0	14	MORC1			AT2G28240.1	AT2G28240.1 | Symbols: | ATP-dependent helicase family protein | chr2:12039649-12041970 FORWARD LENGTH=660	0	17	MOM2			AT2G04235.1	MOM1-FLAG	Col-0	5.71354	8.13339e-05	0.0207862
AT1G19100.1	AT1G19100.1 | Symbols: | Histidine kinase-, DNA gyrase B-, and HSP90-like ATPase family protein | chr1:6595560-6601159 FORWARD LENGTH=663	0	14	MORC6			AT3G49250.1	AT3G49250.1 | Symbols: DMS3, IDN1 | defective in meristem silencing 3 | chr3:18258613-18260803 REVERSE LENGTH=420	0	15	DMS3			NRPE1	MOM1-FLAG	Col-0	5.64722	9.88501e-05	0.0207862
AT4G20400.1	AT4G20400.1 | Symbols: JMJ14, PKDM7B | JUMONJI 14 | chr4:11009004-11013588 FORWARD LENGTH=954	1	12	JMJ14			AT1G08910.1	AT1G08910.1 | Symbols: EMB3001 | zinc ion binding;zinc ion binding | chr1:2856227-2860816 FORWARD LENGTH=829	0	12	PIAL1			NRPD2	MOM1-FLAG	Col-0	5.6647	0.000100855	0.0207862
AT1G43770.2	AT1G43770.2 | Symbols: | RING/FYVE/PHD zinc finger superfamily protein | chr1:16548509-16550257 FORWARD LENGTH=431	0	10	PHD1			AT4G36290.1	AT4G36290.1 | Symbols: CRT1 | compromised recognition of TCV 1 | chr4:17169669-17173187 REVERSE LENGTH=635	0	8	MORC1			MOM2	MOM1-FLAG	Col-0	5.45181	0.000192691	0.0361033
AT5G04290.1	AT5G04290.1 | Symbols: KTF1, SPT5L | kow domain-containing transcription factor 1 | chr5:1196069-1202653 FORWARD LENGTH=1493	1	9	SPT5L			AT5G04290.1	AT5G04290.1 | Symbols: KTF1, SPT5L | kow domain-containing transcription factor 1 | chr5:1196069-1202653 FORWARD LENGTH=1493	0	7	SPT5L			AT5G40600.1	MOM1-FLAG	Col-0	5.06106	0.000353143	0.0559868
AT3G49250.1	AT3G49250.1 | Symbols: DMS3, IDN1 | defective in meristem silencing 3 | chr3:18258613-18260803 REVERSE LENGTH=420	0	8	DMS3			AT1G43770.2	AT1G43770.2 | Symbols: | RING/FYVE/PHD zinc finger superfamily protein | chr1:16548509-16550257 FORWARD LENGTH=431	0	6	PHD1			AT5G46070.1	MOM1-FLAG	Col-0	1.51037	0.000315302	0.0541532
AT1G08910.1	AT1G08910.1 | Symbols: EMB3001 | zinc ion binding;zinc ion binding | chr1:2856227-2860816 FORWARD LENGTH=829	0	7	PIAL1			AT1G19100.1	AT1G19100.1 | Symbols: | Histidine kinase-, DNA gyrase B-, and HSP90-like ATPase family protein | chr1:6595560-6601159 FORWARD LENGTH=663	0	6	MORC6			AT4G26840.1	MOM1-FLAG	Col-0	2.09375	0.000493724	0.0678377
AT5G24280.1	AT5G24280.1 | Symbols: GMI1 | gamma-irradiation and mitomycin c induced 1 | chr5:8251378-8261401 REVERSE LENGTH=1598	0	24				AT2G16390.1	AT2G16390.1 | Symbols: DRD1, CHR35, DMS1 | SNF2 domain-containing protein / helicase domain-containing protein | chr2:7097638-7101182 FORWARD LENGTH=888	0	5	DRD1			AT5G14170.1	MOM1-FLAG	Col-0	2.05564	0.00049217	0.0678377
AT2G04235.1	AT2G04235.1 | Symbols: | unknown protein; FUNCTIONS IN: molecular_function unknown; INVOLVED IN: biological_process unknown; LOCATED IN: cellular_component unknown; EXPRESSED IN: cultured cell; Has 713 Blast hits to 345 proteins in 122 species: Archae - 2	0	22				AT4G13460.1	AT4G13460.1 | Symbols: SDG22, SUVH9, SET22 | SU(VAR)3-9 homolog 9 | chr4:7824653-7826605 REVERSE LENGTH=650	0	3	SUVH9			DMS3	MOM1-FLAG	Col-0	4.7116	0.000869444	0.0995513
AT1G12380.1	AT1G12380.1 | Symbols: | unknown protein; BEST Arabidopsis thaliana protein match is: unknown protein (TAIR:AT1G62870.1); Has 173 Blast hits to 170 proteins in 34 species: Archae - 0; Bacteria - 4; Metazoa - 25; Fungi - 8; Plants - 123; Viruses - 7; Other	0	17				AT5G50780.1	AT5G50780.1 | Symbols: | Histidine kinase-, DNA gyrase B-, and HSP90-like ATPase family protein | chr5:20650269-20654948 FORWARD LENGTH=819;AT4G24970.1 | Symbols: | Histidine kinase-, DNA gyrase B-, and HSP90-like ATPase family protein | chr4:12831125-12	0	2	MORC4			AT4G17330.1	MOM1-FLAG	Col-0	2.19772	0.000832096	0.0995513
AT5G27220.1	AT5G27220.1 | Symbols: | Frigida-like protein | chr5:9578757-9582752 FORWARD LENGTH=1181	0	13				AT5G24280.1	AT5G24280.1 | Symbols: GMI1 | gamma-irradiation and mitomycin c induced 1 | chr5:8251378-8261401 REVERSE LENGTH=1598	0	25				AT1G67230.1	MOM1-FLAG	Col-0	1.32047	0.000759209	0.0977957
AT4G38600.1	AT4G38600.1 | Symbols: KAK, UPL3 | HEAT repeat ;HECT-domain (ubiquitin-transferase) | chr4:18041503-18049292 REVERSE LENGTH=1888	0	12				AT2G04235.1	AT2G04235.1 | Symbols: | unknown protein; FUNCTIONS IN: molecular_function unknown; INVOLVED IN: biological_process unknown; LOCATED IN: cellular_component unknown; EXPRESSED IN: cultured cell; Has 713 Blast hits to 345 proteins in 122 species: Archae - 2	0	24				PIAL1	MOM1-FLAG	Col-0	4.46231	0.00143389	0.144582
AT3G22220.1	AT3G22220.1 | Symbols: | hAT transposon superfamily | chr3:7839808-7842358 REVERSE LENGTH=761	0	12				AT2G17930.1	AT2G17930.1 | Symbols: | Phosphatidylinositol 3- and 4-kinase family protein with FAT domain | chr2:7784455-7802230 REVERSE LENGTH=3858	0	19				MORC1	MOM1-FLAG	Col-0	4.59524	0.00147318	0.144582
AT3G54670.3	AT3G54670.3 | Symbols: TTN8 | Structural maintenance of chromosomes (SMC) family protein | chr3:20235818-20243701 FORWARD LENGTH=1239	0	12				AT5G40600.1	AT5G40600.1 | Symbols: | unknown protein; FUNCTIONS IN: molecular_function unknown; LOCATED IN: endomembrane system; EXPRESSED IN: 22 plant structures; EXPRESSED DURING: 13 growth stages; BEST Arabidopsis thaliana protein match is: unknown protein (TAIR:A	0	17				AT1G15750.1	MOM1-FLAG	Col-0	2.10137	0.00122552	0.132937
AT5G40600.1	AT5G40600.1 | Symbols: | unknown protein; FUNCTIONS IN: molecular_function unknown; LOCATED IN: endomembrane system; EXPRESSED IN: 22 plant structures; EXPRESSED DURING: 13 growth stages; BEST Arabidopsis thaliana protein match is: unknown protein (TAIR:A	0	12				AT1G14850.1	AT1G14850.1 | Symbols: NUP155 | nucleoporin 155 | chr1:5116921-5123259 REVERSE LENGTH=1464	0	15				AT1G76510.3	MOM1-FLAG	Col-0	4.39693	0.00161089	0.150912
AT2G47620.1	AT2G47620.1 | Symbols: ATSWI3A, CHB1, SWI3A | SWITCH/sucrose nonfermenting 3A | chr2:19532034-19534251 FORWARD LENGTH=512	0	10				AT5G43990.2	AT5G43990.2 | Symbols: SUVR2, SDG18 | SET-domain containing protein lysine methyltransferase family protein | chr5:17698454-17701733 FORWARD LENGTH=740	0	14				AT1G21700.1	MOM1-FLAG	Col-0	4.38009	0.001796	0.160937
AT5G44800.1	AT5G44800.1 | Symbols: CHR4, PKR1 | chromatin remodeling 4 | chr5:18083659-18092162 REVERSE LENGTH=2223	0	10				AT1G02890.1	AT1G02890.1 | Symbols: | AAA-type ATPase family protein | chr1:645372-651797 REVERSE LENGTH=1246	0	12				AIPP3	MOM1-FLAG	Col-0	4.27871	0.00227407	0.179235
AT5G35180.4	AT5G35180.4 | Symbols: | Protein of unknown function (DUF1336) | chr5:13424538-13432787 FORWARD LENGTH=811	0	10				AT3G15290.1	AT3G15290.1 | Symbols: | 3-hydroxyacyl-CoA dehydrogenase family protein | chr3:5145054-5146613 FORWARD LENGTH=294	0	11				AT1G02890.1	MOM1-FLAG	Col-0	4.25933	0.00262179	0.179235
AT2G02090.1	AT2G02090.1 | Symbols: CHR19, CHA19, ETL1 | SNF2 domain-containing protein / helicase domain-containing protein | chr2:523481-526884 FORWARD LENGTH=763	0	10				AT2G18790.1	AT2G18790.1 | Symbols: PHYB, HY3, OOP1 | phytochrome B | chr2:8140079-8144151 FORWARD LENGTH=1172	0	11				AT2G18790.1	MOM1-FLAG	Col-0	4.19394	0.00286489	0.179235
AT1G21700.1	AT1G21700.1 | Symbols: ATSWI3C, CHB4, SWI3C | SWITCH/sucrose nonfermenting 3C | chr1:7620156-7623978 REVERSE LENGTH=807	0	10				AT1G76510.3	AT1G76510.3 | Symbols: | ARID/BRIGHT DNA-binding domain-containing protein | chr1:28708681-28712498 REVERSE LENGTH=493	0	11				MORC6	MOM1-FLAG	Col-0	4.38153	0.00289559	0.179235
AT1G61000.1	AT1G61000.1 | Symbols: | FUNCTIONS IN: molecular_function unknown; INVOLVED IN: mitosis; LOCATED IN: plasma membrane; EXPRESSED IN: cultured cell; CONTAINS InterPro DOMAIN/s: Kinetochore protein Nuf2 (InterPro:IPR005549); Has 50972 Blast hits to 29793 pro	0	10				AT5G52070.1	AT5G52070.1 | Symbols: | Agenet domain-containing protein | chr5:21162116-21164717 FORWARD LENGTH=271	0	10				AT3G22220.1	MOM1-FLAG	Col-0	4.0663	0.00293239	0.179235
AT5G18960.1	AT5G18960.1 | Symbols: FRS12 | FAR1-related sequence 12 | chr5:6330556-6333071 FORWARD LENGTH=788;AT3G06250.1 | Symbols: FRS7 | FAR1-related sequence 7 | chr3:1889771-1892065 REVERSE LENGTH=764	0	8				AT1G03830.2	AT1G03830.2 | Symbols: | guanylate-binding family protein | chr1:962128-966622 REVERSE LENGTH=1013	0	10				AT4G29010.1	MOM1-FLAG	Col-0	2.12359	0.00233609	0.179235
AT1G67580.1	AT1G67580.1 | Symbols: | Protein kinase superfamily protein | chr1:25327727-25330965 REVERSE LENGTH=752	0	8				AT5G49880.1	AT5G49880.1 | Symbols: | mitotic checkpoint family protein | chr5:20282305-20287775 FORWARD LENGTH=726	0	9				AT5G52070.1	MOM1-FLAG	Col-0	4.12256	0.0031955	0.179235
AT1G75560.1	AT1G75560.1 | Symbols: | zinc knuckle (CCHC-type) family protein | chr1:28371420-28372717 REVERSE LENGTH=257	0	8				AT2G41620.1	AT2G41620.1 | Symbols: | Nucleoporin interacting component (Nup93/Nic96-like) family protein | chr2:17350419-17354997 REVERSE LENGTH=861	0	9				PHD1	MOM1-FLAG	Col-0	4.16859	0.00328002	0.179235
AT1G76510.3	AT1G76510.3 | Symbols: | ARID/BRIGHT DNA-binding domain-containing protein | chr1:28708681-28712498 REVERSE LENGTH=493	0	7				AT2G33610.1	AT2G33610.1 | Symbols: ATSWI3B, CHB2, SWI3B | switch subunit 3 | chr2:14229023-14231149 FORWARD LENGTH=469	0	9				AT5G44180.1	MOM1-FLAG	Col-0	4.0654	0.00329476	0.179235
AT5G07970.1	AT5G07970.1 | Symbols: | dentin sialophosphoprotein-related | chr5:2544126-2547916 REVERSE LENGTH=1097	0	7				AT2G05250.1	AT2G05250.1 | Symbols: | DNAJ heat shock N-terminal domain-containing protein | chr2:1913645-1915765 REVERSE LENGTH=706;AT2G05230.1 | Symbols: | DNAJ heat shock N-terminal domain-containing protein | chr2:1899818-1901938 REVERSE LENGTH=706	0	9				AT4G20400.1	MOM1-FLAG	Col-0	2.69667	0.00297721	0.179235
AT5G04940.1	AT5G04940.1 | Symbols: SUVH1 | SU(VAR)3-9 homolog 1 | chr5:1454616-1456628 REVERSE LENGTH=670	0	7				AT5G44180.1	AT5G44180.1 | Symbols: | Homeodomain-like transcriptional regulator | chr5:17783172-17789872 FORWARD LENGTH=1694	0	8				AT1G69770.1	MOM1-FLAG	Col-0	4.06038	0.00337814	0.179235
AT5G55300.2	AT5G55300.2 | Symbols: TOP1ALPHA | DNA topoisomerase I alpha | chr5:22424701-22429045 REVERSE LENGTH=933;AT5G55310.1 | Symbols: TOP1BETA, TOP1 | DNA topoisomerase 1 beta | chr5:22430389-22434590 REVERSE LENGTH=917	0	7				AT3G45830.1	AT3G45830.1 | Symbols: | unknown protein; FUNCTIONS IN: molecular_function unknown; INVOLVED IN: biological_process unknown; LOCATED IN: cellular_component unknown; EXPRESSED IN: 24 plant structures; EXPRESSED DURING: 15 growth stages; BEST Arabidopsis th	0	8				AT1G14850.1	MOM1-FLAG	Col-0	4.29703	0.00339164	0.179235
AT3G20740.1	AT3G20740.1 | Symbols: FIE, FIS3, FIE1 | Transducin/WD40 repeat-like superfamily protein | chr3:7249064-7252254 REVERSE LENGTH=369	0	7				AT3G23910.1	AT3G23910.1 | Symbols: | BEST Arabidopsis thaliana protein match is: RNA-directed DNA polymerase (reverse transcriptase)-related family protein (TAIR:AT3G24255.2); Has 562 Blast hits to 532 proteins in 147 species: Archae - 28; Bacteria - 51; Metazoa - 15	0	8				AT5G43990.2	MOM1-FLAG	Col-0	3.99652	0.00374347	0.192882
AT1G69770.1	AT1G69770.1 | Symbols: CMT3 | chromomethylase 3 | chr1:26248496-26253519 REVERSE LENGTH=839	0	7				AT2G47210.1	AT2G47210.1 | Symbols: | myb-like transcription factor family protein | chr2:19379039-19382204 FORWARD LENGTH=441	0	8				AT3G54670.3	MOM1-FLAG	Col-0	3.88444	0.00401499	0.201827
AT3G48430.1	AT3G48430.1 | Symbols: REF6 | relative of early flowering 6 | chr3:17935609-17940456 FORWARD LENGTH=1360	0	7				AT1G21700.1	AT1G21700.1 | Symbols: ATSWI3C, CHB4, SWI3C | SWITCH/sucrose nonfermenting 3C | chr1:7620156-7623978 REVERSE LENGTH=807	0	8				AT4G31430.2	MOM1-FLAG	Col-0	1.82207	0.00282855	0.179235
AT5G15210.1	AT5G15210.1 | Symbols: ATHB30, ZFHD3, HB30, ZHD8 | homeobox protein 30 | chr5:4937874-4938689 REVERSE LENGTH=271	0	7				AT5G53060.1	AT5G53060.1 | Symbols: | RNA-binding KH domain-containing protein | chr5:21515355-21518197 FORWARD LENGTH=652	0	7				AT3G22520.1	MOM1-FLAG	Col-0	1.87721	0.00298163	0.179235
AT3G18990.1	AT3G18990.1 | Symbols: VRN1, REM39 | AP2/B3-like transcriptional factor family protein | chr3:6549077-6551568 REVERSE LENGTH=341	0	7				AT4G35050.1	AT4G35050.1 | Symbols: MSI3, NFC3 | Transducin family protein / WD-40 repeat family protein | chr4:16682752-16684751 REVERSE LENGTH=424	0	7				AT5G27220.1	MOM1-FLAG	Col-0	4.20209	0.00435856	0.209595
AT5G22060.1	AT5G22060.1 | Symbols: ATJ2, J2 | DNAJ homologue 2 | chr5:7303798-7305668 REVERSE LENGTH=419	0	6				AT1G69770.1	AT1G69770.1 | Symbols: CMT3 | chromomethylase 3 | chr1:26248496-26253519 REVERSE LENGTH=839	0	7				AT4G38600.1	MOM1-FLAG	Col-0	3.82138	0.00442755	0.209595
AT1G73100.1	AT1G73100.1 | Symbols: SUVH3, SDG19 | SU(VAR)3-9 homolog 3 | chr1:27491970-27493979 FORWARD LENGTH=669	0	6				AT1G50620.1	AT1G50620.1 | Symbols: | RING/FYVE/PHD zinc finger superfamily protein | chr1:18748537-18751005 FORWARD LENGTH=629	0	7				AT5G04940.1	MOM1-FLAG	Col-0	3.94709	0.00447462	0.209595
AT1G05410.1	AT1G05410.1 | Symbols: | Protein of unknown function (DUF1423) | chr1:1585504-1587268 REVERSE LENGTH=471	0	6				AT1G24260.2	AT1G24260.2 | Symbols: SEP3, AGL9 | K-box region and MADS-box transcription factor family protein | chr1:8593790-8595862 REVERSE LENGTH=251	0	7				AT1G61000.1	MOM1-FLAG	Col-0	4.03624	0.00477506	0.215251
AT4G32551.2	AT4G32551.2 | Symbols: LUG | LisH dimerisation motif;WD40/YVTN repeat-like-containing domain | chr4:15707863-15713359 FORWARD LENGTH=969	0	6				AT1G17790.1	AT1G17790.1 | Symbols: | DNA-binding bromodomain-containing protein | chr1:6125532-6127276 REVERSE LENGTH=487	0	7				AT5G44800.1	MOM1-FLAG	Col-0	3.85237	0.00480425	0.215251
AT2G34970.1	AT2G34970.1 | Symbols: | Trimeric LpxA-like enzyme | chr2:14746340-14748532 FORWARD LENGTH=730	0	6				AT5G42670.1	AT5G42670.1 | Symbols: | Agenet domain-containing protein | chr5:17108262-17110235 FORWARD LENGTH=294	0	6				AT2G05250.1	MOM1-FLAG	Col-0	3.91356	0.00521164	0.228536
AT5G44180.1	AT5G44180.1 | Symbols: | Homeodomain-like transcriptional regulator | chr5:17783172-17789872 FORWARD LENGTH=1694	0	6				AT5G04940.1	AT5G04940.1 | Symbols: SUVH1 | SU(VAR)3-9 homolog 1 | chr5:1454616-1456628 REVERSE LENGTH=670	0	6				AT1G14440.1	MOM1-FLAG	Col-0	3.85348	0.00532784	0.228764
AT3G54340.1	AT3G54340.1 | Symbols: AP3, ATAP3 | K-box region and MADS-box transcription factor family protein | chr3:20119428-20121087 REVERSE LENGTH=232	0	6				AT4G01370.1	AT4G01370.1 | Symbols: ATMPK4, MPK4 | MAP kinase 4 | chr4:567219-568889 FORWARD LENGTH=376;AT1G01560.2 | Symbols: ATMPK11, MPK11 | MAP kinase 11 | chr1:202345-204189 FORWARD LENGTH=369	0	6				AT5G18960.1	MOM1-FLAG	Col-0	3.89671	0.00556367	0.234015
AT4G15020.1	AT4G15020.1 | Symbols: | hAT transposon superfamily | chr4:8575806-8578372 FORWARD LENGTH=768	0	6				AT3G54630.1	AT3G54630.1 | Symbols: | CONTAINS InterPro DOMAIN/s: Kinetochore protein Ndc80 (InterPro:IPR005550); Has 24780 Blast hits to 15608 proteins in 1321 species: Archae - 545; Bacteria - 2969; Metazoa - 12597; Fungi - 2181; Plants - 1581; Viruses - 39; Other E	0	6				AT3G42170.1	MOM1-FLAG	Col-0	1.49737	0.00322494	0.179235
AT3G18210.1	AT3G18210.1 | Symbols: | 2-oxoglutarate (2OG) and Fe(II)-dependent oxygenase superfamily protein | chr3:6238264-6240396 REVERSE LENGTH=394	0	6				AT3G07810.2	AT3G07810.2 | Symbols: | RNA-binding (RRM/RBD/RNP motifs) family protein | chr3:2492875-2495102 FORWARD LENGTH=495	0	6				AT1G79280.2	MOM1-FLAG	Col-0	1.12907	0.00237068	0.179235
AT1G14440.1	AT1G14440.1 | Symbols: AtHB31, HB31, ZHD4 | homeobox protein 31 | chr1:4939076-4940014 REVERSE LENGTH=312	0	6				AT2G44440.1	AT2G44440.1 | Symbols: | Emsy N Terminus (ENT) domain-containing protein | chr2:18336621-18338950 REVERSE LENGTH=429	0	6				AT3G15290.1	MOM1-FLAG	Col-0	3.90092	0.00680038	0.26953
AT4G36080.1	AT4G36080.1 | Symbols: | phosphotransferases, alcohol group as acceptor;binding;inositol or phosphatidylinositol kinases | chr4:17059996-17077628 REVERSE LENGTH=3834	0	5				AT1G14440.1	AT1G14440.1 | Symbols: AtHB31, HB31, ZHD4 | homeobox protein 31 | chr1:4939076-4940014 REVERSE LENGTH=312	0	6				AT5G40340.1	MOM1-FLAG	Col-0	2.27577	0.00591615	0.239082
AT2G18790.1	AT2G18790.1 | Symbols: PHYB, HY3, OOP1 | phytochrome B | chr2:8140079-8144151 FORWARD LENGTH=1172	0	5				AT5G27220.1	AT5G27220.1 | Symbols: | Frigida-like protein | chr5:9578757-9582752 FORWARD LENGTH=1181	0	5				AT3G54630.1	MOM1-FLAG	Col-0	3.61414	0.00899641	0.325291
AT4G04950.1	AT4G04950.1 | Symbols: | thioredoxin family protein | chr4:2517882-2519924 REVERSE LENGTH=488	0	5				AT5G25150.1	AT5G25150.1 | Symbols: TAF5 | TBP-associated factor 5 | chr5:8677117-8682058 FORWARD LENGTH=669	0	5				AT2G25170.1	MOM1-FLAG	Col-0	2.19053	0.00717116	0.278863
AT1G70070.1	AT1G70070.1 | Symbols: EMB25, PDE317, ISE2 | DEAD/DEAH box helicase, putative | chr1:26390016-26394148 REVERSE LENGTH=1171	0	5				AT5G18960.1	AT5G18960.1 | Symbols: FRS12 | FAR1-related sequence 12 | chr5:6330556-6333071 FORWARD LENGTH=788	0	5				AT2G27170.1	MOM1-FLAG	Col-0	2.88159	0.00918148	0.326259
AT5G54640.1	AT5G54640.1 | Symbols: HTA1, RAT5, ATHTA1 | Histone superfamily protein | chr5:22196540-22197279 FORWARD LENGTH=130;AT4G27230.1 | Symbols: HTA2 | histone H2A 2 | chr4:13637515-13638325 REVERSE LENGTH=131;AT1G51060.1 | Symbols: HTA10 | histone H2A 10 | chr1	0	5				AT4G32620.2	AT4G32620.2 | Symbols: | Enhancer of polycomb-like transcription factor protein | chr4:15731968-15737222 FORWARD LENGTH=1540	0	5				AT5G65410.1	MOM1-FLAG	Col-0	2.18915	0.00820021	0.307284
AT5G20240.1	AT5G20240.1 | Symbols: PI | K-box region and MADS-box transcription factor family protein | chr5:6829203-6831208 FORWARD LENGTH=208	0	5				AT4G16265.1	AT4G16265.1 | Symbols: NRPB9B, NRPD9B, NRPE9B | RNA polymerases M/15 Kd subunit | chr4:9202529-9203975 REVERSE LENGTH=114	0	5				AT5G22060.1	MOM1-FLAG	Col-0	3.56091	0.0108064	0.375647
AT1G12910.1	AT1G12910.1 | Symbols: ATAN11, LWD1 | Transducin/WD40 repeat-like superfamily protein | chr1:4395114-4396154 REVERSE LENGTH=346	0	5				AT4G03090.1	AT4G03090.1 | Symbols: | sequence-specific DNA binding;sequence-specific DNA binding transcription factors | chr4:1366495-1370937 REVERSE LENGTH=913	0	5				AT1G12380.1	MOM1-FLAG	Col-0	3.45302	0.0114574	0.382215
AT1G44900.1	AT1G44900.1 | Symbols: MCM2, ATMCM2 | minichromosome maintenance (MCM2/3/5) family protein | chr1:16970291-16974457 FORWARD LENGTH=936	0	5				AT3G61310.1	AT3G61310.1 | Symbols: | AT hook motif DNA-binding family protein | chr3:22690799-22692445 REVERSE LENGTH=354	0	5				AT1G18610.1	MOM1-FLAG	Col-0	3.48152	0.0118409	0.387185
AT1G02890.1	AT1G02890.1 | Symbols: | AAA-type ATPase family protein | chr1:645372-651797 REVERSE LENGTH=1246	0	5				AT3G48050.1	AT3G48050.1 | Symbols: | BAH domain ;TFIIS helical bundle-like domain | chr3:17734270-17739412 REVERSE LENGTH=1613;AT3G48060.1 | Symbols: | BAH domain ;TFIIS helical bundle-like domain | chr3:17743234-17748372 REVERSE LENGTH=1611	0	5				SPT5L	MOM1-FLAG	Col-0	3.42393	0.0124296	0.387185
AT5G52070.1	AT5G52070.1 | Symbols: | Agenet domain-containing protein | chr5:21162116-21164717 FORWARD LENGTH=271	0	5				AT3G15880.2	AT3G15880.2 | Symbols: WSIP2, TPR4 | WUS-interacting protein 2 | chr3:5364454-5371869 REVERSE LENGTH=1137	0	5				AT4G36080.1	MOM1-FLAG	Col-0	3.45145	0.0130295	0.387185
AT3G43240.1	AT3G43240.1 | Symbols: | ARID/BRIGHT DNA-binding domain-containing protein | chr3:15210032-15214440 REVERSE LENGTH=747	0	5				AT3G10480.3	AT3G10480.3 | Symbols: ANAC050, NAC050 | NAC domain containing protein 50 | chr3:3264410-3266781 FORWARD LENGTH=526	0	5				AT5G42670.1	MOM1-FLAG	Col-0	3.45224	0.0132702	0.387185
AT2G05250.1	AT2G05250.1 | Symbols: | DNAJ heat shock N-terminal domain-containing protein | chr2:1913645-1915765 REVERSE LENGTH=706;AT2G05230.1 | Symbols: | DNAJ heat shock N-terminal domain-containing protein | chr2:1899818-1901938 REVERSE LENGTH=706	0	4				AT2G30470.1	AT2G30470.1 | Symbols: HSI2, VAL1 | high-level expression of sugar-inducible gene 2 | chr2:12980904-12984724 REVERSE LENGTH=790	0	5				AT1G12910.1	MOM1-FLAG	Col-0	3.40086	0.0131775	0.387185
AT1G14850.1	AT1G14850.1 | Symbols: NUP155 | nucleoporin 155 | chr1:5116921-5123259 REVERSE LENGTH=1464	0	4				AT2G07690.1	AT2G07690.1 | Symbols: MCM5 | Minichromosome maintenance (MCM2/3/5) family protein | chr2:3523379-3527388 REVERSE LENGTH=727	0	5				AT2G47620.1	MOM1-FLAG	Col-0	3.24844	0.0130465	0.387185
AT2G31970.1	AT2G31970.1 | Symbols: RAD50, ATRAD50 | DNA repair-recombination protein (RAD50) | chr2:13600657-13608815 FORWARD LENGTH=1316	0	4				AT1G74260.1	AT1G74260.1 | Symbols: PUR4 | purine biosynthesis 4 | chr1:27923005-27927764 REVERSE LENGTH=1407	0	5				AT5G49880.1	MOM1-FLAG	Col-0	3.36123	0.0132976	0.387185
AT2G23740.2	AT2G23740.2 | Symbols: | nucleic acid binding;sequence-specific DNA binding transcription factors;zinc ion binding | chr2:10098213-10103229 FORWARD LENGTH=1382	0	4				AT1G63470.1	AT1G63470.1 | Symbols: | AT hook motif DNA-binding family protein | chr1:23536831-23538863 REVERSE LENGTH=378	0	5				AT3G45830.1	MOM1-FLAG	Col-0	3.44906	0.0163322	0.442903
AT3G10220.1	AT3G10220.1 | Symbols: | tubulin folding cofactor B | chr3:3161977-3164037 FORWARD LENGTH=243	0	4				AT1G61000.1	AT1G61000.1 | Symbols: | FUNCTIONS IN: molecular_function unknown; INVOLVED IN: mitosis; LOCATED IN: plasma membrane; EXPRESSED IN: cultured cell; CONTAINS InterPro DOMAIN/s: Kinetochore protein Nuf2 (InterPro:IPR005549); Has 50972 Blast hits to 29793 pro	0	5				AT5G65780.2	MOM1-FLAG	Col-0	1.00017	0.00580927	0.239082
AT1G18610.1	AT1G18610.1 | Symbols: | Galactose oxidase/kelch repeat superfamily protein | chr1:6405779-6408831 FORWARD LENGTH=556	0	4				AT1G33410.1	AT1G33410.1 | Symbols: SAR1, NUP160, ATNUP160 | SUPPRESSOR OF AUXIN RESISTANCE1 | chr1:12109769-12118828 REVERSE LENGTH=1504	0	5				AT2G23740.2	MOM1-FLAG	Col-0	3.32149	0.0167071	0.447187
AT4G21750.1	AT4G21750.1 | Symbols: ATML1 | Homeobox-leucine zipper family protein / lipid-binding START domain-containing protein | chr4:11556965-11560243 FORWARD LENGTH=762	0	4				AT1G26540.1	AT1G26540.1 | Symbols: | Agenet domain-containing protein | chr1:9167783-9170795 REVERSE LENGTH=695	0	5				AT5G55160.2	MOM1-FLAG	Col-0	2.05102	0.0126345	0.387185
AT5G60410.2	AT5G60410.2 | Symbols: ATSIZ1, SIZ1 | DNA-binding protein with MIZ/SP-RING zinc finger, PHD-finger and SAP domain | chr5:24295226-24300792 FORWARD LENGTH=885	0	4				AT1G20670.1	AT1G20670.1 | Symbols: | DNA-binding bromodomain-containing protein | chr1:7164537-7167933 REVERSE LENGTH=652	0	5				AT1G73100.1	MOM1-FLAG	Col-0	3.35902	0.0175093	0.451084
AT3G51120.1	AT3G51120.1 | Symbols: | DNA binding;zinc ion binding;nucleic acid binding;nucleic acid binding | chr3:18986026-18991886 REVERSE LENGTH=1292	0	4				AT1G18610.1	AT1G18610.1 | Symbols: | Galactose oxidase/kelch repeat superfamily protein | chr1:6405779-6408831 FORWARD LENGTH=556	0	5				AT1G05410.1	MOM1-FLAG	Col-0	3.35902	0.0175093	0.451084
AT3G02310.1	AT3G02310.1 | Symbols: SEP2, AGL4 | K-box region and MADS-box transcription factor family protein | chr3:464554-466687 REVERSE LENGTH=250	0	4				AT1G14900.1	AT1G14900.1 | Symbols: HMGA | high mobility group A | chr1:5138665-5139353 REVERSE LENGTH=204	0	5				AT4G32551.2	MOM1-FLAG	Col-0	3.35902	0.0175093	0.451084
AT3G52220.1	AT3G52220.1 | Symbols: | CONTAINS InterPro DOMAIN/s: Kinase phosphorylation domain (InterPro:IPR019315); Has 8882 Blast hits to 4920 proteins in 346 species: Archae - 10; Bacteria - 184; Metazoa - 3955; Fungi - 1221; Plants - 712; Viruses - 24; Other Euka	0	4				AT5G64360.3	AT5G64360.3 | Symbols: | Chaperone DnaJ-domain superfamily protein | chr5:25737208-25738602 REVERSE LENGTH=464	0	4				AT2G41740.1	MOM1-FLAG	Col-0	-2.24622	0.0142744	0.40467
AT4G30200.2	AT4G30200.2 | Symbols: VEL1, VIL2 | vernalization5/VIN3-like | chr4:14786852-14790070 REVERSE LENGTH=714	0	4				AT5G22060.1	AT5G22060.1 | Symbols: ATJ2, J2 | DNAJ homologue 2 | chr5:7303798-7305668 REVERSE LENGTH=419	0	4				AT5G08450.1	MOM1-FLAG	Col-0	1.38949	0.00855981	0.315032
AT5G10070.2	AT5G10070.2 | Symbols: | RNase L inhibitor protein-related | chr5:3148684-3150324 REVERSE LENGTH=266	0	4				AT5G22010.1	AT5G22010.1 | Symbols: AtRFC1, RFC1 | replication factor C1 | chr5:7280632-7287037 REVERSE LENGTH=956	0	4				AT5G47690.3	MOM1-FLAG	Col-0	1.22898	0.00794756	0.303332
AT1G13220.2	AT1G13220.2 | Symbols: LINC2 | nuclear matrix constituent protein-related | chr1:4515699-4520071 FORWARD LENGTH=1128	0	4				AT4G36080.1	AT4G36080.1 | Symbols: | phosphotransferases, alcohol group as acceptor;binding;inositol or phosphatidylinositol kinases | chr4:17059996-17077628 REVERSE LENGTH=3834	0	4				AT4G15020.1	MOM1-FLAG	Col-0	3.19567	0.0189436	0.48201
AT3G16980.1	AT3G16980.1 | Symbols: NRPB9A, NRPD9A, NRPE9A | RNA polymerases M/15 Kd subunit | chr3:5794526-5795699 FORWARD LENGTH=114	0	4				AT4G24510.1	AT4G24510.1 | Symbols: CER2, VC2, VC-2 | HXXXD-type acyl-transferase family protein | chr4:12660929-12662537 FORWARD LENGTH=421	0	4				AT2G17930.1	MOM1-FLAG	Col-0	3.77318	0.022772	0.539035
AT3G54630.1	AT3G54630.1 | Symbols: | CONTAINS InterPro DOMAIN/s: Kinetochore protein Ndc80 (InterPro:IPR005550); Has 24780 Blast hits to 15608 proteins in 1321 species: Archae - 545; Bacteria - 2969; Metazoa - 12597; Fungi - 2181; Plants - 1581; Viruses - 39; Other E	0	4				AT4G00238.1	AT4G00238.1 | Symbols: | DNA-binding storekeeper protein-related transcriptional regulator | chr4:104092-105129 REVERSE LENGTH=345;AT4G00250.1 | Symbols: | DNA-binding storekeeper protein-related transcriptional regulator | chr4:112951-113910 REVERSE LEN	0	4				AT2G30620.1	MOM1-FLAG	Col-0	1.80958	0.0154159	0.425457
AT2G32700.7	AT2G32700.7 | Symbols: LUH | LEUNIG_homolog | chr2:13867235-13871844 FORWARD LENGTH=806	0	4				AT3G48750.1	AT3G48750.1 | Symbols: CDKA;1, CDC2AAT, CDK2, CDC2, CDC2A, CDKA1 | cell division control 2 | chr3:18072238-18074296 FORWARD LENGTH=294	0	4				AT3G58110.1	MOM1-FLAG	Col-0	1.5466	0.0133383	0.387185
AT5G55210.1	AT5G55210.1 | Symbols: | unknown protein; FUNCTIONS IN: molecular_function unknown; INVOLVED IN: biological_process unknown; LOCATED IN: chloroplast; EXPRESSED IN: 23 plant structures; EXPRESSED DURING: 13 growth stages; BEST Arabidopsis thaliana protein	0	4				AT3G45980.1	AT3G45980.1 | Symbols: H2B, HTB9 | Histone superfamily protein | chr3:16897492-16897944 REVERSE LENGTH=150;AT3G46030.1 | Symbols: HTB11 | Histone superfamily protein | chr3:16913614-16914051 REVERSE LENGTH=145;AT5G02570.1 | Symbols: | Histone superfamily	0	4				AT1G49950.3	MOM1-FLAG	Col-0	3.15943	0.0233985	0.539035
AT5G14040.1	AT5G14040.1 | Symbols: PHT3;1 | phosphate transporter 3;1 | chr5:4531059-4532965 REVERSE LENGTH=375	0	4				AT3G44680.1	AT3G44680.1 | Symbols: HDA9, HDA09 | histone deacetylase 9 | chr3:16226769-16229752 REVERSE LENGTH=426	0	4				AT3G44530.1	MOM1-FLAG	Col-0	3.15943	0.0233985	0.539035
AT1G63480.1	AT1G63480.1 | Symbols: | AT hook motif DNA-binding family protein | chr1:23539872-23541685 REVERSE LENGTH=361	0	4				AT3G44530.1	AT3G44530.1 | Symbols: HIRA | homolog of histone chaperone HIRA | chr3:16116026-16121247 FORWARD LENGTH=1058	0	4				AT1G69740.1	MOM1-FLAG	Col-0	-3.10867	0.0244704	0.539035
AT3G10490.2	AT3G10490.2 | Symbols: ANAC052, NAC052 | NAC domain containing protein 52 | chr3:3268075-3270608 FORWARD LENGTH=451;AT3G10480.3 | Symbols: ANAC050, NAC050 | NAC domain containing protein 50 | chr3:3264410-3266781 FORWARD LENGTH=526	0	4				AT3G08020.1	AT3G08020.1 | Symbols: | PHD finger family protein | chr3:2557753-2561534 REVERSE LENGTH=779	0	4				AT5G54810.1	MOM1-FLAG	Col-0	-3.10867	0.0244704	0.539035
AT2G22410.1	AT2G22410.1 | Symbols: SLO1 | SLOW GROWTH 1 | chr2:9509035-9511080 FORWARD LENGTH=681	0	4				AT2G38270.1	AT2G38270.1 | Symbols: CXIP2, ATGRX2 | CAX-interacting protein 2 | chr2:16031347-16033054 REVERSE LENGTH=293	0	4				AT3G54760.1	MOM1-FLAG	Col-0	1.53064	0.0143333	0.40467
AT1G63980.1	AT1G63980.1 | Symbols: | D111/G-patch domain-containing protein | chr1:23740646-23743054 FORWARD LENGTH=391	0	3				AT2G23740.2	AT2G23740.2 | Symbols: | nucleic acid binding;sequence-specific DNA binding transcription factors;zinc ion binding | chr2:10098213-10103229 FORWARD LENGTH=1382	0	4				AT1G20910.1	MOM1-FLAG	Col-0	2.16716	0.0204976	0.51519
AT5G44635.1	AT5G44635.1 | Symbols: MCM6 | minichromosome maintenance (MCM2/3/5) family protein | chr5:18006431-18010542 REVERSE LENGTH=831	0	3				AT2G19070.1	AT2G19070.1 | Symbols: SHT | spermidine hydroxycinnamoyl transferase | chr2:8260185-8261958 REVERSE LENGTH=451	0	4				AT3G51120.1	MOM1-FLAG	Col-0	3.11992	0.0258925	0.539035
AT1G52500.2	AT1G52500.2 | Symbols: FPG-1, ATFPG-1, ATMMH-1, MMH-1 | MUTM homolog-1 | chr1:19560043-19562855 FORWARD LENGTH=390	0	3				AT1G70060.1	AT1G70060.1 | Symbols: SNL4 | SIN3-like 4 | chr1:26383789-26389568 FORWARD LENGTH=1326	0	4				AT4G30200.2	MOM1-FLAG	Col-0	3.11992	0.0258925	0.539035
AT5G42670.1	AT5G42670.1 | Symbols: | Agenet domain-containing protein | chr5:17108262-17110235 FORWARD LENGTH=294	0	3				AT1G69010.1	AT1G69010.1 | Symbols: BIM2 | BES1-interacting Myc-like protein 2 | chr1:25941804-25943599 FORWARD LENGTH=311	0	4				AT2G32700.7	MOM1-FLAG	Col-0	3.11992	0.0258925	0.539035
AT5G23680.1	AT5G23680.1 | Symbols: | Sterile alpha motif (SAM) domain-containing protein | chr5:7985573-7986460 REVERSE LENGTH=295	0	3				AT1G62830.1	AT1G62830.1 | Symbols: LDL1, SWP1, ATSWP1, ATLSD1, LSD1 | LSD1-like 1 | chr1:23264638-23267172 REVERSE LENGTH=844	0	4				AT5G55210.1	MOM1-FLAG	Col-0	3.11992	0.0258925	0.539035
AT4G32610.1	AT4G32610.1 | Symbols: | copper ion binding | chr4:15728376-15729897 REVERSE LENGTH=315	0	3				AT1G61790.1	AT1G61790.1 | Symbols: | Oligosaccharyltransferase complex/magnesium transporter family protein | chr1:22814390-22815430 FORWARD LENGTH=346	0	4				AT1G63480.1	MOM1-FLAG	Col-0	3.11992	0.0258925	0.539035
AT1G35680.1	AT1G35680.1 | Symbols: | Ribosomal protein L21 | chr1:13208777-13210246 FORWARD LENGTH=220	0	3				AT1G54390.2	AT1G54390.2 | Symbols: ING2 | PHD finger protein-related | chr1:20304833-20306943 REVERSE LENGTH=328	0	4				AT3G10490.2	MOM1-FLAG	Col-0	3.11992	0.0258925	0.539035
AT4G27430.1	AT4G27430.1 | Symbols: CIP7 | COP1-interacting protein 7 | chr4:13718817-13722736 FORWARD LENGTH=1058	0	3				AT1G50920.1	AT1G50920.1 | Symbols: | Nucleolar GTP-binding protein | chr1:18870555-18872570 FORWARD LENGTH=671	0	4				AT2G06210.1	MOM1-FLAG	Col-0	1.58766	0.0154824	0.425457
AT1G43850.1	AT1G43850.1 | Symbols: SEU | SEUSS transcriptional co-regulator | chr1:16617872-16621596 FORWARD LENGTH=877	0	3				AT1G49950.3	AT1G49950.3 | Symbols: TRB1, ATTRB1 | telomere repeat binding factor 1 | chr1:18494439-18496713 REVERSE LENGTH=300	0	4				AT3G06400.3	MOM1-FLAG	Col-0	1.311	0.0109359	0.375647
AT5G55040.1	AT5G55040.1 | Symbols: | DNA-binding bromodomain-containing protein | chr5:22327727-22331703 REVERSE LENGTH=916	0	3				AT1G33240.1	AT1G33240.1 | Symbols: AT-GTL1, AT-GTL2, GTL1 | GT-2-like 1 | chr1:12051859-12054320 REVERSE LENGTH=669	0	4				AT2G07690.1	MOM1-FLAG	Col-0	3.10524	0.0280078	0.549074
AT3G23100.1	AT3G23100.1 | Symbols: XRCC4 | homolog of human DNA ligase iv-binding protein XRCC4 | chr3:8220721-8221991 FORWARD LENGTH=264	0	3				AT1G27900.1	AT1G27900.1 | Symbols: | RNA helicase family protein | chr1:9715615-9720346 REVERSE LENGTH=700	0	4				AT2G30470.1	MOM1-FLAG	Col-0	3.10524	0.0280078	0.549074
AT1G76880.1	AT1G76880.1 | Symbols: | Duplicated homeodomain-like superfamily protein | chr1:28865594-28867931 FORWARD LENGTH=603	0	3				AT1G09520.1	AT1G09520.1 | Symbols: | LOCATED IN: chloroplast; EXPRESSED IN: 21 plant structures; EXPRESSED DURING: 12 growth stages; CONTAINS InterPro DOMAIN/s: Zinc finger, PHD-type, conserved site (InterPro:IPR019786); BEST Arabidopsis thaliana protein match is: PH	0	4				AT1G63470.1	MOM1-FLAG	Col-0	3.10524	0.0280078	0.549074
AT5G40200.1	AT5G40200.1 | Symbols: DegP9 | DegP protease 9 | chr5:16070402-16073101 FORWARD LENGTH=592	0	3				AT5G55210.1	AT5G55210.1 | Symbols: | unknown protein; FUNCTIONS IN: molecular_function unknown; INVOLVED IN: biological_process unknown; LOCATED IN: chloroplast; EXPRESSED IN: 23 plant structures; EXPRESSED DURING: 13 growth stages; BEST Arabidopsis thaliana protein	0	3				AT4G04950.1	MOM1-FLAG	Col-0	2.99315	0.0277104	0.549074
AT3G15290.1	AT3G15290.1 | Symbols: | 3-hydroxyacyl-CoA dehydrogenase family protein | chr3:5145054-5146613 FORWARD LENGTH=294	0	3				AT5G23290.1	AT5G23290.1 | Symbols: PFD5 | prefoldin 5 | chr5:7846144-7847428 FORWARD LENGTH=151	0	3				AT5G59970.1	MOM1-FLAG	Col-0	1.08004	0.011498	0.382215
AT5G65260.1	AT5G65260.1 | Symbols: | RNA-binding (RRM/RBD/RNP motifs) family protein | chr5:26080501-26082984 REVERSE LENGTH=220	0	3				AT5G16310.1	AT5G16310.1 | Symbols: UCH1 | Peptidase C12, ubiquitin carboxyl-terminal hydrolase 1 | chr5:5342579-5344153 REVERSE LENGTH=334	0	3				AT2G05120.1	MOM1-FLAG	Col-0	2.7212	0.0288682	0.55605
AT1G06190.1	AT1G06190.1 | Symbols: | Rho termination factor | chr1:1892467-1894078 REVERSE LENGTH=401	0	3				AT5G13950.3	AT5G13950.3 | Symbols: | unknown protein; FUNCTIONS IN: molecular_function unknown; INVOLVED IN: biological_process unknown; LOCATED IN: cellular_component unknown; EXPRESSED IN: 23 plant structures; EXPRESSED DURING: 13 growth stages; BEST Arabidopsis th	0	3				AT3G18210.1	MOM1-FLAG	Col-0	2.92795	0.0309958	0.585044
AT1G79940.1	AT1G79940.1 | Symbols: ATERDJ2A | DnaJ / Sec63 Brl domains-containing protein | chr1:30070023-30073237 FORWARD LENGTH=687	0	3				AT5G13520.1	AT5G13520.1 | Symbols: | peptidase M1 family protein | chr5:4342117-4344571 REVERSE LENGTH=616	0	3				AT1G24260.2	MOM1-FLAG	Col-0	2.93548	0.0311984	0.585044
AT1G49950.3	AT1G49950.3 | Symbols: TRB1, ATTRB1 | telomere repeat binding factor 1 | chr1:18494439-18496713 REVERSE LENGTH=300	0	3				AT5G10710.2	AT5G10710.2 | Symbols: | INVOLVED IN: chromosome segregation, cell division; LOCATED IN: chromosome, centromeric region, nucleus; EXPRESSED IN: 23 plant structures; EXPRESSED DURING: 13 growth stages; CONTAINS InterPro DOMAIN/s: Centromere protein Cenp-O	0	3				AT3G10650.1	MOM1-FLAG	Col-0	1.90767	0.0216879	0.531278
AT2G40070.1	AT2G40070.1 | Symbols: | BEST Arabidopsis thaliana protein match is: proline-rich family protein (TAIR:AT3G09000.1); Has 35333 Blast hits to 34131 proteins in 2444 species: Archae - 798; Bacteria - 22429; Metazoa - 974; Fungi - 991; Plants - 531; Viruses	0	3				AT5G10550.1	AT5G10550.1 | Symbols: GTE2 | global transcription factor group E2 | chr5:3332855-3335232 REVERSE LENGTH=678	0	3				AT2G33610.1	MOM1-FLAG	Col-0	2.95931	0.0337308	0.626299
AT1G76440.1	AT1G76440.1 | Symbols: | HSP20-like chaperones superfamily protein | chr1:28682371-28682999 REVERSE LENGTH=143	0	3				AT4G32551.2	AT4G32551.2 | Symbols: LUG | LisH dimerisation motif;WD40/YVTN repeat-like-containing domain | chr4:15707863-15713359 FORWARD LENGTH=969	0	3				AT1G43850.1	MOM1-FLAG	Col-0	2.95717	0.0352551	0.643016
AT3G62870.1	AT3G62870.1 | Symbols: | Ribosomal protein L7Ae/L30e/S12e/Gadd45 family protein | chr3:23242862-23244273 REVERSE LENGTH=256	0	3				AT4G31200.2	AT4G31200.2 | Symbols: | SWAP (Suppressor-of-White-APricot)/surp RNA-binding domain-containing protein | chr4:15162323-15164568 REVERSE LENGTH=650	0	3				AT1G62830.1	MOM1-FLAG	Col-0	2.94622	0.0372585	0.667737
AT5G25475.4	AT5G25475.4 | Symbols: | AP2/B3-like transcriptional factor family protein | chr5:8867920-8869492 REVERSE LENGTH=324	0	3				AT4G30200.2	AT4G30200.2 | Symbols: VEL1, VIL2 | vernalization5/VIN3-like | chr4:14786852-14790070 REVERSE LENGTH=714	0	3				AT1G48610.1	MOM1-FLAG	Col-0	2.00307	0.0265952	0.5427
AT3G44530.1	AT3G44530.1 | Symbols: HIRA | homolog of histone chaperone HIRA | chr3:16116026-16121247 FORWARD LENGTH=1058	0	3				AT4G29730.1	AT4G29730.1 | Symbols: NFC5, MSI5 | nucleosome/chromatin assembly factor group C5 | chr4:14559255-14562522 REVERSE LENGTH=487	0	3				AT5G15020.1	MOM1-FLAG	Col-0	1.54131	0.021911	0.531278
AT5G28040.1	AT5G28040.1 | Symbols: | DNA-binding storekeeper protein-related transcriptional regulator | chr5:10037654-10038937 REVERSE LENGTH=427;AT3G04930.1 | Symbols: | DNA-binding storekeeper protein-related transcriptional regulator | chr3:1363029-1364399 FORWA	0	3				AT4G21100.1	AT4G21100.1 | Symbols: DDB1B | damaged DNA binding protein 1B | chr4:11258916-11265309 REVERSE LENGTH=1088	0	3				AT3G59760.1	MOM1-FLAG	Col-0	-2.8681	0.0363411	0.65701
AT1G08010.1	AT1G08010.1 | Symbols: GATA11 | GATA transcription factor 11 | chr1:2486202-2487402 REVERSE LENGTH=303	0	3				AT4G17060.1	AT4G17060.1 | Symbols: FIP2 | FRIGIDA interacting protein 2 | chr4:9593721-9594653 REVERSE LENGTH=310	0	3				AT5G20240.1	MOM1-FLAG	Col-0	2.97708	0.0376687	0.66927
AT1G32730.1	AT1G32730.1 | Symbols: | unknown protein; LOCATED IN: chloroplast; EXPRESSED IN: 12 plant structures; EXPRESSED DURING: 6 growth stages; CONTAINS InterPro DOMAIN/s: Protein of unknown function DUF702 (InterPro:IPR007818); Has 120 Blast hits to 118 protein	0	3				AT4G15880.1	AT4G15880.1 | Symbols: ESD4, ATESD4 | Cysteine proteinases superfamily protein | chr4:9012769-9015797 FORWARD LENGTH=489	0	3				AT1G50620.1	MOM1-FLAG	Col-0	3.03476	0.0402359	0.69499
AT5G18110.1	AT5G18110.1 | Symbols: NCBP | novel cap-binding protein | chr5:5989105-5990588 REVERSE LENGTH=221	0	2				AT4G14800.2	AT4G14800.2 | Symbols: PBD2 | 20S proteasome beta subunit D2 | chr4:8500398-8502058 FORWARD LENGTH=215	0	3				AT4G34430.4	MOM1-FLAG	Col-0	2.56059	0.0391145	0.683178
AT1G21690.3	AT1G21690.3 | Symbols: EMB1968 | ATPase family associated with various cellular activities (AAA) | chr1:7615675-7618421 FORWARD LENGTH=341	0	2				AT4G02060.1	AT4G02060.1 | Symbols: PRL, MCM7 | Minichromosome maintenance (MCM2/3/5) family protein | chr4:901484-905297 FORWARD LENGTH=716	0	3				AT5G53060.1	MOM1-FLAG	Col-0	2.71494	0.0429868	0.716102
AT1G62830.1	AT1G62830.1 | Symbols: LDL1, SWP1, ATSWP1, ATLSD1, LSD1 | LSD1-like 1 | chr1:23264638-23267172 REVERSE LENGTH=844	0	2				AT4G02020.1	AT4G02020.1 | Symbols: EZA1, SWN, SDG10 | SET domain-containing protein | chr4:886693-891743 FORWARD LENGTH=856	0	3				AT1G68790.1	MOM1-FLAG	Col-0	1.33861	0.0210443	0.522557
AT1G54460.1	AT1G54460.1 | Symbols: | TPX2 (targeting protein for Xklp2) protein family | chr1:20340907-20342900 REVERSE LENGTH=338	0	2				AT3G54470.1	AT3G54470.1 | Symbols: | uridine 5-monophosphate synthase / UMP synthase (PYRE-F) (UMPS) | chr3:20168285-20170245 REVERSE LENGTH=476	0	3				AT5G40480.1	MOM1-FLAG	Col-0	1.62278	0.0282396	0.549074
AT1G62870.1	AT1G62870.1 | Symbols: | unknown protein; BEST Arabidopsis thaliana protein match is: unknown protein (TAIR:AT1G12380.1); Has 351 Blast hits to 343 proteins in 42 species: Archae - 2; Bacteria - 0; Metazoa - 27; Fungi - 5; Plants - 299; Viruses - 0; Other	0	2				AT3G54050.1	AT3G54050.1 | Symbols: HCEF1 | high cyclic electron flow 1 | chr3:20016951-20018527 FORWARD LENGTH=417	0	3				AT1G06950.1	MOM1-FLAG	Col-0	-2.64398	0.0436279	0.719336
AT5G11390.1	AT5G11390.1 | Symbols: WIT1 | WPP domain-interacting protein 1 | chr5:3633971-3636418 FORWARD LENGTH=703	0	2				AT3G52500.1	AT3G52500.1 | Symbols: | Eukaryotic aspartyl protease family protein | chr3:19465644-19467053 REVERSE LENGTH=469	0	3				AT5G06600.1	MOM1-FLAG	Col-0	1.44975	0.0265766	0.5427
AT5G17510.1	AT5G17510.1 | Symbols: | unknown protein; BEST Arabidopsis thaliana protein match is: unknown protein (TAIR:AT3G03460.1); Has 1807 Blast hits to 1807 proteins in 277 species: Archae - 0; Bacteria - 0; Metazoa - 736; Fungi - 347; Plants - 385; Viruses - 0;	0	2				AT3G52090.2	AT3G52090.2 | Symbols: NRPB11 | DNA-directed RNA polymerase, RBP11-like | chr3:19318069-19318998 REVERSE LENGTH=146	0	3				AT2G21330.1	MOM1-FLAG	Col-0	-1.87696	0.0380317	0.669943
AT1G25211.1	AT1G25211.1 | Symbols: | F-box family protein | chr1:8835405-8836706 FORWARD LENGTH=433;AT1G25150.1 | Symbols: | F-box family protein | chr1:8821027-8822328 FORWARD LENGTH=433;AT1G25055.1 | Symbols: | F-box family protein | chr1:8806649-8807950 FORWARD	0	2				AT3G51120.1	AT3G51120.1 | Symbols: | DNA binding;zinc ion binding;nucleic acid binding;nucleic acid binding | chr3:18986026-18991886 REVERSE LENGTH=1292	0	3				AT4G00238.1	MOM1-FLAG	Col-0	2.65972	0.0519548	0.798014
AT1G72740.1	AT1G72740.1 | Symbols: | Homeodomain-like/winged-helix DNA-binding family protein | chr1:27380499-27382687 REVERSE LENGTH=287	0	2				AT3G23600.1	AT3G23600.1 | Symbols: | alpha/beta-Hydrolases superfamily protein | chr3:8473833-8475655 FORWARD LENGTH=239	0	3				AT4G17060.1	MOM1-FLAG	Col-0	2.74459	0.054355	0.81178
AT4G36730.1	AT4G36730.1 | Symbols: GBF1 | G-box binding factor 1 | chr4:17309850-17311752 REVERSE LENGTH=315	0	2				AT3G22960.1	AT3G22960.1 | Symbols: PKP1, PKP-ALPHA | Pyruvate kinase family protein | chr3:8139369-8141771 FORWARD LENGTH=596	0	3				AT3G02090.2	MOM1-FLAG	Col-0	-1.52558	0.0312251	0.585044
AT4G25320.1	AT4G25320.1 | Symbols: | AT hook motif DNA-binding family protein | chr4:12954488-12956342 FORWARD LENGTH=404	0	2				AT3G22680.1	AT3G22680.1 | Symbols: RDM1 | RNA-DIRECTED DNA METHYLATION 1 | chr3:8019785-8020374 FORWARD LENGTH=163	0	3				AT5G15210.1	MOM1-FLAG	Col-0	2.42416	0.0513273	0.795499
AT1G02800.1	AT1G02800.1 | Symbols: ATCEL2, CEL2 | cellulase 2 | chr1:613386-616103 REVERSE LENGTH=501	0	2				AT3G19240.1	AT3G19240.1 | Symbols: | Vacuolar import/degradation, Vid27-related protein | chr3:6664383-6666423 FORWARD LENGTH=648	0	3				AT3G43240.1	MOM1-FLAG	Col-0	2.52139	0.0540322	0.81178
AT1G75510.1	AT1G75510.1 | Symbols: | Transcription initiation factor IIF, beta subunit | chr1:28347254-28348629 REVERSE LENGTH=261	0	2				AT3G13470.1	AT3G13470.1 | Symbols: | TCP-1/cpn60 chaperonin family protein | chr3:4389685-4392624 FORWARD LENGTH=596	0	3				AT3G61440.1	MOM1-FLAG	Col-0	-2.63362	0.0582333	0.845204
AT4G15180.1	AT4G15180.1 | Symbols: SDG2, ATXR3 | SET domain protein 2 | chr4:8651999-8662178 FORWARD LENGTH=2335	0	2				AT3G10490.2	AT3G10490.2 | Symbols: ANAC052, NAC052 | NAC domain containing protein 52 | chr3:3268075-3270608 FORWARD LENGTH=451	0	3				AT3G18990.1	MOM1-FLAG	Col-0	2.51203	0.0554453	0.816235
AT3G11770.1	AT3G11770.1 | Symbols: | Polynucleotidyl transferase, ribonuclease H-like superfamily protein | chr3:3721490-3722092 REVERSE LENGTH=200	0	2				AT3G03940.1	AT3G03940.1 | Symbols: | Protein kinase family protein | chr3:1014412-1018244 REVERSE LENGTH=701	0	3				AT3G09440.1	MOM1-FLAG	Col-0	1.0881	0.0237218	0.539035
AT3G15590.1	AT3G15590.1 | Symbols: | Tetratricopeptide repeat (TPR)-like superfamily protein | chr3:5275568-5277658 REVERSE LENGTH=610	0	2				AT2G42885.1	AT2G42885.1 | Symbols: | Defensin-like (DEFL) family protein | chr2:17846115-17846593 REVERSE LENGTH=79	0	3				AT1G76440.1	MOM1-FLAG	Col-0	2.67866	0.0614766	0.878599
AT3G45830.1	AT3G45830.1 | Symbols: | unknown protein; FUNCTIONS IN: molecular_function unknown; INVOLVED IN: biological_process unknown; LOCATED IN: cellular_component unknown; EXPRESSED IN: 24 plant structures; EXPRESSED DURING: 15 growth stages; BEST Arabidopsis th	0	2				AT2G32700.7	AT2G32700.7 | Symbols: LUH | LEUNIG_homolog | chr2:13867235-13871844 FORWARD LENGTH=806	0	3				AT5G54640.1	MOM1-FLAG	Col-0	2.40545	0.051335	0.795499
AT1G55325.2	AT1G55325.2 | Symbols: GCT | RNA polymerase II transcription mediators | chr1:20637594-20647714 FORWARD LENGTH=2001	0	2				AT2G29530.3	AT2G29530.3 | Symbols: TIM10 | Tim10/DDP family zinc finger protein | chr2:12641026-12642243 REVERSE LENGTH=107	0	3				AT3G62300.2	MOM1-FLAG	Col-0	1.09849	0.0243463	0.539035
AT1G48630.1	AT1G48630.1 | Symbols: RACK1B_AT | receptor for activated C kinase 1B | chr1:17981977-17983268 REVERSE LENGTH=326	0	2				AT2G05840.1	AT2G05840.1 | Symbols: PAA2 | 20S proteasome subunit PAA2 | chr2:2234226-2236053 FORWARD LENGTH=246	0	3				AT2G37230.1	MOM1-FLAG	Col-0	-2.60246	0.0636946	0.883247
AT4G01037.1	AT4G01037.1 | Symbols: WTF1, AtWTF1 | Ubiquitin carboxyl-terminal hydrolase family protein | chr4:451444-453030 REVERSE LENGTH=528	0	2				AT1G80940.1	AT1G80940.1 | Symbols: | unknown protein; Has 30201 Blast hits to 17322 proteins in 780 species: Archae - 12; Bacteria - 1396; Metazoa - 17338; Fungi - 3422; Plants - 5037; Viruses - 0; Other Eukaryotes - 2996 (source: NCBI BLink). | chr1:30410959-3041194	0	3				AT2G17410.1	MOM1-FLAG	Col-0	1.96954	0.0499057	0.791197
AT1G77840.1	AT1G77840.1 | Symbols: | Translation initiation factor IF2/IF5 | chr1:29269087-29270400 FORWARD LENGTH=437	0	2				AT1G77940.1	AT1G77940.1 | Symbols: | Ribosomal protein L7Ae/L30e/S12e/Gadd45 family protein | chr1:29304116-29305288 REVERSE LENGTH=112	0	3				AT3G24170.1	MOM1-FLAG	Col-0	-2.27421	0.0551039	0.816235
AT3G02220.1	AT3G02220.1 | Symbols: | unknown protein; CONTAINS InterPro DOMAIN/s: Protein of unknown function DUF2039 (InterPro:IPR019351); Has 215 Blast hits to 215 proteins in 94 species: Archae - 2; Bacteria - 2; Metazoa - 125; Fungi - 4; Plants - 38; Viruses - 0;	0	2				AT1G73840.1	AT1G73840.1 | Symbols: ESP1 | hydroxyproline-rich glycoprotein family protein | chr1:27763937-27766328 REVERSE LENGTH=388	0	3				AT3G02310.1	MOM1-FLAG	Col-0	2.5284	0.0634498	0.883247
AT1G01610.1	AT1G01610.1 | Symbols: ATGPAT4, GPAT4 | glycerol-3-phosphate acyltransferase 4 | chr1:221950-224255 REVERSE LENGTH=503;AT4G00400.1 | Symbols: GPAT8, AtGPAT8 | glycerol-3-phosphate acyltransferase 8 | chr4:174312-176734 REVERSE LENGTH=500	0	2				AT1G73100.1	AT1G73100.1 | Symbols: SUVH3, SDG19 | SU(VAR)3-9 homolog 3 | chr1:27491970-27493979 FORWARD LENGTH=669	0	3				AT1G78370.1	MOM1-FLAG	Col-0	-2.48479	0.0638544	0.883247
AT5G47080.1	AT5G47080.1 | Symbols: CKB1 | casein kinase II beta chain 1 | chr5:19124969-19126397 REVERSE LENGTH=287	0	2				AT1G69410.1	AT1G69410.1 | Symbols: ATELF5A-3, ELF5A-3 | eukaryotic elongation factor 5A-3 | chr1:26089301-26090194 FORWARD LENGTH=158	0	3				AT1G62870.1	MOM1-FLAG	Col-0	2.55719	0.0678825	0.902619
AT2G07690.1	AT2G07690.1 | Symbols: MCM5 | Minichromosome maintenance (MCM2/3/5) family protein | chr2:3523379-3527388 REVERSE LENGTH=727	0	2				AT1G69120.1	AT1G69120.1 | Symbols: AP1, AGL7 | K-box region and MADS-box transcription factor family protein | chr1:25982576-25986102 REVERSE LENGTH=256	0	3				AT1G15940.1	MOM1-FLAG	Col-0	1.56737	0.0416989	0.704438
AT3G48060.1	AT3G48060.1 | Symbols: | BAH domain ;TFIIS helical bundle-like domain | chr3:17743234-17748372 REVERSE LENGTH=1611;AT3G48050.1 | Symbols: | BAH domain ;TFIIS helical bundle-like domain | chr3:17734270-17739412 REVERSE LENGTH=1613	0	2				AT1G65590.1	AT1G65590.1 | Symbols: HEXO3, ATHEX1 | beta-hexosaminidase 3 | chr1:24385996-24390989 FORWARD LENGTH=535	0	3				AT3G08020.1	MOM1-FLAG	Col-0	2.64289	0.0732949	0.938466
AT3G12280.1	AT3G12280.1 | Symbols: RBR1, RBR, RB, ATRBR1, RB1 | retinoblastoma-related 1 | chr3:3913671-3918433 REVERSE LENGTH=1013	0	2				AT1G63480.1	AT1G63480.1 | Symbols: | AT hook motif DNA-binding family protein | chr1:23539872-23541685 REVERSE LENGTH=361	0	3				AT1G06760.1	MOM1-FLAG	Col-0	2.27151	0.0667217	0.898781
AT2G30470.1	AT2G30470.1 | Symbols: HSI2, VAL1 | high-level expression of sugar-inducible gene 2 | chr2:12980904-12984724 REVERSE LENGTH=790	0	2				AT1G58025.2	AT1G58025.2 | Symbols: | DNA-binding bromodomain-containing protein | chr1:21457755-21461757 REVERSE LENGTH=582	0	3				AT3G28920.1	MOM1-FLAG	Col-0	1.90684	0.055905	0.817164
AT2G28950.1	AT2G28950.1 | Symbols: ATEXPA6, ATEXP6, ATHEXP ALPHA 1.8, EXPA6 | expansin A6 | chr2:12431840-12433482 REVERSE LENGTH=257	0	2				AT1G54250.1	AT1G54250.1 | Symbols: ATRPABC16.5, NRPB8A, NRPE8A | RNA polymerase Rpb8 | chr1:20255210-20256335 FORWARD LENGTH=146;AT3G59600.1 | Symbols: NRPB8B, NRPD8B, NRPE8B | RNA polymerase Rpb8 | chr3:22016629-22017923 FORWARD LENGTH=146	0	3				AT2G44050.1	MOM1-FLAG	Col-0	-2.34208	0.0746435	0.949631
AT2G33620.1	AT2G33620.1 | Symbols: | AT hook motif DNA-binding family protein | chr2:14234749-14236563 FORWARD LENGTH=351	0	2				AT1G53720.1	AT1G53720.1 | Symbols: ATCYP59, CYP59 | cyclophilin 59 | chr1:20057012-20059508 FORWARD LENGTH=506	0	3				AT1G75030.1	MOM1-FLAG	Col-0	-2.35944	0.0807125	0.987126
AT1G63470.1	AT1G63470.1 | Symbols: | AT hook motif DNA-binding family protein | chr1:23536831-23538863 REVERSE LENGTH=378	0	2				AT1G43850.1	AT1G43850.1 | Symbols: SEU | SEUSS transcriptional co-regulator | chr1:16617872-16621596 FORWARD LENGTH=877	0	3				AT3G15880.2	MOM1-FLAG	Col-0	2.33884	0.0830963	0.987126
AT5G37370.1	AT5G37370.1 | Symbols: ATSRL1 | PRP38 family protein | chr5:14812845-14815988 REVERSE LENGTH=393	0	2				AT1G28420.1	AT1G28420.1 | Symbols: HB-1 | homeobox-1 | chr1:9979936-9987460 FORWARD LENGTH=1705	0	3				AT1G75350.1	MOM1-FLAG	Col-0	-2.40966	0.0886589	0.998383
AT4G17060.1	AT4G17060.1 | Symbols: FIP2 | FRIGIDA interacting protein 2 | chr4:9593721-9594653 REVERSE LENGTH=310	0	2				AT1G05410.1	AT1G05410.1 | Symbols: | Protein of unknown function (DUF1423) | chr1:1585504-1587268 REVERSE LENGTH=471	0	3				AT5G11390.1	MOM1-FLAG	Col-0	2.46571	0.0916718	0.998383
ATCG00380.1	ATCG00380.1 | Symbols: RPS4 | chloroplast ribosomal protein S4 | chrC:45223-45828 REVERSE LENGTH=201	0	2				AT1G03630.1	AT1G03630.1 | Symbols: POR C, PORC | protochlorophyllide oxidoreductase C | chr1:907699-909245 FORWARD LENGTH=401	0	3				AT2G33620.1	MOM1-FLAG	Col-0	2.46571	0.0916718	0.998383
AT4G36350.1	AT4G36350.1 | Symbols: ATPAP25, PAP25 | purple acid phosphatase 25 | chr4:17173737-17175857 REVERSE LENGTH=466;AT1G56360.1 | Symbols: PAP6, ATPAP6 | purple acid phosphatase 6 | chr1:21098603-21100842 REVERSE LENGTH=466	0	2				AT5G64610.1	AT5G64610.1 | Symbols: HAM1 | histone acetyltransferase of the MYST family 1 | chr5:25828333-25830503 REVERSE LENGTH=445	0	2				AT1G14900.1	MOM1-FLAG	Col-0	2.28568	0.0812675	0.987126
AT2G01710.1	AT2G01710.1 | Symbols: | Chaperone DnaJ-domain superfamily protein | chr2:315836-316771 FORWARD LENGTH=311	0	2				AT5G58100.1	AT5G58100.1 | Symbols: | unknown protein; INVOLVED IN: pollen exine formation; EXPRESSED IN: 19 plant structures; EXPRESSED DURING: 8 growth stages; BEST Arabidopsis thaliana protein match is: unknown protein (TAIR:AT3G28720.1); Has 35333 Blast hits to 34	0	2				AT5G20200.1	MOM1-FLAG	Col-0	1.41005	0.0468106	0.765688
AT1G32810.2	AT1G32810.2 | Symbols: | RING/FYVE/PHD zinc finger superfamily protein | chr1:11881810-11885843 FORWARD LENGTH=1068	0	2				AT5G55600.1	AT5G55600.1 | Symbols: | agenet domain-containing protein / bromo-adjacent homology (BAH) domain-containing protein | chr5:22522232-22524796 REVERSE LENGTH=663	0	2				AT5G59810.1	MOM1-FLAG	Col-0	1.38676	0.0488526	0.786089
AT5G18190.1	AT5G18190.1 | Symbols: | Protein kinase family protein | chr5:6010215-6013724 REVERSE LENGTH=691;AT3G03940.1 | Symbols: | Protein kinase family protein | chr3:1014412-1018244 REVERSE LENGTH=701	0	2				AT5G46800.1	AT5G46800.1 | Symbols: BOU | Mitochondrial substrate carrier family protein | chr5:18988779-18989810 REVERSE LENGTH=300	0	2				AT3G60830.1	MOM1-FLAG	Col-0	1.07267	0.0349713	0.643016
AT3G52100.1	AT3G52100.1 | Symbols: | RING/FYVE/PHD-type zinc finger family protein | chr3:19319343-19322773 FORWARD LENGTH=696	0	2				AT5G42970.1	AT5G42970.1 | Symbols: COP8, FUS4, EMB134, COP14, CSN4, FUS8, ATS4 | Proteasome component (PCI) domain protein | chr5:17237470-17240649 REVERSE LENGTH=397	0	2				AT5G58230.1	MOM1-FLAG	Col-0	1.21675	0.0430843	0.716102
AT3G57080.1	AT3G57080.1 | Symbols: RPB5B, NRPE5 | Eukaryotic rpb5 RNA polymerase subunit family protein | chr3:21125878-21127470 FORWARD LENGTH=222	0	2				AT5G41970.1	AT5G41970.1 | Symbols: | Metal-dependent protein hydrolase | chr5:16791198-16792961 FORWARD LENGTH=373	0	2				AT5G67360.1	MOM1-FLAG	Col-0	-2.27338	0.0859521	0.998383
AT3G17820.1	AT3G17820.1 | Symbols: ATGSKB6, GLN1.3, GLN1;3 | glutamine synthetase 1.3 | chr3:6097503-6099408 FORWARD LENGTH=354	0	2				AT5G40370.2	AT5G40370.2 | Symbols: | Glutaredoxin family protein | chr5:16147826-16148900 REVERSE LENGTH=136	0	2				AT1G75240.1	MOM1-FLAG	Col-0	1.16087	0.0411023	0.700098
AT3G14180.1	AT3G14180.1 | Symbols: | sequence-specific DNA binding transcription factors | chr3:4707290-4708621 REVERSE LENGTH=443	0	2				AT5G37020.1	AT5G37020.1 | Symbols: ARF8, ATARF8 | auxin response factor 8 | chr5:14630151-14634106 FORWARD LENGTH=811	0	2				AT4G35260.1	MOM1-FLAG	Col-0	-2.22848	0.0902918	0.998383
AT1G54060.1	AT1G54060.1 | Symbols: ASIL1 | 6B-interacting protein 1-like 1 | chr1:20180972-20182123 FORWARD LENGTH=383	0	2				AT5G36210.1	AT5G36210.1 | Symbols: | alpha/beta-Hydrolases superfamily protein | chr5:14248202-14253272 REVERSE LENGTH=730	0	2				AT1G76880.1	MOM1-FLAG	Col-0	2.27562	0.0922288	0.998383
AT2G44730.1	AT2G44730.1 | Symbols: | Alcohol dehydrogenase transcription factor Myb/SANT-like family protein | chr2:18437447-18438565 REVERSE LENGTH=372	0	2				AT5G20240.1	AT5G20240.1 | Symbols: PI | K-box region and MADS-box transcription factor family protein | chr5:6829203-6831208 FORWARD LENGTH=208	0	2				AT5G13020.1	MOM1-FLAG	Col-0	1.29542	0.0472179	0.766268
AT2G45810.1	AT2G45810.1 | Symbols: | DEA(D/H)-box RNA helicase family protein | chr2:18859836-18862318 FORWARD LENGTH=528	0	1				AT5G19370.1	AT5G19370.1 | Symbols: | rhodanese-like domain-containing protein / PPIC-type PPIASE domain-containing protein | chr5:6524247-6526629 REVERSE LENGTH=299	0	2				AT1G10890.1	MOM1-FLAG	Col-0	-2.25817	0.0922918	0.998383
AT3G19240.1	AT3G19240.1 | Symbols: | Vacuolar import/degradation, Vid27-related protein | chr3:6664383-6666423 FORWARD LENGTH=648	0	1				AT5G18900.1	AT5G18900.1 | Symbols: | 2-oxoglutarate (2OG) and Fe(II)-dependent oxygenase superfamily protein | chr5:6304409-6306166 REVERSE LENGTH=298	0	2				AT1G20200.1	MOM1-FLAG	Col-0	2.16907	0.0892432	0.998383
AT4G11400.1	AT4G11400.1 | Symbols: | ARID/BRIGHT DNA-binding domain;ELM2 domain protein | chr4:6938717-6940539 FORWARD LENGTH=573	0	1				AT5G17170.1	AT5G17170.1 | Symbols: ENH1 | rubredoxin family protein | chr5:5649335-5650975 FORWARD LENGTH=271	0	2				AT3G22380.2	MOM1-FLAG	Col-0	1.27889	0.0492021	0.786089
AT3G08020.1	AT3G08020.1 | Symbols: | PHD finger family protein | chr3:2557753-2561534 REVERSE LENGTH=779	0	1				AT5G14200.1	AT5G14200.1 | Symbols: ATIMD1, IMD1 | isopropylmalate dehydrogenase 1 | chr5:4576220-4578111 FORWARD LENGTH=409	0	2				AT3G19240.1	MOM1-FLAG	Col-0	2.43864	0.103564	0.998383
AT1G28420.1	AT1G28420.1 | Symbols: HB-1 | homeobox-1 | chr1:9979936-9987460 FORWARD LENGTH=1705	0	1				AT5G13010.1	AT5G13010.1 | Symbols: EMB3011 | RNA helicase family protein | chr5:4122747-4128660 FORWARD LENGTH=1255	0	2				AT1G28420.1	MOM1-FLAG	Col-0	2.43864	0.103564	0.998383
AT4G04890.1	AT4G04890.1 | Symbols: PDF2 | protodermal factor 2 | chr4:2476970-2480090 REVERSE LENGTH=743	0	1				AT5G11390.1	AT5G11390.1 | Symbols: WIT1 | WPP domain-interacting protein 1 | chr5:3633971-3636418 FORWARD LENGTH=703	0	2				AT1G77940.1	MOM1-FLAG	Col-0	2.43864	0.103564	0.998383
AT3G46030.1	AT3G46030.1 | Symbols: HTB11 | Histone superfamily protein | chr3:16913614-16914051 REVERSE LENGTH=145;AT3G45980.1 | Symbols: H2B, HTB9 | Histone superfamily protein | chr3:16897492-16897944 REVERSE LENGTH=150	0	1				AT5G08590.1	AT5G08590.1 | Symbols: ASK2, SNRK2-1, SNRK2.1, SRK2G | SNF1-related protein kinase 2.1 | chr5:2783537-2785869 FORWARD LENGTH=353;AT5G63650.1 | Symbols: SNRK2-5, SNRK2.5, SRK2H | SNF1-related protein kinase 2.5 | chr5:25481631-25483495 REVERSE LENGTH=360	0	2				AT5G48650.1	MOM1-FLAG	Col-0	-2.21464	0.0933924	0.998383
AT2G17930.1	AT2G17930.1 | Symbols: | Phosphatidylinositol 3- and 4-kinase family protein with FAT domain | chr2:7784455-7802230 REVERSE LENGTH=3858	0	1				AT5G07940.1	AT5G07940.1 | Symbols: | BEST Arabidopsis thaliana protein match is: dentin sialophosphoprotein-related (TAIR:AT5G07980.1); Has 1906 Blast hits to 1127 proteins in 203 species: Archae - 2; Bacteria - 210; Metazoa - 401; Fungi - 205; Plants - 136; Viruses	0	2				AT2G37040.1	MOM1-FLAG	Col-0	-1.58973	0.0652935	0.887936
AT4G04920.1	AT4G04920.1 | Symbols: SFR6 | sensitive to freezing 6 | chr4:2497931-2504996 FORWARD LENGTH=1278	0	1				AT5G05680.1	AT5G05680.1 | Symbols: MOS7 | nuclear pore complex protein-related | chr5:1698365-1702475 FORWARD LENGTH=810	0	2				AT1G52410.2	MOM1-FLAG	Col-0	-0.785488	0.0249052	0.539035
AT3G53030.1	AT3G53030.1 | Symbols: SRPK4 | ser/arg-rich protein kinase 4 | chr3:19662412-19664362 FORWARD LENGTH=529	0	1				AT5G03420.1	AT5G03420.1 | Symbols: | 5-AMP-activated protein kinase-related | chr5:845641-848705 FORWARD LENGTH=598	0	2				AT5G10540.1	MOM1-FLAG	Col-0	-1.58918	0.0654858	0.887936
AT4G12600.2	AT4G12600.2 | Symbols: | Ribosomal protein L7Ae/L30e/S12e/Gadd45 family protein | chr4:7453296-7454208 FORWARD LENGTH=183	0	1				AT4G32200.1	AT4G32200.1 | Symbols: ASY2 | DNA-binding HORMA family protein | chr4:15548840-15554962 FORWARD LENGTH=1399	0	2				AT3G57410.1	MOM1-FLAG	Col-0	-2.20477	0.0933669	0.998383
AT1G02065.1	AT1G02065.1 | Symbols: SPL8 | squamosa promoter binding protein-like 8 | chr1:365625-367149 FORWARD LENGTH=333;AT1G53160.2 | Symbols: SPL4 | squamosa promoter binding protein-like 4 | chr1:19806478-19807080 FORWARD LENGTH=174;AT3G15270.1 | Symbols: SPL5 |	0	1				AT4G21670.1	AT4G21670.1 | Symbols: CPL1, FRY2, ATCPL1 | C-terminal domain phosphatase-like 1 | chr4:11511511-11516922 FORWARD LENGTH=967	0	2				AT3G48000.1	MOM1-FLAG	Col-0	-2.25949	0.0988148	0.998383
AT1G55500.2	AT1G55500.2 | Symbols: ECT4 | evolutionarily conserved C-terminal region 4 | chr1:20719747-20722416 FORWARD LENGTH=599	0	1				AT4G21590.1	AT4G21590.1 | Symbols: ENDO3 | endonuclease 3 | chr4:11480524-11482574 FORWARD LENGTH=294;AT4G21600.1 | Symbols: ENDO5 | endonuclease 5 | chr4:11485319-11487235 FORWARD LENGTH=296;AT4G21585.1 | Symbols: ENDO4 | endonuclease 4 | chr4:11477988-11479953 FORWA	0	2				AT1G52740.1	MOM1-FLAG	Col-0	1.34479	0.052403	0.798014
AT1G16300.1	AT1G16300.1 | Symbols: GAPCP-2 | glyceraldehyde-3-phosphate dehydrogenase of plastid 2 | chr1:5574433-5577406 FORWARD LENGTH=420	0	1				AT4G17140.3	AT4G17140.3 | Symbols: | pleckstrin homology (PH) domain-containing protein | chr4:9613617-9636618 REVERSE LENGTH=4219	0	2				AT3G15640.1	MOM1-FLAG	Col-0	-2.20126	0.0967959	0.998383
AT1G29370.1	AT1G29370.1 | Symbols: | Kinase-related protein of unknown function (DUF1296) | chr1:10278080-10283024 REVERSE LENGTH=831	0	1				AT4G14920.1	AT4G14920.1 | Symbols: | Acyl-CoA N-acyltransferase with RING/FYVE/PHD-type zinc finger protein | chr4:8531157-8535842 REVERSE LENGTH=1138	0	2				AT5G55300.2	MOM1-FLAG	Col-0	2.12457	0.0901661	0.998383
AT1G77940.1	AT1G77940.1 | Symbols: | Ribosomal protein L7Ae/L30e/S12e/Gadd45 family protein | chr1:29304116-29305288 REVERSE LENGTH=112	0	1				AT4G14660.1	AT4G14660.1 | Symbols: NRPE7 | RNA polymerase Rpb7-like, N-terminal domain | chr4:8406500-8407036 REVERSE LENGTH=178	0	2				AT5G48480.1	MOM1-FLAG	Col-0	-1.92575	0.0833382	0.987126
AT1G49480.1	AT1G49480.1 | Symbols: RTV1 | related to vernalization1 1 | chr1:18314596-18315460 REVERSE LENGTH=226	0	1				AT4G04920.1	AT4G04920.1 | Symbols: SFR6 | sensitive to freezing 6 | chr4:2497931-2504996 FORWARD LENGTH=1278	0	2				AT3G20740.1	MOM1-FLAG	Col-0	2.21996	0.0965652	0.998383
AT5G05610.1	AT5G05610.1 | Symbols: AL1 | alfin-like 1 | chr5:1677331-1678942 REVERSE LENGTH=241	0	1				AT3G57300.2	AT3G57300.2 | Symbols: INO80 | INO80 ortholog | chr3:21199612-21207635 FORWARD LENGTH=1540;AT4G10030.1 | Symbols: | alpha/beta-Hydrolases superfamily protein | chr4:6270490-6273098 REVERSE LENGTH=380	0	2				AT3G04520.1	MOM1-FLAG	Col-0	-1.52859	0.0618131	0.878599
AT1G56410.1	AT1G56410.1 | Symbols: ERD2, HSP70T-1 | heat shock protein 70 (Hsp 70) family protein | chr1:21117147-21119241 FORWARD LENGTH=617	0	1				AT3G54090.1	AT3G54090.1 | Symbols: FLN1 | fructokinase-like 1 | chr3:20028145-20029835 FORWARD LENGTH=471	0	2				AT1G63940.2	MOM1-FLAG	Col-0	-2.00975	0.0885075	0.998383
AT3G53650.1	AT3G53650.1 | Symbols: | Histone superfamily protein | chr3:19889358-19889774 FORWARD LENGTH=138	0	1				AT3G51590.1	AT3G51590.1 | Symbols: LTP12 | lipid transfer protein 12 | chr3:19135828-19136654 REVERSE LENGTH=119	0	2				AT3G13670.1	MOM1-FLAG	Col-0	1.87552	0.0903095	0.998383
AT5G23900.1	AT5G23900.1 | Symbols: | Ribosomal protein L13e family protein | chr5:8064176-8065081 REVERSE LENGTH=206	0	1				AT3G49840.1	AT3G49840.1 | Symbols: | Uncharacterized conserved protein (DUF2215) | chr3:18484551-18486687 FORWARD LENGTH=457	0	2				AT4G25210.1	MOM1-FLAG	Col-0	1.20957	0.0526589	0.798014
AT4G20890.1	AT4G20890.1 | Symbols: TUB9 | tubulin beta-9 chain | chr4:11182218-11183840 FORWARD LENGTH=444	0	1				AT3G49720.1	AT3G49720.1 | Symbols: | unknown protein; FUNCTIONS IN: molecular_function unknown; INVOLVED IN: biological_process unknown; LOCATED IN: chloroplast thylakoid membrane, Golgi apparatus, plasma membrane, membrane; EXPRESSED IN: 25 plant structures; EXPRESS	0	2				AT5G18170.1	MOM1-FLAG	Col-0	-2.06359	0.101065	0.998383
AT1G69620.1	AT1G69620.1 | Symbols: RPL34 | ribosomal protein L34 | chr1:26189900-26191081 FORWARD LENGTH=119	0	1				AT3G49660.1	AT3G49660.1 | Symbols: | Transducin/WD40 repeat-like superfamily protein | chr3:18413690-18415223 FORWARD LENGTH=317	0	2				AT2G47240.1	MOM1-FLAG	Col-0	-2.06359	0.101065	0.998383
AT4G38780.1	AT4G38780.1 | Symbols: | Pre-mRNA-processing-splicing factor | chr4:18101438-18111029 REVERSE LENGTH=2332	0	1				AT3G20070.1	AT3G20070.1 | Symbols: TTN9 | titan9 | chr3:7004950-7006625 REVERSE LENGTH=282	0	2				AT4G16265.1	MOM1-FLAG	Col-0	2.1768	0.10972	0.998383
AT5G42820.2	AT5G42820.2 | Symbols: ATU2AF35B, U2AF35B | Zinc finger C-x8-C-x5-C-x3-H type family protein | chr5:17170445-17171296 REVERSE LENGTH=283	0	1				AT3G17340.2	AT3G17340.2 | Symbols: | ARM repeat superfamily protein | chr3:5920613-5926846 REVERSE LENGTH=1093	0	2				AT1G09730.1	MOM1-FLAG	Col-0	1.64297	0.0824457	0.987126
AT1G50620.1	AT1G50620.1 | Symbols: | RING/FYVE/PHD zinc finger superfamily protein | chr1:18748537-18751005 FORWARD LENGTH=629	0	1				AT3G16060.1	AT3G16060.1 | Symbols: | ATP binding microtubule motor family protein | chr3:5447503-5451196 FORWARD LENGTH=684	0	2				AT5G43010.1	MOM1-FLAG	Col-0	1.62322	0.0817712	0.987126
AT3G07590.1	AT3G07590.1 | Symbols: | Small nuclear ribonucleoprotein family protein | chr3:2423146-2423958 FORWARD LENGTH=114	0	1				AT3G12480.1	AT3G12480.1 | Symbols: NF-YC11 | nuclear factor Y, subunit C11 | chr3:3958065-3960278 FORWARD LENGTH=293	0	2				AT3G52500.1	MOM1-FLAG	Col-0	2.16544	0.119118	0.998383
AT1G80620.1	AT1G80620.1 | Symbols: | S15/NS1, RNA-binding protein | chr1:30305404-30307182 FORWARD LENGTH=414	0	0				AT3G06930.2	AT3G06930.2 | Symbols: ATPRMT4B, PRMT4B | protein arginine methyltransferase 4B | chr3:2185469-2189296 REVERSE LENGTH=535	0	2				AT5G60640.1	MOM1-FLAG	Col-0	-1.80177	0.0814635	0.987126
AT3G47370.2	AT3G47370.2 | Symbols: | Ribosomal protein S10p/S20e family protein | chr3:17453671-17454437 REVERSE LENGTH=122	0	0				AT3G06670.2	AT3G06670.2 | Symbols: | binding | chr3:2105908-2113136 REVERSE LENGTH=886	0	2				AT3G07810.2	MOM1-FLAG	Col-0	2.08509	0.110399	0.998383
AT2G47250.1	AT2G47250.1 | Symbols: | RNA helicase family protein | chr2:19399923-19402981 REVERSE LENGTH=729	0	0				AT3G05380.2	AT3G05380.2 | Symbols: ALY2, ATALY2 | DIRP ;Myb-like DNA-binding domain | chr3:1540562-1546139 FORWARD LENGTH=1052	0	2				AT4G24680.1	MOM1-FLAG	Col-0	-2.1176	0.116104	0.998383
AT1G59890.2	AT1G59890.2 | Symbols: SNL5 | SIN3-like 5 | chr1:22044326-22050670 FORWARD LENGTH=1167	0	0				AT2G45000.1	AT2G45000.1 | Symbols: EMB2766 | structural constituent of nuclear pore | chr2:18564156-18567632 FORWARD LENGTH=739	0	2				AT3G07220.1	MOM1-FLAG	Col-0	1.27591	0.065064	0.887936
AT5G24550.1	AT5G24550.1 | Symbols: BGLU32 | beta glucosidase 32 | chr5:8392059-8395302 REVERSE LENGTH=534	0	0				AT2G42590.3	AT2G42590.3 | Symbols: GRF9, GF14 MU | general regulatory factor 9 | chr2:17732164-17733775 REVERSE LENGTH=276	0	2				AT5G08280.1	MOM1-FLAG	Col-0	-2.02784	0.120433	0.998383
AT4G02480.1	AT4G02480.1 | Symbols: | AAA-type ATPase family protein | chr4:1082082-1088680 REVERSE LENGTH=1265	1	54				AT2G33620.1	AT2G33620.1 | Symbols: | AT hook motif DNA-binding family protein | chr2:14234749-14236563 FORWARD LENGTH=351	0	2				AT1G68010.2	MOM1-FLAG	Col-0	-1.34759	0.0707452	0.9287
AT2G27170.1	AT2G27170.1 | Symbols: TTN7, SMC3 | Structural maintenance of chromosomes (SMC) family protein | chr2:11609319-11617064 REVERSE LENGTH=1204	1	11				AT2G19430.1	AT2G19430.1 | Symbols: DWA1, THO6, AtTHO6 | DWD (DDB1-binding WD40 protein) hypersensitive to ABA 1 | chr2:8415217-8417740 FORWARD LENGTH=367	0	2				AT1G21630.2	MOM1-FLAG	Col-0	-1.92154	0.118976	0.998383
AT5G63110.1	AT5G63110.1 | Symbols: HDA6, AXE1, ATHDA6, RTS1, RPD3B, SIL1 | histone deacetylase 6 | chr5:25315834-25318227 REVERSE LENGTH=471	1	9				AT2G04280.1	AT2G04280.1 | Symbols: | unknown protein; FUNCTIONS IN: molecular_function unknown; INVOLVED IN: biological_process unknown; EXPRESSED IN: 24 plant structures; EXPRESSED DURING: 13 growth stages; BEST Arabidopsis thaliana protein match is: unknown protein	0	2				AT5G54960.1	MOM1-FLAG	Col-0	-2.14596	0.139209	0.998383
AT2G17410.1	AT2G17410.1 | Symbols: | ARID/BRIGHT DNA-binding domain-containing protein | chr2:7559869-7563474 FORWARD LENGTH=786	1	9				AT2G03850.1	AT2G03850.1 | Symbols: | Late embryogenesis abundant protein (LEA) family protein | chr2:1175653-1176597 FORWARD LENGTH=191	0	2				AT2G25110.1	MOM1-FLAG	Col-0	1.24405	0.0676606	0.902619
AT4G00430.1	AT4G00430.1 | Symbols: TMP-C, PIP1;4, PIP1E | plasma membrane intrinsic protein 1;4 | chr4:186143-187531 REVERSE LENGTH=287	1	8				AT1G76440.1	AT1G76440.1 | Symbols: | HSP20-like chaperones superfamily protein | chr1:28682371-28682999 REVERSE LENGTH=143	0	2				AT2G44440.1	MOM1-FLAG	Col-0	2.0943	0.131704	0.998383
AT4G34430.4	AT4G34430.4 | Symbols: CHB3, ATSWI3D | DNA-binding family protein | chr4:16461069-16464993 FORWARD LENGTH=986	1	8				AT1G56440.2	AT1G56440.2 | Symbols: TPR5 | Tetratricopeptide repeat (TPR)-like superfamily protein | chr1:21138765-21141482 REVERSE LENGTH=494	0	2				AT2G42800.1	MOM1-FLAG	Col-0	-2.03367	0.134137	0.998383
AT5G49880.1	AT5G49880.1 | Symbols: | mitotic checkpoint family protein | chr5:20282305-20287775 FORWARD LENGTH=726	1	6				AT1G48950.1	AT1G48950.1 | Symbols: | C3HC zinc finger-like | chr1:18107063-18110108 FORWARD LENGTH=594	0	2				AT2G35040.1	MOM1-FLAG	Col-0	-2.03367	0.134137	0.998383
AT1G06760.1	AT1G06760.1 | Symbols: | winged-helix DNA-binding transcription factor family protein | chr1:2076687-2077616 REVERSE LENGTH=274	1	6				AT1G33430.2	AT1G33430.2 | Symbols: | Galactosyltransferase family protein | chr1:12124438-12126052 REVERSE LENGTH=403;AT1G77810.1 | Symbols: | Galactosyltransferase family protein | chr1:29260899-29263001 REVERSE LENGTH=393;AT1G22015.1 | Symbols: DD46 | Galactosyltr	0	2				AT5G08640.1	MOM1-FLAG	Col-0	-2.03207	0.130579	0.998383
AT5G15140.1	AT5G15140.1 | Symbols: | Galactose mutarotase-like superfamily protein | chr5:4908686-4910670 FORWARD LENGTH=490	1	6				AT1G23800.1	AT1G23800.1 | Symbols: ALDH2B7, ALDH2B | aldehyde dehydrogenase 2B7 | chr1:8412238-8414804 REVERSE LENGTH=534	0	2				AT1G13220.2	MOM1-FLAG	Col-0	1.97926	0.125183	0.998383
AT2G05120.1	AT2G05120.1 | Symbols: | Nucleoporin, Nup133/Nup155-like | chr2:1842069-1846858 REVERSE LENGTH=1285	1	6				AT1G12050.1	AT1G12050.1 | Symbols: | fumarylacetoacetase, putative | chr1:4072904-4075856 FORWARD LENGTH=421	0	2				AT1G27090.1	MOM1-FLAG	Col-0	-1.95974	0.129115	0.998383
AT5G43010.1	AT5G43010.1 | Symbols: RPT4A | regulatory particle triple-A ATPase 4A | chr5:17248563-17251014 REVERSE LENGTH=399;AT1G45000.1 | Symbols: | AAA-type ATPase family protein | chr1:17009220-17011607 FORWARD LENGTH=399	1	6				AT1G01370.1	AT1G01370.1 | Symbols: HTR12, CENH3 | Histone superfamily protein | chr1:143773-145400 FORWARD LENGTH=178	0	2				AT1G31850.1	MOM1-FLAG	Col-0	-2.01013	0.139994	0.998383
AT3G13670.1	AT3G13670.1 | Symbols: | Protein kinase family protein | chr3:4469434-4473234 FORWARD LENGTH=703	1	6				AT5G59910.1	AT5G59910.1 | Symbols: HTB4 | Histone superfamily protein | chr5:24127206-24127658 FORWARD LENGTH=150;AT2G28720.1 | Symbols: | Histone superfamily protein | chr2:12327043-12327498 FORWARD LENGTH=151	0	1				AT5G16730.1	MOM1-FLAG	Col-0	-2.01013	0.139994	0.998383
AT3G28920.1	AT3G28920.1 | Symbols: AtHB34, HB34, ZHD9 | homeobox protein 34 | chr3:10940598-10941536 REVERSE LENGTH=312	1	6				AT5G55820.1	AT5G55820.1 | Symbols: | CONTAINS InterPro DOMAIN/s: Inner centromere protein, ARK-binding region (InterPro:IPR005635); Has 1807 Blast hits to 1807 proteins in 277 species: Archae - 0; Bacteria - 0; Metazoa - 736; Fungi - 347; Plants - 385; Viruses - 0; O	0	1				AT2G34250.1	MOM1-FLAG	Col-0	-2.01013	0.139994	0.998383
AT4G22140.1	AT4G22140.1 | Symbols: EBS | PHD finger family protein / bromo-adjacent homology (BAH) domain-containing protein | chr4:11728556-11730230 REVERSE LENGTH=234	1	6				AT5G06000.1	AT5G06000.1 | Symbols: EIF3G2, ATEIF3G2 | eukaryotic translation initiation factor 3G2 | chr5:1808169-1809742 FORWARD LENGTH=308	0	1				AT5G61410.1	MOM1-FLAG	Col-0	-2.01013	0.139994	0.998383
AT3G20550.1	AT3G20550.1 | Symbols: DDL | SMAD/FHA domain-containing protein | chr3:7174695-7177600 REVERSE LENGTH=314	1	6				AT3G16480.1	AT3G16480.1 | Symbols: MPPalpha | mitochondrial processing peptidase alpha subunit | chr3:5599906-5602716 FORWARD LENGTH=499	0	1				AT1G31330.1	MOM1-FLAG	Col-0	-1.84928	0.117612	0.998383
AT2G19540.1	AT2G19540.1 | Symbols: | Transducin family protein / WD-40 repeat family protein | chr2:8461804-8464347 FORWARD LENGTH=469	1	6				AT3G14600.1	AT3G14600.1 | Symbols: | Ribosomal protein L18ae/LX family protein | chr3:4910773-4911933 FORWARD LENGTH=178	0	1				AT5G49910.1	MOM1-FLAG	Col-0	-2.12867	0.149804	0.998383
AT2G40930.1	AT2G40930.1 | Symbols: UBP5, ATUBP5, PDE323 | ubiquitin-specific protease 5 | chr2:17076714-17082192 REVERSE LENGTH=924	1	5				AT3G12280.1	AT3G12280.1 | Symbols: RBR1, RBR, RB, ATRBR1, RB1 | retinoblastoma-related 1 | chr3:3913671-3918433 REVERSE LENGTH=1013	0	1				AT5G38470.1	MOM1-FLAG	Col-0	-1.96484	0.137979	0.998383
AT4G00238.1	AT4G00238.1 | Symbols: | DNA-binding storekeeper protein-related transcriptional regulator | chr4:104092-105129 REVERSE LENGTH=345;AT4G00250.1 | Symbols: | DNA-binding storekeeper protein-related transcriptional regulator | chr4:112951-113910 REVERSE LEN	1	5				AT3G03080.1	AT3G03080.1 | Symbols: | Zinc-binding dehydrogenase family protein | chr3:698530-700278 REVERSE LENGTH=350;AT1G26320.1 | Symbols: | Zinc-binding dehydrogenase family protein | chr1:9105240-9107029 FORWARD LENGTH=351	0	1				AT1G65010.1	MOM1-FLAG	Col-0	-1.90283	0.115166	0.998383
AT1G12920.1	AT1G12920.1 | Symbols: ERF1-2 | eukaryotic release factor 1-2 | chr1:4396555-4397859 REVERSE LENGTH=434;AT3G26618.1 | Symbols: ERF1-3 | eukaryotic release factor 1-3 | chr3:9788854-9790161 FORWARD LENGTH=435;AT5G47880.1 | Symbols: ERF1-1 | eukaryotic relea	1	5				AT2G43810.1	AT2G43810.1 | Symbols: | Small nuclear ribonucleoprotein family protein | chr2:18149725-18150879 FORWARD LENGTH=91	0	1				AT4G04920.1	MOM1-FLAG	Col-0	2.15302	0.164198	0.998383
AT3G22990.1	AT3G22990.1 | Symbols: LFR | ARM repeat superfamily protein | chr3:8164015-8166145 FORWARD LENGTH=460	1	5				AT2G30060.1	AT2G30060.1 | Symbols: | Pleckstrin homology (PH) domain superfamily protein | chr2:12827035-12828551 FORWARD LENGTH=217	0	1				AT4G26970.1	MOM1-FLAG	Col-0	-1.78029	0.119566	0.998383
AT3G12640.1	AT3G12640.1 | Symbols: | RNA binding (RRM/RBD/RNP motifs) family protein | chr3:4014455-4017675 FORWARD LENGTH=638	1	5				AT1G72810.1	AT1G72810.1 | Symbols: | Pyridoxal-5-phosphate-dependent enzyme family protein | chr1:27398760-27400393 REVERSE LENGTH=516	0	1				AT1G65590.1	MOM1-FLAG	Col-0	1.97724	0.150078	0.998383
AT5G02490.1	AT5G02490.1 | Symbols: | Heat shock protein 70 (Hsp 70) family protein | chr5:550296-552565 REVERSE LENGTH=653	1	5				AT1G69600.1	AT1G69600.1 | Symbols: ZFHD1, ATHB29, ZHD11 | zinc finger homeodomain 1 | chr1:26182470-26183198 FORWARD LENGTH=242	0	1				AT4G18030.1	MOM1-FLAG	Col-0	-1.96167	0.155651	0.998383
AT5G47930.1	AT5G47930.1 | Symbols: | Zinc-binding ribosomal protein family protein | chr5:19406423-19407329 REVERSE LENGTH=84	1	5				AT1G68910.1	AT1G68910.1 | Symbols: WIT2 | WPP domain-interacting protein 2 | chr1:25908234-25910485 REVERSE LENGTH=627	0	1				AT5G12040.1	MOM1-FLAG	Col-0	-1.96395	0.158116	0.998383
AT1G05190.1	AT1G05190.1 | Symbols: emb2394 | Ribosomal protein L6 family | chr1:1502515-1503738 REVERSE LENGTH=223	1	4				AT1G33790.2	AT1G33790.2 | Symbols: | jacalin lectin family protein | chr1:12256990-12260432 FORWARD LENGTH=745	0	1				AT2G04030.1	MOM1-FLAG	Col-0	-1.35155	0.0733105	0.938466
AT1G63640.1	AT1G63640.1 | Symbols: | P-loop nucleoside triphosphate hydrolases superfamily protein with CH (Calponin Homology) domain | chr1:23589234-23595139 REVERSE LENGTH=1071	1	4				AT1G20950.1	AT1G20950.1 | Symbols: | Phosphofructokinase family protein | chr1:7297467-7301336 REVERSE LENGTH=614	0	1				AT3G52100.1	MOM1-FLAG	Col-0	1.95151	0.165911	0.998383
AT1G24260.2	AT1G24260.2 | Symbols: SEP3, AGL9 | K-box region and MADS-box transcription factor family protein | chr1:8593790-8595862 REVERSE LENGTH=251	1	4				AT1G04710.1	AT1G04710.1 | Symbols: KAT1, PKT4 | peroxisomal 3-ketoacyl-CoA thiolase 4 | chr1:1321941-1324556 FORWARD LENGTH=443	0	1				AT5G58100.1	MOM1-FLAG	Col-0	2.0962	0.153077	0.998383
AT5G51660.1	AT5G51660.1 | Symbols: CPSF160, ATCPSF160 | cleavage and polyadenylation specificity factor 160 | chr5:20980250-20989268 FORWARD LENGTH=1442	1	4				AT5G63120.2	AT5G63120.2 | Symbols: | P-loop containing nucleoside triphosphate hydrolases superfamily protein | chr5:25318967-25322071 REVERSE LENGTH=591	0	0				AT3G12110.1	MOM1-FLAG	Col-0	-1.97262	0.152676	0.998383
AT3G60820.1	AT3G60820.1 | Symbols: PBF1 | N-terminal nucleophile aminohydrolases (Ntn hydrolases) superfamily protein | chr3:22472038-22473809 REVERSE LENGTH=223	1	4				AT3G16950.2	AT3G16950.2 | Symbols: LPD1, ptlpd1 | lipoamide dehydrogenase 1 | chr3:5786508-5790383 REVERSE LENGTH=623	0	0				AT4G38680.1	MOM1-FLAG	Col-0	-1.0867	0.0690688	0.912504
AT3G56720.3	AT3G56720.3 | Symbols: | unknown protein; FUNCTIONS IN: molecular_function unknown; INVOLVED IN: biological_process unknown; LOCATED IN: cellular_component unknown; EXPRESSED IN: 24 plant structures; EXPRESSED DURING: 15 growth stages. | chr3:21011354-210	1	4				AT3G14890.1	AT3G14890.1 | Symbols: | phosphoesterase | chr3:5008751-5013060 FORWARD LENGTH=694	0	0				AT3G12280.1	MOM1-FLAG	Col-0	2.04428	0.187891	0.998383
AT4G25100.1	AT4G25100.1 | Symbols: FSD1, ATFSD1 | Fe superoxide dismutase 1 | chr4:12884649-12886501 REVERSE LENGTH=212	1	4				AT4G02480.1	AT4G02480.1 | Symbols: | AAA-type ATPase family protein | chr4:1082082-1088680 REVERSE LENGTH=1265	1	77				AT5G14040.1	MOM1-FLAG	Col-0	1.84664	0.153683	0.998383
AT1G29220.2	AT1G29220.2 | Symbols: | transcriptional regulator family protein | chr1:10210678-10212571 REVERSE LENGTH=363	1	4				AT5G51200.1	AT5G51200.1 | Symbols: | Protein of unknown function (DUF3414) | chr5:20804926-20819408 FORWARD LENGTH=1838	1	13				AT4G03210.1	MOM1-FLAG	Col-0	-1.83215	0.157418	0.998383
AT1G26110.1	AT1G26110.1 | Symbols: DCP5 | decapping 5 | chr1:9024616-9027556 REVERSE LENGTH=611	1	4				AT3G22220.1	AT3G22220.1 | Symbols: | hAT transposon superfamily | chr3:7839808-7842358 REVERSE LENGTH=761	1	13				AT4G31360.1	MOM1-FLAG	Col-0	1.76273	0.140439	0.998383
AT1G54270.1	AT1G54270.1 | Symbols: EIF4A-2 | eif4a-2 | chr1:20260495-20262018 FORWARD LENGTH=412	1	4				AT3G10650.1	AT3G10650.1 | Symbols: | BEST Arabidopsis thaliana protein match is: nucleoporin-related (TAIR:AT5G20200.1); Has 61042 Blast hits to 31782 proteins in 2093 species: Archae - 202; Bacteria - 16480; Metazoa - 16017; Fungi - 12552; Plants - 1653; Viruses - 6	1	12				AT1G70730.3	MOM1-FLAG	Col-0	-1.81371	0.156064	0.998383
AT5G57370.1	AT5G57370.1 | Symbols: | unknown protein; CONTAINS InterPro DOMAIN/s: Protein of unknown function DUF1777 (InterPro:IPR013957); Has 30201 Blast hits to 17322 proteins in 780 species: Archae - 12; Bacteria - 1396; Metazoa - 17338; Fungi - 3422; Plants - 50	1	4				AT3G06720.1	AT3G06720.1 | Symbols: AT-IMP, ATKAP ALPHA, AIMP ALPHA, IMPA-1, IMPA1 | importin alpha isoform 1 | chr3:2120559-2123555 FORWARD LENGTH=532	1	11				AT3G52090.2	MOM1-FLAG	Col-0	1.8822	0.165165	0.998383
AT3G47120.1	AT3G47120.1 | Symbols: | RNA recognition motif (RRM)-containing protein | chr3:17351334-17352769 REVERSE LENGTH=352	1	4				AT2G05120.1	AT2G05120.1 | Symbols: | Nucleoporin, Nup133/Nup155-like | chr2:1842069-1846858 REVERSE LENGTH=1285	1	11				AT2G40930.1	MOM1-FLAG	Col-0	1.63392	0.142993	0.998383
AT3G16830.1	AT3G16830.1 | Symbols: TPR2 | TOPLESS-related 2 | chr3:5731709-5737531 FORWARD LENGTH=1131	1	3				AT1G12910.1	AT1G12910.1 | Symbols: ATAN11, LWD1 | Transducin/WD40 repeat-like superfamily protein | chr1:4395114-4396154 REVERSE LENGTH=346	1	11				AT5G04140.2	MOM1-FLAG	Col-0	-1.07623	0.0757408	0.95184
AT5G27120.1	AT5G27120.1 | Symbols: | NOP56-like pre RNA processing ribonucleoprotein | chr5:9541287-9543684 FORWARD LENGTH=533	1	3				AT3G19120.1	AT3G19120.1 | Symbols: | PIF / Ping-Pong family of plant transposases | chr3:6609678-6611018 REVERSE LENGTH=446	1	9				AT3G44300.1	MOM1-FLAG	Col-0	-1.88591	0.176226	0.998383
AT1G79850.1	AT1G79850.1 | Symbols: RPS17, CS17, PRPS17 | ribosomal protein S17 | chr1:30041473-30041922 REVERSE LENGTH=149	1	3				AT1G20200.1	AT1G20200.1 | Symbols: EMB2719, HAP15 | PAM domain (PCI/PINT associated module) protein | chr1:7001409-7004154 REVERSE LENGTH=488;AT1G75990.1 | Symbols: | PAM domain (PCI/PINT associated module) protein | chr1:28524623-28526718 REVERSE LENGTH=487	1	9				AT3G63130.1	MOM1-FLAG	Col-0	1.1609	0.0867523	0.998383
AT4G24270.2	AT4G24270.2 | Symbols: EMB140 | EMBRYO DEFECTIVE 140 | chr4:12581765-12587293 REVERSE LENGTH=817	1	3				AT3G06010.1	AT3G06010.1 | Symbols: ATCHR12 | Homeotic gene regulator | chr3:1802435-1807284 REVERSE LENGTH=1102	1	8				AT5G59870.1	MOM1-FLAG	Col-0	1.24321	0.0922927	0.998383
AT3G49990.1	AT3G49990.1 | Symbols: | unknown protein; Has 1524 Blast hits to 1298 proteins in 225 species: Archae - 9; Bacteria - 84; Metazoa - 474; Fungi - 184; Plants - 98; Viruses - 17; Other Eukaryotes - 658 (source: NCBI BLink). | chr3:18532492-18534000 REVERSE	1	3				AT4G39960.1	AT4G39960.1 | Symbols: | Molecular chaperone Hsp40/DnaJ family protein | chr4:18534194-18536320 FORWARD LENGTH=447	1	7				AT3G13750.1	MOM1-FLAG	Col-0	-1.81107	0.173881	0.998383
AT5G14520.1	AT5G14520.1 | Symbols: | pescadillo-related | chr5:4680789-4684330 REVERSE LENGTH=590	1	3				AT4G34430.4	AT4G34430.4 | Symbols: CHB3, ATSWI3D | DNA-binding family protein | chr4:16461069-16464993 FORWARD LENGTH=986	1	7				AT2G32520.1	MOM1-FLAG	Col-0	-1.81107	0.173881	0.998383
AT3G07110.2	AT3G07110.2 | Symbols: | Ribosomal protein L13 family protein | chr3:2252092-2253332 FORWARD LENGTH=207	1	3				AT2G39810.1	AT2G39810.1 | Symbols: HOS1 | ubiquitin-protein ligases | chr2:16612941-16617802 FORWARD LENGTH=927	1	7				AT5G13980.1	MOM1-FLAG	Col-0	-1.49202	0.121832	0.998383
AT1G20200.1	AT1G20200.1 | Symbols: EMB2719, HAP15 | PAM domain (PCI/PINT associated module) protein | chr1:7001409-7004154 REVERSE LENGTH=488	1	3				AT1G62870.1	AT1G62870.1 | Symbols: | unknown protein; BEST Arabidopsis thaliana protein match is: unknown protein (TAIR:AT1G12380.1); Has 351 Blast hits to 343 proteins in 42 species: Archae - 2; Bacteria - 0; Metazoa - 27; Fungi - 5; Plants - 299; Viruses - 0; Other	1	7				AT3G49990.1	MOM1-FLAG	Col-0	1.73752	0.168095	0.998383
AT1G77470.1	AT1G77470.1 | Symbols: RFC3, RFC5 | replication factor C subunit 3 | chr1:29112194-29114323 REVERSE LENGTH=369	1	3				AT1G55540.2	AT1G55540.2 | Symbols: emb1011 | Nuclear pore complex protein | chr1:20734759-20743049 REVERSE LENGTH=1819	1	7				AT1G11840.6	MOM1-FLAG	Col-0	-1.32093	0.0937434	0.998383
AT2G38110.1	AT2G38110.1 | Symbols: ATGPAT6, GPAT6 | glycerol-3-phosphate acyltransferase 6 | chr2:15952816-15955364 REVERSE LENGTH=501	1	3				AT5G05780.1	AT5G05780.1 | Symbols: RPN8A, AE3, ATHMOV34 | RP non-ATPase subunit 8A | chr5:1735862-1738176 FORWARD LENGTH=308;AT3G11270.1 | Symbols: MEE34 | Mov34/MPN/PAD-1 family protein | chr3:3528989-3531317 FORWARD LENGTH=310	1	6				AT4G29270.1	MOM1-FLAG	Col-0	-1.29404	0.102273	0.998383
AT3G52500.1	AT3G52500.1 | Symbols: | Eukaryotic aspartyl protease family protein | chr3:19465644-19467053 REVERSE LENGTH=469	1	3				AT3G50360.1	AT3G50360.1 | Symbols: ATCEN2, CEN1, CEN2 | centrin2 | chr3:18674421-18675502 FORWARD LENGTH=169	1	6				AT2G39050.1	MOM1-FLAG	Col-0	-1.79505	0.179919	0.998383
AT5G40270.1	AT5G40270.1 | Symbols: | HD domain-containing metal-dependent phosphohydrolase family protein | chr5:16093394-16097093 REVERSE LENGTH=473;AT5G40290.1 | Symbols: | HD domain-containing metal-dependent phosphohydrolase family protein | chr5:16105259-161085	1	3				AT2G04865.1	AT2G04865.1 | Symbols: | Aminotransferase-like, plant mobile domain family protein | chr2:1712149-1714599 FORWARD LENGTH=667	1	6				AT5G02490.1	MOM1-FLAG	Col-0	1.49835	0.136852	0.998383
AT2G33810.1	AT2G33810.1 | Symbols: SPL3 | squamosa promoter binding protein-like 3 | chr2:14305342-14305828 FORWARD LENGTH=131	1	3				AT1G62740.1	AT1G62740.1 | Symbols: Hop2 | stress-inducible protein, putative | chr1:23231026-23233380 FORWARD LENGTH=571	1	6				AT1G17290.1	MOM1-FLAG	Col-0	-1.80906	0.191206	0.998383
AT3G48670.1	AT3G48670.1 | Symbols: IDN2, RDM12 | XH/XS domain-containing protein | chr3:18031240-18033615 FORWARD LENGTH=647	1	3				AT1G14710.1	AT1G14710.1 | Symbols: | hydroxyproline-rich glycoprotein family protein | chr1:5062168-5064697 REVERSE LENGTH=601	1	6				AT1G80940.1	MOM1-FLAG	Col-0	1.81448	0.189094	0.998383
AT5G20500.1	AT5G20500.1 | Symbols: | Glutaredoxin family protein | chr5:6938652-6939665 FORWARD LENGTH=135	1	3				AT1G06760.1	AT1G06760.1 | Symbols: | winged-helix DNA-binding transcription factor family protein | chr1:2076687-2077616 REVERSE LENGTH=274	1	6				AT2G02850.1	MOM1-FLAG	Col-0	-1.46105	0.136308	0.998383
AT2G33610.1	AT2G33610.1 | Symbols: ATSWI3B, CHB2, SWI3B | switch subunit 3 | chr2:14229023-14231149 FORWARD LENGTH=469	1	3				ATCG00500.1	ATCG00500.1 | Symbols: ACCD | acetyl-CoA carboxylase carboxyl transferase subunit beta | chrC:57075-58541 FORWARD LENGTH=488	1	5				AT3G48430.1	MOM1-FLAG	Col-0	1.69743	0.155346	0.998383
AT4G00270.1	AT4G00270.1 | Symbols: | DNA-binding storekeeper protein-related transcriptional regulator | chr4:117477-118468 REVERSE LENGTH=302;AT2G25650.1 | Symbols: | DNA-binding storekeeper protein-related transcriptional regulator | chr2:10914765-10916006 FORWARD	1	3				AT5G59290.2	AT5G59290.2 | Symbols: UXS3, ATUXS3 | UDP-glucuronic acid decarboxylase 3 | chr5:23915814-23917998 REVERSE LENGTH=357;AT3G46440.1 | Symbols: UXS5 | UDP-XYL synthase 5 | chr3:17089268-17091611 REVERSE LENGTH=341;AT2G28760.2 | Symbols: UXS6 | UDP-XYL synthas	1	5				AT2G37660.1	MOM1-FLAG	Col-0	-1.6686	0.159222	0.998383
AT2G35880.1	AT2G35880.1 | Symbols: | TPX2 (targeting protein for Xklp2) protein family | chr2:15063204-15065259 REVERSE LENGTH=432	1	3				AT5G23540.1	AT5G23540.1 | Symbols: | Mov34/MPN/PAD-1 family protein | chr5:7937772-7939339 FORWARD LENGTH=308	1	5				AT1G71220.2	MOM1-FLAG	Col-0	-1.57181	0.124041	0.998383
AT1G01080.2	AT1G01080.2 | Symbols: | RNA-binding (RRM/RBD/RNP motifs) family protein | chr1:45503-46789 REVERSE LENGTH=294	1	3				AT3G52660.1	AT3G52660.1 | Symbols: | RNA-binding (RRM/RBD/RNP motifs) family protein | chr3:19522598-19524735 FORWARD LENGTH=471;AT5G28390.1 | Symbols: | RNA-binding (RRM/RBD/RNP motifs) family protein | chr5:10342024-10342997 REVERSE LENGTH=180	1	5				AT5G26780.3	MOM1-FLAG	Col-0	-1.67025	0.178523	0.998383
AT4G32260.1	AT4G32260.1 | Symbols: | ATPase, F0 complex, subunit B/B, bacterial/chloroplast | chr4:15573859-15574586 REVERSE LENGTH=219	1	2				AT3G52250.1	AT3G52250.1 | Symbols: | Duplicated homeodomain-like superfamily protein | chr3:19376629-19383100 FORWARD LENGTH=1656	1	5				AT2G15430.1	MOM1-FLAG	Col-0	0.964018	0.0723681	0.938466
AT1G02150.1	AT1G02150.1 | Symbols: | Tetratricopeptide repeat (TPR)-like superfamily protein | chr1:408779-410433 FORWARD LENGTH=524	1	2				AT3G49990.1	AT3G49990.1 | Symbols: | unknown protein; Has 1524 Blast hits to 1298 proteins in 225 species: Archae - 9; Bacteria - 84; Metazoa - 474; Fungi - 184; Plants - 98; Viruses - 17; Other Eukaryotes - 658 (source: NCBI BLink). | chr3:18532492-18534000 REVERSE	1	5				AT5G47030.1	MOM1-FLAG	Col-0	-1.31564	0.120202	0.998383
AT1G01510.1	AT1G01510.1 | Symbols: AN | NAD(P)-binding Rossmann-fold superfamily protein | chr1:187235-189836 FORWARD LENGTH=636	1	2				AT3G27925.1	AT3G27925.1 | Symbols: DEGP1, Deg1 | DegP protease 1 | chr3:10366659-10368864 REVERSE LENGTH=439	1	5				AT5G62300.1	MOM1-FLAG	Col-0	1.08105	0.0882116	0.998383
AT2G23070.1	AT2G23070.1 | Symbols: | Protein kinase superfamily protein | chr2:9824162-9826871 REVERSE LENGTH=432	1	2				AT3G18210.1	AT3G18210.1 | Symbols: | 2-oxoglutarate (2OG) and Fe(II)-dependent oxygenase superfamily protein | chr3:6238264-6240396 REVERSE LENGTH=394	1	5				AT3G18380.2	MOM1-FLAG	Col-0	1.19594	0.102518	0.998383
AT3G58990.1	AT3G58990.1 | Symbols: IPMI1 | isopropylmalate isomerase 1 | chr3:21797524-21798285 REVERSE LENGTH=253	1	2				AT3G18165.1	AT3G18165.1 | Symbols: MOS4 | modifier of snc1,4 | chr3:6223248-6225076 FORWARD LENGTH=253	1	5				AT5G51200.1	MOM1-FLAG	Col-0	2.09185	0.212116	0.998383
AT5G35530.1	AT5G35530.1 | Symbols: | Ribosomal protein S3 family protein | chr5:13710355-13712192 REVERSE LENGTH=248	1	2				AT3G15010.1	AT3G15010.1 | Symbols: | RNA-binding (RRM/RBD/RNP motifs) family protein | chr3:5052844-5054058 FORWARD LENGTH=404	1	5				AT5G22330.1	MOM1-FLAG	Col-0	1.06732	0.0851276	0.998383
AT4G39520.1	AT4G39520.1 | Symbols: | GTP-binding protein-related | chr4:18371329-18374000 REVERSE LENGTH=369	1	2				AT3G12380.2	AT3G12380.2 | Symbols: ARP5 | actin-related protein 5 | chr3:3938309-3941785 REVERSE LENGTH=730	1	5				AT2G29960.1	MOM1-FLAG	Col-0	-1.74806	0.209426	0.998383
AT4G37510.1	AT4G37510.1 | Symbols: | Ribonuclease III family protein | chr4:17626259-17628854 REVERSE LENGTH=537	1	2				AT2G47980.1	AT2G47980.1 | Symbols: SCC3, ATSCC3 | sister-chromatid cohesion protein 3 | chr2:19631423-19636795 FORWARD LENGTH=1098	1	5				AT5G01590.1	MOM1-FLAG	Col-0	-1.18909	0.107633	0.998383
AT1G70200.1	AT1G70200.1 | Symbols: | RNA-binding (RRM/RBD/RNP motifs) family protein | chr1:26432514-26434351 REVERSE LENGTH=538	1	2				AT2G33430.1	AT2G33430.1 | Symbols: DAL1, DAL | differentiation and greening-like 1 | chr2:14162732-14164729 FORWARD LENGTH=219	1	5				AT5G13930.1	MOM1-FLAG	Col-0	-1.64376	0.18066	0.998383
AT4G32910.1	AT4G32910.1 | Symbols: | CONTAINS InterPro DOMAIN/s: Nuclear pore complex protein, Nucleoporin Nup85-like (InterPro:IPR011502); Has 30201 Blast hits to 17322 proteins in 780 species: Archae - 12; Bacteria - 1396; Metazoa - 17338; Fungi - 3422; Plants - 50	1	2				AT2G24440.1	AT2G24440.1 | Symbols: | selenium binding | chr2:10391124-10392492 FORWARD LENGTH=183	1	5				AT5G12950.1	MOM1-FLAG	Col-0	-1.35432	0.137554	0.998383
AT1G52980.1	AT1G52980.1 | Symbols: | GTP-binding family protein | chr1:19737493-19740201 FORWARD LENGTH=576	1	2				AT1G10390.1	AT1G10390.1 | Symbols: | Nucleoporin autopeptidase | chr1:3407265-3412045 REVERSE LENGTH=1041	1	5				AT5G60790.1	MOM1-FLAG	Col-0	1.24285	0.120767	0.998383
AT5G19960.1	AT5G19960.1 | Symbols: | RNA-binding (RRM/RBD/RNP motifs) family protein | chr5:6744029-6746133 FORWARD LENGTH=337	1	2				AT1G03600.1	AT1G03600.1 | Symbols: PSB27 | photosystem II family protein | chr1:898916-899440 FORWARD LENGTH=174	1	5				AT3G63140.1	MOM1-FLAG	Col-0	-1.67826	0.198881	0.998383
AT1G12000.1	AT1G12000.1 | Symbols: | Phosphofructokinase family protein | chr1:4050159-4053727 REVERSE LENGTH=566	1	2				AT5G59890.1	AT5G59890.1 | Symbols: ADF4, ATADF4 | actin depolymerizing factor 4 | chr5:24122545-24123596 FORWARD LENGTH=139	1	4				AT5G63110.1	MOM1-FLAG	Col-0	1.30044	0.120855	0.998383
AT3G21215.1	AT3G21215.1 | Symbols: | RNA-binding (RRM/RBD/RNP motifs) family protein | chr3:7442873-7445231 REVERSE LENGTH=339	1	2				AT5G53480.1	AT5G53480.1 | Symbols: | ARM repeat superfamily protein | chr5:21714016-21716709 FORWARD LENGTH=870	1	4				AT4G04890.1	MOM1-FLAG	Col-0	1.75152	0.224165	0.998383
AT3G50370.1	AT3G50370.1 | Symbols: | unknown protein; FUNCTIONS IN: molecular_function unknown; INVOLVED IN: biological_process unknown; LOCATED IN: cellular_component unknown; EXPRESSED IN: 26 plant structures; EXPRESSED DURING: 15 growth stages; Has 27734 Blast hit	1	2				AT5G51950.1	AT5G51950.1 | Symbols: | Glucose-methanol-choline (GMC) oxidoreductase family protein | chr5:21106093-21108559 REVERSE LENGTH=586	1	4				AT3G48560.1	MOM1-FLAG	Col-0	-1.44081	0.156539	0.998383
AT3G63490.1	AT3G63490.1 | Symbols: | Ribosomal protein L1p/L10e family | chr3:23444269-23446020 FORWARD LENGTH=346	1	2				AT5G21326.1	AT5G21326.1 | Symbols: | Ca2+regulated serine-threonine protein kinase family protein | chr5:7218081-7221743 FORWARD LENGTH=439	1	4				AT2G21870.1	MOM1-FLAG	Col-0	-1.61801	0.202732	0.998383
AT3G04680.1	AT3G04680.1 | Symbols: CLPS3 | CLP-similar protein 3 | chr3:1270053-1272415 REVERSE LENGTH=444	1	2				AT5G20490.1	AT5G20490.1 | Symbols: XIK, ATXIK, XI-17 | Myosin family protein with Dil domain | chr5:6927064-6936825 REVERSE LENGTH=1545;AT1G08730.1 | Symbols: XIC, ATXIC | Myosin family protein with Dil domain | chr1:2779963-2788325 FORWARD LENGTH=1538	1	4				AT1G25211.1	MOM1-FLAG	Col-0	1.67018	0.218561	0.998383
AT1G52380.1	AT1G52380.1 | Symbols: | NUP50 (Nucleoporin 50 kDa) protein | chr1:19509979-19511301 FORWARD LENGTH=440	1	2				AT5G19350.1	AT5G19350.1 | Symbols: | RNA-binding (RRM/RBD/RNP motifs) family protein | chr5:6518978-6521295 FORWARD LENGTH=425	1	4				AT5G15550.1	MOM1-FLAG	Col-0	-1.64136	0.22183	0.998383
AT1G74970.1	AT1G74970.1 | Symbols: RPS9, TWN3 | ribosomal protein S9 | chr1:28157761-28159202 REVERSE LENGTH=208	1	2				AT5G09920.1	AT5G09920.1 | Symbols: RPB15.9, ATRPB15.9, RPB15.9.9, NRPB4 | RNA polymerase II, Rpb4, core protein | chr5:3096276-3097370 FORWARD LENGTH=138	1	4				AT4G04460.1	MOM1-FLAG	Col-0	-1.64136	0.22183	0.998383
AT2G03680.1	AT2G03680.1 | Symbols: SPR1, SKU6 | spiral1 | chr2:1121398-1121850 FORWARD LENGTH=119	1	2				AT5G09880.1	AT5G09880.1 | Symbols: | Splicing factor, CC1-like | chr5:3081646-3085179 REVERSE LENGTH=527	1	4				AT4G03520.1	MOM1-FLAG	Col-0	-1.57107	0.185855	0.998383
AT1G60650.1	AT1G60650.1 | Symbols: | RNA-binding (RRM/RBD/RNP motifs) family protein with retrovirus zinc finger-like domain | chr1:22340089-22342148 FORWARD LENGTH=292	1	2				AT4G29840.1	AT4G29840.1 | Symbols: MTO2, TS | Pyridoxal-5-phosphate-dependent enzyme family protein | chr4:14599434-14601014 REVERSE LENGTH=526	1	4				AT2G29560.1	MOM1-FLAG	Col-0	-1.11615	0.0994538	0.998383
AT1G48620.1	AT1G48620.1 | Symbols: HON5 | high mobility group A5 | chr1:17974148-17976301 REVERSE LENGTH=479	1	2				AT4G20010.1	AT4G20010.1 | Symbols: PTAC9, OSB2 | plastid transcriptionally active 9 | chr4:10842128-10843989 FORWARD LENGTH=371	1	4				AT2G32080.1	MOM1-FLAG	Col-0	-1.06865	0.100666	0.998383
AT2G06990.1	AT2G06990.1 | Symbols: HEN2 | RNA helicase, ATP-dependent, SK12/DOB1 protein | chr2:2895135-2900909 FORWARD LENGTH=995	1	2				AT4G15950.1	AT4G15950.1 | Symbols: NRPD4, NRPE4, RDM2 | RNA polymerase II, Rpb4, core protein | chr4:9040743-9041994 FORWARD LENGTH=205	1	4				AT5G51590.1	MOM1-FLAG	Col-0	1.53954	0.18579	0.998383
AT1G14580.1	AT1G14580.1 | Symbols: | C2H2-like zinc finger protein | chr1:4990070-4992442 FORWARD LENGTH=467;AT2G02080.1 | Symbols: AtIDD4, IDD4 | indeterminate(ID)-domain 4 | chr2:518328-521170 REVERSE LENGTH=516;AT2G02070.1 | Symbols: AtIDD5, IDD5 | indeterminate(I	1	2				AT4G02720.1	AT4G02720.1 | Symbols: | unknown protein; FUNCTIONS IN: molecular_function unknown; INVOLVED IN: biological_process unknown; EXPRESSED IN: 25 plant structures; EXPRESSED DURING: 14 growth stages; CONTAINS InterPro DOMAIN/s: Protein of unknown function DUF	1	4				AT1G32130.1	MOM1-FLAG	Col-0	1.21857	0.125122	0.998383
AT1G31870.1	AT1G31870.1 | Symbols: | unknown protein; FUNCTIONS IN: molecular_function unknown; INVOLVED IN: biological_process unknown; LOCATED IN: cytosol, nucleus; EXPRESSED IN: 25 plant structures; EXPRESSED DURING: 15 growth stages; CONTAINS InterPro DOMAIN/s: P	1	2				AT3G63460.1	AT3G63460.1 | Symbols: | transducin family protein / WD-40 repeat family protein | chr3:23431009-23437241 REVERSE LENGTH=1104	1	4				AT1G27450.3	MOM1-FLAG	Col-0	-1.6096	0.206415	0.998383
AT3G14990.1	AT3G14990.1 | Symbols: | Class I glutamine amidotransferase-like superfamily protein | chr3:5047510-5049621 FORWARD LENGTH=392	1	2				AT3G46940.1	AT3G46940.1 | Symbols: DUT1 | DUTP-PYROPHOSPHATASE-LIKE 1 | chr3:17288367-17288867 REVERSE LENGTH=166	1	4				AT1G65960.2	MOM1-FLAG	Col-0	-1.60273	0.197038	0.998383
AT1G31812.1	AT1G31812.1 | Symbols: ACBP6, ACBP | acyl-CoA-binding protein 6 | chr1:11411132-11412099 REVERSE LENGTH=92	1	2				AT3G46780.1	AT3G46780.1 | Symbols: PTAC16 | plastid transcriptionally active 16 | chr3:17228766-17231021 FORWARD LENGTH=510	1	4				AT3G44110.1	MOM1-FLAG	Col-0	0.91669	0.0821751	0.987126
AT3G02180.1	AT3G02180.1 | Symbols: SP1L3 | SPIRAL1-like3 | chr3:404989-405457 FORWARD LENGTH=122	1	2				AT3G27430.2	AT3G27430.2 | Symbols: PBB1 | N-terminal nucleophile aminohydrolases (Ntn hydrolases) superfamily protein | chr3:10152910-10155052 FORWARD LENGTH=273;AT5G40580.1 | Symbols: PBB2 | 20S proteasome beta subunit PBB2 | chr5:16248511-16250451 REVERSE LENGTH=274	1	4				AT4G16155.1	MOM1-FLAG	Col-0	-1.55657	0.209257	0.998383
AT5G16270.1	AT5G16270.1 | Symbols: ATRAD21.3, SYN4 | sister chromatid cohesion 1 protein 4 | chr5:5316783-5322330 FORWARD LENGTH=1031	1	2				AT3G02310.1	AT3G02310.1 | Symbols: SEP2, AGL4 | K-box region and MADS-box transcription factor family protein | chr3:464554-466687 REVERSE LENGTH=250	1	4				AT5G58470.1	MOM1-FLAG	Col-0	-1.55657	0.209257	0.998383
AT5G18620.2	AT5G18620.2 | Symbols: CHR17 | chromatin remodeling factor17 | chr5:6196190-6202058 REVERSE LENGTH=1072	1	2				AT2G35840.1	AT2G35840.1 | Symbols: | Sucrose-6F-phosphate phosphohydrolase family protein | chr2:15053952-15055776 FORWARD LENGTH=422	1	4				AT1G01610.1	MOM1-FLAG	Col-0	1.67263	0.248066	0.998383
AT5G40950.1	AT5G40950.1 | Symbols: RPL27 | ribosomal protein large subunit 27 | chr5:16410866-16411845 FORWARD LENGTH=198	1	2				AT2G34160.1	AT2G34160.1 | Symbols: | Alba DNA/RNA-binding protein | chr2:14426283-14427220 FORWARD LENGTH=130	1	4				AT4G36350.1	MOM1-FLAG	Col-0	1.67263	0.248066	0.998383
AT3G60245.1	AT3G60245.1 | Symbols: | Zinc-binding ribosomal protein family protein | chr3:22268803-22269750 FORWARD LENGTH=92;AT3G10950.1 | Symbols: | Zinc-binding ribosomal protein family protein | chr3:3423893-3424566 FORWARD LENGTH=92	1	2				AT1G79930.1	AT1G79930.1 | Symbols: HSP91 | heat shock protein 91 | chr1:30063781-30067067 REVERSE LENGTH=831	1	4				AT5G42950.1	MOM1-FLAG	Col-0	-1.55945	0.190527	0.998383
AT1G18540.1	AT1G18540.1 | Symbols: | Ribosomal protein L6 family protein | chr1:6377448-6378548 REVERSE LENGTH=233	1	2				AT1G74960.2	AT1G74960.2 | Symbols: FAB1, KAS2 | fatty acid biosynthesis 1 | chr1:28152564-28155948 REVERSE LENGTH=541	1	4				AT3G52660.1	MOM1-FLAG	Col-0	1.34204	0.13866	0.998383
AT5G26210.1	AT5G26210.1 | Symbols: AL4 | alfin-like 4 | chr5:9158566-9160221 REVERSE LENGTH=255	1	2				AT1G47490.1	AT1G47490.1 | Symbols: ATRBP47C, RBP47C | RNA-binding protein 47C | chr1:17424801-17427182 FORWARD LENGTH=432	1	4				AT4G39860.1	MOM1-FLAG	Col-0	-1.36579	0.164476	0.998383
AT3G11200.1	AT3G11200.1 | Symbols: AL2 | alfin-like 2 | chr3:3508387-3510418 REVERSE LENGTH=246	1	2				ATCG00180.1	ATCG00180.1 | Symbols: RPOC1 | DNA-directed RNA polymerase family protein | chrC:20251-23084 REVERSE LENGTH=680	1	3				AT3G53580.1	MOM1-FLAG	Col-0	-1.27094	0.139948	0.998383
AT5G56710.1	AT5G56710.1 | Symbols: | Ribosomal protein L31e family protein | chr5:22944003-22944767 REVERSE LENGTH=119;AT4G26230.1 | Symbols: | Ribosomal protein L31e family protein | chr4:13286026-13286553 FORWARD LENGTH=119;AT2G19740.1 | Symbols: | Ribosomal prot	1	2				AT5G51590.1	AT5G51590.1 | Symbols: | AT hook motif DNA-binding family protein | chr5:20956863-20958929 REVERSE LENGTH=419;AT4G25320.1 | Symbols: | AT hook motif DNA-binding family protein | chr4:12954488-12956342 FORWARD LENGTH=404	1	3				AT1G27900.1	MOM1-FLAG	Col-0	1.63038	0.220396	0.998383
AT1G21720.1	AT1G21720.1 | Symbols: PBC1 | proteasome beta subunit C1 | chr1:7626394-7628070 FORWARD LENGTH=204;AT1G77440.1 | Symbols: PBC2 | 20S proteasome beta subunit C2 | chr1:29096334-29098105 FORWARD LENGTH=204	1	2				AT5G42740.1	AT5G42740.1 | Symbols: | Sugar isomerase (SIS) family protein | chr5:17136080-17140622 FORWARD LENGTH=560	1	3				AT3G45140.1	MOM1-FLAG	Col-0	-0.766986	0.0636591	0.883247
AT4G18040.1	AT4G18040.1 | Symbols: EIF4E, CUM1, AT.EIF4E1, eIF4E1 | eukaryotic translation initiation factor 4E | chr4:10016724-10018151 REVERSE LENGTH=235	1	1				AT5G41210.1	AT5G41210.1 | Symbols: ATGSTT1, GST10, GSTT1 | glutathione S-transferase THETA 1 | chr5:16492550-16493884 REVERSE LENGTH=245;AT5G41240.1 | Symbols: ATGSTT2, GST10B, GSTT2 | glutathione S-transferase THETA 2 | chr5:16498293-16500811 REVERSE LENGTH=591	1	3				AT3G05420.2	MOM1-FLAG	Col-0	-1.61626	0.247852	0.998383
ATCG00180.1	ATCG00180.1 | Symbols: RPOC1 | DNA-directed RNA polymerase family protein | chrC:20251-23084 REVERSE LENGTH=680	1	1				AT5G28850.2	AT5G28850.2 | Symbols: | Calcium-binding EF-hand family protein | chr5:10877360-10881278 REVERSE LENGTH=536;AT5G28900.1 | Symbols: | Calcium-binding EF-hand family protein | chr5:10925852-10929892 FORWARD LENGTH=536;AT1G54450.1 | Symbols: | Calcium-bind	1	3				AT3G02480.1	MOM1-FLAG	Col-0	-1.61626	0.247852	0.998383
AT1G61520.1	AT1G61520.1 | Symbols: LHCA3 | photosystem I light harvesting complex gene 3 | chr1:22700152-22701149 FORWARD LENGTH=273	1	1				AT5G27030.2	AT5G27030.2 | Symbols: TPR3 | TOPLESS-related 3 | chr5:9508913-9515263 REVERSE LENGTH=1134	1	3				AT5G67630.1	MOM1-FLAG	Col-0	0.893018	0.0799325	0.987126
AT5G07410.1	AT5G07410.1 | Symbols: | Pectin lyase-like superfamily protein | chr5:2345852-2347276 FORWARD LENGTH=361;AT1G69940.1 | Symbols: ATPPME1, PPME1 | Pectin lyase-like superfamily protein | chr1:26343549-26344971 REVERSE LENGTH=361	1	1				AT5G09900.3	AT5G09900.3 | Symbols: EMB2107, RPN5A, MSA | 26S proteasome regulatory subunit, putative (RPN5) | chr5:3089406-3092434 REVERSE LENGTH=462;AT5G64760.1 | Symbols: RPN5B | regulatory particle non-ATPase subunit 5B | chr5:25894027-25896445 REVERSE LENGTH=442	1	3				AT5G22840.1	MOM1-FLAG	Col-0	-1.34487	0.160584	0.998383
AT2G05260.1	AT2G05260.1 | Symbols: | alpha/beta-Hydrolases superfamily protein | chr2:1918730-1919893 FORWARD LENGTH=358	1	1				AT5G08570.1	AT5G08570.1 | Symbols: | Pyruvate kinase family protein | chr5:2778433-2780300 FORWARD LENGTH=510;AT5G63680.1 | Symbols: | Pyruvate kinase family protein | chr5:25490507-25492530 FORWARD LENGTH=510;AT4G26390.1 | Symbols: | Pyruvate kinase family protein	1	3				AT3G19120.1	MOM1-FLAG	Col-0	1.81774	0.270513	0.998383
AT5G59890.1	AT5G59890.1 | Symbols: ADF4, ATADF4 | actin depolymerizing factor 4 | chr5:24122545-24123596 FORWARD LENGTH=139	1	1				AT5G06060.1	AT5G06060.1 | Symbols: | NAD(P)-binding Rossmann-fold superfamily protein | chr5:1824066-1825833 REVERSE LENGTH=264	1	3				AT1G23740.1	MOM1-FLAG	Col-0	-1.63232	0.231064	0.998383
AT4G35460.1	AT4G35460.1 | Symbols: ATNTRB, NTRB, NTR1 | NADPH-dependent thioredoxin reductase B | chr4:16842218-16843740 FORWARD LENGTH=375;AT2G17420.1 | Symbols: NTRA, ATNTRA, NTR2 | NADPH-dependent thioredoxin reductase A | chr2:7564357-7566219 FORWARD LENGTH=378	1	1				AT5G02560.2	AT5G02560.2 | Symbols: HTA12 | histone H2A 12 | chr5:575437-576456 FORWARD LENGTH=177	1	3				AT1G79350.1	MOM1-FLAG	Col-0	1.09611	0.0729539	0.938466
AT1G67730.1	AT1G67730.1 | Symbols: YBR159, KCR1, ATKCR1 | beta-ketoacyl reductase 1 | chr1:25391676-25393365 FORWARD LENGTH=318	1	1				AT4G31360.1	AT4G31360.1 | Symbols: | selenium binding | chr4:15221945-15223310 FORWARD LENGTH=186	1	3				AT2G33210.1	MOM1-FLAG	Col-0	-1.34749	0.173004	0.998383
AT5G43060.1	AT5G43060.1 | Symbols: | Granulin repeat cysteine protease family protein | chr5:17269784-17272117 REVERSE LENGTH=463	1	1				AT4G23690.1	AT4G23690.1 | Symbols: | Disease resistance-responsive (dirigent-like protein) family protein | chr4:12339152-12339715 REVERSE LENGTH=187	1	3				AT3G54050.1	MOM1-FLAG	Col-0	1.6019	0.255566	0.998383
AT3G02080.1	AT3G02080.1 | Symbols: | Ribosomal protein S19e family protein | chr3:364138-365161 REVERSE LENGTH=143	1	1				AT4G22745.1	AT4G22745.1 | Symbols: MBD1 | methyl-CPG-binding domain 1 | chr4:11947421-11948514 REVERSE LENGTH=204	1	3				AT2G27920.1	MOM1-FLAG	Col-0	-1.5765	0.261107	0.998383
AT2G44060.1	AT2G44060.1 | Symbols: | Late embryogenesis abundant protein, group 2 | chr2:18226922-18227988 FORWARD LENGTH=325	1	1				AT4G20460.1	AT4G20460.1 | Symbols: | NAD(P)-binding Rossmann-fold superfamily protein | chr4:11029767-11031765 REVERSE LENGTH=411	1	3				AT5G42080.1	MOM1-FLAG	Col-0	-1.5765	0.261107	0.998383
AT1G62020.1	AT1G62020.1 | Symbols: | Coatomer, alpha subunit | chr1:22919814-22923728 FORWARD LENGTH=1216	1	1				AT4G19190.1	AT4G19190.1 | Symbols: | zinc knuckle (CCHC-type) family protein | chr4:10493323-10495969 FORWARD LENGTH=595	1	3				AT2G20060.1	MOM1-FLAG	Col-0	-1.5765	0.261107	0.998383
ATCG01240.1	ATCG01240.1 | Symbols: RPS7.2 | ribosomal protein S7 | chrC:140704-141171 FORWARD LENGTH=155;ATCG00900.1 | Symbols: RPS7.1, RPS7 | Ribosomal protein S7p/S5e family protein | chrC:97478-97945 REVERSE LENGTH=155	1	1				AT4G09650.1	AT4G09650.1 | Symbols: ATPD | ATP synthase delta-subunit gene | chr4:6100799-6101503 FORWARD LENGTH=234	1	3				AT2G21170.1	MOM1-FLAG	Col-0	-1.18547	0.138126	0.998383
AT4G27690.1	AT4G27690.1 | Symbols: VPS26B | vacuolar protein sorting 26B | chr4:13824019-13826235 FORWARD LENGTH=303;AT5G53530.1 | Symbols: VPS26A | vacuolar protein sorting 26A | chr5:21746275-21748156 REVERSE LENGTH=302	1	1				AT4G02530.1	AT4G02530.1 | Symbols: | chloroplast thylakoid lumen protein | chr4:1112335-1114005 REVERSE LENGTH=216	1	3				AT5G64570.1	MOM1-FLAG	Col-0	-1.54233	0.239109	0.998383
AT1G09270.1	AT1G09270.1 | Symbols: IMPA-4 | importin alpha isoform 4 | chr1:2994506-2997833 FORWARD LENGTH=538	1	1				AT3G52100.1	AT3G52100.1 | Symbols: | RING/FYVE/PHD-type zinc finger family protein | chr3:19319343-19322773 FORWARD LENGTH=696	1	3				AT2G32810.1	MOM1-FLAG	Col-0	-1.54233	0.239109	0.998383
AT3G22310.1	AT3G22310.1 | Symbols: PMH1, ATRH9 | putative mitochondrial RNA helicase 1 | chr3:7887382-7889806 FORWARD LENGTH=610	1	1				AT3G46560.1	AT3G46560.1 | Symbols: TIM9, emb2474 | Tim10/DDP family zinc finger protein | chr3:17138632-17139301 FORWARD LENGTH=93	1	3				AT5G49650.1	MOM1-FLAG	Col-0	-1.54233	0.239109	0.998383
AT5G56680.1	AT5G56680.1 | Symbols: SYNC1, EMB2755, SYNC1 ARATH | Class II aminoacyl-tRNA and biotin synthetases superfamily protein | chr5:22936645-22938841 FORWARD LENGTH=572	1	1				AT3G44890.1	AT3G44890.1 | Symbols: RPL9 | ribosomal protein L9 | chr3:16386505-16387963 FORWARD LENGTH=197	1	3				AT1G02560.1	MOM1-FLAG	Col-0	-1.56936	0.251302	0.998383
AT5G59180.1	AT5G59180.1 | Symbols: NRPB7 | DNA-directed RNA polymerase II | chr5:23883499-23884976 FORWARD LENGTH=176	1	1				AT3G11130.1	AT3G11130.1 | Symbols: | Clathrin, heavy chain | chr3:3482575-3491667 REVERSE LENGTH=1705	1	3				AT2G19520.1	MOM1-FLAG	Col-0	0.708882	0.0613467	0.878599
AT1G61620.1	AT1G61620.1 | Symbols: | phosphoinositide binding | chr1:22737653-22739209 FORWARD LENGTH=310	1	1				AT2G47990.1	AT2G47990.1 | Symbols: SWA1, EDA13, EDA19 | transducin family protein / WD-40 repeat family protein | chr2:19637010-19638602 REVERSE LENGTH=530	1	3				AT3G51240.1	MOM1-FLAG	Col-0	-1.16566	0.128515	0.998383
AT2G41530.1	AT2G41530.1 | Symbols: ATSFGH, SFGH | S-formylglutathione hydrolase | chr2:17323656-17325430 REVERSE LENGTH=284	1	1				AT2G44920.2	AT2G44920.2 | Symbols: | Tetratricopeptide repeat (TPR)-like superfamily protein | chr2:18524419-18526502 FORWARD LENGTH=224	1	3				AT3G01910.1	MOM1-FLAG	Col-0	-1.16566	0.128515	0.998383
AT2G27710.1	AT2G27710.1 | Symbols: | 60S acidic ribosomal protein family | chr2:11816929-11817670 FORWARD LENGTH=115	1	1				AT2G35530.1	AT2G35530.1 | Symbols: bZIP16, AtbZIP16 | basic region/leucine zipper transcription factor 16 | chr2:14923280-14926025 REVERSE LENGTH=409	1	3				AT3G14067.1	MOM1-FLAG	Col-0	-1.52631	0.246477	0.998383
AT5G39680.1	AT5G39680.1 | Symbols: EMB2744 | Pentatricopeptide repeat (PPR) superfamily protein | chr5:15884236-15886368 REVERSE LENGTH=710	1	1				AT2G02570.1	AT2G02570.1 | Symbols: | nucleic acid binding;RNA binding | chr2:698361-700794 REVERSE LENGTH=300	1	3				AT4G15950.1	MOM1-FLAG	Col-0	1.40832	0.215334	0.998383
AT3G05590.1	AT3G05590.1 | Symbols: RPL18 | ribosomal protein L18 | chr3:1621511-1622775 FORWARD LENGTH=187	1	1				AT1G71310.2	AT1G71310.2 | Symbols: | cobalt ion binding | chr1:26878717-26879844 REVERSE LENGTH=176	1	3				AT3G18035.1	MOM1-FLAG	Col-0	0.986563	0.108198	0.998383
ATCG01310.1	ATCG01310.1 | Symbols: RPL2.2 | ribosomal protein L2 | chrC:152806-154312 FORWARD LENGTH=274;ATCG00830.1 | Symbols: RPL2.1 | ribosomal protein L2 | chrC:84337-85843 REVERSE LENGTH=274	1	1				AT1G64350.1	AT1G64350.1 | Symbols: SEH1H | Transducin/WD40 repeat-like superfamily protein | chr1:23881582-23883073 FORWARD LENGTH=326	1	3				AT4G39960.1	MOM1-FLAG	Col-0	1.2916	0.16472	0.998383
AT1G06960.1	AT1G06960.1 | Symbols: | RNA-binding (RRM/RBD/RNP motifs) family protein | chr1:2135930-2137533 FORWARD LENGTH=229	1	1				AT1G61010.1	AT1G61010.1 | Symbols: CPSF73-I | cleavage and polyadenylation specificity factor 73-I | chr1:22474954-22477660 REVERSE LENGTH=693	1	3				AT2G30970.1	MOM1-FLAG	Col-0	-1.45257	0.186204	0.998383
ATMG00090.1	ATMG00090.1 | Symbols: | structural constituent of ribosome;protein binding | chrM:25482-28733 REVERSE LENGTH=556	1	1				AT1G55570.1	AT1G55570.1 | Symbols: sks12 | SKU5 similar 12 | chr1:20757882-20759771 FORWARD LENGTH=555;AT1G55560.1 | Symbols: sks14 | SKU5 similar 14 | chr1:20754474-20756527 REVERSE LENGTH=549;AT3G13400.1 | Symbols: sks13 | SKU5 similar 13 | chr3:4355257-4357305 F	1	3				AT4G33400.1	MOM1-FLAG	Col-0	1.09296	0.129742	0.998383
AT1G47260.1	AT1G47260.1 | Symbols: APFI, GAMMA CA2 | gamma carbonic anhydrase 2 | chr1:17321384-17323347 REVERSE LENGTH=278	1	1				AT1G43560.1	AT1G43560.1 | Symbols: Aty2, ty2 | thioredoxin Y2 | chr1:16398359-16399828 REVERSE LENGTH=167	1	3				AT1G24180.1	MOM1-FLAG	Col-0	-1.2849	0.17484	0.998383
AT5G22440.1	AT5G22440.1 | Symbols: | Ribosomal protein L1p/L10e family | chr5:7435328-7436486 REVERSE LENGTH=217	1	1				AT1G26470.1	AT1G26470.1 | Symbols: | FUNCTIONS IN: molecular_function unknown; INVOLVED IN: regulation of transcription; LOCATED IN: nucleus, H4/H2A histone acetyltransferase complex; EXPRESSED IN: 23 plant structures; EXPRESSED DURING: 15 growth stages; CONTAINS Int	1	3				AT1G13020.1	MOM1-FLAG	Col-0	-1.2849	0.17484	0.998383
AT3G06010.1	AT3G06010.1 | Symbols: ATCHR12 | Homeotic gene regulator | chr3:1802435-1807284 REVERSE LENGTH=1102	1	1				AT1G06430.1	AT1G06430.1 | Symbols: FTSH8 | FTSH protease 8 | chr1:1960214-1962525 REVERSE LENGTH=685;AT2G30950.1 | Symbols: VAR2, FTSH2 | FtsH extracellular protease family | chr2:13174692-13177064 FORWARD LENGTH=695	1	3				AT1G50480.1	MOM1-FLAG	Col-0	-1.44941	0.187716	0.998383
AT3G52580.1	AT3G52580.1 | Symbols: | Ribosomal protein S11 family protein | chr3:19503324-19504701 FORWARD LENGTH=150	1	1				ATMG00290.1	ATMG00290.1 | Symbols: RPS4 | mitochondrial ribosomal protein S4 | chrM:82028-83116 REVERSE LENGTH=362;AT2G07734.1 | Symbols: | Alpha-L RNA-binding motif/Ribosomal protein S4 family protein | chr2:3472604-3473692 REVERSE LENGTH=362	1	2				AT1G63980.1	MOM1-FLAG	Col-0	1.5221	0.260495	0.998383
AT5G65360.1	AT5G65360.1 | Symbols: | Histone superfamily protein | chr5:26120099-26120509 REVERSE LENGTH=136;AT5G10400.1 | Symbols: | Histone superfamily protein | chr5:3270478-3270888 REVERSE LENGTH=136;AT5G10390.1 | Symbols: | Histone superfamily protein | chr5:3	1	1				ATCG00750.1	ATCG00750.1 | Symbols: RPS11 | ribosomal protein S11 | chrC:78960-79376 REVERSE LENGTH=138	1	2				AT3G06010.1	MOM1-FLAG	Col-0	1.54891	0.256211	0.998383
AT5G16240.1	AT5G16240.1 | Symbols: | Plant stearoyl-acyl-carrier-protein desaturase family protein | chr5:5306981-5309639 FORWARD LENGTH=394	1	0				AT5G64400.2	AT5G64400.2 | Symbols: | BEST Arabidopsis thaliana protein match is: Cox19-like CHCH family protein (TAIR:AT5G09570.1); Has 127 Blast hits to 125 proteins in 40 species: Archae - 0; Bacteria - 9; Metazoa - 16; Fungi - 2; Plants - 64; Viruses - 0; Other Eu	1	2				AT4G03430.1	MOM1-FLAG	Col-0	1.0661	0.109487	0.998383
AT5G14590.1	AT5G14590.1 | Symbols: | Isocitrate/isopropylmalate dehydrogenase family protein | chr5:4703533-4706627 REVERSE LENGTH=485	1	0				AT5G63420.1	AT5G63420.1 | Symbols: emb2746 | RNA-metabolising metallo-beta-lactamase family protein | chr5:25400515-25405807 FORWARD LENGTH=911	1	2				AT4G17520.1	MOM1-FLAG	Col-0	-1.32643	0.131666	0.998383
AT5G51950.1	AT5G51950.1 | Symbols: | Glucose-methanol-choline (GMC) oxidoreductase family protein | chr5:21106093-21108559 REVERSE LENGTH=586	1	0				AT5G60210.1	AT5G60210.1 | Symbols: RIP5 | ROP interactive partner 5 | chr5:24243529-24245889 REVERSE LENGTH=564	1	2				AT5G23680.1	MOM1-FLAG	Col-0	1.50204	0.285401	0.998383
AT1G70310.1	AT1G70310.1 | Symbols: SPDS2 | spermidine synthase 2 | chr1:26485497-26487352 REVERSE LENGTH=340	1	0				AT5G60100.2	AT5G60100.2 | Symbols: PRR3 | pseudo-response regulator 3 | chr5:24198215-24200502 REVERSE LENGTH=522	1	2				AT5G28040.1	MOM1-FLAG	Col-0	1.50204	0.285401	0.998383
AT5G56350.1	AT5G56350.1 | Symbols: | Pyruvate kinase family protein | chr5:22820254-22822529 REVERSE LENGTH=498;AT4G26390.1 | Symbols: | Pyruvate kinase family protein | chr4:13342207-13344418 FORWARD LENGTH=497;AT3G25960.1 | Symbols: | Pyruvate kinase family prote	1	0				AT5G58410.1	AT5G58410.1 | Symbols: | HEAT/U-box domain-containing protein | chr5:23609663-23617343 FORWARD LENGTH=1873	1	2				AT3G10920.1	MOM1-FLAG	Col-0	-1.31506	0.196188	0.998383
AT4G16830.1	AT4G16830.1 | Symbols: | Hyaluronan / mRNA binding family | chr4:9470621-9472308 FORWARD LENGTH=355	1	0				AT5G56940.1	AT5G56940.1 | Symbols: | Ribosomal protein S16 family protein | chr5:23030879-23032200 FORWARD LENGTH=135	1	2				AT5G40270.1	MOM1-FLAG	Col-0	1.31942	0.201428	0.998383
AT1G14670.1	AT1G14670.1 | Symbols: | Endomembrane protein 70 protein family | chr1:5037669-5040199 FORWARD LENGTH=592	1	0				AT5G56740.1	AT5G56740.1 | Symbols: HAG2, HAC7, HAG02, HAC07 | histone acetyltransferase of the GNAT family 2 | chr5:22953009-22955577 REVERSE LENGTH=467	1	2				AT4G23600.1	MOM1-FLAG	Col-0	-1.46413	0.253191	0.998383
AT1G21190.1	AT1G21190.1 | Symbols: | Small nuclear ribonucleoprotein family protein | chr1:7419989-7420856 REVERSE LENGTH=97	1	0				AT5G56500.1	AT5G56500.1 | Symbols: | TCP-1/cpn60 chaperonin family protein | chr5:22874058-22876966 FORWARD LENGTH=597	1	2				AT1G21600.1	MOM1-FLAG	Col-0	-1.46413	0.253191	0.998383
AT3G07850.1	AT3G07850.1 | Symbols: | Pectin lyase-like superfamily protein | chr3:2505813-2507438 REVERSE LENGTH=444	1	0				AT5G52200.2	AT5G52200.2 | Symbols: | phosphoprotein phosphatase inhibitors | chr5:21202818-21204017 REVERSE LENGTH=211	1	2				AT1G13790.1	MOM1-FLAG	Col-0	-1.48643	0.268659	0.998383
AT3G04120.1	AT3G04120.1 | Symbols: GAPC, GAPC-1, GAPC1 | glyceraldehyde-3-phosphate dehydrogenase C subunit 1 | chr3:1081077-1083131 FORWARD LENGTH=338	1	0				AT5G51700.1	AT5G51700.1 | Symbols: PBS2, ATRAR1, RPR2, RAR1 | protein binding;zinc ion binding | chr5:21001373-21003143 REVERSE LENGTH=226	1	2				AT2G18110.1	MOM1-FLAG	Col-0	-0.999711	0.115459	0.998383
AT1G03130.1	AT1G03130.1 | Symbols: PSAD-2 | photosystem I subunit D-2 | chr1:753528-754142 REVERSE LENGTH=204	1	0				AT5G45680.1	AT5G45680.1 | Symbols: ATFKBP13, FKBP13 | FK506-binding protein 13 | chr5:18530894-18532128 FORWARD LENGTH=208	1	2				AT3G52920.1	MOM1-FLAG	Col-0	-1.35897	0.222004	0.998383
AT3G14600.1	AT3G14600.1 | Symbols: | Ribosomal protein L18ae/LX family protein | chr3:4910773-4911933 FORWARD LENGTH=178	1	0				AT5G42300.1	AT5G42300.1 | Symbols: UBL5 | ubiquitin-like protein 5 | chr5:16913611-16913832 REVERSE LENGTH=73;AT3G45180.1 | Symbols: | Ubiquitin-like superfamily protein | chr3:16538991-16539212 REVERSE LENGTH=73	1	2				AT4G24270.2	MOM1-FLAG	Col-0	-1.63395	0.270454	0.998383
AT4G28750.1	AT4G28750.1 | Symbols: PSAE-1 | Photosystem I reaction centre subunit IV / PsaE protein | chr4:14202951-14203888 REVERSE LENGTH=143	1	0				AT5G41010.1	AT5G41010.1 | Symbols: NRPB12, NRPD12, NRPE12 | DNA directed RNA polymerase, 7 kDa subunit | chr5:16424050-16424921 FORWARD LENGTH=51	1	2				AT5G15140.1	MOM1-FLAG	Col-0	1.38106	0.230481	0.998383
AT1G12270.1	AT1G12270.1 | Symbols: Hop1 | stress-inducible protein, putative | chr1:4172105-4174575 FORWARD LENGTH=572	1	0				AT5G38840.1	AT5G38840.1 | Symbols: | SMAD/FHA domain-containing protein | chr5:15551329-15554846 FORWARD LENGTH=735	1	2				AT4G35800.1	MOM1-FLAG	Col-0	0.76331	0.075237	0.951309
AT2G21580.1	AT2G21580.1 | Symbols: | Ribosomal protein S25 family protein | chr2:9236629-9237510 FORWARD LENGTH=108	1	0				AT5G35430.1	AT5G35430.1 | Symbols: | Tetratricopeptide repeat (TPR)-like superfamily protein | chr5:13662077-13665735 FORWARD LENGTH=786	1	2				AT1G18250.2	MOM1-FLAG	Col-0	-1.24707	0.171748	0.998383
AT1G12830.1	AT1G12830.1 | Symbols: | unknown protein; FUNCTIONS IN: molecular_function unknown; INVOLVED IN: biological_process unknown; LOCATED IN: cellular_component unknown; EXPRESSED IN: 23 plant structures; EXPRESSED DURING: 13 growth stages; Has 39778 Blast hit	1	0				AT5G23900.1	AT5G23900.1 | Symbols: | Ribosomal protein L13e family protein | chr5:8064176-8065081 REVERSE LENGTH=206	1	2				AT1G27970.2	MOM1-FLAG	Col-0	-1.44791	0.286399	0.998383
AT5G41600.1	AT5G41600.1 | Symbols: BTI3, RTNLB4 | VIRB2-interacting protein 3 | chr5:16636230-16637472 FORWARD LENGTH=257	1	0				AT5G22440.1	AT5G22440.1 | Symbols: | Ribosomal protein L1p/L10e family | chr5:7435328-7436486 REVERSE LENGTH=217	1	2				AT4G23100.1	MOM1-FLAG	Col-0	-1.44791	0.286399	0.998383
AT5G16960.1	AT5G16960.1 | Symbols: | Zinc-binding dehydrogenase family protein | chr5:5574537-5575884 REVERSE LENGTH=346	1	0				AT5G20830.1	AT5G20830.1 | Symbols: SUS1, ASUS1, atsus1 | sucrose synthase 1 | chr5:7050599-7054032 REVERSE LENGTH=808	1	2				AT5G45280.2	MOM1-FLAG	Col-0	-1.44791	0.286399	0.998383
AT3G50000.1	AT3G50000.1 | Symbols: CKA2, ATCKA2 | casein kinase II, alpha chain 2 | chr3:18534487-18536743 FORWARD LENGTH=403	1	0				AT5G19860.1	AT5G19860.1 | Symbols: | Protein of unknown function, DUF538 | chr5:6714533-6715837 REVERSE LENGTH=181	1	2				AT3G01340.1	MOM1-FLAG	Col-0	-1.44791	0.286399	0.998383
AT3G07660.1	AT3G07660.1 | Symbols: | Kinase-related protein of unknown function (DUF1296) | chr3:2445275-2450372 REVERSE LENGTH=841	1	0				AT5G19290.1	AT5G19290.1 | Symbols: | alpha/beta-Hydrolases superfamily protein | chr5:6494113-6495105 FORWARD LENGTH=330	1	2				AT2G22170.1	MOM1-FLAG	Col-0	-1.47366	0.288419	0.998383
AT2G19760.1	AT2G19760.1 | Symbols: PFN1, PRF1 | profilin 1 | chr2:8517074-8518067 REVERSE LENGTH=131	1	0				AT5G14450.1	AT5G14450.1 | Symbols: | GDSL-like Lipase/Acylhydrolase superfamily protein | chr5:4658488-4660034 FORWARD LENGTH=389	1	2				AT3G16830.1	MOM1-FLAG	Col-0	1.34153	0.23746	0.998383
AT3G09480.1	AT3G09480.1 | Symbols: | Histone superfamily protein | chr3:2914890-2915270 REVERSE LENGTH=126	1	0				AT5G03470.1	AT5G03470.1 | Symbols: ATB ALPHA | Protein phosphatase 2A regulatory B subunit family protein | chr5:866795-868872 FORWARD LENGTH=495	1	2				AT1G79530.1	MOM1-FLAG	Col-0	-1.44009	0.26501	0.998383
AT4G27320.1	AT4G27320.1 | Symbols: ATPHOS34, PHOS34 | Adenine nucleotide alpha hydrolases-like superfamily protein | chr4:13678860-13680717 REVERSE LENGTH=260	1	0				AT4G39690.1	AT4G39690.1 | Symbols: | FUNCTIONS IN: molecular_function unknown; INVOLVED IN: biological_process unknown; LOCATED IN: mitochondrion; EXPRESSED IN: 26 plant structures; EXPRESSED DURING: 14 growth stages; CONTAINS InterPro DOMAIN/s: Mitochondrial inner m	1	2				AT3G62530.1	MOM1-FLAG	Col-0	-1.39319	0.214209	0.998383
AT5G23880.1	AT5G23880.1 | Symbols: EMB1265, CPSF100, ESP5, ATCPSF100 | cleavage and polyadenylation specificity factor 100 | chr5:8052550-8058147 FORWARD LENGTH=739	1	0				AT4G39660.1	AT4G39660.1 | Symbols: AGT2 | alanine:glyoxylate aminotransferase 2 | chr4:18406797-18409262 FORWARD LENGTH=476	1	2				AT1G31870.1	MOM1-FLAG	Col-0	-1.52666	0.294478	0.998383
AT3G22230.1	AT3G22230.1 | Symbols: | Ribosomal L27e protein family | chr3:7844136-7844543 REVERSE LENGTH=135	1	0				AT4G36350.1	AT4G36350.1 | Symbols: ATPAP25, PAP25 | purple acid phosphatase 25 | chr4:17173737-17175857 REVERSE LENGTH=466	1	2				AT5G63840.1	MOM1-FLAG	Col-0	-0.995525	0.0994471	0.998383
AT5G43990.2	AT5G43990.2 | Symbols: SUVR2, SDG18 | SET-domain containing protein lysine methyltransferase family protein | chr5:17698454-17701733 FORWARD LENGTH=740	2	17				AT4G33090.1	AT4G33090.1 | Symbols: APM1, ATAPM1 | aminopeptidase M1 | chr4:15965915-15970418 REVERSE LENGTH=879	1	2				AT4G30220.2	MOM1-FLAG	Col-0	1.24743	0.198845	0.998383
AT5G65410.1	AT5G65410.1 | Symbols: ATHB25, ZFHD2, HB25, ZHD1 | homeobox protein 25 | chr5:26136179-26137018 FORWARD LENGTH=279	2	17				AT4G32420.1	AT4G32420.1 | Symbols: | Cyclophilin-like peptidyl-prolyl cis-trans isomerase family protein | chr4:15647550-15652103 REVERSE LENGTH=837	1	2				AT3G59920.1	MOM1-FLAG	Col-0	-1.41499	0.272038	0.998383
AT3G46040.1	AT3G46040.1 | Symbols: RPS15AD | ribosomal protein S15A D | chr3:16914891-16915529 FORWARD LENGTH=130	2	12				AT4G26650.1	AT4G26650.1 | Symbols: | RNA-binding (RRM/RBD/RNP motifs) family protein | chr4:13445552-13447592 FORWARD LENGTH=455;AT5G55550.3 | Symbols: | RNA-binding (RRM/RBD/RNP motifs) family protein | chr5:22502135-22503658 REVERSE LENGTH=460	1	2				AT1G14670.1	MOM1-FLAG	Col-0	-1.41445	0.382674	0.998383
AT2G30620.1	AT2G30620.1 | Symbols: | winged-helix DNA-binding transcription factor family protein | chr2:13045360-13046267 FORWARD LENGTH=273	2	11				AT4G21620.1	AT4G21620.1 | Symbols: | glycine-rich protein | chr4:11491519-11491914 FORWARD LENGTH=131	1	2				AT2G19760.1	MOM1-FLAG	Col-0	-1.41445	0.382674	0.998383
AT4G31360.1	AT4G31360.1 | Symbols: | selenium binding | chr4:15221945-15223310 FORWARD LENGTH=186	2	10				AT4G20020.1	AT4G20020.1 | Symbols: | unknown protein; BEST Arabidopsis thaliana protein match is: unknown protein (TAIR:AT5G44780.1); Has 28928 Blast hits to 16023 proteins in 1033 species: Archae - 4; Bacteria - 4155; Metazoa - 15463; Fungi - 2938; Plants - 3091; Vi	1	2				AT4G33010.1	MOM1-FLAG	Col-0	-0.843594	0.079392	0.987126
AT2G17870.1	AT2G17870.1 | Symbols: ATCSP3, CSP3 | cold shock domain protein 3 | chr2:7764276-7765181 REVERSE LENGTH=301	2	10				AT4G15640.1	AT4G15640.1 | Symbols: | unknown protein; BEST Arabidopsis thaliana protein match is: unknown protein (TAIR:AT3G21465.1); Has 38 Blast hits to 38 proteins in 14 species: Archae - 0; Bacteria - 0; Metazoa - 0; Fungi - 0; Plants - 38; Viruses - 0; Other Euk	1	2				AT1G35720.1	MOM1-FLAG	Col-0	-1.19538	0.123466	0.998383
AT1G20910.1	AT1G20910.1 | Symbols: | ARID/BRIGHT DNA-binding domain-containing protein | chr1:7277209-7280635 REVERSE LENGTH=398	2	9				AT4G10040.1	AT4G10040.1 | Symbols: CYTC-2 | cytochrome c-2 | chr4:6277083-6278281 FORWARD LENGTH=112;AT1G22840.1 | Symbols: CYTC-1, ATCYTC-A | CYTOCHROME C-1 | chr1:8079384-8080286 FORWARD LENGTH=114	1	2				AT2G14720.1	MOM1-FLAG	Col-0	-1.41674	0.301783	0.998383
AT5G59870.1	AT5G59870.1 | Symbols: HTA6 | histone H2A 6 | chr5:24115605-24116144 REVERSE LENGTH=150	2	9				AT3G61470.1	AT3G61470.1 | Symbols: LHCA2 | photosystem I light harvesting complex gene 2 | chr3:22745736-22747032 FORWARD LENGTH=257	1	2				AT4G37870.1	MOM1-FLAG	Col-0	-1.39862	0.259113	0.998383
AT2G17560.1	AT2G17560.1 | Symbols: HMGB4, NFD4, NFD04 | high mobility group B4 | chr2:7642486-7643468 REVERSE LENGTH=138	2	9				AT3G58660.1	AT3G58660.1 | Symbols: | Ribosomal protein L1p/L10e family | chr3:21701574-21702914 FORWARD LENGTH=446	1	2				AT4G16143.1	MOM1-FLAG	Col-0	0.840733	0.0954582	0.998383
AT5G23570.1	AT5G23570.1 | Symbols: SGS3, ATSGS3 | XS domain-containing protein / XS zinc finger domain-containing protein-related | chr5:7943621-7945874 FORWARD LENGTH=625	2	8				AT3G56240.1	AT3G56240.1 | Symbols: CCH | copper chaperone | chr3:20863460-20864402 REVERSE LENGTH=121	1	2				AT5G01600.1	MOM1-FLAG	Col-0	1.05076	0.136747	0.998383
AT5G47010.1	AT5G47010.1 | Symbols: UPF1, LBA1, ATUPF1 | RNA helicase, putative | chr5:19072009-19078856 FORWARD LENGTH=1254	2	8				AT3G56130.1	AT3G56130.1 | Symbols: | biotin/lipoyl attachment domain-containing protein | chr3:20826852-20829007 FORWARD LENGTH=281	1	2				AT1G12830.1	MOM1-FLAG	Col-0	-1.46975	0.307689	0.998383
AT5G51590.1	AT5G51590.1 | Symbols: | AT hook motif DNA-binding family protein | chr5:20956863-20958929 REVERSE LENGTH=419	2	7				AT3G48140.1	AT3G48140.1 | Symbols: | B12D protein | chr3:17778471-17779299 FORWARD LENGTH=88	1	2				AT4G30160.2	MOM1-FLAG	Col-0	-0.962523	0.106864	0.998383
AT5G60100.2	AT5G60100.2 | Symbols: PRR3 | pseudo-response regulator 3 | chr5:24198215-24200502 REVERSE LENGTH=522	2	7				AT3G22860.1	AT3G22860.1 | Symbols: TIF3C2, ATEIF3C-2, EIF3C-2, ATTIF3C2 | eukaryotic translation initiation factor 3 subunit C2 | chr3:8090654-8093248 REVERSE LENGTH=805	1	2				AT2G04570.1	MOM1-FLAG	Col-0	-1.15363	0.171446	0.998383
AT1G03910.2	AT1G03910.2 | Symbols: | EXPRESSED IN: 24 plant structures; EXPRESSED DURING: 13 growth stages; CONTAINS InterPro DOMAIN/s: Cactin protein, cactus-binding domain, C-terminal (InterPro:IPR019134), Cactin, central region (InterPro:IPR018816); BEST Arabidops	2	7				AT3G22200.2	AT3G22200.2 | Symbols: POP2 | Pyridoxal phosphate (PLP)-dependent transferases superfamily protein | chr3:7835457-7838863 FORWARD LENGTH=513	1	2				AT1G04690.1	MOM1-FLAG	Col-0	-1.37262	0.299538	0.998383
AT1G44575.1	AT1G44575.1 | Symbols: NPQ4, PSBS | Chlorophyll A-B binding family protein | chr1:16871768-16873194 FORWARD LENGTH=265	2	6				AT3G21140.1	AT3G21140.1 | Symbols: | Pyridoxamine 5-phosphate oxidase family protein | chr3:7409696-7412086 REVERSE LENGTH=387	1	2				AT1G07370.1	MOM1-FLAG	Col-0	-1.37262	0.299538	0.998383
AT3G56860.3	AT3G56860.3 | Symbols: UBA2A | UBP1-associated protein 2A | chr3:21050708-21052144 REVERSE LENGTH=478	2	6				AT3G14010.1	AT3G14010.1 | Symbols: CID4 | CTC-interacting domain 4 | chr3:4637164-4640691 FORWARD LENGTH=595;AT1G54170.1 | Symbols: CID3 | CTC-interacting domain 3 | chr1:20221353-20224919 REVERSE LENGTH=587	1	2				AT5G05780.1	MOM1-FLAG	Col-0	1.44027	0.386119	0.998383
AT3G42790.1	AT3G42790.1 | Symbols: AL3 | alfin-like 3 | chr3:14878128-14879618 REVERSE LENGTH=250	2	6				AT3G13990.1	AT3G13990.1 | Symbols: | Kinase-related protein of unknown function (DUF1296) | chr3:4625708-4630383 REVERSE LENGTH=848	1	2				AT2G04865.1	MOM1-FLAG	Col-0	1.44027	0.386119	0.998383
AT2G02470.1	AT2G02470.1 | Symbols: AL6 | alfin-like 6 | chr2:652837-654621 FORWARD LENGTH=256	2	6				AT3G10410.1	AT3G10410.1 | Symbols: SCPL49, CPY | SERINE CARBOXYPEPTIDASE-LIKE 49 | chr3:3235518-3238063 REVERSE LENGTH=516	1	2				AT1G14710.1	MOM1-FLAG	Col-0	1.44027	0.386119	0.998383
AT1G52300.1	AT1G52300.1 | Symbols: | Zinc-binding ribosomal protein family protein | chr1:19475213-19476152 REVERSE LENGTH=95;AT3G16080.1 | Symbols: | Zinc-binding ribosomal protein family protein | chr3:5454892-5455677 FORWARD LENGTH=95;AT1G15250.1 | Symbols: | Zi	2	6				AT3G09500.1	AT3G09500.1 | Symbols: | Ribosomal L29 family protein | chr3:2917047-2917895 FORWARD LENGTH=123	1	2				AT5G23900.1	MOM1-FLAG	Col-0	1.35994	0.377003	0.998383
AT4G30220.2	AT4G30220.2 | Symbols: RUXF | small nuclear ribonucleoprotein F | chr4:14803100-14804259 REVERSE LENGTH=96;AT2G14285.1 | Symbols: | Small nuclear ribonucleoprotein family protein | chr2:6052612-6053500 REVERSE LENGTH=61	2	6				AT3G05680.2	AT3G05680.2 | Symbols: EMB2016 | embryo defective 2016 | chr3:1660802-1672015 REVERSE LENGTH=2152	1	2				AT5G65430.3	MOM1-FLAG	Col-0	-1.35256	0.347064	0.998383
AT1G09730.1	AT1G09730.1 | Symbols: | Cysteine proteinases superfamily protein | chr1:3148017-3154236 REVERSE LENGTH=963	2	5				AT3G05070.1	AT3G05070.1 | Symbols: | CONTAINS InterPro DOMAIN/s: mRNA splicing factor, Cwf18 (InterPro:IPR013169); Has 292 Blast hits to 292 proteins in 153 species: Archae - 0; Bacteria - 0; Metazoa - 118; Fungi - 83; Plants - 38; Viruses - 11; Other Eukaryotes - 42	1	2				AT5G51660.1	MOM1-FLAG	Col-0	1.23541	0.226787	0.998383
AT5G53060.1	AT5G53060.1 | Symbols: | RNA-binding KH domain-containing protein | chr5:21515355-21518197 FORWARD LENGTH=652	2	5				AT2G46610.1	AT2G46610.1 | Symbols: RS31a, At-RS31a | RNA-binding (RRM/RBD/RNP motifs) family protein | chr2:19136769-19138492 REVERSE LENGTH=250	1	2				AT4G24830.1	MOM1-FLAG	Col-0	-1.3843	0.288621	0.998383
AT2G26430.1	AT2G26430.1 | Symbols: RCY1, ATRCY1 | arginine-rich cyclin 1 | chr2:11243433-11245504 REVERSE LENGTH=416	2	5				AT2G32240.1	AT2G32240.1 | Symbols: | FUNCTIONS IN: molecular_function unknown; INVOLVED IN: response to cadmium ion; LOCATED IN: plasma membrane; EXPRESSED IN: 25 plant structures; EXPRESSED DURING: 13 growth stages; CONTAINS InterPro DOMAIN/s: Prefoldin (InterPro:IP	1	2				AT1G63660.1	MOM1-FLAG	Col-0	1.17387	0.192323	0.998383
AT3G62330.1	AT3G62330.1 | Symbols: | Zinc knuckle (CCHC-type) family protein | chr3:23063329-23065419 REVERSE LENGTH=479	2	5				AT2G30280.1	AT2G30280.1 | Symbols: RDM4, DMS4 | RNA-directed DNA methylation 4 | chr2:12909804-12911860 REVERSE LENGTH=346	1	2				AT3G60370.1	MOM1-FLAG	Col-0	-1.35575	0.32617	0.998383
AT3G21810.1	AT3G21810.1 | Symbols: | Zinc finger C-x8-C-x5-C-x3-H type family protein | chr3:7684852-7688360 FORWARD LENGTH=437	2	5				AT2G20260.1	AT2G20260.1 | Symbols: PSAE-2 | photosystem I subunit E-2 | chr2:8736780-8737644 FORWARD LENGTH=145	1	2				AT3G18240.1	MOM1-FLAG	Col-0	-1.35575	0.32617	0.998383
AT4G24820.1	AT4G24820.1 | Symbols: | 26S proteasome, regulatory subunit Rpn7;Proteasome component (PCI) domain | chr4:12790471-12792599 REVERSE LENGTH=387	2	5				AT2G05070.1	AT2G05070.1 | Symbols: LHCB2.2, LHCB2 | photosystem II light harvesting complex gene 2.2 | chr2:1799436-1800329 REVERSE LENGTH=265;AT2G05100.1 | Symbols: LHCB2.1, LHCB2 | photosystem II light harvesting complex gene 2.1 | chr2:1823449-1824331 REVERSE LENGT	1	2				AT3G22990.1	MOM1-FLAG	Col-0	1.27225	0.268059	0.998383
AT1G08880.1	AT1G08880.1 | Symbols: HTA5, H2AXA, G-H2AX, GAMMA-H2AX | Histone superfamily protein | chr1:2847144-2847676 REVERSE LENGTH=142;AT1G54690.1 | Symbols: HTA3, H2AXB, G-H2AX, GAMMA-H2AX | gamma histone variant H2AX | chr1:20414607-20415206 REVERSE LENGTH=142;A	2	5				AT1G78630.1	AT1G78630.1 | Symbols: emb1473 | Ribosomal protein L13 family protein | chr1:29575997-29577406 FORWARD LENGTH=241	1	2				AT5G21100.1	MOM1-FLAG	Col-0	-1.3282	0.30178	0.998383
AT1G65590.1	AT1G65590.1 | Symbols: HEXO3, ATHEX1 | beta-hexosaminidase 3 | chr1:24385996-24390989 FORWARD LENGTH=535	2	4				AT1G67280.1	AT1G67280.1 | Symbols: | Glyoxalase/Bleomycin resistance protein/Dioxygenase superfamily protein | chr1:25188563-25190547 REVERSE LENGTH=350	1	2				AT4G32520.1	MOM1-FLAG	Col-0	-1.3282	0.30178	0.998383
AT3G15880.2	AT3G15880.2 | Symbols: WSIP2, TPR4 | WUS-interacting protein 2 | chr3:5364454-5371869 REVERSE LENGTH=1137	2	4				AT1G62640.1	AT1G62640.1 | Symbols: KAS III | 3-ketoacyl-acyl carrier protein synthase III | chr1:23192502-23194737 FORWARD LENGTH=404	1	2				AT2G17870.1	MOM1-FLAG	Col-0	1.11366	0.170099	0.998383
AT3G44600.1	AT3G44600.1 | Symbols: CYP71 | cyclophilin71 | chr3:16165368-16169201 REVERSE LENGTH=631	2	4				AT1G55260.1	AT1G55260.1 | Symbols: | Bifunctional inhibitor/lipid-transfer protein/seed storage 2S albumin superfamily protein | chr1:20614663-20616158 FORWARD LENGTH=227	1	2				AT4G09320.1	MOM1-FLAG	Col-0	0.92739	0.131301	0.998383
AT2G21160.1	AT2G21160.1 | Symbols: | Translocon-associated protein (TRAP), alpha subunit | chr2:9068428-9070207 FORWARD LENGTH=258	2	4				AT1G50010.1	AT1G50010.1 | Symbols: TUA2 | tubulin alpha-2 chain | chr1:18517737-18519729 FORWARD LENGTH=450;AT1G04820.1 | Symbols: TUA4, TOR2 | tubulin alpha-4 chain | chr1:1356421-1358266 REVERSE LENGTH=450	1	2				AT2G02090.1	MOM1-FLAG	Col-0	1.41299	0.171122	0.998383
AT4G37120.1	AT4G37120.1 | Symbols: SMP2 | Pre-mRNA splicing Prp18-interacting factor | chr4:17486679-17489123 FORWARD LENGTH=536;AT1G65660.1 | Symbols: SMP1 | Pre-mRNA splicing Prp18-interacting factor | chr1:24418295-24421231 REVERSE LENGTH=535	2	4				AT1G23100.1	AT1G23100.1 | Symbols: | GroES-like family protein | chr1:8195867-8196336 FORWARD LENGTH=97	1	2				AT3G54090.1	MOM1-FLAG	Col-0	1.32303	0.362033	0.998383
AT1G15280.2	AT1G15280.2 | Symbols: | CASC3/Barentsz eIF4AIII binding | chr1:5252538-5256214 FORWARD LENGTH=585	2	4				AT1G06670.1	AT1G06670.1 | Symbols: NIH | nuclear DEIH-boxhelicase | chr1:2040567-2047333 FORWARD LENGTH=1576	1	2				AT5G13850.1	MOM1-FLAG	Col-0	-1.33755	0.364786	0.998383
AT5G61170.1	AT5G61170.1 | Symbols: | Ribosomal protein S19e family protein | chr5:24611158-24612202 FORWARD LENGTH=143;AT5G15520.1 | Symbols: | Ribosomal protein S19e family protein | chr5:5037242-5038136 REVERSE LENGTH=143	2	4				AT1G01940.1	AT1G01940.1 | Symbols: | Cyclophilin-like peptidyl-prolyl cis-trans isomerase family protein | chr1:323082-324719 FORWARD LENGTH=160	1	2				AT4G11150.1	MOM1-FLAG	Col-0	-0.965742	0.136883	0.998383
AT1G47128.1	AT1G47128.1 | Symbols: RD21, RD21A | Granulin repeat cysteine protease family protein | chr1:17283139-17285609 REVERSE LENGTH=462	2	4				AT1G01610.1	AT1G01610.1 | Symbols: ATGPAT4, GPAT4 | glycerol-3-phosphate acyltransferase 4 | chr1:221950-224255 REVERSE LENGTH=503;AT4G00400.1 | Symbols: GPAT8, AtGPAT8 | glycerol-3-phosphate acyltransferase 8 | chr4:174312-176734 REVERSE LENGTH=500	1	2				AT5G44635.1	MOM1-FLAG	Col-0	1.33293	0.28573	0.998383
AT4G15950.1	AT4G15950.1 | Symbols: NRPD4, NRPE4, RDM2 | RNA polymerase II, Rpb4, core protein | chr4:9040743-9041994 FORWARD LENGTH=205	2	4				ATMG00480.1	ATMG00480.1 | Symbols: ORFB, ATP8 | Plant mitochondrial ATPase, F0 complex, subunit 8 protein | chrM:129909-130385 FORWARD LENGTH=158;AT2G07707.1 | Symbols: | Plant mitochondrial ATPase, F0 complex, subunit 8 protein | chr2:3386292-3386768 FORWARD LENGTH=	1	1				AT1G06190.1	MOM1-FLAG	Col-0	1.32228	0.321233	0.998383
AT3G54540.1	AT3G54540.1 | Symbols: ATGCN4, GCN4 | general control non-repressible 4 | chr3:20190393-20192564 FORWARD LENGTH=723	2	4				AT5G67100.1	AT5G67100.1 | Symbols: ICU2 | DNA-directed DNA polymerases | chr5:26776994-26785104 FORWARD LENGTH=1524	1	1				AT4G11790.1	MOM1-FLAG	Col-0	1.16805	0.22681	0.998383
AT4G11790.1	AT4G11790.1 | Symbols: | Pleckstrin homology (PH) domain superfamily protein | chr4:7090456-7093208 FORWARD LENGTH=443	2	4				AT5G65620.1	AT5G65620.1 | Symbols: | Zincin-like metalloproteases family protein | chr5:26221951-26225784 FORWARD LENGTH=791	1	1				AT3G06860.1	MOM1-FLAG	Col-0	1.04252	0.143138	0.998383
AT4G33865.1	AT4G33865.1 | Symbols: | Ribosomal protein S14p/S29e family protein | chr4:16233395-16234114 REVERSE LENGTH=56;AT3G44010.1 | Symbols: | Ribosomal protein S14p/S29e family protein | chr3:15800175-15801132 REVERSE LENGTH=56;AT3G43980.1 | Symbols: | Riboso	2	4				AT5G65360.1	AT5G65360.1 | Symbols: | Histone superfamily protein | chr5:26120099-26120509 REVERSE LENGTH=136;AT5G10400.1 | Symbols: | Histone superfamily protein | chr5:3270478-3270888 REVERSE LENGTH=136;AT5G10390.1 | Symbols: | Histone superfamily protein | chr5:3	1	1				AT3G23830.1	MOM1-FLAG	Col-0	-1.31217	0.310229	0.998383
AT2G43030.1	AT2G43030.1 | Symbols: | Ribosomal protein L3 family protein | chr2:17894898-17895713 FORWARD LENGTH=271	2	4				AT5G64730.1	AT5G64730.1 | Symbols: | Transducin/WD40 repeat-like superfamily protein | chr5:25873146-25875021 FORWARD LENGTH=299	1	1				AT1G48620.1	MOM1-FLAG	Col-0	1.25903	0.279506	0.998383
AT4G11820.2	AT4G11820.2 | Symbols: MVA1, FKP1 | hydroxymethylglutaryl-CoA synthase / HMG-CoA synthase / 3-hydroxy-3-methylglutaryl coenzyme A synthase | chr4:7109124-7111901 REVERSE LENGTH=461	2	4				AT5G62670.1	AT5G62670.1 | Symbols: AHA11, HA11 | H(+)-ATPase 11 | chr5:25159495-25164957 FORWARD LENGTH=956	1	1				AT5G26210.1	MOM1-FLAG	Col-0	1.25903	0.279506	0.998383
AT2G35530.1	AT2G35530.1 | Symbols: bZIP16, AtbZIP16 | basic region/leucine zipper transcription factor 16 | chr2:14923280-14926025 REVERSE LENGTH=409	2	4				AT5G59180.1	AT5G59180.1 | Symbols: NRPB7 | DNA-directed RNA polymerase II | chr5:23883499-23884976 FORWARD LENGTH=176	1	1				AT5G67320.1	MOM1-FLAG	Col-0	0.983645	0.13952	0.998383
AT1G02813.1	AT1G02813.1 | Symbols: | Protein of unknown function, DUF538 | chr1:620773-621222 FORWARD LENGTH=149	2	4				AT5G54600.1	AT5G54600.1 | Symbols: | Translation protein SH3-like family protein | chr5:22183046-22184403 FORWARD LENGTH=198	1	1				AT5G35180.4	MOM1-FLAG	Col-0	1.41699	0.168132	0.998383
AT1G17370.1	AT1G17370.1 | Symbols: UBP1B | oligouridylate binding protein 1B | chr1:5951842-5954825 REVERSE LENGTH=419	2	3				AT5G52360.1	AT5G52360.1 | Symbols: ADF10 | actin depolymerizing factor 10 | chr5:21258157-21259229 REVERSE LENGTH=137;AT4G25590.1 | Symbols: ADF7 | actin depolymerizing factor 7 | chr4:13059137-13060050 REVERSE LENGTH=137	1	1				AT2G05990.1	MOM1-FLAG	Col-0	-1.02446	0.122787	0.998383
AT1G80940.1	AT1G80940.1 | Symbols: | unknown protein; Has 30201 Blast hits to 17322 proteins in 780 species: Archae - 12; Bacteria - 1396; Metazoa - 17338; Fungi - 3422; Plants - 5037; Viruses - 0; Other Eukaryotes - 2996 (source: NCBI BLink). | chr1:30410959-3041194	2	3				AT5G50370.1	AT5G50370.1 | Symbols: | Adenylate kinase family protein | chr5:20509382-20510631 REVERSE LENGTH=248	1	1				AT5G18110.1	MOM1-FLAG	Col-0	1.28909	0.371162	0.998383
AT1G10840.1	AT1G10840.1 | Symbols: TIF3H1 | translation initiation factor 3 subunit H1 | chr1:3607885-3610299 REVERSE LENGTH=337	2	3				AT5G39320.1	AT5G39320.1 | Symbols: | UDP-glucose 6-dehydrogenase family protein | chr5:15743254-15744696 FORWARD LENGTH=480	1	1				AT1G54460.1	MOM1-FLAG	Col-0	1.28909	0.371162	0.998383
AT4G06634.1	AT4G06634.1 | Symbols: | zinc finger (C2H2 type) family protein | chr4:3764499-3766439 REVERSE LENGTH=387	2	3				AT5G26667.1	AT5G26667.1 | Symbols: PYR6 | P-loop containing nucleoside triphosphate hydrolases superfamily protein | chr5:9276659-9277788 FORWARD LENGTH=208	1	1				AT1G70710.1	MOM1-FLAG	Col-0	-1.29492	0.271875	0.998383
AT2G16440.1	AT2G16440.1 | Symbols: MCM4 | Minichromosome maintenance (MCM2/3/5) family protein | chr2:7126536-7130665 REVERSE LENGTH=847	2	3				AT5G24165.1	AT5G24165.1 | Symbols: | unknown protein; FUNCTIONS IN: molecular_function unknown; INVOLVED IN: biological_process unknown; LOCATED IN: chloroplast; EXPRESSED IN: 22 plant structures; EXPRESSED DURING: 13 growth stages; BEST Arabidopsis thaliana protein	1	1				AT4G14800.2	MOM1-FLAG	Col-0	1.29596	0.384321	0.998383
AT1G63660.1	AT1G63660.1 | Symbols: | GMP synthase (glutamine-hydrolyzing), putative / glutamine amidotransferase, putative | chr1:23604127-23607080 REVERSE LENGTH=534	2	3				AT5G20510.1	AT5G20510.1 | Symbols: AL5 | alfin-like 5 | chr5:6939991-6942846 REVERSE LENGTH=260	1	1				AT2G02160.1	MOM1-FLAG	Col-0	0.887846	0.119979	0.998383
AT2G33800.1	AT2G33800.1 | Symbols: | Ribosomal protein S5 family protein | chr2:14300925-14302352 REVERSE LENGTH=303	2	3				AT5G14240.1	AT5G14240.1 | Symbols: | Thioredoxin superfamily protein | chr5:4596223-4597568 REVERSE LENGTH=256	1	1				AT5G58330.1	MOM1-FLAG	Col-0	-1.14992	0.21251	0.998383
AT4G16265.1	AT4G16265.1 | Symbols: NRPB9B, NRPD9B, NRPE9B | RNA polymerases M/15 Kd subunit | chr4:9202529-9203975 REVERSE LENGTH=114	2	3				AT5G13430.1	AT5G13430.1 | Symbols: | Ubiquinol-cytochrome C reductase iron-sulfur subunit | chr5:4305414-4307399 REVERSE LENGTH=272;AT5G13440.1 | Symbols: | Ubiquinol-cytochrome C reductase iron-sulfur subunit | chr5:4308431-4310022 REVERSE LENGTH=274	1	1				AT3G58680.1	MOM1-FLAG	Col-0	-1.31522	0.314917	0.998383
ATCG00470.1	ATCG00470.1 | Symbols: ATPE | ATP synthase epsilon chain | chrC:52265-52663 REVERSE LENGTH=132	2	3				AT5G11340.1	AT5G11340.1 | Symbols: | Acyl-CoA N-acyltransferases (NAT) superfamily protein | chr5:3619226-3621068 FORWARD LENGTH=164	1	1				AT1G11580.1	MOM1-FLAG	Col-0	-1.25093	0.319538	0.998383
AT5G41010.1	AT5G41010.1 | Symbols: NRPB12, NRPD12, NRPE12 | DNA directed RNA polymerase, 7 kDa subunit | chr5:16424050-16424921 FORWARD LENGTH=51	2	3				AT5G10010.1	AT5G10010.1 | Symbols: | unknown protein; FUNCTIONS IN: molecular_function unknown; INVOLVED IN: biological_process unknown; LOCATED IN: nucleolus; EXPRESSED IN: 25 plant structures; EXPRESSED DURING: 15 growth stages; BEST Arabidopsis thaliana protein ma	1	1				AT1G48630.1	MOM1-FLAG	Col-0	1.2512	0.418112	0.998383
AT4G31490.1	AT4G31490.1 | Symbols: | Coatomer, beta subunit | chr4:15269460-15272693 FORWARD LENGTH=948;AT4G31480.1 | Symbols: | Coatomer, beta subunit | chr4:15264145-15267384 FORWARD LENGTH=948	2	3				AT5G01930.1	AT5G01930.1 | Symbols: MAN6, AtMAN6 | Glycosyl hydrolase superfamily protein | chr5:361189-362867 REVERSE LENGTH=448	1	1				AT1G54060.1	MOM1-FLAG	Col-0	1.2512	0.418112	0.998383
AT3G06730.1	AT3G06730.1 | Symbols: TRX P, TRX z | Thioredoxin z | chr3:2124276-2125845 FORWARD LENGTH=183	2	3				AT4G35110.3	AT4G35110.3 | Symbols: | Arabidopsis phospholipase-like protein (PEARLI 4) family | chr4:16712660-16714225 REVERSE LENGTH=401	1	1				AT2G32240.1	MOM1-FLAG	Col-0	-1.39179	0.345786	0.998383
AT5G56030.2	AT5G56030.2 | Symbols: HSP81-2 | heat shock protein 81-2 | chr5:22686923-22689433 FORWARD LENGTH=728	2	3				AT4G34700.1	AT4G34700.1 | Symbols: CIB22, AtCIB22 | LYR family of Fe/S cluster biogenesis protein | chr4:16556874-16558362 FORWARD LENGTH=117	1	1				AT2G16440.1	MOM1-FLAG	Col-0	1.13095	0.189681	0.998383
AT2G04520.1	AT2G04520.1 | Symbols: | Nucleic acid-binding, OB-fold-like protein | chr2:1574802-1575239 REVERSE LENGTH=145;AT5G35680.3 | Symbols: | Nucleic acid-binding, OB-fold-like protein | chr5:13858085-13858589 REVERSE LENGTH=150	2	3				AT4G34350.1	AT4G34350.1 | Symbols: CLB6, ISPH, HDR | 4-hydroxy-3-methylbut-2-enyl diphosphate reductase | chr4:16428681-16431038 REVERSE LENGTH=466	1	1				AT1G79550.1	MOM1-FLAG	Col-0	-0.982122	0.10691	0.998383
AT1G48350.1	AT1G48350.1 | Symbols: | Ribosomal L18p/L5e family protein | chr1:17867269-17868215 FORWARD LENGTH=170	2	3				AT4G31120.1	AT4G31120.1 | Symbols: SKB1, ATPRMT5 | SHK1 binding protein 1 | chr4:15132185-15136568 REVERSE LENGTH=642	1	1				AT3G22110.1	MOM1-FLAG	Col-0	0.854211	0.109988	0.998383
AT5G10810.1	AT5G10810.1 | Symbols: ATER, ER | enhancer of rudimentary protein, putative | chr5:3418897-3420556 REVERSE LENGTH=109	2	3				AT4G26900.1	AT4G26900.1 | Symbols: AT-HF, HISN4 | HIS HF | chr4:13515514-13519608 FORWARD LENGTH=592	1	1				AT4G17620.1	MOM1-FLAG	Col-0	-1.23191	0.275042	0.998383
AT3G17590.2	AT3G17590.2 | Symbols: BSH | transcription regulatory protein SNF5, putative (BSH) | chr3:6017313-6019591 REVERSE LENGTH=242	2	2				AT4G14200.1	AT4G14200.1 | Symbols: | Pentatricopeptide repeat (PPR) superfamily protein | chr4:8185524-8188667 REVERSE LENGTH=784	1	1				AT5G10950.1	MOM1-FLAG	Col-0	-1.28086	0.36191	0.998383
AT3G60600.1	AT3G60600.1 | Symbols: VAP27-1, VAP, (AT)VAP, VAP27 | vesicle associated protein | chr3:22400537-22402408 FORWARD LENGTH=256	2	2				AT4G12640.1	AT4G12640.1 | Symbols: | RNA recognition motif (RRM)-containing protein | chr4:7462697-7467630 FORWARD LENGTH=823	1	1				AT4G23630.1	MOM1-FLAG	Col-0	-1.28086	0.36191	0.998383
AT4G27440.1	AT4G27440.1 | Symbols: PORB | protochlorophyllide oxidoreductase B | chr4:13725648-13727107 FORWARD LENGTH=401	2	2				AT4G11740.1	AT4G11740.1 | Symbols: SAY1 | Ubiquitin-like superfamily protein | chr4:7071955-7075256 FORWARD LENGTH=564	1	1				AT5G40760.1	MOM1-FLAG	Col-0	-1.09655	0.16868	0.998383
AT1G18800.1	AT1G18800.1 | Symbols: NRP2 | NAP1-related protein 2 | chr1:6481466-6483463 REVERSE LENGTH=256	2	2				AT4G11240.1	AT4G11240.1 | Symbols: TOPP7 | Calcineurin-like metallo-phosphoesterase superfamily protein | chr4:6847333-6849032 FORWARD LENGTH=322	1	1				ATCG00500.1	MOM1-FLAG	Col-0	1.254	0.452957	0.998383
AT5G53560.1	AT5G53560.1 | Symbols: ATB5-A, B5 #2, ATCB5-E, CB5-E | cytochrome B5 isoform E | chr5:21759628-21760353 FORWARD LENGTH=134	2	2				AT4G09730.1	AT4G09730.1 | Symbols: RH39 | RH39 | chr4:6136333-6139510 FORWARD LENGTH=621	1	1				AT5G59290.2	MOM1-FLAG	Col-0	1.254	0.452957	0.998383
AT2G03870.2	AT2G03870.2 | Symbols: | Small nuclear ribonucleoprotein family protein | chr2:1180306-1181256 FORWARD LENGTH=99	2	2				AT4G02080.1	AT4G02080.1 | Symbols: ASAR1, ATSARA1C, ATSAR2, SAR2 | secretion-associated RAS super family 2 | chr4:921554-922547 FORWARD LENGTH=193;AT3G62560.1 | Symbols: | Ras-related small GTP-binding family protein | chr3:23137539-23138880 FORWARD LENGTH=193;AT1G56	1	1				AT5G23540.1	MOM1-FLAG	Col-0	1.254	0.452957	0.998383
AT4G10610.1	AT4G10610.1 | Symbols: RBP37, ATRBP37, CID12 | CTC-interacting domain 12 | chr4:6557336-6559143 FORWARD LENGTH=336;AT1G32790.2 | Symbols: CID11 | CTC-interacting domain 11 | chr1:11875028-11877188 REVERSE LENGTH=406	2	2				AT3G62830.1	AT3G62830.1 | Symbols: UXS2, ATUXS2, AUD1 | NAD(P)-binding Rossmann-fold superfamily protein | chr3:23232539-23235353 FORWARD LENGTH=445;AT2G47650.2 | Symbols: UXS4 | UDP-xylose synthase 4 | chr2:19538751-19541364 REVERSE LENGTH=449;AT3G53520.4 | Symbols:	1	1				AT3G52250.1	MOM1-FLAG	Col-0	1.254	0.452957	0.998383
AT1G73620.1	AT1G73620.1 | Symbols: | Pathogenesis-related thaumatin superfamily protein | chr1:27681432-27682954 FORWARD LENGTH=264	2	2				AT3G61430.1	AT3G61430.1 | Symbols: PIP1A, ATPIP1, PIP1, PIP1;1 | plasma membrane intrinsic protein 1A | chr3:22733657-22735113 FORWARD LENGTH=286	1	1				AT3G27925.1	MOM1-FLAG	Col-0	1.254	0.452957	0.998383
AT1G79750.1	AT1G79750.1 | Symbols: ATNADP-ME4, NADP-ME4 | NADP-malic enzyme 4 | chr1:30007655-30011179 REVERSE LENGTH=646	2	2				AT3G57785.1	AT3G57785.1 | Symbols: | unknown protein; BEST Arabidopsis thaliana protein match is: unknown protein (TAIR:AT2G42310.1); Has 121 Blast hits to 121 proteins in 51 species: Archae - 0; Bacteria - 0; Metazoa - 4; Fungi - 48; Plants - 67; Viruses - 0; Other	1	1				AT3G12380.2	MOM1-FLAG	Col-0	1.254	0.452957	0.998383
AT5G13430.1	AT5G13430.1 | Symbols: | Ubiquinol-cytochrome C reductase iron-sulfur subunit | chr5:4305414-4307399 REVERSE LENGTH=272;AT5G13440.1 | Symbols: | Ubiquinol-cytochrome C reductase iron-sulfur subunit | chr5:4308431-4310022 REVERSE LENGTH=274	2	2				AT3G55010.1	AT3G55010.1 | Symbols: ATPURM, PUR5 | phosphoribosylformylglycinamidine cyclo-ligase, chloroplast / phosphoribosyl-aminoimidazole synthetase / AIR synthase (PUR5) | chr3:20386818-20388549 FORWARD LENGTH=389	1	1				AT2G33430.1	MOM1-FLAG	Col-0	1.254	0.452957	0.998383
AT3G04610.1	AT3G04610.1 | Symbols: FLK | RNA-binding KH domain-containing protein | chr3:1250762-1254272 REVERSE LENGTH=577	2	2				AT3G54960.1	AT3G54960.1 | Symbols: ATPDIL1-3, PDI1, ATPDI1, PDIL1-3 | PDI-like 1-3 | chr3:20363514-20366822 REVERSE LENGTH=579	1	1				AT2G24440.1	MOM1-FLAG	Col-0	1.254	0.452957	0.998383
AT2G39990.1	AT2G39990.1 | Symbols: EIF2, AteIF3f, eIF3F | eukaryotic translation initiation factor 2 | chr2:16698332-16699929 REVERSE LENGTH=293	2	2				AT3G53650.1	AT3G53650.1 | Symbols: | Histone superfamily protein | chr3:19889358-19889774 FORWARD LENGTH=138	1	1				AT3G09980.1	MOM1-FLAG	Col-0	-1.05099	0.185908	0.998383
AT1G70710.1	AT1G70710.1 | Symbols: ATGH9B1, CEL1, GH9B1 | glycosyl hydrolase 9B1 | chr1:26659356-26662962 REVERSE LENGTH=492	2	2				AT3G52200.2	AT3G52200.2 | Symbols: LTA3 | Dihydrolipoamide acetyltransferase, long form protein | chr3:19360317-19366091 FORWARD LENGTH=713	1	1				AT3G14120.1	MOM1-FLAG	Col-0	0.847715	0.120126	0.998383
AT3G46940.1	AT3G46940.1 | Symbols: DUT1 | DUTP-PYROPHOSPHATASE-LIKE 1 | chr3:17288367-17288867 REVERSE LENGTH=166	2	2				AT3G47370.2	AT3G47370.2 | Symbols: | Ribosomal protein S10p/S20e family protein | chr3:17453671-17454437 REVERSE LENGTH=122	1	1				AT4G25100.1	MOM1-FLAG	Col-0	1.13354	0.214565	0.998383
AT3G54050.1	AT3G54050.1 | Symbols: HCEF1 | high cyclic electron flow 1 | chr3:20016951-20018527 FORWARD LENGTH=417	2	2				AT3G46000.1	AT3G46000.1 | Symbols: ADF2 | actin depolymerizing factor 2 | chr3:16907743-16908822 REVERSE LENGTH=137	1	1				AT5G60100.2	MOM1-FLAG	Col-0	1.26819	0.291257	0.998383
AT3G54090.1	AT3G54090.1 | Symbols: FLN1 | fructokinase-like 1 | chr3:20028145-20029835 FORWARD LENGTH=471	2	2				AT3G28715.1	AT3G28715.1 | Symbols: | ATPase, V0/A0 complex, subunit C/D | chr3:10778025-10780350 FORWARD LENGTH=351;AT3G28710.1 | Symbols: | ATPase, V0/A0 complex, subunit C/D | chr3:10773144-10775594 REVERSE LENGTH=351	1	1				AT2G35530.1	MOM1-FLAG	Col-0	1.20676	0.296688	0.998383
AT5G15960.1	AT5G15960.1 | Symbols: KIN1 | stress-responsive protein (KIN1) / stress-induced protein (KIN1) | chr5:5209992-5210473 FORWARD LENGTH=66	2	2				AT3G23660.2	AT3G23660.2 | Symbols: | Sec23/Sec24 protein transport family protein | chr3:8513666-8517729 REVERSE LENGTH=791;AT1G05520.1 | Symbols: | Sec23/Sec24 protein transport family protein | chr1:1631126-1635703 REVERSE LENGTH=783	1	1				AT3G03710.1	MOM1-FLAG	Col-0	-1.22395	0.378045	0.998383
AT5G42920.2	AT5G42920.2 | Symbols: THO5, AtTHO5 | THO complex, subunit 5 | chr5:17206310-17209522 REVERSE LENGTH=819	2	2				AT3G22630.1	AT3G22630.1 | Symbols: PBD1, PRCGB | 20S proteasome beta subunit D1 | chr3:8009709-8010774 REVERSE LENGTH=204	1	1				AT4G04910.1	MOM1-FLAG	Col-0	-1.10344	0.207659	0.998383
AT4G10040.1	AT4G10040.1 | Symbols: CYTC-2 | cytochrome c-2 | chr4:6277083-6278281 FORWARD LENGTH=112;AT1G22840.1 | Symbols: CYTC-1, ATCYTC-A | CYTOCHROME C-1 | chr1:8079384-8080286 FORWARD LENGTH=114	2	2				AT3G22170.1	AT3G22170.1 | Symbols: FHY3 | far-red elongated hypocotyls 3 | chr3:7822359-7825414 REVERSE LENGTH=839	1	1				AT5G14520.1	MOM1-FLAG	Col-0	-1.31482	0.361156	0.998383
AT2G44440.1	AT2G44440.1 | Symbols: | Emsy N Terminus (ENT) domain-containing protein | chr2:18336621-18338950 REVERSE LENGTH=429	2	2				AT3G19670.1	AT3G19670.1 | Symbols: ATPRP40B, PRP40B | pre-mRNA-processing protein 40B | chr3:6828242-6836582 REVERSE LENGTH=992	1	1				AT4G00270.1	MOM1-FLAG	Col-0	1.18148	0.302026	0.998383
AT2G40060.1	AT2G40060.1 | Symbols: | Clathrin light chain protein | chr2:16726564-16728001 FORWARD LENGTH=258	2	2				AT3G13235.1	AT3G13235.1 | Symbols: | ubiquitin family protein | chr3:4271492-4274348 REVERSE LENGTH=414	1	1				AT5G44200.1	MOM1-FLAG	Col-0	-1.13317	0.203854	0.998383
AT4G21620.1	AT4G21620.1 | Symbols: | glycine-rich protein | chr4:11491519-11491914 FORWARD LENGTH=131	2	2				AT3G12915.1	AT3G12915.1 | Symbols: | Ribosomal protein S5/Elongation factor G/III/V family protein | chr3:4112999-4115708 FORWARD LENGTH=820	1	1				AT4G02720.1	MOM1-FLAG	Col-0	1.15526	0.238952	0.998383
AT5G16050.1	AT5G16050.1 | Symbols: GRF5, GF14 UPSILON | general regulatory factor 5 | chr5:5244008-5245402 REVERSE LENGTH=268	2	2				AT3G06350.1	AT3G06350.1 | Symbols: EMB3004, MEE32 | dehydroquinate dehydratase, putative / shikimate dehydrogenase, putative | chr3:1924536-1927701 REVERSE LENGTH=603	1	1				AT3G52990.1	MOM1-FLAG	Col-0	-1.30688	0.286692	0.998383
AT5G10950.1	AT5G10950.1 | Symbols: | Tudor/PWWP/MBT superfamily protein | chr5:3459557-3461632 REVERSE LENGTH=395	2	2				AT3G06340.1	AT3G06340.1 | Symbols: | DNAJ heat shock N-terminal domain-containing protein | chr3:1920607-1922628 REVERSE LENGTH=673;AT5G18750.1 | Symbols: | DNAJ heat shock N-terminal domain-containing protein | chr5:6255177-6257831 FORWARD LENGTH=884	1	1				AT1G15280.2	MOM1-FLAG	Col-0	-1.27137	0.34619	0.998383
AT5G56130.1	AT5G56130.1 | Symbols: TEX1, AtTEX1, THO3 | Transducin/WD40 repeat-like superfamily protein | chr5:22722755-22725065 REVERSE LENGTH=315	2	2				AT3G02520.1	AT3G02520.1 | Symbols: GRF7, GF14 NU | general regulatory factor 7 | chr3:526800-527915 REVERSE LENGTH=265	1	1				AT5G36700.1	MOM1-FLAG	Col-0	-1.27061	0.441645	0.998383
AT1G01620.1	AT1G01620.1 | Symbols: PIP1C, TMP-B, PIP1;3 | plasma membrane intrinsic protein 1C | chr1:225986-227176 REVERSE LENGTH=286	2	2				AT2G47010.1	AT2G47010.1 | Symbols: | unknown protein; FUNCTIONS IN: molecular_function unknown; INVOLVED IN: biological_process unknown; LOCATED IN: endomembrane system; EXPRESSED IN: 17 plant structures; EXPRESSED DURING: 10 growth stages; BEST Arabidopsis thaliana	1	1				AT3G49240.1	MOM1-FLAG	Col-0	-1.16505	0.292066	0.998383
ATCG00800.1	ATCG00800.1 | Symbols: | structural constituent of ribosome | chrC:82826-83482 REVERSE LENGTH=218	2	2				AT2G44530.1	AT2G44530.1 | Symbols: | Phosphoribosyltransferase family protein | chr2:18383732-18385974 FORWARD LENGTH=394;AT2G35390.2 | Symbols: | Phosphoribosyltransferase family protein | chr2:14895528-14897581 REVERSE LENGTH=403	1	1				AT2G19170.1	MOM1-FLAG	Col-0	-1.15867	0.25426	0.998383
AT2G22170.1	AT2G22170.1 | Symbols: | Lipase/lipooxygenase, PLAT/LH2 family protein | chr2:9427010-9427742 REVERSE LENGTH=183	2	2				AT2G34590.1	AT2G34590.1 | Symbols: | Transketolase family protein | chr2:14568956-14570844 REVERSE LENGTH=406	1	1				AT5G65620.1	MOM1-FLAG	Col-0	-1.1681	0.432351	0.998383
AT4G24780.1	AT4G24780.1 | Symbols: | Pectin lyase-like superfamily protein | chr4:12770631-12772227 REVERSE LENGTH=408	2	2				AT2G27730.1	AT2G27730.1 | Symbols: | copper ion binding | chr2:11820056-11820867 REVERSE LENGTH=113	1	1				AT2G17265.1	MOM1-FLAG	Col-0	-1.18419	0.395212	0.998383
AT1G18630.1	AT1G18630.1 | Symbols: GR-RBP6 | glycine-rich RNA-binding protein 6 | chr1:6415226-6416283 FORWARD LENGTH=155	2	2				AT2G20360.1	AT2G20360.1 | Symbols: | NAD(P)-binding Rossmann-fold superfamily protein | chr2:8786070-8789098 FORWARD LENGTH=402	1	1				AT3G52380.1	MOM1-FLAG	Col-0	-1.18419	0.395212	0.998383
AT5G48300.1	AT5G48300.1 | Symbols: ADG1, APS1 | ADP glucose pyrophosphorylase 1 | chr5:19570326-19572557 FORWARD LENGTH=520	2	2				AT2G01720.1	AT2G01720.1 | Symbols: | Ribophorin I | chr2:317193-320016 REVERSE LENGTH=464	1	1				AT1G16870.1	MOM1-FLAG	Col-0	-1.18419	0.395212	0.998383
AT5G16470.1	AT5G16470.1 | Symbols: | zinc finger (C2H2 type) family protein | chr5:5379516-5379830 FORWARD LENGTH=104	2	2				AT1G76300.1	AT1G76300.1 | Symbols: SmD3 | snRNP core protein SMD3 | chr1:28625957-28627080 FORWARD LENGTH=128	1	1				AT1G79040.1	MOM1-FLAG	Col-0	-1.18419	0.395212	0.998383
AT5G22040.1	AT5G22040.1 | Symbols: | unknown protein; Has 30201 Blast hits to 17322 proteins in 780 species: Archae - 12; Bacteria - 1396; Metazoa - 17338; Fungi - 3422; Plants - 5037; Viruses - 0; Other Eukaryotes - 2996 (source: NCBI BLink). | chr5:7297154-7298363	2	2				AT1G72730.1	AT1G72730.1 | Symbols: | DEA(D/H)-box RNA helicase family protein | chr1:27378040-27379593 REVERSE LENGTH=414	1	1				AT4G21710.1	MOM1-FLAG	Col-0	0.805102	0.115049	0.998383
AT4G32460.1	AT4G32460.1 | Symbols: | Protein of unknown function, DUF642 | chr4:15663036-15664859 REVERSE LENGTH=365	2	2				AT1G56360.1	AT1G56360.1 | Symbols: PAP6, ATPAP6 | purple acid phosphatase 6 | chr1:21098603-21100842 REVERSE LENGTH=466	1	1				AT5G46280.1	MOM1-FLAG	Col-0	1.33301	0.413036	0.998383
AT4G22380.1	AT4G22380.1 | Symbols: | Ribosomal protein L7Ae/L30e/S12e/Gadd45 family protein | chr4:11812041-11812922 REVERSE LENGTH=128;AT5G20160.2 | Symbols: | Ribosomal protein L7Ae/L30e/S12e/Gadd45 family protein | chr5:6804075-6805102 REVERSE LENGTH=160	2	2				AT1G54060.1	AT1G54060.1 | Symbols: ASIL1 | 6B-interacting protein 1-like 1 | chr1:20180972-20182123 FORWARD LENGTH=383	1	1				AT2G28470.1	MOM1-FLAG	Col-0	-0.93624	0.161696	0.998383
AT1G53070.1	AT1G53070.1 | Symbols: | Legume lectin family protein | chr1:19778371-19779189 FORWARD LENGTH=272	2	2				AT1G48630.1	AT1G48630.1 | Symbols: RACK1B_AT | receptor for activated C kinase 1B | chr1:17981977-17983268 REVERSE LENGTH=326	1	1				AT1G12430.2	MOM1-FLAG	Col-0	0.803186	0.118342	0.998383
AT4G23630.1	AT4G23630.1 | Symbols: BTI1, RTNLB1 | VIRB2-interacting protein 1 | chr4:12318070-12319574 FORWARD LENGTH=275	2	2				AT1G47500.1	AT1G47500.1 | Symbols: ATRBP47C, RBP47C | RNA-binding protein 47C | chr1:17432682-17434805 FORWARD LENGTH=434	1	1				AT2G47330.1	MOM1-FLAG	Col-0	-1.21387	0.35974	0.998383
AT3G09500.1	AT3G09500.1 | Symbols: | Ribosomal L29 family protein | chr3:2917047-2917895 FORWARD LENGTH=123	2	2				AT1G47260.1	AT1G47260.1 | Symbols: APFI, GAMMA CA2 | gamma carbonic anhydrase 2 | chr1:17321384-17323347 REVERSE LENGTH=278	1	1				AT3G18390.1	MOM1-FLAG	Col-0	-1.15639	0.484918	0.998383
AT2G47980.1	AT2G47980.1 | Symbols: SCC3, ATSCC3 | sister-chromatid cohesion protein 3 | chr2:19631423-19636795 FORWARD LENGTH=1098	2	1				AT1G16790.1	AT1G16790.1 | Symbols: | ribosomal protein-related | chr1:5744638-5745072 FORWARD LENGTH=144	1	1				AT1G80790.1	MOM1-FLAG	Col-0	-1.15639	0.484918	0.998383
AT5G62200.1	AT5G62200.1 | Symbols: | Embryo-specific protein 3, (ATS3) | chr5:24984463-24985674 REVERSE LENGTH=190	2	1				AT1G13440.1	AT1G13440.1 | Symbols: GAPC-2, GAPC2 | glyceraldehyde-3-phosphate dehydrogenase C2 | chr1:4608465-4610494 REVERSE LENGTH=338	1	1				AT3G53030.1	MOM1-FLAG	Col-0	-1.15867	0.486878	0.998383
AT1G49600.1	AT1G49600.1 | Symbols: ATRBP47A, RBP47A | RNA-binding protein 47A | chr1:18357236-18360150 REVERSE LENGTH=445	2	1				AT1G09130.3	AT1G09130.3 | Symbols: | ATP-dependent caseinolytic (Clp) protease/crotonase family protein | chr1:2939731-2942217 REVERSE LENGTH=370	1	1				AT5G53480.1	MOM1-FLAG	Col-0	1.04302	0.535154	0.998383
AT3G51840.1	AT3G51840.1 | Symbols: ACX4, ATSCX, ATG6 | acyl-CoA oxidase 4 | chr3:19225653-19229008 REVERSE LENGTH=436	2	1				AT1G06960.1	AT1G06960.1 | Symbols: | RNA-binding (RRM/RBD/RNP motifs) family protein | chr1:2135930-2137533 FORWARD LENGTH=229	1	1				AT5G21326.1	MOM1-FLAG	Col-0	1.04302	0.535154	0.998383
AT2G44530.1	AT2G44530.1 | Symbols: | Phosphoribosyltransferase family protein | chr2:18383732-18385974 FORWARD LENGTH=394	2	1				AT5G63630.1	AT5G63630.1 | Symbols: | P-loop containing nucleoside triphosphate hydrolases superfamily protein | chr5:25472598-25476402 REVERSE LENGTH=788	1	0				AT5G20490.1	MOM1-FLAG	Col-0	1.04302	0.535154	0.998383
AT2G40490.1	AT2G40490.1 | Symbols: HEME2 | Uroporphyrinogen decarboxylase | chr2:16912961-16914988 FORWARD LENGTH=394	2	1				AT5G49910.1	AT5G49910.1 | Symbols: CPHSC70-2EAT SHOCK PROTEIN 70-2, HSC70-7, cpHsc70-2 | chloroplast heat shock protein 70-2 | chr5:20303470-20306295 FORWARD LENGTH=718	1	0				AT5G19350.1	MOM1-FLAG	Col-0	1.04302	0.535154	0.998383
AT1G08520.1	AT1G08520.1 | Symbols: ALB1, ALB-1V, V157, PDE166, CHLD | ALBINA 1 | chr1:2696538-2700819 FORWARD LENGTH=760	2	1				AT5G27770.1	AT5G27770.1 | Symbols: | Ribosomal L22e protein family | chr5:9836166-9837113 FORWARD LENGTH=124	1	0				AT5G09920.1	MOM1-FLAG	Col-0	1.04302	0.535154	0.998383
AT1G50380.1	AT1G50380.1 | Symbols: | Prolyl oligopeptidase family protein | chr1:18662480-18666185 FORWARD LENGTH=710	2	1				AT5G13850.1	AT5G13850.1 | Symbols: NACA3 | nascent polypeptide-associated complex subunit alpha-like protein 3 | chr5:4471361-4472676 FORWARD LENGTH=204	1	0				AT4G29840.1	MOM1-FLAG	Col-0	1.04302	0.535154	0.998383
AT3G10410.1	AT3G10410.1 | Symbols: SCPL49, CPY | SERINE CARBOXYPEPTIDASE-LIKE 49 | chr3:3235518-3238063 REVERSE LENGTH=516	2	1				AT4G27080.2	AT4G27080.2 | Symbols: ATPDIL5-4, ATPDI7, PDI7, PDIL5-4 | PDI-like 5-4 | chr4:13589156-13593335 FORWARD LENGTH=532;AT3G20560.1 | Symbols: ATPDIL5-3, PDI12, ATPDI12, PDIL5-3 | PDI-like 5-3 | chr3:7182182-7186390 FORWARD LENGTH=483	1	0				AT3G63460.1	MOM1-FLAG	Col-0	1.04302	0.535154	0.998383
AT5G08260.1	AT5G08260.1 | Symbols: scpl35 | serine carboxypeptidase-like 35 | chr5:2657236-2661272 FORWARD LENGTH=480	2	1				AT4G26760.1	AT4G26760.1 | Symbols: MAP65-2 | microtubule-associated protein 65-2 | chr4:13478834-13481300 REVERSE LENGTH=578	1	0				AT3G27430.2	MOM1-FLAG	Col-0	1.04302	0.535154	0.998383
AT2G15270.1	AT2G15270.1 | Symbols: | unknown protein; CONTAINS InterPro DOMAIN/s: Protein of unknown function DUF1168 (InterPro:IPR009548); Has 1930 Blast hits to 1364 proteins in 219 species: Archae - 0; Bacteria - 44; Metazoa - 762; Fungi - 280; Plants - 96; Viruse	2	1				AT4G05390.1	AT4G05390.1 | Symbols: ATRFNR1, RFNR1 | root FNR 1 | chr4:2738839-2740483 REVERSE LENGTH=378;AT1G30510.2 | Symbols: ATRFNR2, RFNR2 | root FNR 2 | chr1:10807150-10808984 REVERSE LENGTH=382	1	0				AT2G35840.1	MOM1-FLAG	Col-0	1.04302	0.535154	0.998383
AT3G08940.2	AT3G08940.2 | Symbols: LHCB4.2 | light harvesting complex photosystem II | chr3:2717717-2718665 FORWARD LENGTH=287	2	1				AT3G60190.1	AT3G60190.1 | Symbols: ADL4, ADLP2, EDR3, DRP1E, ADL1E, DL1E | DYNAMIN-like 1E | chr3:22244367-22247651 REVERSE LENGTH=624	1	0				AT1G79930.1	MOM1-FLAG	Col-0	1.04302	0.535154	0.998383
AT5G11770.1	AT5G11770.1 | Symbols: | NADH-ubiquinone oxidoreductase 20 kDa subunit, mitochondrial | chr5:3791148-3792929 REVERSE LENGTH=218	2	1				AT3G27300.1	AT3G27300.1 | Symbols: G6PD5 | glucose-6-phosphate dehydrogenase 5 | chr3:10083318-10086288 REVERSE LENGTH=516	1	0				AT1G74960.2	MOM1-FLAG	Col-0	1.04302	0.535154	0.998383
AT3G04620.1	AT3G04620.1 | Symbols: | Alba DNA/RNA-binding protein | chr3:1255660-1256739 REVERSE LENGTH=164	2	1				AT3G26450.1	AT3G26450.1 | Symbols: | Polyketide cyclase/dehydrase and lipid transport superfamily protein | chr3:9681593-9683299 REVERSE LENGTH=152	1	0				AT1G47490.1	MOM1-FLAG	Col-0	1.04302	0.535154	0.998383
AT3G11830.1	AT3G11830.1 | Symbols: | TCP-1/cpn60 chaperonin family protein | chr3:3732734-3736156 FORWARD LENGTH=557	2	1				AT3G24830.1	AT3G24830.1 | Symbols: | Ribosomal protein L13 family protein | chr3:9064613-9065871 FORWARD LENGTH=206	1	0				ATMG00070.1	MOM1-FLAG	Col-0	-0.887447	0.149573	0.998383
AT5G66540.1	AT5G66540.1 | Symbols: | FUNCTIONS IN: molecular_function unknown; INVOLVED IN: rRNA processing; LOCATED IN: cytosol, nucleolus, nucleus; EXPRESSED IN: 22 plant structures; EXPRESSED DURING: 12 growth stages; CONTAINS InterPro DOMAIN/s: U3 small nucleolar	2	1				AT3G04620.1	AT3G04620.1 | Symbols: | Alba DNA/RNA-binding protein | chr3:1255660-1256739 REVERSE LENGTH=164	1	0				AT2G34970.1	MOM1-FLAG	Col-0	1.24171	0.313098	0.998383
AT4G35000.1	AT4G35000.1 | Symbols: APX3 | ascorbate peroxidase 3 | chr4:16665007-16667541 REVERSE LENGTH=287;AT4G35970.1 | Symbols: APX5 | ascorbate peroxidase 5 | chr4:17028651-17030205 FORWARD LENGTH=279	2	1				AT2G31510.1	AT2G31510.1 | Symbols: ARI7, ATARI7 | IBR domain-containing protein | chr2:13416991-13421170 REVERSE LENGTH=562	1	0				AT5G63810.1	MOM1-FLAG	Col-0	-0.935447	0.167486	0.998383
AT1G31010.1	AT1G31010.1 | Symbols: OSB4 | organellar single-stranded DNA binding protein 4 | chr1:11054926-11056873 REVERSE LENGTH=360	2	1				AT2G19760.1	AT2G19760.1 | Symbols: PFN1, PRF1 | profilin 1 | chr2:8517074-8518067 REVERSE LENGTH=131	1	0				AT3G50370.1	MOM1-FLAG	Col-0	-1.14587	0.433146	0.998383
AT3G02710.1	AT3G02710.1 | Symbols: | ARM repeat superfamily protein | chr3:583184-585780 FORWARD LENGTH=529	2	1				AT1G67430.1	AT1G67430.1 | Symbols: | Ribosomal protein L22p/L17e family protein | chr1:25262209-25263627 FORWARD LENGTH=175	1	0				AT2G42680.1	MOM1-FLAG	Col-0	-1.14801	0.396241	0.998383
AT4G28990.2	AT4G28990.2 | Symbols: | RNA-binding protein-related | chr4:14291205-14293018 FORWARD LENGTH=395	2	1				AT1G60940.1	AT1G60940.1 | Symbols: SNRK2-10, SNRK2.10, SRK2B | SNF1-related protein kinase 2.10 | chr1:22439398-22441896 REVERSE LENGTH=361;AT1G10940.2 | Symbols: | Protein kinase superfamily protein | chr1:3656050-3658170 REVERSE LENGTH=371	1	0				AT2G20990.3	MOM1-FLAG	Col-0	-1.14801	0.396241	0.998383
AT1G63680.1	AT1G63680.1 | Symbols: ATMURE, PDE316, MURE | acid-amino acid ligases;ligases;ATP binding;ATP binding;ligases | chr1:23614461-23617247 FORWARD LENGTH=772	2	1				AT1G55890.1	AT1G55890.1 | Symbols: | Tetratricopeptide repeat (TPR)-like superfamily protein | chr1:20901364-20902560 FORWARD LENGTH=398	1	0				AT5G10860.1	MOM1-FLAG	Col-0	-1.14801	0.396241	0.998383
AT5G64400.2	AT5G64400.2 | Symbols: | BEST Arabidopsis thaliana protein match is: Cox19-like CHCH family protein (TAIR:AT5G09570.1); Has 127 Blast hits to 125 proteins in 40 species: Archae - 0; Bacteria - 9; Metazoa - 16; Fungi - 2; Plants - 64; Viruses - 0; Other Eu	2	1				AT1G49480.1	AT1G49480.1 | Symbols: RTV1 | related to vernalization1 1 | chr1:18314596-18315460 REVERSE LENGTH=226	1	0				AT3G06720.1	MOM1-FLAG	Col-0	1.23458	0.288831	0.998383
AT4G12800.1	AT4G12800.1 | Symbols: PSAL | photosystem I subunit l | chr4:7521469-7522493 FORWARD LENGTH=219	2	1				AT1G14670.1	AT1G14670.1 | Symbols: | Endomembrane protein 70 protein family | chr1:5037669-5040199 FORWARD LENGTH=592	1	0				AT3G17820.1	MOM1-FLAG	Col-0	1.23296	0.322645	0.998383
AT2G31610.1	AT2G31610.1 | Symbols: | Ribosomal protein S3 family protein | chr2:13450384-13451669 FORWARD LENGTH=250	2	1				AT1G02280.1	AT1G02280.1 | Symbols: TOC33, ATTOC33, PPI1 | translocon at the outer envelope membrane of chloroplasts 33 | chr1:448665-450246 REVERSE LENGTH=297	1	0				AT5G15490.1	MOM1-FLAG	Col-0	-1.12316	0.316141	0.998383
AT2G38730.1	AT2G38730.1 | Symbols: | Cyclophilin-like peptidyl-prolyl cis-trans isomerase family protein | chr2:16192579-16194038 REVERSE LENGTH=199	2	1				AT2G28290.1	AT2G28290.1 | Symbols: SYD, CHR3 | P-loop containing nucleoside triphosphate hydrolases superfamily protein | chr2:12056771-12072950 FORWARD LENGTH=3574	2	31				AT1G74920.1	MOM1-FLAG	Col-0	-1.04701	0.204762	0.998383
AT4G14342.1	AT4G14342.1 | Symbols: | Splicing factor 3B subunit 5/RDS3 complex subunit 10 | chr4:8253789-8255405 REVERSE LENGTH=87;AT3G23325.1 | Symbols: | Splicing factor 3B subunit 5/RDS3 complex subunit 10 | chr3:8345808-8346856 FORWARD LENGTH=87	2	1				AT5G44800.1	AT5G44800.1 | Symbols: CHR4, PKR1 | chromatin remodeling 4 | chr5:18083659-18092162 REVERSE LENGTH=2223	2	19				AT3G53650.1	MOM1-FLAG	Col-0	0.950578	0.55782	0.998383
AT5G56940.1	AT5G56940.1 | Symbols: | Ribosomal protein S16 family protein | chr5:23030879-23032200 FORWARD LENGTH=135	2	1				AT3G54670.3	AT3G54670.3 | Symbols: TTN8 | Structural maintenance of chromosomes (SMC) family protein | chr3:20235818-20243701 FORWARD LENGTH=1239	2	17				AT5G09440.1	MOM1-FLAG	Col-0	-1.19561	0.380007	0.998383
AT5G53820.1	AT5G53820.1 | Symbols: | Late embryogenesis abundant protein (LEA) family protein | chr5:21853475-21853866 FORWARD LENGTH=67	2	1				AT5G55160.2	AT5G55160.2 | Symbols: SUM2, SUMO 2, SUMO2, ATSUMO2 | small ubiquitin-like modifier 2 | chr5:22383747-22384772 REVERSE LENGTH=116	2	16				AT3G50000.1	MOM1-FLAG	Col-0	-1.01704	0.508161	0.998383
AT4G31340.1	AT4G31340.1 | Symbols: | myosin heavy chain-related | chr4:15205662-15208950 FORWARD LENGTH=437	2	1				AT2G25170.1	AT2G25170.1 | Symbols: PKL, GYM, CHD3, CHR6, SSL2 | chromatin remodeling factor CHD3 (PICKLE) | chr2:10714411-10723763 FORWARD LENGTH=1384	2	16				AT4G19190.1	MOM1-FLAG	Col-0	1.12119	0.290134	0.998383
AT1G18500.1	AT1G18500.1 | Symbols: MAML-4, IPMS1 | methylthioalkylmalate synthase-like 4 | chr1:6369347-6372861 FORWARD LENGTH=631;AT1G74040.1 | Symbols: IMS1, MAML-3, IPMS2 | 2-isopropylmalate synthase 1 | chr1:27842258-27845566 FORWARD LENGTH=631	2	1				AT2G27170.1	AT2G27170.1 | Symbols: TTN7, SMC3 | Structural maintenance of chromosomes (SMC) family protein | chr2:11609319-11617064 REVERSE LENGTH=1204	2	14				AT5G10270.1	MOM1-FLAG	Col-0	1.05673	0.52397	0.998383
AT1G35160.2	AT1G35160.2 | Symbols: GF14 PHI | GF14 protein phi chain | chr1:12867264-12868514 FORWARD LENGTH=295	2	1				AT5G40340.1	AT5G40340.1 | Symbols: | Tudor/PWWP/MBT superfamily protein | chr5:16131654-16134680 REVERSE LENGTH=1008	2	12				AT2G39800.1	MOM1-FLAG	Col-0	1.05673	0.52397	0.998383
AT4G14800.2	AT4G14800.2 | Symbols: PBD2 | 20S proteasome beta subunit D2 | chr4:8500398-8502058 FORWARD LENGTH=215	2	1				AT1G20910.1	AT1G20910.1 | Symbols: | ARID/BRIGHT DNA-binding domain-containing protein | chr1:7277209-7280635 REVERSE LENGTH=398	2	10				AT1G80680.1	MOM1-FLAG	Col-0	1.05673	0.52397	0.998383
AT2G44920.2	AT2G44920.2 | Symbols: | Tetratricopeptide repeat (TPR)-like superfamily protein | chr2:18524419-18526502 FORWARD LENGTH=224	2	1				AT1G29880.1	AT1G29880.1 | Symbols: | glycyl-tRNA synthetase / glycine--tRNA ligase | chr1:10459662-10462781 REVERSE LENGTH=729	2	9				AT1G74470.1	MOM1-FLAG	Col-0	1.05673	0.52397	0.998383
AT5G63680.1	AT5G63680.1 | Symbols: | Pyruvate kinase family protein | chr5:25490507-25492530 FORWARD LENGTH=510	2	1				AT1G15940.1	AT1G15940.1 | Symbols: | Tudor/PWWP/MBT superfamily protein | chr1:5473672-5478050 FORWARD LENGTH=990	2	9				AT1G06230.1	MOM1-FLAG	Col-0	0.894467	0.157841	0.998383
AT5G06850.1	AT5G06850.1 | Symbols: | C2 calcium/lipid-binding plant phosphoribosyltransferase family protein | chr5:2127200-2129584 REVERSE LENGTH=794	2	1				AT5G24770.1	AT5G24770.1 | Symbols: VSP2, ATVSP2 | vegetative storage protein 2 | chr5:8500713-8501844 REVERSE LENGTH=265	2	8				AT2G01520.1	MOM1-FLAG	Col-0	-1.02563	0.537875	0.998383
AT5G04130.1	AT5G04130.1 | Symbols: GYRB2 | DNA GYRASE B2 | chr5:1122084-1128031 REVERSE LENGTH=732;AT3G10270.1 | Symbols: GYRB1 | DNA GYRASE B1 | chr3:3173805-3179756 REVERSE LENGTH=772	2	1				AT3G55620.1	AT3G55620.1 | Symbols: emb1624 | Translation initiation factor IF6 | chr3:20634581-20636312 FORWARD LENGTH=245	2	8				AT5G01750.2	MOM1-FLAG	Col-0	-1.17332	0.355715	0.998383
AT1G01050.1	AT1G01050.1 | Symbols: AtPPa1, PPa1 | pyrophosphorylase 1 | chr1:31382-32670 REVERSE LENGTH=212;AT4G01480.1 | Symbols: AtPPa5, PPa5 | pyrophosphorylase 5 | chr4:626539-627758 FORWARD LENGTH=216	2	1				AT2G33040.1	AT2G33040.1 | Symbols: ATP3 | gamma subunit of Mt ATP synthase | chr2:14018978-14021047 REVERSE LENGTH=325	2	8				AT1G70310.1	MOM1-FLAG	Col-0	-1.08895	0.451239	0.998383
AT5G09880.1	AT5G09880.1 | Symbols: | Splicing factor, CC1-like | chr5:3081646-3085179 REVERSE LENGTH=527	2	1				AT1G32130.1	AT1G32130.1 | Symbols: IWS1, ATIWS1 | Transcription elongation factor (TFIIS) family protein | chr1:11559146-11561786 REVERSE LENGTH=502	2	8				AT4G24820.1	MOM1-FLAG	Col-0	1.0347	0.239843	0.998383
AT3G55410.1	AT3G55410.1 | Symbols: | 2-oxoglutarate dehydrogenase, E1 component | chr3:20541897-20545728 FORWARD LENGTH=1017;AT5G65750.1 | Symbols: | 2-oxoglutarate dehydrogenase, E1 component | chr5:26304212-26307947 FORWARD LENGTH=1025	2	1				AT1G09730.1	AT1G09730.1 | Symbols: | Cysteine proteinases superfamily protein | chr1:3148017-3154236 REVERSE LENGTH=963	2	8				AT5G09730.1	MOM1-FLAG	Col-0	-1.13495	0.384379	0.998383
AT3G59920.1	AT3G59920.1 | Symbols: ATGDI2, GDI2 | RAB GDP dissociation inhibitor 2 | chr3:22135157-22138221 FORWARD LENGTH=444	2	1				AT3G58510.1	AT3G58510.1 | Symbols: | DEA(D/H)-box RNA helicase family protein | chr3:21640608-21643464 FORWARD LENGTH=612	2	7				AT5G41770.1	MOM1-FLAG	Col-0	0.959439	0.16396	0.998383
AT5G16400.1	AT5G16400.1 | Symbols: TRXF2, ATF2 | thioredoxin F2 | chr5:5363905-5365249 REVERSE LENGTH=185	2	1				AT3G56090.1	AT3G56090.1 | Symbols: ATFER3, FER3 | ferritin 3 | chr3:20814350-20815984 REVERSE LENGTH=259	2	7				AT1G11650.2	MOM1-FLAG	Col-0	-1.05242	0.2551	0.998383
AT5G63570.1	AT5G63570.1 | Symbols: GSA1 | glutamate-1-semialdehyde-2,1-aminomutase | chr5:25451957-25453620 FORWARD LENGTH=474	2	1				AT1G48610.1	AT1G48610.1 | Symbols: | AT hook motif-containing protein | chr1:17971027-17972798 REVERSE LENGTH=212	2	7				AT5G05610.1	MOM1-FLAG	Col-0	0.976404	0.525217	0.998383
AT5G43830.1	AT5G43830.1 | Symbols: | Aluminium induced protein with YGL and LRDR motifs | chr5:17622593-17624239 REVERSE LENGTH=251	2	1				AT1G31180.1	AT1G31180.1 | Symbols: ATIMD3, IMD3, IPMDH1 | isopropylmalate dehydrogenase 3 | chr1:11142843-11144617 REVERSE LENGTH=404	2	7				AT1G69620.1	MOM1-FLAG	Col-0	0.976404	0.525217	0.998383
AT5G15230.1	AT5G15230.1 | Symbols: GASA4 | GAST1 protein homolog 4 | chr5:4945017-4946025 FORWARD LENGTH=106	2	1				AT1G24706.2	AT1G24706.2 | Symbols: THO2 | THO2 | chr1:8742210-8755250 FORWARD LENGTH=1823	2	7				AT5G59890.1	MOM1-FLAG	Col-0	1.06092	0.437557	0.998383
AT3G10850.1	AT3G10850.1 | Symbols: GLX2-2, GLY2 | Metallo-hydrolase/oxidoreductase superfamily protein | chr3:3397756-3399522 REVERSE LENGTH=258	2	1				AT5G26210.1	AT5G26210.1 | Symbols: AL4 | alfin-like 4 | chr5:9158566-9160221 REVERSE LENGTH=255	2	6				AT4G09730.1	MOM1-FLAG	Col-0	-0.952246	0.536563	0.998383
AT5G12040.1	AT5G12040.1 | Symbols: | Nitrilase/cyanide hydratase and apolipoprotein N-acyltransferase family protein | chr5:3885162-3887772 FORWARD LENGTH=369	2	1				AT5G10270.1	AT5G10270.1 | Symbols: CDKC;1 | cyclin-dependent kinase C;1 | chr5:3221715-3224674 REVERSE LENGTH=505;AT5G64960.1 | Symbols: CDKC2, CDKC;2 | cyclin dependent kinase group C2 | chr5:25955497-25958427 FORWARD LENGTH=513	2	6				AT3G04620.1	MOM1-FLAG	Col-0	-0.954526	0.538621	0.998383
AT4G17950.1	AT4G17950.1 | Symbols: | AT hook motif DNA-binding family protein | chr4:9967295-9969007 REVERSE LENGTH=439;AT4G39925.1 | Symbols: | AT hook motif DNA-binding family protein | chr4:18517619-18518022 REVERSE LENGTH=62	2	1				AT4G04890.1	AT4G04890.1 | Symbols: PDF2 | protodermal factor 2 | chr4:2476970-2480090 REVERSE LENGTH=743	2	6				AT5G02500.1	MOM1-FLAG	Col-0	0.460396	0.0510879	0.795499
AT1G66200.3	AT1G66200.3 | Symbols: GSR2, GLN1;2 | glutamine synthase clone F11 | chr1:24655520-24657520 REVERSE LENGTH=365	2	1				AT3G27380.1	AT3G27380.1 | Symbols: SDH2-1 | succinate dehydrogenase 2-1 | chr3:10131209-10132673 REVERSE LENGTH=279	2	6				AT1G53850.1	MOM1-FLAG	Col-0	0.903208	0.165869	0.998383
AT4G26650.1	AT4G26650.1 | Symbols: | RNA-binding (RRM/RBD/RNP motifs) family protein | chr4:13445552-13447592 FORWARD LENGTH=455	2	0				AT3G13670.1	AT3G13670.1 | Symbols: | Protein kinase family protein | chr3:4469434-4473234 FORWARD LENGTH=703	2	6				AT5G27670.1	MOM1-FLAG	Col-0	0.873712	0.153774	0.998383
AT1G72550.1	AT1G72550.1 | Symbols: | tRNA synthetase beta subunit family protein | chr1:27319947-27323908 REVERSE LENGTH=598	2	0				AT2G39800.1	AT2G39800.1 | Symbols: P5CS1, ATP5CS | delta1-pyrroline-5-carboxylate synthase 1 | chr2:16598516-16602939 REVERSE LENGTH=717;AT3G55610.1 | Symbols: P5CS2 | delta 1-pyrroline-5-carboxylate synthase 2 | chr3:20624278-20628989 REVERSE LENGTH=726	2	6				AT5G42740.1	MOM1-FLAG	Col-0	0.828887	0.623233	0.998383
AT5G65220.1	AT5G65220.1 | Symbols: | Ribosomal L29 family protein | chr5:26061301-26062506 FORWARD LENGTH=173	2	0				AT1G80680.1	AT1G80680.1 | Symbols: SAR3, MOS3, PRE, NUP96 | SUPPRESSOR OF AUXIN RESISTANCE 3 | chr1:30324219-30328489 FORWARD LENGTH=1046	2	6				AT5G41210.1	MOM1-FLAG	Col-0	0.828887	0.623233	0.998383
AT1G32200.1	AT1G32200.1 | Symbols: ATS1, ACT1 | phospholipid/glycerol acyltransferase family protein | chr1:11602223-11605001 REVERSE LENGTH=459	2	0				AT1G76880.1	AT1G76880.1 | Symbols: | Duplicated homeodomain-like superfamily protein | chr1:28865594-28867931 FORWARD LENGTH=603	2	6				AT5G28850.2	MOM1-FLAG	Col-0	0.828887	0.623233	0.998383
AT1G17290.1	AT1G17290.1 | Symbols: AlaAT1 | alanine aminotransferas | chr1:5922771-5926093 FORWARD LENGTH=543	2	0				AT1G74470.1	AT1G74470.1 | Symbols: | Pyridine nucleotide-disulphide oxidoreductase family protein | chr1:27991248-27992845 FORWARD LENGTH=467	2	6				AT5G27030.2	MOM1-FLAG	Col-0	0.828887	0.623233	0.998383
AT2G07560.1	AT2G07560.1 | Symbols: AHA6, HA6 | H(+)-ATPase 6 | chr2:3170394-3173952 REVERSE LENGTH=949	2	0				AT1G48620.1	AT1G48620.1 | Symbols: HON5 | high mobility group A5 | chr1:17974148-17976301 REVERSE LENGTH=479	2	6				AT5G09900.3	MOM1-FLAG	Col-0	0.828887	0.623233	0.998383
AT2G14720.1	AT2G14720.1 | Symbols: VSR4, VSR2;1, BP80-2;1, MTV4 | vacuolar sorting receptor 4 | chr2:6300878-6304156 REVERSE LENGTH=628;AT2G14740.1 | Symbols: ATVSR3, VSR3, VSR2;2, BP80-2;2 | vaculolar sorting receptor 3 | chr2:6308895-6312303 FORWARD LENGTH=628;AT3G5	2	0				ATMG00090.1	ATMG00090.1 | Symbols: | structural constituent of ribosome;protein binding | chrM:25482-28733 REVERSE LENGTH=556	2	5				AT5G08570.1	MOM1-FLAG	Col-0	0.828887	0.623233	0.998383
AT1G30690.1	AT1G30690.1 | Symbols: | Sec14p-like phosphatidylinositol transfer family protein | chr1:10888284-10890085 FORWARD LENGTH=540	2	0				AT5G50810.1	AT5G50810.1 | Symbols: TIM8 | translocase inner membrane subunit 8 | chr5:20675875-20676505 REVERSE LENGTH=77	2	5				AT5G06060.1	MOM1-FLAG	Col-0	0.828887	0.623233	0.998383
AT1G51630.1	AT1G51630.1 | Symbols: | O-fucosyltransferase family protein | chr1:19142141-19144082 REVERSE LENGTH=423;AT3G21190.1 | Symbols: | O-fucosyltransferase family protein | chr3:7432579-7434543 REVERSE LENGTH=422	2	0				AT5G16780.1	AT5G16780.1 | Symbols: DOT2, MDF | SART-1 family | chr5:5517784-5521566 REVERSE LENGTH=820	2	5				AT5G02560.2	MOM1-FLAG	Col-0	0.828887	0.623233	0.998383
AT3G21290.1	AT3G21290.1 | Symbols: | dentin sialophosphoprotein-related | chr3:7482318-7488676 FORWARD LENGTH=1192	2	0				AT5G11670.1	AT5G11670.1 | Symbols: ATNADP-ME2, NADP-ME2 | NADP-malic enzyme 2 | chr5:3754456-3758040 FORWARD LENGTH=588	2	5				AT4G23690.1	MOM1-FLAG	Col-0	0.828887	0.623233	0.998383
AT5G54960.1	AT5G54960.1 | Symbols: PDC2 | pyruvate decarboxylase-2 | chr5:22310858-22312681 REVERSE LENGTH=607;AT4G33070.1 | Symbols: | Thiamine pyrophosphate dependent pyruvate decarboxylase family protein | chr4:15952519-15954676 REVERSE LENGTH=607	2	0				AT5G10560.1	AT5G10560.1 | Symbols: | Glycosyl hydrolase family protein | chr5:3336335-3339351 REVERSE LENGTH=792	2	5				AT4G22745.1	MOM1-FLAG	Col-0	0.828887	0.623233	0.998383
AT2G34300.1	AT2G34300.1 | Symbols: | S-adenosyl-L-methionine-dependent methyltransferases superfamily protein | chr2:14473916-14476811 REVERSE LENGTH=770;AT1G29470.1 | Symbols: | S-adenosyl-L-methionine-dependent methyltransferases superfamily protein | chr1:1031042	2	0				AT4G39980.1	AT4G39980.1 | Symbols: DHS1 | 3-deoxy-D-arabino-heptulosonate 7-phosphate synthase 1 | chr4:18539654-18541832 FORWARD LENGTH=525	2	5				AT4G02530.1	MOM1-FLAG	Col-0	0.828887	0.623233	0.998383
AT3G14290.1	AT3G14290.1 | Symbols: PAE2 | 20S proteasome alpha subunit E2 | chr3:4764364-4766381 FORWARD LENGTH=237	2	0				AT4G23680.1	AT4G23680.1 | Symbols: | Polyketide cyclase/dehydrase and lipid transport superfamily protein | chr4:12336416-12337417 REVERSE LENGTH=151	2	5				AT3G46560.1	MOM1-FLAG	Col-0	0.828887	0.623233	0.998383
AT3G27380.1	AT3G27380.1 | Symbols: SDH2-1 | succinate dehydrogenase 2-1 | chr3:10131209-10132673 REVERSE LENGTH=279;AT5G40650.1 | Symbols: SDH2-2 | succinate dehydrogenase 2-2 | chr5:16281462-16283296 FORWARD LENGTH=280	2	0				AT4G21110.1	AT4G21110.1 | Symbols: | G10 family protein | chr4:11267673-11268774 FORWARD LENGTH=145	2	5				AT3G44890.1	MOM1-FLAG	Col-0	0.828887	0.623233	0.998383
AT1G17470.1	AT1G17470.1 | Symbols: ATDRG1, ATDRG, DRG1 | developmentally regulated G-protein 1 | chr1:6003442-6006155 FORWARD LENGTH=399;AT1G72660.1 | Symbols: | P-loop containing nucleoside triphosphate hydrolases superfamily protein | chr1:27354161-27356543 FORWARD	2	0				AT4G12800.1	AT4G12800.1 | Symbols: PSAL | photosystem I subunit l | chr4:7521469-7522493 FORWARD LENGTH=219	2	5				AT3G11130.1	MOM1-FLAG	Col-0	0.828887	0.623233	0.998383
AT5G50400.1	AT5G50400.1 | Symbols: ATPAP27, PAP27 | purple acid phosphatase 27 | chr5:20523575-20526231 REVERSE LENGTH=611	2	0				AT4G11790.1	AT4G11790.1 | Symbols: | Pleckstrin homology (PH) domain superfamily protein | chr4:7090456-7093208 FORWARD LENGTH=443	2	5				AT2G47990.1	MOM1-FLAG	Col-0	0.828887	0.623233	0.998383
AT1G34430.1	AT1G34430.1 | Symbols: EMB3003 | 2-oxoacid dehydrogenases acyltransferase family protein | chr1:12588027-12590084 REVERSE LENGTH=465	2	0				AT3G54170.1	AT3G54170.1 | Symbols: ATFIP37, FIP37 | FKBP12 interacting protein 37 | chr3:20056848-20059396 FORWARD LENGTH=330	2	5				AT1G43560.1	MOM1-FLAG	Col-0	0.828887	0.623233	0.998383
AT1G50200.1	AT1G50200.1 | Symbols: ALATS, ACD | Alanyl-tRNA synthetase | chr1:18591429-18598311 REVERSE LENGTH=1003	2	0				AT3G25860.1	AT3G25860.1 | Symbols: LTA2, PLE2 | 2-oxoacid dehydrogenases acyltransferase family protein | chr3:9460632-9462585 FORWARD LENGTH=480	2	5				AT1G26470.1	MOM1-FLAG	Col-0	0.828887	0.623233	0.998383
AT1G69250.1	AT1G69250.1 | Symbols: | Nuclear transport factor 2 (NTF2) family protein with RNA binding (RRM-RBD-RNP motifs) domain | chr1:26033163-26035301 FORWARD LENGTH=427	2	0				AT3G17590.2	AT3G17590.2 | Symbols: BSH | transcription regulatory protein SNF5, putative (BSH) | chr3:6017313-6019591 REVERSE LENGTH=242	2	5				AT1G06430.1	MOM1-FLAG	Col-0	0.828887	0.623233	0.998383
AT1G02560.1	AT1G02560.1 | Symbols: CLPP5, NCLPP5, NCLPP1 | nuclear encoded CLP protease 5 | chr1:538000-539805 FORWARD LENGTH=298	2	0				AT3G16830.1	AT3G16830.1 | Symbols: TPR2 | TOPLESS-related 2 | chr3:5731709-5737531 FORWARD LENGTH=1131	2	5				AT3G12640.1	MOM1-FLAG	Col-0	0.926942	0.586408	0.998383
AT3G05420.2	AT3G05420.2 | Symbols: ACBP4 | acyl-CoA binding protein 4 | chr3:1561880-1567047 FORWARD LENGTH=669	2	0				AT3G06730.1	AT3G06730.1 | Symbols: TRX P, TRX z | Thioredoxin z | chr3:2124276-2125845 FORWARD LENGTH=183	2	5				AT5G47930.1	MOM1-FLAG	Col-0	0.926942	0.586408	0.998383
AT4G12130.1	AT4G12130.1 | Symbols: | Glycine cleavage T-protein family | chr4:7263640-7265425 FORWARD LENGTH=393	2	0				AT2G40930.1	AT2G40930.1 | Symbols: UBP5, ATUBP5, PDE323 | ubiquitin-specific protease 5 | chr2:17076714-17082192 REVERSE LENGTH=924	2	5				AT1G80270.1	MOM1-FLAG	Col-0	-1.03291	0.199525	0.998383
AT4G18030.1	AT4G18030.1 | Symbols: | S-adenosyl-L-methionine-dependent methyltransferases superfamily protein | chr4:10012850-10015267 REVERSE LENGTH=621	2	0				AT1G66580.1	AT1G66580.1 | Symbols: SAG24, RPL10C | senescence associated gene 24 | chr1:24839208-24840439 FORWARD LENGTH=221	2	5				AT1G17370.1	MOM1-FLAG	Col-0	-1.06902	0.442587	0.998383
AT1G23740.1	AT1G23740.1 | Symbols: | Oxidoreductase, zinc-binding dehydrogenase family protein | chr1:8398245-8399656 REVERSE LENGTH=386	2	0				AT1G52680.1	AT1G52680.1 | Symbols: | late embryogenesis abundant protein-related / LEA protein-related | chr1:19618419-19618961 REVERSE LENGTH=114	2	5				AT2G30110.1	MOM1-FLAG	Col-0	-1.17368	0.281254	0.998383
AT5G61030.1	AT5G61030.1 | Symbols: GR-RBP3 | glycine-rich RNA-binding protein 3 | chr5:24560870-24562152 FORWARD LENGTH=309	2	0				AT1G09060.3	AT1G09060.3 | Symbols: | Zinc finger, RING-type;Transcription factor jumonji/aspartyl beta-hydroxylase | chr1:2921235-2925254 REVERSE LENGTH=944	2	5				ATCG00380.1	MOM1-FLAG	Col-0	1.03065	0.470066	0.998383
AT2G21150.1	AT2G21150.1 | Symbols: XCT | XAP5 family protein | chr2:9065397-9067921 FORWARD LENGTH=337	2	0				AT5G65630.1	AT5G65630.1 | Symbols: GTE7 | global transcription factor group E7 | chr5:26226311-26228257 REVERSE LENGTH=590	2	4				AT5G57370.1	MOM1-FLAG	Col-0	0.859487	0.615944	0.998383
AT1G73840.1	AT1G73840.1 | Symbols: ESP1 | hydroxyproline-rich glycoprotein family protein | chr1:27763937-27766328 REVERSE LENGTH=388	2	0				AT5G56710.1	AT5G56710.1 | Symbols: | Ribosomal protein L31e family protein | chr5:22944003-22944767 REVERSE LENGTH=119;AT4G26230.1 | Symbols: | Ribosomal protein L31e family protein | chr4:13286026-13286553 FORWARD LENGTH=119;AT2G19740.1 | Symbols: | Ribosomal prot	2	4				AT3G44310.1	MOM1-FLAG	Col-0	-0.396329	0.0404652	0.69499
AT2G42680.1	AT2G42680.1 | Symbols: MBF1A, ATMBF1A | multiprotein bridging factor 1A | chr2:17774972-17776116 FORWARD LENGTH=142	2	0				AT5G56360.1	AT5G56360.1 | Symbols: PSL4 | calmodulin-binding protein | chr5:22823586-22827950 REVERSE LENGTH=647	2	4				AT3G01280.1	MOM1-FLAG	Col-0	-1.04402	0.219106	0.998383
AT1G14610.1	AT1G14610.1 | Symbols: TWN2, VALRS | valyl-tRNA synthetase / valine--tRNA ligase (VALRS) | chr1:5008502-5014486 REVERSE LENGTH=1108	2	0				AT5G51550.1	AT5G51550.1 | Symbols: EXL3 | EXORDIUM like 3 | chr5:20939793-20940806 REVERSE LENGTH=337	2	4				AT5G60600.1	MOM1-FLAG	Col-0	-0.861604	0.606904	0.998383
AT1G75350.1	AT1G75350.1 | Symbols: emb2184 | Ribosomal protein L31 | chr1:28272163-28272687 FORWARD LENGTH=144	2	0				AT5G23140.1	AT5G23140.1 | Symbols: CLPP2, NCLPP7 | nuclear-encoded CLP protease P7 | chr5:7783811-7784826 FORWARD LENGTH=241	2	4				AT5G43310.1	MOM1-FLAG	Col-0	-0.861604	0.606904	0.998383
AT5G03610.1	AT5G03610.1 | Symbols: | GDSL-like Lipase/Acylhydrolase superfamily protein | chr5:915650-918326 FORWARD LENGTH=359	2	0				AT5G07410.1	AT5G07410.1 | Symbols: | Pectin lyase-like superfamily protein | chr5:2345852-2347276 FORWARD LENGTH=361;AT1G69940.1 | Symbols: ATPPME1, PPME1 | Pectin lyase-like superfamily protein | chr1:26343549-26344971 REVERSE LENGTH=361	2	4				AT4G31700.1	MOM1-FLAG	Col-0	-0.861604	0.606904	0.998383
AT1G64550.1	AT1G64550.1 | Symbols: ATGCN3, GCN3 | general control non-repressible 3 | chr1:23968850-23973369 FORWARD LENGTH=715	2	0				AT4G32260.1	AT4G32260.1 | Symbols: | ATPase, F0 complex, subunit B/B, bacterial/chloroplast | chr4:15573859-15574586 REVERSE LENGTH=219	2	4				AT4G28980.2	MOM1-FLAG	Col-0	-0.861604	0.606904	0.998383
AT1G31180.1	AT1G31180.1 | Symbols: ATIMD3, IMD3, IPMDH1 | isopropylmalate dehydrogenase 3 | chr1:11142843-11144617 REVERSE LENGTH=404	2	0				AT4G30220.2	AT4G30220.2 | Symbols: RUXF | small nuclear ribonucleoprotein F | chr4:14803100-14804259 REVERSE LENGTH=96	2	4				AT4G21180.1	MOM1-FLAG	Col-0	-0.861604	0.606904	0.998383
AT2G44650.1	AT2G44650.1 | Symbols: CHL-CPN10, CPN10 | chloroplast chaperonin 10 | chr2:18419521-18420510 REVERSE LENGTH=139	2	0				AT4G30190.2	AT4G30190.2 | Symbols: HA2 | H(+)-ATPase 2 | chr4:14770820-14775920 REVERSE LENGTH=981	2	4				AT3G55120.1	MOM1-FLAG	Col-0	-0.861604	0.606904	0.998383
AT4G22220.1	AT4G22220.1 | Symbols: ISU1, ATISU1 | SufE/NifU family protein | chr4:11759444-11760881 REVERSE LENGTH=167	2	0				AT4G14160.1	AT4G14160.1 | Symbols: | Sec23/Sec24 protein transport family protein | chr4:8167574-8173026 FORWARD LENGTH=773	2	4				AT3G02560.1	MOM1-FLAG	Col-0	-0.861604	0.606904	0.998383
AT2G47940.1	AT2G47940.1 | Symbols: DEGP2 | DEGP protease 2 | chr2:19618372-19622164 REVERSE LENGTH=607	2	0				AT4G08900.1	AT4G08900.1 | Symbols: | arginase | chr4:5703499-5705180 FORWARD LENGTH=342	2	4				AT1G15480.1	MOM1-FLAG	Col-0	-0.861604	0.606904	0.998383
AT2G45440.1	AT2G45440.1 | Symbols: DHDPS2 | dihydrodipicolinate synthase | chr2:18731294-18732867 FORWARD LENGTH=365;AT3G60880.2 | Symbols: DHDPS, DHDPS1 | dihydrodipicolinate synthase 1 | chr3:22495086-22496542 FORWARD LENGTH=365	2	0				AT4G00270.1	AT4G00270.1 | Symbols: | DNA-binding storekeeper protein-related transcriptional regulator | chr4:117477-118468 REVERSE LENGTH=302	2	4				AT2G31610.1	MOM1-FLAG	Col-0	-1.02631	0.425199	0.998383
AT3G23940.1	AT3G23940.1 | Symbols: | dehydratase family | chr3:8648780-8652323 FORWARD LENGTH=608	2	0				AT3G59540.1	AT3G59540.1 | Symbols: | Ribosomal L38e protein family | chr3:21995897-21996742 REVERSE LENGTH=69;AT2G43460.1 | Symbols: | Ribosomal L38e protein family | chr2:18046285-18047292 REVERSE LENGTH=69	2	4				AT1G35160.2	MOM1-FLAG	Col-0	-1.02631	0.425199	0.998383
AT2G37230.1	AT2G37230.1 | Symbols: | Tetratricopeptide repeat (TPR)-like superfamily protein | chr2:15637177-15639450 REVERSE LENGTH=757	2	0				AT3G55750.1	AT3G55750.1 | Symbols: | Ribosomal protein L35Ae family protein | chr3:20698641-20699553 FORWARD LENGTH=111;AT1G41880.1 | Symbols: | Ribosomal protein L35Ae family protein | chr1:15651585-15652427 REVERSE LENGTH=111;AT1G74270.1 | Symbols: | Ribosomal pr	2	4				AT5G06850.1	MOM1-FLAG	Col-0	-1.02631	0.425199	0.998383
AT1G15810.1	AT1G15810.1 | Symbols: | S15/NS1, RNA-binding protein | chr1:5444496-5446271 FORWARD LENGTH=419	2	0				AT3G17940.1	AT3G17940.1 | Symbols: | Galactose mutarotase-like superfamily protein | chr3:6143707-6145244 REVERSE LENGTH=341	2	4				AT2G22780.1	MOM1-FLAG	Col-0	-1.03508	0.20408	0.998383
AT5G23860.1	AT5G23860.1 | Symbols: TUB8 | tubulin beta 8 | chr5:8042962-8044528 FORWARD LENGTH=449	2	0				AT3G14990.1	AT3G14990.1 | Symbols: | Class I glutamine amidotransferase-like superfamily protein | chr3:5047510-5049621 FORWARD LENGTH=392	2	4				AT5G50810.1	MOM1-FLAG	Col-0	0.870464	0.60203	0.998383
AT4G09730.1	AT4G09730.1 | Symbols: RH39 | RH39 | chr4:6136333-6139510 FORWARD LENGTH=621	2	0				AT3G14040.1	AT3G14040.1 | Symbols: | Pectin lyase-like superfamily protein | chr3:4648607-4650226 REVERSE LENGTH=445	2	4				AT5G10560.1	MOM1-FLAG	Col-0	0.870464	0.60203	0.998383
AT2G21530.1	AT2G21530.1 | Symbols: | SMAD/FHA domain-containing protein | chr2:9219372-9220464 FORWARD LENGTH=209	2	0				AT3G08510.1	AT3G08510.1 | Symbols: ATPLC2, PLC2 | phospholipase C 2 | chr3:2582626-2585556 REVERSE LENGTH=581	2	4				AT4G39980.1	MOM1-FLAG	Col-0	0.870464	0.60203	0.998383
AT5G03300.1	AT5G03300.1 | Symbols: ADK2 | adenosine kinase 2 | chr5:796573-798997 FORWARD LENGTH=345	2	0				AT3G03070.1	AT3G03070.1 | Symbols: | NADH-ubiquinone oxidoreductase-related | chr3:696593-698069 REVERSE LENGTH=110	2	4				AT1G52680.1	MOM1-FLAG	Col-0	0.870464	0.60203	0.998383
AT2G26230.1	AT2G26230.1 | Symbols: | uricase / urate oxidase / nodulin 35, putative | chr2:11164956-11166968 FORWARD LENGTH=309	2	0				AT2G35010.1	AT2G35010.1 | Symbols: ATO1, TO1 | thioredoxin O1 | chr2:14754398-14755888 FORWARD LENGTH=194	2	4				AT1G09060.3	MOM1-FLAG	Col-0	0.870464	0.60203	0.998383
AT5G63310.1	AT5G63310.1 | Symbols: NDPK2, NDPK1A, NDPK IA IA, NDPK IA, ATNDPK2 | nucleoside diphosphate kinase 2 | chr5:25372122-25373838 REVERSE LENGTH=231	2	0				AT2G07560.1	AT2G07560.1 | Symbols: AHA6, HA6 | H(+)-ATPase 6 | chr2:3170394-3173952 REVERSE LENGTH=949	2	4				AT5G62530.1	MOM1-FLAG	Col-0	-0.844668	0.143228	0.998383
AT2G20990.3	AT2G20990.3 | Symbols: SYTA | synaptotagmin A | chr2:9014827-9017829 FORWARD LENGTH=579;AT2G21010.1 | Symbols: | Calcium-dependent lipid-binding (CaLB domain) family protein | chr2:9020944-9021870 FORWARD LENGTH=256	2	0				AT1G75950.1	AT1G75950.1 | Symbols: SKP1, ASK1, ATSKP1, SKP1A, UIP1 | S phase kinase-associated protein 1 | chr1:28516715-28517454 FORWARD LENGTH=160	2	4				AT5G19780.1	MOM1-FLAG	Col-0	0.76293	0.127887	0.998383
AT5G65430.3	AT5G65430.3 | Symbols: GRF8 | general regulatory factor 8 | chr5:26148630-26150255 REVERSE LENGTH=260;AT5G10450.4 | Symbols: GRF6 | G-box regulating factor 6 | chr5:3284476-3286261 REVERSE LENGTH=273	2	0				AT1G64520.1	AT1G64520.1 | Symbols: RPN12a | regulatory particle non-ATPase 12A | chr1:23956459-23958120 FORWARD LENGTH=267	2	4				AT2G45440.1	MOM1-FLAG	Col-0	-0.960249	0.502212	0.998383
AT1G08450.1	AT1G08450.1 | Symbols: CRT3, PSL1, EBS2, AtCRT3 | calreticulin 3 | chr1:2668008-2671800 REVERSE LENGTH=424	2	0				AT1G30460.1	AT1G30460.1 | Symbols: CPSF30, ATCPSF30 | cleavage and polyadenylation specificity factor 30 | chr1:10771469-10775323 REVERSE LENGTH=631	2	4				AT3G23940.1	MOM1-FLAG	Col-0	-0.960249	0.502212	0.998383
AT2G47330.1	AT2G47330.1 | Symbols: | P-loop containing nucleoside triphosphate hydrolases superfamily protein | chr2:19429083-19431617 REVERSE LENGTH=760	2	0				AT1G18210.1	AT1G18210.1 | Symbols: | Calcium-binding EF-hand family protein | chr1:6268273-6268785 REVERSE LENGTH=170	2	4				AT1G01510.1	MOM1-FLAG	Col-0	-0.9498	0.524067	0.998383
AT5G10860.1	AT5G10860.1 | Symbols: | Cystathionine beta-synthase (CBS) family protein | chr5:3429173-3430142 REVERSE LENGTH=206	2	0				AT1G18070.3	AT1G18070.3 | Symbols: | Translation elongation factor EF1A/initiation factor IF2gamma family protein | chr1:6214236-6218211 REVERSE LENGTH=543	2	4				AT1G79850.1	MOM1-FLAG	Col-0	0.716429	0.676363	0.998383
AT3G03710.1	AT3G03710.1 | Symbols: RIF10, PNP | polyribonucleotide nucleotidyltransferase, putative | chr3:919542-924906 FORWARD LENGTH=922	2	0				AT1G03330.1	AT1G03330.1 | Symbols: | Small nuclear ribonucleoprotein family protein | chr1:818161-819297 REVERSE LENGTH=93	2	4				AT5G20500.1	MOM1-FLAG	Col-0	0.716429	0.676363	0.998383
AT3G23600.1	AT3G23600.1 | Symbols: | alpha/beta-Hydrolases superfamily protein | chr3:8473833-8475655 FORWARD LENGTH=239	2	0				ATCG00800.1	ATCG00800.1 | Symbols: | structural constituent of ribosome | chrC:82826-83482 REVERSE LENGTH=218	2	3				AT1G01080.2	MOM1-FLAG	Col-0	0.716429	0.676363	0.998383
AT1G78570.1	AT1G78570.1 | Symbols: RHM1, ROL1, ATRHM1 | rhamnose biosynthesis 1 | chr1:29550110-29552207 FORWARD LENGTH=669;AT3G14790.1 | Symbols: RHM3, ATRHM3 | rhamnose biosynthesis 3 | chr3:4964791-4966875 FORWARD LENGTH=664;AT1G53500.1 | Symbols: MUM4, RHM2, ATRHM	2	0				ATCG00340.1	ATCG00340.1 | Symbols: PSAB | Photosystem I, PsaA/PsaB protein | chrC:37375-39579 REVERSE LENGTH=734	2	3				AT2G28950.1	MOM1-FLAG	Col-0	0.867659	0.573946	0.998383
AT1G66240.1	AT1G66240.1 | Symbols: ATX1, ATATX1 | homolog of anti-oxidant 1 | chr1:24686445-24687327 REVERSE LENGTH=106	2	0				AT5G61020.1	AT5G61020.1 | Symbols: ECT3 | evolutionarily conserved C-terminal region 3 | chr5:24557485-24559780 REVERSE LENGTH=495	2	3				AT3G46940.1	MOM1-FLAG	Col-0	1.03305	0.381465	0.998383
AT3G02480.1	AT3G02480.1 | Symbols: | Late embryogenesis abundant protein (LEA) family protein | chr3:512384-512857 FORWARD LENGTH=68	2	0				AT5G56030.2	AT5G56030.2 | Symbols: HSP81-2 | heat shock protein 81-2 | chr5:22686923-22689433 FORWARD LENGTH=728	2	3				AT1G14650.1	MOM1-FLAG	Col-0	0.788083	0.123513	0.998383
AT2G46020.2	AT2G46020.2 | Symbols: CHR2, ATBRM, BRM, CHA2 | transcription regulatory protein SNF2, putative | chr2:18923304-18931769 FORWARD LENGTH=2193	3	33				AT5G53400.1	AT5G53400.1 | Symbols: BOB1 | HSP20-like chaperones superfamily protein | chr5:21661588-21663383 FORWARD LENGTH=304	2	3				AT3G20670.1	MOM1-FLAG	Col-0	0.951833	0.560327	0.998383
AT2G06210.1	AT2G06210.1 | Symbols: ELF8, VIP6 | binding | chr2:2429108-2436588 REVERSE LENGTH=1091	3	16				AT5G44785.2	AT5G44785.2 | Symbols: OSB3 | organellar single-stranded DNA binding protein 3 | chr5:18070877-18073010 REVERSE LENGTH=442	2	3				AT3G12140.3	MOM1-FLAG	Col-0	0.921545	0.182599	0.998383
AT4G29010.1	AT4G29010.1 | Symbols: AIM1 | Enoyl-CoA hydratase/isomerase family | chr4:14297312-14302016 REVERSE LENGTH=721	3	15				AT5G42240.1	AT5G42240.1 | Symbols: scpl42 | serine carboxypeptidase-like 42 | chr5:16888717-16890931 FORWARD LENGTH=473	2	3				AT4G31880.1	MOM1-FLAG	Col-0	0.796978	0.122129	0.998383
AT1G36730.1	AT1G36730.1 | Symbols: | Translation initiation factor IF2/IF5 | chr1:13898706-13900025 REVERSE LENGTH=439	3	15				AT5G16960.1	AT5G16960.1 | Symbols: | Zinc-binding dehydrogenase family protein | chr5:5574537-5575884 REVERSE LENGTH=346	2	3				AT1G52980.1	MOM1-FLAG	Col-0	-1.16077	0.362979	0.998383
AT1G48610.1	AT1G48610.1 | Symbols: | AT hook motif-containing protein | chr1:17971027-17972798 REVERSE LENGTH=212	3	15				AT5G15140.1	AT5G15140.1 | Symbols: | Galactose mutarotase-like superfamily protein | chr5:4908686-4910670 FORWARD LENGTH=490	2	3				AT2G34160.1	MOM1-FLAG	Col-0	1.03041	0.330728	0.998383
AT5G56950.1	AT5G56950.1 | Symbols: NFA03, NFA3, NAP1;3 | nucleosome assembly protein 1;3 | chr5:23032618-23035299 FORWARD LENGTH=374	3	11				AT5G14590.1	AT5G14590.1 | Symbols: | Isocitrate/isopropylmalate dehydrogenase family protein | chr5:4703533-4706627 REVERSE LENGTH=485	2	3				AT5G67500.2	MOM1-FLAG	Col-0	-1.03676	0.318342	0.998383
AT5G58100.1	AT5G58100.1 | Symbols: | unknown protein; INVOLVED IN: pollen exine formation; EXPRESSED IN: 19 plant structures; EXPRESSED DURING: 8 growth stages; BEST Arabidopsis thaliana protein match is: unknown protein (TAIR:AT3G28720.1); Has 35333 Blast hits to 34	3	11				AT5G10770.1	AT5G10770.1 | Symbols: | Eukaryotic aspartyl protease family protein | chr5:3403331-3405331 REVERSE LENGTH=474	2	3				AT2G42530.1	MOM1-FLAG	Col-0	-1.06014	0.403451	0.998383
AT5G13020.1	AT5G13020.1 | Symbols: | Emsy N Terminus (ENT)/ plant Tudor-like domains-containing protein | chr5:4129691-4132089 REVERSE LENGTH=397	3	11				AT5G10160.1	AT5G10160.1 | Symbols: | Thioesterase superfamily protein | chr5:3185819-3187159 FORWARD LENGTH=219	2	3				ATCG00820.1	MOM1-FLAG	Col-0	-0.673968	0.688882	0.998383
AT5G46020.1	AT5G46020.1 | Symbols: | CONTAINS InterPro DOMAIN/s: Casein kinase substrate, phosphoprotein PP28 (InterPro:IPR019380); Has 30201 Blast hits to 17322 proteins in 780 species: Archae - 12; Bacteria - 1396; Metazoa - 17338; Fungi - 3422; Plants - 5037; Viru	3	11				AT5G02870.1	AT5G02870.1 | Symbols: | Ribosomal protein L4/L1 family | chr5:657830-659526 FORWARD LENGTH=407	2	3				AT5G57330.1	MOM1-FLAG	Col-0	-0.673968	0.688882	0.998383
AT5G61150.1	AT5G61150.1 | Symbols: VIP4 | leo1-like family protein | chr5:24603846-24607528 REVERSE LENGTH=625	3	10				AT4G35000.1	AT4G35000.1 | Symbols: APX3 | ascorbate peroxidase 3 | chr4:16665007-16667541 REVERSE LENGTH=287;AT4G35970.1 | Symbols: APX5 | ascorbate peroxidase 5 | chr4:17028651-17030205 FORWARD LENGTH=279	2	3				AT5G55070.1	MOM1-FLAG	Col-0	-0.673968	0.688882	0.998383
AT1G20693.1	AT1G20693.1 | Symbols: HMGB2, HMG BETA 1, NFD2, NFD02 | high mobility group B2 | chr1:7177282-7178487 FORWARD LENGTH=144	3	10				AT4G24620.1	AT4G24620.1 | Symbols: PGI1, PGI | phosphoglucose isomerase 1 | chr4:12708972-12712610 REVERSE LENGTH=613	2	3				AT5G16290.1	MOM1-FLAG	Col-0	-0.673968	0.688882	0.998383
AT5G40480.1	AT5G40480.1 | Symbols: EMB3012 | embryo defective 3012 | chr5:16213361-16223982 FORWARD LENGTH=1923	3	9				AT4G21580.1	AT4G21580.1 | Symbols: | oxidoreductase, zinc-binding dehydrogenase family protein | chr4:11475822-11477514 FORWARD LENGTH=325	2	3				AT4G30810.1	MOM1-FLAG	Col-0	-0.673968	0.688882	0.998383
AT3G07220.1	AT3G07220.1 | Symbols: | SMAD/FHA domain-containing protein | chr3:2297968-2299407 FORWARD LENGTH=320	3	9				AT4G15802.1	AT4G15802.1 | Symbols: HSBP, AtHSBP | heat shock factor binding protein | chr4:8986864-8988339 REVERSE LENGTH=86	2	3				AT4G15410.1	MOM1-FLAG	Col-0	-0.673968	0.688882	0.998383
AT1G55310.3	AT1G55310.3 | Symbols: SR33, SCL33, At-SCL33 | SC35-like splicing factor 33 | chr1:20630676-20632695 FORWARD LENGTH=300	3	9				AT3G62330.1	AT3G62330.1 | Symbols: | Zinc knuckle (CCHC-type) family protein | chr3:23063329-23065419 REVERSE LENGTH=479	2	3				AT4G11600.1	MOM1-FLAG	Col-0	-0.673968	0.688882	0.998383
AT4G26780.1	AT4G26780.1 | Symbols: AR192 | Co-chaperone GrpE family protein | chr4:13485066-13486560 REVERSE LENGTH=327	3	9				AT3G60600.1	AT3G60600.1 | Symbols: VAP27-1, VAP, (AT)VAP, VAP27 | vesicle associated protein | chr3:22400537-22402408 FORWARD LENGTH=256	2	3				AT3G53320.1	MOM1-FLAG	Col-0	-0.673968	0.688882	0.998383
AT5G64200.1	AT5G64200.1 | Symbols: ATSC35, SC35, At-SC35 | ortholog of human splicing factor SC35 | chr5:25681849-25683553 REVERSE LENGTH=303	3	9				AT3G57890.2	AT3G57890.2 | Symbols: | Tubulin binding cofactor C domain-containing protein | chr3:21438271-21441695 FORWARD LENGTH=609	2	3				AT2G41220.1	MOM1-FLAG	Col-0	-0.673968	0.688882	0.998383
AT4G25340.1	AT4G25340.1 | Symbols: FKBP53, ATFKBP53 | FK506 BINDING PROTEIN 53 | chr4:12959657-12962632 REVERSE LENGTH=477	3	8				AT3G29320.1	AT3G29320.1 | Symbols: | Glycosyl transferase, family 35 | chr3:11252871-11257587 FORWARD LENGTH=962	2	3				AT2G27470.1	MOM1-FLAG	Col-0	-0.673968	0.688882	0.998383
ATCG00540.1	ATCG00540.1 | Symbols: PETA | photosynthetic electron transfer A | chrC:61657-62619 FORWARD LENGTH=320	3	8				AT3G23700.1	AT3G23700.1 | Symbols: | Nucleic acid-binding proteins superfamily | chr3:8531689-8533742 REVERSE LENGTH=392	2	3				AT2G17420.1	MOM1-FLAG	Col-0	-0.673968	0.688882	0.998383
AT5G19990.1	AT5G19990.1 | Symbols: RPT6A, ATSUG1 | regulatory particle triple-A ATPase 6A | chr5:6752144-6754918 FORWARD LENGTH=419;AT5G20000.1 | Symbols: | AAA-type ATPase family protein | chr5:6756915-6759550 FORWARD LENGTH=419	3	8				AT3G22990.1	AT3G22990.1 | Symbols: LFR | ARM repeat superfamily protein | chr3:8164015-8166145 FORWARD LENGTH=460	2	3				AT2G13560.1	MOM1-FLAG	Col-0	-0.673968	0.688882	0.998383
AT4G33400.1	AT4G33400.1 | Symbols: | Vacuolar import/degradation, Vid27-related protein | chr4:16078189-16080410 REVERSE LENGTH=645	3	8				AT3G12250.4	AT3G12250.4 | Symbols: TGA6, BZIP45 | TGACG motif-binding factor 6 | chr3:3906351-3908583 FORWARD LENGTH=355;AT5G06950.1 | Symbols: AHBP-1B, TGA2 | bZIP transcription factor family protein | chr5:2152323-2154174 FORWARD LENGTH=330;AT5G06960.1 | Symbols: OB	2	3				AT2G13370.1	MOM1-FLAG	Col-0	-0.673968	0.688882	0.998383
AT3G29075.1	AT3G29075.1 | Symbols: | glycine-rich protein | chr3:11051645-11052629 REVERSE LENGTH=294	3	8				AT3G11710.1	AT3G11710.1 | Symbols: ATKRS-1 | lysyl-tRNA synthetase 1 | chr3:3702359-3705613 REVERSE LENGTH=626	2	3				AT4G39090.1	MOM1-FLAG	Col-0	-1.01127	0.364936	0.998383
AT5G08180.1	AT5G08180.1 | Symbols: | Ribosomal protein L7Ae/L30e/S12e/Gadd45 family protein | chr5:2631843-2633374 REVERSE LENGTH=156	3	6				AT2G45240.1	AT2G45240.1 | Symbols: MAP1A | methionine aminopeptidase 1A | chr2:18656059-18658906 FORWARD LENGTH=398	2	3				AT1G17100.1	MOM1-FLAG	Col-0	-1.01127	0.364936	0.998383
AT1G07140.1	AT1G07140.1 | Symbols: SIRANBP | Pleckstrin homology (PH) domain superfamily protein | chr1:2192360-2193688 REVERSE LENGTH=228	3	6				AT2G36060.2	AT2G36060.2 | Symbols: MMZ3, UEV1C | MMS ZWEI homologue 3 | chr2:15143012-15143998 REVERSE LENGTH=146	2	3				AT3G06730.1	MOM1-FLAG	Col-0	1.00601	0.306473	0.998383
AT2G46610.1	AT2G46610.1 | Symbols: RS31a, At-RS31a | RNA-binding (RRM/RBD/RNP motifs) family protein | chr2:19136769-19138492 REVERSE LENGTH=250	3	6				AT2G30870.1	AT2G30870.1 | Symbols: ATGSTF10, ERD13, ATGSTF4, GSTF10 | glutathione S-transferase PHI 10 | chr2:13141490-13142392 FORWARD LENGTH=215	2	3				AT3G05680.2	MOM1-FLAG	Col-0	-0.942957	0.517587	0.998383
AT2G02790.1	AT2G02790.1 | Symbols: IQD29 | IQ-domain 29 | chr2:788708-790946 FORWARD LENGTH=636	3	5				AT2G30000.1	AT2G30000.1 | Symbols: | PHF5-like protein | chr2:12804042-12804374 REVERSE LENGTH=110;AT1G07170.1 | Symbols: | PHF5-like protein | chr1:2200686-2201018 FORWARD LENGTH=110	2	3				AT4G27320.1	MOM1-FLAG	Col-0	-1.07911	0.442056	0.998383
AT3G52090.2	AT3G52090.2 | Symbols: NRPB11 | DNA-directed RNA polymerase, RBP11-like | chr3:19318069-19318998 REVERSE LENGTH=146	3	5				AT2G21160.1	AT2G21160.1 | Symbols: | Translocon-associated protein (TRAP), alpha subunit | chr2:9068428-9070207 FORWARD LENGTH=258	2	3				ATMG00290.1	MOM1-FLAG	Col-0	0.560147	0.740252	0.998383
AT3G07010.1	AT3G07010.1 | Symbols: | Pectin lyase-like superfamily protein | chr3:2212973-2216306 REVERSE LENGTH=416	3	5				AT2G16485.1	AT2G16485.1 | Symbols: | nucleic acid binding;zinc ion binding;DNA binding | chr2:7137269-7145222 REVERSE LENGTH=1773	2	3				ATCG00750.1	MOM1-FLAG	Col-0	0.560147	0.740252	0.998383
AT1G02500.1	AT1G02500.1 | Symbols: SAM1, SAM-1, MAT1, AtSAM1 | S-adenosylmethionine synthetase 1 | chr1:519037-520218 FORWARD LENGTH=393	3	5				AT1G78300.1	AT1G78300.1 | Symbols: GRF2, 14-3-3OMEGA, GF14 OMEGA | general regulatory factor 2 | chr1:29461883-29463052 FORWARD LENGTH=259	2	3				AT5G63420.1	MOM1-FLAG	Col-0	0.560147	0.740252	0.998383
AT4G19190.1	AT4G19190.1 | Symbols: | zinc knuckle (CCHC-type) family protein | chr4:10493323-10495969 FORWARD LENGTH=595	3	5				AT1G48850.1	AT1G48850.1 | Symbols: EMB1144 | chorismate synthase, putative / 5-enolpyruvylshikimate-3-phosphate phospholyase, putative | chr1:18065154-18067956 REVERSE LENGTH=436	2	3				AT5G60210.1	MOM1-FLAG	Col-0	0.560147	0.740252	0.998383
AT1G80670.1	AT1G80670.1 | Symbols: | Transducin/WD40 repeat-like superfamily protein | chr1:30320809-30323543 REVERSE LENGTH=349	3	5				AT1G20130.1	AT1G20130.1 | Symbols: | GDSL-like Lipase/Acylhydrolase superfamily protein | chr1:6977939-6980003 FORWARD LENGTH=534	2	3				AT5G58410.1	MOM1-FLAG	Col-0	0.560147	0.740252	0.998383
AT2G23390.1	AT2G23390.1 | Symbols: | CONTAINS InterPro DOMAIN/s: Protein of unknown function DUF482 (InterPro:IPR007434), Acyl-CoA N-acyltransferase (InterPro:IPR016181); Has 2165 Blast hits to 2163 proteins in 543 species: Archae - 0; Bacteria - 1044; Metazoa - 0; F	3	5				AT1G18500.1	AT1G18500.1 | Symbols: MAML-4, IPMS1 | methylthioalkylmalate synthase-like 4 | chr1:6369347-6372861 FORWARD LENGTH=631	2	3				AT5G56740.1	MOM1-FLAG	Col-0	0.560147	0.740252	0.998383
AT3G06860.1	AT3G06860.1 | Symbols: MFP2, ATMFP2 | multifunctional protein 2 | chr3:2161926-2166009 FORWARD LENGTH=725	3	5				AT1G08520.1	AT1G08520.1 | Symbols: ALB1, ALB-1V, V157, PDE166, CHLD | ALBINA 1 | chr1:2696538-2700819 FORWARD LENGTH=760	2	3				AT5G56500.1	MOM1-FLAG	Col-0	0.560147	0.740252	0.998383
AT5G60790.1	AT5G60790.1 | Symbols: ATGCN1, GCN1 | ABC transporter family protein | chr5:24453760-24455767 REVERSE LENGTH=595	3	5				AT5G67560.1	AT5G67560.1 | Symbols: ATARLA1D, ARLA1D | ADP-ribosylation factor-like A1D | chr5:26950579-26951913 FORWARD LENGTH=184;AT3G49870.1 | Symbols: ATARLA1C, ARLA1C | ADP-ribosylation factor-like A1C | chr3:18492674-18494021 REVERSE LENGTH=184	2	2				AT5G52200.2	MOM1-FLAG	Col-0	0.560147	0.740252	0.998383
AT1G04270.1	AT1G04270.1 | Symbols: RPS15 | cytosolic ribosomal protein S15 | chr1:1141852-1142960 REVERSE LENGTH=152;AT5G09510.1 | Symbols: | Ribosomal protein S19 family protein | chr5:2955698-2956554 REVERSE LENGTH=152	3	5				AT5G65720.1	AT5G65720.1 | Symbols: ATNIFS1, NIFS1, NFS1, ATNFS1 | nitrogen fixation S (NIFS)-like 1 | chr5:26296349-26297710 FORWARD LENGTH=453	2	2				AT5G51700.1	MOM1-FLAG	Col-0	0.560147	0.740252	0.998383
AT4G20050.1	AT4G20050.1 | Symbols: QRT3 | Pectin lyase-like superfamily protein | chr4:10849911-10852090 REVERSE LENGTH=481	3	4				AT5G64260.1	AT5G64260.1 | Symbols: EXL2 | EXORDIUM like 2 | chr5:25703980-25704897 FORWARD LENGTH=305	2	2				AT5G38840.1	MOM1-FLAG	Col-0	0.560147	0.740252	0.998383
ATCG00740.1	ATCG00740.1 | Symbols: RPOA | RNA polymerase subunit alpha | chrC:77901-78890 REVERSE LENGTH=329	3	4				AT5G58490.1	AT5G58490.1 | Symbols: | NAD(P)-binding Rossmann-fold superfamily protein | chr5:23643068-23644455 FORWARD LENGTH=324	2	2				AT5G35430.1	MOM1-FLAG	Col-0	0.560147	0.740252	0.998383
AT5G16510.1	AT5G16510.1 | Symbols: | Alpha-1,4-glucan-protein synthase family protein | chr5:5393296-5394342 FORWARD LENGTH=348	3	4				AT5G53530.1	AT5G53530.1 | Symbols: VPS26A | vacuolar protein sorting 26A | chr5:21746275-21748156 REVERSE LENGTH=302;AT4G27690.1 | Symbols: VPS26B | vacuolar protein sorting 26B | chr4:13824019-13826235 FORWARD LENGTH=303	2	2				AT5G19860.1	MOM1-FLAG	Col-0	0.560147	0.740252	0.998383
AT2G40360.1	AT2G40360.1 | Symbols: | Transducin/WD40 repeat-like superfamily protein | chr2:16853123-16856635 REVERSE LENGTH=753	3	4				AT5G53300.1	AT5G53300.1 | Symbols: UBC10 | ubiquitin-conjugating enzyme 10 | chr5:21632802-21633989 REVERSE LENGTH=148;AT5G41700.4 | Symbols: UBC8, ATUBC8 | ubiquitin conjugating enzyme 8 | chr5:16676072-16677223 FORWARD LENGTH=149;AT4G27960.2 | Symbols: UBC9 | ubiqui	2	2				AT5G19290.1	MOM1-FLAG	Col-0	0.560147	0.740252	0.998383
AT2G01720.1	AT2G01720.1 | Symbols: | Ribophorin I | chr2:317193-320016 REVERSE LENGTH=464	3	4				AT5G47890.1	AT5G47890.1 | Symbols: | NADH-ubiquinone oxidoreductase B8 subunit, putative | chr5:19388806-19390409 FORWARD LENGTH=97	2	2				AT5G14450.1	MOM1-FLAG	Col-0	0.560147	0.740252	0.998383
AT3G47470.1	AT3G47470.1 | Symbols: LHCA4, CAB4 | light-harvesting chlorophyll-protein complex I subunit A4 | chr3:17493622-17494773 REVERSE LENGTH=251	3	4				AT5G41790.1	AT5G41790.1 | Symbols: CIP1 | COP1-interactive protein 1 | chr5:16727530-16732391 FORWARD LENGTH=1586	2	2				AT5G03470.1	MOM1-FLAG	Col-0	0.560147	0.740252	0.998383
AT2G41475.1	AT2G41475.1 | Symbols: | Embryo-specific protein 3, (ATS3) | chr2:17295259-17296329 REVERSE LENGTH=179	3	4				AT5G40950.1	AT5G40950.1 | Symbols: RPL27 | ribosomal protein large subunit 27 | chr5:16410866-16411845 FORWARD LENGTH=198	2	2				AT4G39690.1	MOM1-FLAG	Col-0	0.560147	0.740252	0.998383
AT5G42300.1	AT5G42300.1 | Symbols: UBL5 | ubiquitin-like protein 5 | chr5:16913611-16913832 REVERSE LENGTH=73;AT3G45180.1 | Symbols: | Ubiquitin-like superfamily protein | chr3:16538991-16539212 REVERSE LENGTH=73	3	4				AT5G35530.1	AT5G35530.1 | Symbols: | Ribosomal protein S3 family protein | chr5:13710355-13712192 REVERSE LENGTH=248	2	2				AT4G33090.1	MOM1-FLAG	Col-0	0.560147	0.740252	0.998383
AT4G04640.1	AT4G04640.1 | Symbols: ATPC1 | ATPase, F1 complex, gamma subunit protein | chr4:2350761-2351882 REVERSE LENGTH=373	3	4				AT5G28040.1	AT5G28040.1 | Symbols: | DNA-binding storekeeper protein-related transcriptional regulator | chr5:10037654-10038937 REVERSE LENGTH=427;AT3G04930.1 | Symbols: | DNA-binding storekeeper protein-related transcriptional regulator | chr3:1363029-1364399 FORWA	2	2				AT3G61470.1	MOM1-FLAG	Col-0	0.560147	0.740252	0.998383
AT5G10010.1	AT5G10010.1 | Symbols: | unknown protein; FUNCTIONS IN: molecular_function unknown; INVOLVED IN: biological_process unknown; LOCATED IN: nucleolus; EXPRESSED IN: 25 plant structures; EXPRESSED DURING: 15 growth stages; BEST Arabidopsis thaliana protein ma	3	4				AT5G23680.1	AT5G23680.1 | Symbols: | Sterile alpha motif (SAM) domain-containing protein | chr5:7985573-7986460 REVERSE LENGTH=295;AT3G48800.1 | Symbols: | Sterile alpha motif (SAM) domain-containing protein | chr3:18095825-18096661 REVERSE LENGTH=278	2	2				AT3G58660.1	MOM1-FLAG	Col-0	0.560147	0.740252	0.998383
AT2G40650.1	AT2G40650.1 | Symbols: | PRP38 family protein | chr2:16963588-16965596 REVERSE LENGTH=355	3	4				AT5G22580.1	AT5G22580.1 | Symbols: | Stress responsive A/B Barrel Domain | chr5:7502709-7503137 FORWARD LENGTH=111	2	2				AT3G56240.1	MOM1-FLAG	Col-0	0.560147	0.740252	0.998383
AT3G25840.1	AT3G25840.1 | Symbols: | Protein kinase superfamily protein | chr3:9452993-9457446 REVERSE LENGTH=935	3	4				AT5G18110.1	AT5G18110.1 | Symbols: NCBP | novel cap-binding protein | chr5:5989105-5990588 REVERSE LENGTH=221	2	2				AT3G48140.1	MOM1-FLAG	Col-0	0.560147	0.740252	0.998383
AT3G15980.5	AT3G15980.5 | Symbols: | Coatomer, beta subunit | chr3:5412015-5418313 REVERSE LENGTH=930;AT1G52360.2 | Symbols: | Coatomer, beta subunit | chr1:19499420-19505397 FORWARD LENGTH=970;AT1G79990.1 | Symbols: | structural molecules | chr1:30084522-3009194	3	4				AT5G16470.1	AT5G16470.1 | Symbols: | zinc finger (C2H2 type) family protein | chr5:5379516-5379830 FORWARD LENGTH=104	2	2				AT3G22860.1	MOM1-FLAG	Col-0	0.560147	0.740252	0.998383
AT1G03680.1	AT1G03680.1 | Symbols: ATHM1, TRX-M1, ATM1, THM1 | thioredoxin M-type 1 | chr1:916990-917865 REVERSE LENGTH=179	3	4				AT5G13450.1	AT5G13450.1 | Symbols: ATP5 | delta subunit of Mt ATP synthase | chr5:4310558-4311941 REVERSE LENGTH=238	2	2				AT3G22200.2	MOM1-FLAG	Col-0	0.560147	0.740252	0.998383
AT2G39780.1	AT2G39780.1 | Symbols: RNS2 | ribonuclease 2 | chr2:16591256-16593515 FORWARD LENGTH=259	3	4				AT5G11420.1	AT5G11420.1 | Symbols: | Protein of unknown function, DUF642 | chr5:3644655-3646991 FORWARD LENGTH=366	2	2				AT3G21140.1	MOM1-FLAG	Col-0	0.560147	0.740252	0.998383
AT2G27020.1	AT2G27020.1 | Symbols: PAG1 | 20S proteasome alpha subunit G1 | chr2:11528515-11530858 REVERSE LENGTH=249	3	3				AT5G10920.1	AT5G10920.1 | Symbols: | L-Aspartase-like family protein | chr5:3441805-3443892 FORWARD LENGTH=517	2	2				AT3G14010.1	MOM1-FLAG	Col-0	0.560147	0.740252	0.998383
AT2G42520.1	AT2G42520.1 | Symbols: | P-loop containing nucleoside triphosphate hydrolases superfamily protein | chr2:17705382-17708744 FORWARD LENGTH=633	3	3				AT5G05610.1	AT5G05610.1 | Symbols: AL1 | alfin-like 1 | chr5:1677331-1678942 REVERSE LENGTH=241	2	2				AT2G30280.1	MOM1-FLAG	Col-0	0.560147	0.740252	0.998383
AT1G70770.1	AT1G70770.1 | Symbols: | Protein of unknown function DUF2359, transmembrane | chr1:26688622-26691185 REVERSE LENGTH=610	3	3				AT5G03690.1	AT5G03690.1 | Symbols: | Aldolase superfamily protein | chr5:963389-964982 REVERSE LENGTH=393	2	2				AT1G78630.1	MOM1-FLAG	Col-0	0.560147	0.740252	0.998383
AT5G42270.1	AT5G42270.1 | Symbols: VAR1, FTSH5 | FtsH extracellular protease family | chr5:16902659-16905102 FORWARD LENGTH=704;AT1G50250.1 | Symbols: FTSH1 | FTSH protease 1 | chr1:18614398-18616930 REVERSE LENGTH=716	3	3				AT4G39800.1	AT4G39800.1 | Symbols: MI-1-P SYNTHASE, MIPS1, ATMIPS1, ATIPS1 | myo-inositol-1-phosphate synthase 1 | chr4:18469659-18471893 REVERSE LENGTH=511	2	2				AT1G67280.1	MOM1-FLAG	Col-0	0.560147	0.740252	0.998383
AT1G29900.1	AT1G29900.1 | Symbols: CARB | carbamoyl phosphate synthetase B | chr1:10468164-10471976 FORWARD LENGTH=1187	3	3				AT4G38710.2	AT4G38710.2 | Symbols: | glycine-rich protein | chr4:18078141-18080002 REVERSE LENGTH=465	2	2				AT1G62640.1	MOM1-FLAG	Col-0	0.560147	0.740252	0.998383
AT1G13790.1	AT1G13790.1 | Symbols: | XH/XS domain-containing protein | chr1:4727438-4730229 FORWARD LENGTH=736	3	3				AT4G34050.1	AT4G34050.1 | Symbols: CCoAOMT1 | S-adenosyl-L-methionine-dependent methyltransferases superfamily protein | chr4:16310844-16311973 FORWARD LENGTH=259	2	2				AT1G55260.1	MOM1-FLAG	Col-0	0.560147	0.740252	0.998383
AT1G07790.1	AT1G07790.1 | Symbols: HTB1 | Histone superfamily protein | chr1:2413049-2413495 FORWARD LENGTH=148;AT5G02570.1 | Symbols: | Histone superfamily protein | chr5:576742-577140 REVERSE LENGTH=132;AT2G37470.1 | Symbols: | Histone superfamily protein | chr2:1	3	3				AT4G32910.1	AT4G32910.1 | Symbols: | CONTAINS InterPro DOMAIN/s: Nuclear pore complex protein, Nucleoporin Nup85-like (InterPro:IPR011502); Has 30201 Blast hits to 17322 proteins in 780 species: Archae - 12; Bacteria - 1396; Metazoa - 17338; Fungi - 3422; Plants - 50	2	2				AT1G50010.1	MOM1-FLAG	Col-0	0.560147	0.740252	0.998383
AT3G49080.1	AT3G49080.1 | Symbols: | Ribosomal protein S5 domain 2-like superfamily protein | chr3:18194500-18196657 REVERSE LENGTH=430	3	3				AT4G32330.1	AT4G32330.1 | Symbols: | TPX2 (targeting protein for Xklp2) protein family | chr4:15609801-15611867 FORWARD LENGTH=437	2	2				AT1G23100.1	MOM1-FLAG	Col-0	0.560147	0.740252	0.998383
AT5G07350.2	AT5G07350.2 | Symbols: Tudor1, AtTudor1, TSN1 | TUDOR-SN protein 1 | chr5:2320021-2324892 REVERSE LENGTH=1007	3	3				AT4G29700.1	AT4G29700.1 | Symbols: | Alkaline-phosphatase-like family protein | chr4:14543739-14545124 REVERSE LENGTH=461	2	2				AT1G06670.1	MOM1-FLAG	Col-0	0.560147	0.740252	0.998383
AT5G67500.2	AT5G67500.2 | Symbols: VDAC2 | voltage dependent anion channel 2 | chr5:26935223-26937123 FORWARD LENGTH=303	3	3				AT4G28990.2	AT4G28990.2 | Symbols: | RNA-binding protein-related | chr4:14291205-14293018 FORWARD LENGTH=395	2	2				AT3G46780.1	MOM1-FLAG	Col-0	1.0253	0.299885	0.998383
AT1G75950.1	AT1G75950.1 | Symbols: SKP1, ASK1, ATSKP1, SKP1A, UIP1 | S phase kinase-associated protein 1 | chr1:28516715-28517454 FORWARD LENGTH=160;AT5G42190.1 | Symbols: ASK2, SKP1B | E3 ubiquitin ligase SCF complex subunit SKP1/ASK1 family protein | chr5:16854495-1	3	3				AT4G20670.1	AT4G20670.1 | Symbols: | Domain of unknown function (DUF26) | chr4:11092539-11093621 FORWARD LENGTH=280;AT3G21980.1 | Symbols: | Domain of unknown function (DUF26) | chr3:7745143-7746161 FORWARD LENGTH=225;AT4G20630.1 | Symbols: | Protein with domains o	2	2				AT5G50400.1	MOM1-FLAG	Col-0	-0.955207	0.486139	0.998383
AT2G34160.1	AT2G34160.1 | Symbols: | Alba DNA/RNA-binding protein | chr2:14426283-14427220 FORWARD LENGTH=130	3	3				AT4G18100.1	AT4G18100.1 | Symbols: | Ribosomal protein L32e | chr4:10035715-10036475 REVERSE LENGTH=133	2	2				AT5G23860.1	MOM1-FLAG	Col-0	-0.955207	0.486139	0.998383
AT3G55760.1	AT3G55760.1 | Symbols: | unknown protein; LOCATED IN: chloroplast stroma, chloroplast; EXPRESSED IN: 16 plant structures; EXPRESSED DURING: 10 growth stages; BEST Arabidopsis thaliana protein match is: unknown protein (TAIR:AT1G42430.2); Has 176 Blast hit	3	3				AT4G14300.1	AT4G14300.1 | Symbols: | RNA-binding (RRM/RBD/RNP motifs) family protein | chr4:8231179-8232785 FORWARD LENGTH=411	2	2				AT3G15010.1	MOM1-FLAG	Col-0	1.0233	0.303134	0.998383
AT3G59540.1	AT3G59540.1 | Symbols: | Ribosomal L38e protein family | chr3:21995897-21996742 REVERSE LENGTH=69;AT2G43460.1 | Symbols: | Ribosomal L38e protein family | chr2:18046285-18047292 REVERSE LENGTH=69	3	3				AT4G11380.2	AT4G11380.2 | Symbols: | Adaptin family protein | chr4:6920608-6925444 FORWARD LENGTH=916;AT4G23460.1 | Symbols: | Adaptin family protein | chr4:12243899-12248898 REVERSE LENGTH=893	2	2				AT5G65630.1	MOM1-FLAG	Col-0	0.659482	0.695021	0.998383
AT1G15930.2	AT1G15930.2 | Symbols: | Ribosomal protein L7Ae/L30e/S12e/Gadd45 family protein | chr1:5471702-5472741 FORWARD LENGTH=144	3	3				AT4G01610.1	AT4G01610.1 | Symbols: | Cysteine proteinases superfamily protein | chr4:694857-696937 FORWARD LENGTH=359	2	2				AT5G23140.1	MOM1-FLAG	Col-0	0.659482	0.695021	0.998383
AT5G62390.1	AT5G62390.1 | Symbols: ATBAG7, BAG7 | BCL-2-associated athanogene 7 | chr5:25052377-25054170 REVERSE LENGTH=446	3	3				AT3G60370.1	AT3G60370.1 | Symbols: | FKBP-like peptidyl-prolyl cis-trans isomerase family protein | chr3:22315000-22316533 REVERSE LENGTH=242	2	2				AT4G14160.1	MOM1-FLAG	Col-0	0.659482	0.695021	0.998383
AT5G42020.1	AT5G42020.1 | Symbols: BIP, BIP2 | Heat shock protein 70 (Hsp 70) family protein | chr5:16807697-16810480 REVERSE LENGTH=668	3	3				AT3G58990.1	AT3G58990.1 | Symbols: IPMI1 | isopropylmalate isomerase 1 | chr3:21797524-21798285 REVERSE LENGTH=253	2	2				AT3G55750.1	MOM1-FLAG	Col-0	0.659482	0.695021	0.998383
AT2G25970.1	AT2G25970.1 | Symbols: | KH domain-containing protein | chr2:11071844-11075604 REVERSE LENGTH=632	3	3				AT3G52380.1	AT3G52380.1 | Symbols: CP33, PDE322 | chloroplast RNA-binding protein 33 | chr3:19421619-19422855 FORWARD LENGTH=329	2	2				AT3G17940.1	MOM1-FLAG	Col-0	0.659482	0.695021	0.998383
AT1G06260.1	AT1G06260.1 | Symbols: | Cysteine proteinases superfamily protein | chr1:1916449-1917585 FORWARD LENGTH=343	3	3				AT3G42790.1	AT3G42790.1 | Symbols: AL3 | alfin-like 3 | chr3:14878128-14879618 REVERSE LENGTH=250	2	2				AT3G08510.1	MOM1-FLAG	Col-0	0.659482	0.695021	0.998383
AT5G28840.1	AT5G28840.1 | Symbols: GME | GDP-D-mannose 3,5-epimerase | chr5:10862472-10864024 REVERSE LENGTH=377	3	3				AT3G23940.1	AT3G23940.1 | Symbols: | dehydratase family | chr3:8648780-8652323 FORWARD LENGTH=608	2	2				AT2G35010.1	MOM1-FLAG	Col-0	0.659482	0.695021	0.998383
AT1G26880.1	AT1G26880.1 | Symbols: | Ribosomal protein L34e superfamily protein | chr1:9315640-9316681 REVERSE LENGTH=120	3	3				AT3G22845.1	AT3G22845.1 | Symbols: | emp24/gp25L/p24 family/GOLD family protein | chr3:8087373-8088550 FORWARD LENGTH=214	2	2				AT1G18210.1	MOM1-FLAG	Col-0	0.659482	0.695021	0.998383
AT4G31300.2	AT4G31300.2 | Symbols: PBA1 | N-terminal nucleophile aminohydrolases (Ntn hydrolases) superfamily protein | chr4:15188927-15190935 FORWARD LENGTH=234	3	3				AT3G20050.1	AT3G20050.1 | Symbols: ATTCP-1, TCP-1 | T-complex protein 1 alpha subunit | chr3:6998544-7002266 REVERSE LENGTH=545	2	2				AT2G27880.1	MOM1-FLAG	Col-0	-0.982405	0.238307	0.998383
AT5G57110.1	AT5G57110.1 | Symbols: ACA8, AT-ACA8 | autoinhibited Ca2+ -ATPase, isoform 8 | chr5:23109729-23116857 REVERSE LENGTH=1074	3	2				AT3G20000.1	AT3G20000.1 | Symbols: TOM40 | translocase of the outer mitochondrial membrane 40 | chr3:6967685-6970247 FORWARD LENGTH=309	2	2				AT3G23990.1	MOM1-FLAG	Col-0	-0.965322	0.456332	0.998383
AT3G56130.1	AT3G56130.1 | Symbols: | biotin/lipoyl attachment domain-containing protein | chr3:20826852-20829007 FORWARD LENGTH=281	3	2				AT3G18240.1	AT3G18240.1 | Symbols: | Ribosomal protein S24/S35, mitochondrial | chr3:6255810-6257695 FORWARD LENGTH=419;AT4G21460.1 | Symbols: | Ribosomal protein S24/S35, mitochondrial | chr4:11428530-11430390 FORWARD LENGTH=415	2	2				AT5G19960.1	MOM1-FLAG	Col-0	0.504588	0.768607	0.998383
AT4G17620.1	AT4G17620.1 | Symbols: | glycine-rich protein | chr4:9822005-9824859 FORWARD LENGTH=544	3	2				AT3G15360.1	AT3G15360.1 | Symbols: ATHM4, TRX-M4, ATM4 | thioredoxin M-type 4 | chr3:5188448-5189457 FORWARD LENGTH=193	2	2				AT3G21215.1	MOM1-FLAG	Col-0	0.504588	0.768607	0.998383
AT1G18070.3	AT1G18070.3 | Symbols: | Translation elongation factor EF1A/initiation factor IF2gamma family protein | chr1:6214236-6218211 REVERSE LENGTH=543	3	2				AT3G11830.1	AT3G11830.1 | Symbols: | TCP-1/cpn60 chaperonin family protein | chr3:3732734-3736156 FORWARD LENGTH=557	2	2				AT3G04680.1	MOM1-FLAG	Col-0	0.504588	0.768607	0.998383
AT1G51980.1	AT1G51980.1 | Symbols: | Insulinase (Peptidase family M16) protein | chr1:19323692-19326771 REVERSE LENGTH=503;AT3G16480.1 | Symbols: MPPalpha | mitochondrial processing peptidase alpha subunit | chr3:5599906-5602716 FORWARD LENGTH=499	3	2				AT3G07770.1	AT3G07770.1 | Symbols: Hsp89.1, AtHsp90.6, AtHsp90-6 | HEAT SHOCK PROTEIN 89.1 | chr3:2479611-2483970 FORWARD LENGTH=799	2	2				AT1G52380.1	MOM1-FLAG	Col-0	0.504588	0.768607	0.998383
AT4G29520.1	AT4G29520.1 | Symbols: | LOCATED IN: endoplasmic reticulum, plasma membrane; EXPRESSED IN: 23 plant structures; EXPRESSED DURING: 14 growth stages; CONTAINS InterPro DOMAIN/s: Saposin B (InterPro:IPR008139); Has 137 Blast hits to 137 proteins in 50 specie	3	2				AT3G07050.1	AT3G07050.1 | Symbols: | GTP-binding family protein | chr3:2229602-2232279 REVERSE LENGTH=582	2	2				AT1G60650.1	MOM1-FLAG	Col-0	0.504588	0.768607	0.998383
AT5G45190.2	AT5G45190.2 | Symbols: | Cyclin family protein | chr5:18277808-18280733 REVERSE LENGTH=590	3	2				AT2G45710.1	AT2G45710.1 | Symbols: | Zinc-binding ribosomal protein family protein | chr2:18831243-18831999 FORWARD LENGTH=84;AT3G61110.1 | Symbols: ARS27A, RS27A | ribosomal protein S27 | chr3:22611710-22612632 FORWARD LENGTH=86;AT3G61111.1 | Symbols: | Zinc-bindin	2	2				AT2G06990.1	MOM1-FLAG	Col-0	0.504588	0.768607	0.998383
AT5G51550.1	AT5G51550.1 | Symbols: EXL3 | EXORDIUM like 3 | chr5:20939793-20940806 REVERSE LENGTH=337	3	2				AT2G45600.1	AT2G45600.1 | Symbols: | alpha/beta-Hydrolases superfamily protein | chr2:18789799-18790788 FORWARD LENGTH=329	2	2				AT1G14580.1	MOM1-FLAG	Col-0	0.504588	0.768607	0.998383
AT4G21110.1	AT4G21110.1 | Symbols: | G10 family protein | chr4:11267673-11268774 FORWARD LENGTH=145	3	2				AT2G45440.1	AT2G45440.1 | Symbols: DHDPS2 | dihydrodipicolinate synthase | chr2:18731294-18732867 FORWARD LENGTH=365	2	2				AT3G02180.1	MOM1-FLAG	Col-0	0.504588	0.768607	0.998383
AT1G09010.1	AT1G09010.1 | Symbols: | glycoside hydrolase family 2 protein | chr1:2895259-2899287 REVERSE LENGTH=944	3	2				AT2G44100.1	AT2G44100.1 | Symbols: ATGDI1, AT-GDI1, GDI1 | guanosine nucleotide diphosphate dissociation inhibitor 1 | chr2:18241804-18244864 FORWARD LENGTH=445;AT5G09550.1 | Symbols: | GDP dissociation inhibitor family protein / Rab GTPase activator family protein |	2	2				AT5G16270.1	MOM1-FLAG	Col-0	0.504588	0.768607	0.998383
AT3G13300.1	AT3G13300.1 | Symbols: VCS | Transducin/WD40 repeat-like superfamily protein | chr3:4304085-4309949 FORWARD LENGTH=1344	3	2				AT2G43520.1	AT2G43520.1 | Symbols: ATTI2, TI2 | trypsin inhibitor protein 2 | chr2:18068611-18069037 FORWARD LENGTH=90	2	2				AT3G11200.1	MOM1-FLAG	Col-0	0.504588	0.768607	0.998383
AT1G15415.1	AT1G15415.1 | Symbols: | The protein encoded by this gene was identified as a part of pollen proteome by mass spec analysis. It has weak homology to LEA (late embryo abundant) proteins. Encodes protein phosphatase 2A (PP2A) Bgamma subunit. Targeted to	3	2				AT2G42570.1	AT2G42570.1 | Symbols: TBL39 | TRICHOME BIREFRINGENCE-LIKE 39 | chr2:17717498-17719921 REVERSE LENGTH=367	2	2				AT3G49680.1	MOM1-FLAG	Col-0	-0.878297	0.593229	0.998383
AT1G02305.1	AT1G02305.1 | Symbols: | Cysteine proteinases superfamily protein | chr1:455816-457974 FORWARD LENGTH=362	3	2				AT2G40060.1	AT2G40060.1 | Symbols: | Clathrin light chain protein | chr2:16726564-16728001 FORWARD LENGTH=258	2	2				AT5G10070.2	MOM1-FLAG	Col-0	1.08996	0.358829	0.998383
AT3G54890.1	AT3G54890.1 | Symbols: LHCA1 | photosystem I light harvesting complex gene 1 | chr3:20339706-20340922 REVERSE LENGTH=241	3	2				AT2G35780.1	AT2G35780.1 | Symbols: scpl26 | serine carboxypeptidase-like 26 | chr2:15037733-15040104 REVERSE LENGTH=452	2	2				AT5G49360.1	MOM1-FLAG	Col-0	-0.870406	0.181405	0.998383
AT5G11420.1	AT5G11420.1 | Symbols: | Protein of unknown function, DUF642 | chr5:3644655-3646991 FORWARD LENGTH=366	3	2				AT2G27720.2	AT2G27720.2 | Symbols: | 60S acidic ribosomal protein family | chr2:11818696-11819370 FORWARD LENGTH=130	2	2				AT1G09750.1	MOM1-FLAG	Col-0	-1.06722	0.36202	0.998383
AT2G34420.1	AT2G34420.1 | Symbols: LHB1B2, LHCB1.5 | photosystem II light harvesting complex gene B1B2 | chr2:14522716-14523513 REVERSE LENGTH=265;AT1G29930.1 | Symbols: CAB1, AB140, CAB140, LHCB1.3 | chlorophyll A/B binding protein 1 | chr1:10478071-10478874 FORWARD	3	2				AT2G24490.1	AT2G24490.1 | Symbols: RPA2, ATRPA2, ROR1, ATRPA32A, RPA32A | replicon protein A2 | chr2:10398651-10400416 REVERSE LENGTH=279	2	2				AT1G01100.1	MOM1-FLAG	Col-0	-1.06722	0.36202	0.998383
AT1G26850.1	AT1G26850.1 | Symbols: | S-adenosyl-L-methionine-dependent methyltransferases superfamily protein | chr1:9301146-9303432 REVERSE LENGTH=616	3	1				AT2G21580.1	AT2G21580.1 | Symbols: | Ribosomal protein S25 family protein | chr2:9236629-9237510 FORWARD LENGTH=108	2	2				AT4G26870.1	MOM1-FLAG	Col-0	-0.741362	0.661487	0.998383
AT2G21250.1	AT2G21250.1 | Symbols: | NAD(P)-linked oxidoreductase superfamily protein | chr2:9103408-9105116 REVERSE LENGTH=309;AT2G21260.1 | Symbols: | NAD(P)-linked oxidoreductase superfamily protein | chr2:9105693-9107308 REVERSE LENGTH=309	3	1				AT2G20760.1	AT2G20760.1 | Symbols: | Clathrin light chain protein | chr2:8943279-8945108 REVERSE LENGTH=338	2	2				AT2G44710.1	MOM1-FLAG	Col-0	-0.741362	0.661487	0.998383
AT5G05270.1	AT5G05270.1 | Symbols: | Chalcone-flavanone isomerase family protein | chr5:1563492-1564827 FORWARD LENGTH=209	3	1				AT2G17265.1	AT2G17265.1 | Symbols: HSK, DMR1 | homoserine kinase | chr2:7508606-7509718 FORWARD LENGTH=370	2	2				AT5G01530.1	MOM1-FLAG	Col-0	-0.668124	0.694701	0.998383
AT1G17860.1	AT1G17860.1 | Symbols: | Kunitz family trypsin and protease inhibitor protein | chr1:6149343-6149933 FORWARD LENGTH=196	3	1				AT2G14880.1	AT2G14880.1 | Symbols: | SWIB/MDM2 domain superfamily protein | chr2:6393686-6394841 REVERSE LENGTH=141;AT4G34290.1 | Symbols: | SWIB/MDM2 domain superfamily protein | chr4:16410883-16412122 FORWARD LENGTH=144	2	2				AT4G37210.1	MOM1-FLAG	Col-0	0.798291	0.627747	0.998383
AT2G43520.1	AT2G43520.1 | Symbols: ATTI2, TI2 | trypsin inhibitor protein 2 | chr2:18068611-18069037 FORWARD LENGTH=90	3	1				AT1G79040.1	AT1G79040.1 | Symbols: PSBR | photosystem II subunit R | chr1:29736085-29736781 FORWARD LENGTH=140	2	2				AT2G44350.2	MOM1-FLAG	Col-0	0.798291	0.627747	0.998383
AT1G21440.1	AT1G21440.1 | Symbols: | Phosphoenolpyruvate carboxylase family protein | chr1:7502325-7504103 REVERSE LENGTH=336	3	1				AT1G77470.1	AT1G77470.1 | Symbols: RFC3, RFC5 | replication factor C subunit 3 | chr1:29112194-29114323 REVERSE LENGTH=369	2	2				AT2G33810.1	MOM1-FLAG	Col-0	-0.934025	0.519567	0.998383
AT2G22400.1	AT2G22400.1 | Symbols: | S-adenosyl-L-methionine-dependent methyltransferases superfamily protein | chr2:9504823-9508788 REVERSE LENGTH=808;AT4G40000.1 | Symbols: | S-adenosyl-L-methionine-dependent methyltransferases superfamily protein | chr4:18543989-	3	1				AT1G73620.1	AT1G73620.1 | Symbols: | Pathogenesis-related thaumatin superfamily protein | chr1:27681432-27682954 FORWARD LENGTH=264	2	2				AT3G57990.1	MOM1-FLAG	Col-0	-0.570414	0.738729	0.998383
AT2G26080.1	AT2G26080.1 | Symbols: AtGLDP2, GLDP2 | glycine decarboxylase P-protein 2 | chr2:11109330-11113786 REVERSE LENGTH=1044	3	1				AT1G69620.1	AT1G69620.1 | Symbols: RPL34 | ribosomal protein L34 | chr1:26189900-26191081 FORWARD LENGTH=119	2	2				AT3G54230.2	MOM1-FLAG	Col-0	-0.570414	0.738729	0.998383
AT5G02450.1	AT5G02450.1 | Symbols: | Ribosomal protein L36e family protein | chr5:533501-534394 FORWARD LENGTH=108	3	1				AT1G57750.1	AT1G57750.1 | Symbols: MAH1, CYP96A15 | cytochrome P450, family 96, subfamily A, polypeptide 15 | chr1:21384186-21385679 REVERSE LENGTH=497	2	2				AT5G36210.1	MOM1-FLAG	Col-0	0.785015	0.610117	0.998383
AT1G29670.1	AT1G29670.1 | Symbols: | GDSL-like Lipase/Acylhydrolase superfamily protein | chr1:10375843-10377717 FORWARD LENGTH=363	3	1				AT1G55670.1	AT1G55670.1 | Symbols: PSAG | photosystem I subunit G | chr1:20802874-20803356 REVERSE LENGTH=160	2	2				AT5G22040.1	MOM1-FLAG	Col-0	-1.00569	0.387136	0.998383
AT2G32730.1	AT2G32730.1 | Symbols: | 26S proteasome regulatory complex, non-ATPase subcomplex, Rpn2/Psmd1 subunit | chr2:13880189-13885464 FORWARD LENGTH=1004	3	1				AT1G54460.1	AT1G54460.1 | Symbols: | TPX2 (targeting protein for Xklp2) protein family | chr1:20340907-20342900 REVERSE LENGTH=338	2	2				ATCG00180.1	MOM1-FLAG	Col-0	0.856674	0.539635	0.998383
AT3G02650.1	AT3G02650.1 | Symbols: | Tetratricopeptide repeat (TPR)-like superfamily protein | chr3:568135-569865 FORWARD LENGTH=576	3	1				AT1G54270.1	AT1G54270.1 | Symbols: EIF4A-2 | eif4a-2 | chr1:20260495-20262018 FORWARD LENGTH=412	2	2				AT5G19550.1	MOM1-FLAG	Col-0	-0.965036	0.463998	0.998383
AT2G40300.1	AT2G40300.1 | Symbols: ATFER4, FER4 | ferritin 4 | chr2:16831501-16833214 REVERSE LENGTH=259	3	1				AT1G50380.1	AT1G50380.1 | Symbols: | Prolyl oligopeptidase family protein | chr1:18662480-18666185 FORWARD LENGTH=710	2	2				AT5G54260.1	MOM1-FLAG	Col-0	-0.474145	0.778744	0.998383
AT1G76300.1	AT1G76300.1 | Symbols: SmD3 | snRNP core protein SMD3 | chr1:28625957-28627080 FORWARD LENGTH=128	3	1				AT1G50370.1	AT1G50370.1 | Symbols: | Calcineurin-like metallo-phosphoesterase superfamily protein | chr1:18658894-18661672 FORWARD LENGTH=303;AT3G19980.1 | Symbols: ATFYPP3, EMB2736, STPP, FYPP3 | flower-specific, phytochrome-associated protein phosphatase 3 | chr3:6	2	2				AT5G52560.1	MOM1-FLAG	Col-0	-0.474145	0.778744	0.998383
AT5G15490.1	AT5G15490.1 | Symbols: | UDP-glucose 6-dehydrogenase family protein | chr5:5027872-5029314 REVERSE LENGTH=480	3	1				AT1G42480.1	AT1G42480.1 | Symbols: | unknown protein; FUNCTIONS IN: molecular_function unknown; INVOLVED IN: biological_process unknown; LOCATED IN: endomembrane system; EXPRESSED IN: 24 plant structures; EXPRESSED DURING: 13 growth stages; CONTAINS InterPro DOMAIN/s	2	2				AT5G52280.1	MOM1-FLAG	Col-0	-0.474145	0.778744	0.998383
AT1G64520.1	AT1G64520.1 | Symbols: RPN12a | regulatory particle non-ATPase 12A | chr1:23956459-23958120 FORWARD LENGTH=267	3	1				AT1G33680.1	AT1G33680.1 | Symbols: | KH domain-containing protein | chr1:12204056-12208282 FORWARD LENGTH=763	2	2				AT5G47880.1	MOM1-FLAG	Col-0	-0.474145	0.778744	0.998383
AT5G66590.1	AT5G66590.1 | Symbols: | CAP (Cysteine-rich secretory proteins, Antigen 5, and Pathogenesis-related 1 protein) superfamily protein | chr5:26574255-26574812 FORWARD LENGTH=185	3	1				AT1G16870.1	AT1G16870.1 | Symbols: | mitochondrial 28S ribosomal protein S29-related | chr1:5770964-5773157 REVERSE LENGTH=480	2	2				AT5G46580.1	MOM1-FLAG	Col-0	-0.474145	0.778744	0.998383
AT3G13160.1	AT3G13160.1 | Symbols: | Tetratricopeptide repeat (TPR)-like superfamily protein | chr3:4229994-4231178 REVERSE LENGTH=394	3	1				AT1G16340.4	AT1G16340.4 | Symbols: ATKDSA2 | Aldolase superfamily protein | chr1:5588123-5590469 REVERSE LENGTH=293;AT1G79500.5 | Symbols: AtkdsA1 | Aldolase-type TIM barrel family protein | chr1:29903797-29907730 FORWARD LENGTH=336	2	2				AT5G37830.1	MOM1-FLAG	Col-0	-0.474145	0.778744	0.998383
AT3G06720.1	AT3G06720.1 | Symbols: AT-IMP, ATKAP ALPHA, AIMP ALPHA, IMPA-1, IMPA1 | importin alpha isoform 1 | chr3:2120559-2123555 FORWARD LENGTH=532	3	1				AT1G14830.1	AT1G14830.1 | Symbols: ADL1C, ADL5, DRP1C, DL1C | DYNAMIN-like 1C | chr1:5107699-5111470 REVERSE LENGTH=614	2	2				AT5G37600.1	MOM1-FLAG	Col-0	-0.474145	0.778744	0.998383
AT4G23680.1	AT4G23680.1 | Symbols: | Polyketide cyclase/dehydrase and lipid transport superfamily protein | chr4:12336416-12337417 REVERSE LENGTH=151	3	1				AT1G08110.4	AT1G08110.4 | Symbols: | lactoylglutathione lyase family protein / glyoxalase I family protein | chr1:2535463-2537630 FORWARD LENGTH=235	2	2				AT5G27380.1	MOM1-FLAG	Col-0	-0.474145	0.778744	0.998383
AT4G25890.1	AT4G25890.1 | Symbols: | 60S acidic ribosomal protein family | chr4:13159627-13160393 REVERSE LENGTH=119	3	1				ATMG00640.1	ATMG00640.1 | Symbols: ORF25 | hydrogen ion transporting ATP synthases, rotational mechanism;zinc ion binding | chrM:188084-188662 REVERSE LENGTH=192	2	1				AT5G15450.1	MOM1-FLAG	Col-0	-0.474145	0.778744	0.998383
AT5G07830.1	AT5G07830.1 | Symbols: AtGUS2, GUS2 | glucuronidase 2 | chr5:2504168-2506567 FORWARD LENGTH=543	3	1				ATCG01230.1	ATCG01230.1 | Symbols: RPS12B, RPS12 | ribosomal protein S12B | chrC:139856-140650 FORWARD LENGTH=123;ATCG00905.1 | Symbols: RPS12C, RPS12 | ribosomal protein S12C | chrC:97999-98793 REVERSE LENGTH=123;ATCG00065.1 | Symbols: RPS12A, RPS12 | ribosomal prote	2	1				AT5G13780.1	MOM1-FLAG	Col-0	-0.474145	0.778744	0.998383
AT5G07300.1	AT5G07300.1 | Symbols: BON2 | Calcium-dependent phospholipid-binding Copine family protein | chr5:2299996-2303040 FORWARD LENGTH=586;AT5G61900.1 | Symbols: BON1, CPN1, BON | Calcium-dependent phospholipid-binding Copine family protein | chr5:24855908-24859	3	1				ATCG00650.1	ATCG00650.1 | Symbols: RPS18 | ribosomal protein S18 | chrC:67917-68222 FORWARD LENGTH=101	2	1				AT5G04740.1	MOM1-FLAG	Col-0	-0.474145	0.778744	0.998383
AT2G43630.1	AT2G43630.1 | Symbols: | FUNCTIONS IN: molecular_function unknown; INVOLVED IN: biological_process unknown; LOCATED IN: chloroplast thylakoid membrane, chloroplast, nucleus, chloroplast envelope; EXPRESSED IN: 22 plant structures; EXPRESSED DURING: 13 gro	3	1				AT5G65430.3	AT5G65430.3 | Symbols: GRF8 | general regulatory factor 8 | chr5:26148630-26150255 REVERSE LENGTH=260	2	1				AT4G37280.1	MOM1-FLAG	Col-0	-0.474145	0.778744	0.998383
AT1G11580.1	AT1G11580.1 | Symbols: ATPMEPCRA, PMEPCRA | methylesterase PCR A | chr1:3888730-3890649 FORWARD LENGTH=557	3	1				AT5G63860.1	AT5G63860.1 | Symbols: UVR8 | Regulator of chromosome condensation (RCC1) family protein | chr5:25554821-25558587 REVERSE LENGTH=440	2	1				AT4G30920.1	MOM1-FLAG	Col-0	-0.474145	0.778744	0.998383
AT3G07680.1	AT3G07680.1 | Symbols: | emp24/gp25L/p24 family/GOLD family protein | chr3:2455627-2456652 FORWARD LENGTH=208	3	1				AT5G55730.1	AT5G55730.1 | Symbols: FLA1 | FASCICLIN-like arabinogalactan 1 | chr5:22558375-22560392 REVERSE LENGTH=424	2	1				AT4G13200.1	MOM1-FLAG	Col-0	-0.474145	0.778744	0.998383
AT5G65020.1	AT5G65020.1 | Symbols: ANNAT2 | annexin 2 | chr5:25973915-25975554 FORWARD LENGTH=317	3	1				AT5G48375.1	AT5G48375.1 | Symbols: TGG3, BGLU39 | thioglucoside glucosidase 3 | chr5:19601303-19603883 REVERSE LENGTH=439	2	1				AT3G53310.1	MOM1-FLAG	Col-0	-0.474145	0.778744	0.998383
AT3G15360.1	AT3G15360.1 | Symbols: ATHM4, TRX-M4, ATM4 | thioredoxin M-type 4 | chr3:5188448-5189457 FORWARD LENGTH=193	3	1				AT5G42080.1	AT5G42080.1 | Symbols: ADL1, ADL1A, AG68, DRP1A, RSW9, DL1 | dynamin-like protein | chr5:16820661-16824536 REVERSE LENGTH=610	2	1				AT3G51000.1	MOM1-FLAG	Col-0	-0.474145	0.778744	0.998383
AT3G13990.1	AT3G13990.1 | Symbols: | Kinase-related protein of unknown function (DUF1296) | chr3:4625708-4630383 REVERSE LENGTH=848	3	1				AT5G27720.1	AT5G27720.1 | Symbols: emb1644 | Small nuclear ribonucleoprotein family protein | chr5:9815904-9817304 FORWARD LENGTH=129	2	1				AT3G17465.1	MOM1-FLAG	Col-0	-0.474145	0.778744	0.998383
AT4G20020.1	AT4G20020.1 | Symbols: | unknown protein; BEST Arabidopsis thaliana protein match is: unknown protein (TAIR:AT5G44780.1); Has 28928 Blast hits to 16023 proteins in 1033 species: Archae - 4; Bacteria - 4155; Metazoa - 15463; Fungi - 2938; Plants - 3091; Vi	3	1				AT5G14920.1	AT5G14920.1 | Symbols: | Gibberellin-regulated family protein | chr5:4826598-4827761 FORWARD LENGTH=275	2	1				AT3G07880.1	MOM1-FLAG	Col-0	-0.474145	0.778744	0.998383
AT4G15640.1	AT4G15640.1 | Symbols: | unknown protein; BEST Arabidopsis thaliana protein match is: unknown protein (TAIR:AT3G21465.1); Has 38 Blast hits to 38 proteins in 14 species: Archae - 0; Bacteria - 0; Metazoa - 0; Fungi - 0; Plants - 38; Viruses - 0; Other Euk	3	1				AT5G03940.1	AT5G03940.1 | Symbols: FFC, 54CP, CPSRP54, SRP54CP | chloroplast signal recognition particle 54 kDa subunit | chr5:1060265-1063257 REVERSE LENGTH=564	2	1				AT3G04830.1	MOM1-FLAG	Col-0	-0.474145	0.778744	0.998383
AT2G33040.1	AT2G33040.1 | Symbols: ATP3 | gamma subunit of Mt ATP synthase | chr2:14018978-14021047 REVERSE LENGTH=325	3	1				AT4G35790.1	AT4G35790.1 | Symbols: ATPLDDELTA, PLDDELTA | phospholipase D delta | chr4:16955774-16959875 REVERSE LENGTH=868	2	1				AT2G28910.1	MOM1-FLAG	Col-0	-0.474145	0.778744	0.998383
AT1G07670.1	AT1G07670.1 | Symbols: ATECA4, ECA4 | endomembrane-type CA-ATPase 4 | chr1:2370305-2374196 REVERSE LENGTH=1061;AT1G07810.1 | Symbols: ECA1, ATECA1, ACA3 | ER-type Ca2+-ATPase 1 | chr1:2416681-2420572 FORWARD LENGTH=1061	3	1				AT4G30840.1	AT4G30840.1 | Symbols: | Transducin/WD40 repeat-like superfamily protein | chr4:15017831-15019709 REVERSE LENGTH=361	2	1				AT2G19940.1	MOM1-FLAG	Col-0	-0.474145	0.778744	0.998383
AT5G36210.1	AT5G36210.1 | Symbols: | alpha/beta-Hydrolases superfamily protein | chr5:14248202-14253272 REVERSE LENGTH=730	3	1				AT4G27585.1	AT4G27585.1 | Symbols: | SPFH/Band 7/PHB domain-containing membrane-associated protein family | chr4:13766984-13769832 REVERSE LENGTH=411	2	1				AT1G80810.2	MOM1-FLAG	Col-0	-0.474145	0.778744	0.998383
AT1G32580.1	AT1G32580.1 | Symbols: | plastid developmental protein DAG, putative | chr1:11784108-11785430 FORWARD LENGTH=229;AT2G33430.1 | Symbols: DAL1, DAL | differentiation and greening-like 1 | chr2:14162732-14164729 FORWARD LENGTH=219;AT2G35240.1 | Symbols: | p	3	1				AT4G22930.1	AT4G22930.1 | Symbols: PYR4, DHOASE | pyrimidin 4 | chr4:12019315-12021200 FORWARD LENGTH=377	2	1				AT1G11660.1	MOM1-FLAG	Col-0	-0.474145	0.778744	0.998383
AT5G64140.1	AT5G64140.1 | Symbols: RPS28 | ribosomal protein S28 | chr5:25667529-25667723 REVERSE LENGTH=64	3	1				AT4G20130.1	AT4G20130.1 | Symbols: PTAC14 | plastid transcriptionally active 14 | chr4:10878914-10881697 FORWARD LENGTH=483	2	1				AT1G04870.2	MOM1-FLAG	Col-0	-0.474145	0.778744	0.998383
AT5G03690.1	AT5G03690.1 | Symbols: | Aldolase superfamily protein | chr5:963389-964982 REVERSE LENGTH=393	3	1				AT3G60770.1	AT3G60770.1 | Symbols: | Ribosomal protein S13/S15 | chr3:22460525-22461656 REVERSE LENGTH=151	2	1				AT1G03475.1	MOM1-FLAG	Col-0	-0.474145	0.778744	0.998383
AT2G27730.1	AT2G27730.1 | Symbols: | copper ion binding | chr2:11820056-11820867 REVERSE LENGTH=113;AT5G04750.1 | Symbols: | F1F0-ATPase inhibitor protein, putative | chr5:1372202-1373361 FORWARD LENGTH=94	3	1				AT3G58730.1	AT3G58730.1 | Symbols: | vacuolar ATP synthase subunit D (VATD) / V-ATPase D subunit / vacuolar proton pump D subunit (VATPD) | chr3:21718495-21719280 REVERSE LENGTH=261	2	1				AT4G32260.1	MOM1-FLAG	Col-0	0.968259	0.410133	0.998383
AT5G14920.1	AT5G14920.1 | Symbols: | Gibberellin-regulated family protein | chr5:4826598-4827761 FORWARD LENGTH=275	3	1				AT3G58680.1	AT3G58680.1 | Symbols: MBF1B, ATMBF1B | multiprotein bridging factor 1B | chr3:21707367-21708625 FORWARD LENGTH=142	2	1				AT3G14990.1	MOM1-FLAG	Col-0	0.968259	0.410133	0.998383
AT3G12915.1	AT3G12915.1 | Symbols: | Ribosomal protein S5/Elongation factor G/III/V family protein | chr3:4112999-4115708 FORWARD LENGTH=820	3	1				AT3G57050.1	AT3G57050.1 | Symbols: CBL | cystathionine beta-lyase | chr3:21111939-21114521 REVERSE LENGTH=464	2	1				AT5G56710.1	MOM1-FLAG	Col-0	0.968259	0.410133	0.998383
AT1G78300.1	AT1G78300.1 | Symbols: GRF2, 14-3-3OMEGA, GF14 OMEGA | general regulatory factor 2 | chr1:29461883-29463052 FORWARD LENGTH=259	3	1				AT3G52990.1	AT3G52990.1 | Symbols: | Pyruvate kinase family protein | chr3:19649046-19652237 FORWARD LENGTH=527	2	1				AT2G02470.1	MOM1-FLAG	Col-0	0.951054	0.253378	0.998383
AT3G60770.1	AT3G60770.1 | Symbols: | Ribosomal protein S13/S15 | chr3:22460525-22461656 REVERSE LENGTH=151	3	1				AT3G52140.4	AT3G52140.4 | Symbols: | tetratricopeptide repeat (TPR)-containing protein | chr3:19333232-19341295 FORWARD LENGTH=1419	2	1				AT5G19990.1	MOM1-FLAG	Col-0	0.886947	0.172656	0.998383
AT5G24770.1	AT5G24770.1 | Symbols: VSP2, ATVSP2 | vegetative storage protein 2 | chr5:8500713-8501844 REVERSE LENGTH=265	3	1				AT3G51840.1	AT3G51840.1 | Symbols: ACX4, ATSCX, ATG6 | acyl-CoA oxidase 4 | chr3:19225653-19229008 REVERSE LENGTH=436	2	1				AT1G17690.1	MOM1-FLAG	Col-0	-0.764081	0.643333	0.998383
AT5G03660.1	AT5G03660.1 | Symbols: | Family of unknown function (DUF662) | chr5:938068-939811 FORWARD LENGTH=173	3	1				AT3G50000.1	AT3G50000.1 | Symbols: CKA2, ATCKA2 | casein kinase II, alpha chain 2 | chr3:18534487-18536743 FORWARD LENGTH=403	2	1				AT5G27470.1	MOM1-FLAG	Col-0	-0.92276	0.190116	0.998383
AT1G10590.3	AT1G10590.3 | Symbols: | Nucleic acid-binding, OB-fold-like protein | chr1:3502324-3503033 REVERSE LENGTH=153	3	1				AT3G44300.1	AT3G44300.1 | Symbols: NIT2, AtNIT2 | nitrilase 2 | chr3:15983351-15985172 FORWARD LENGTH=339	2	1				AT1G73840.1	MOM1-FLAG	Col-0	0.47928	0.778011	0.998383
AT5G64040.2	AT5G64040.2 | Symbols: PSAN | photosystem I reaction center subunit PSI-N, chloroplast, putative / PSI-N, putative (PSAN) | chr5:25628690-25629409 REVERSE LENGTH=181	3	1				AT3G24080.1	AT3G24080.1 | Symbols: | KRR1 family protein | chr3:8695191-8697107 REVERSE LENGTH=638	2	1				AT3G23600.1	MOM1-FLAG	Col-0	0.47928	0.778011	0.998383
AT1G41880.1	AT1G41880.1 | Symbols: | Ribosomal protein L35Ae family protein | chr1:15651585-15652427 REVERSE LENGTH=111;AT3G55750.1 | Symbols: | Ribosomal protein L35Ae family protein | chr3:20698641-20699553 FORWARD LENGTH=111	3	1				AT3G23990.1	AT3G23990.1 | Symbols: HSP60, HSP60-3B | heat shock protein 60 | chr3:8669013-8672278 FORWARD LENGTH=577	2	1				AT1G29370.1	MOM1-FLAG	Col-0	0.975988	0.479319	0.998383
AT3G21055.1	AT3G21055.1 | Symbols: PSBTN | photosystem II subunit T | chr3:7376761-7377072 REVERSE LENGTH=103	3	1				AT3G22310.1	AT3G22310.1 | Symbols: PMH1, ATRH9 | putative mitochondrial RNA helicase 1 | chr3:7887382-7889806 FORWARD LENGTH=610	2	1				AT1G17860.1	MOM1-FLAG	Col-0	-0.409371	0.811117	0.998383
AT5G65620.1	AT5G65620.1 | Symbols: | Zincin-like metalloproteases family protein | chr5:26221951-26225784 FORWARD LENGTH=791	3	0				AT3G20650.1	AT3G20650.1 | Symbols: | mRNA capping enzyme family protein | chr3:7221168-7223939 REVERSE LENGTH=370	2	1				AT2G22400.1	MOM1-FLAG	Col-0	-0.409371	0.811117	0.998383
AT1G27970.2	AT1G27970.2 | Symbols: NTF2B | nuclear transport factor 2B | chr1:9746921-9748306 FORWARD LENGTH=134	3	0				AT3G12010.1	AT3G12010.1 | Symbols: | FUNCTIONS IN: molecular_function unknown; INVOLVED IN: biological_process unknown; EXPRESSED IN: sperm cell, cultured cell; CONTAINS InterPro DOMAIN/s: Colon cancer-associated Mic1-like (InterPro:IPR009755); Has 30201 Blast hits t	2	1				AT1G29670.1	MOM1-FLAG	Col-0	-0.409371	0.811117	0.998383
AT5G19550.1	AT5G19550.1 | Symbols: ASP2, AAT2 | aspartate aminotransferase 2 | chr5:6598201-6601597 FORWARD LENGTH=405	3	0				AT3G02650.1	AT3G02650.1 | Symbols: | Tetratricopeptide repeat (TPR)-like superfamily protein | chr3:568135-569865 FORWARD LENGTH=576	2	1				AT4G25890.1	MOM1-FLAG	Col-0	-0.409371	0.811117	0.998383
AT1G25490.1	AT1G25490.1 | Symbols: RCN1, REGA, ATB BETA BETA, EER1 | ARM repeat superfamily protein | chr1:8951700-8954899 FORWARD LENGTH=588;AT3G25800.1 | Symbols: PDF1, PR 65, PP2AA2 | protein phosphatase 2A subunit A2 | chr3:9422822-9425783 REVERSE LENGTH=587;AT1G	3	0				AT3G02360.2	AT3G02360.2 | Symbols: | 6-phosphogluconate dehydrogenase family protein | chr3:482498-483958 FORWARD LENGTH=486	2	1				AT2G43630.1	MOM1-FLAG	Col-0	-0.409371	0.811117	0.998383
AT3G14067.1	AT3G14067.1 | Symbols: | Subtilase family protein | chr3:4658421-4660754 REVERSE LENGTH=777	3	0				AT2G47970.1	AT2G47970.1 | Symbols: | Nuclear pore localisation protein NPL4 | chr2:19629525-19630973 FORWARD LENGTH=413	2	1				AT1G32580.1	MOM1-FLAG	Col-0	-0.409371	0.811117	0.998383
AT3G54470.1	AT3G54470.1 | Symbols: | uridine 5-monophosphate synthase / UMP synthase (PYRE-F) (UMPS) | chr3:20168285-20170245 REVERSE LENGTH=476	3	0				AT2G47610.1	AT2G47610.1 | Symbols: | Ribosomal protein L7Ae/L30e/S12e/Gadd45 family protein | chr2:19529854-19531401 FORWARD LENGTH=257	2	1				AT5G64140.1	MOM1-FLAG	Col-0	-0.409371	0.811117	0.998383
AT4G34180.1	AT4G34180.1 | Symbols: | Cyclase family protein | chr4:16370060-16371383 REVERSE LENGTH=255	3	0				AT2G39310.1	AT2G39310.1 | Symbols: JAL22 | jacalin-related lectin 22 | chr2:16414262-16416323 REVERSE LENGTH=458	2	1				AT5G03660.1	MOM1-FLAG	Col-0	-0.409371	0.811117	0.998383
AT4G23100.1	AT4G23100.1 | Symbols: RML1, PAD2, GSH1, CAD2, ATECS1, GSHA | glutamate-cysteine ligase | chr4:12103458-12106751 REVERSE LENGTH=522	3	0				AT2G35370.1	AT2G35370.1 | Symbols: GDCH | glycine decarboxylase complex H | chr2:14891239-14892050 FORWARD LENGTH=165	2	1				AT1G10590.3	MOM1-FLAG	Col-0	-0.409371	0.811117	0.998383
AT5G45680.1	AT5G45680.1 | Symbols: ATFKBP13, FKBP13 | FK506-binding protein 13 | chr5:18530894-18532128 FORWARD LENGTH=208	3	0				AT2G29960.1	AT2G29960.1 | Symbols: CYP5, ATCYP5, CYP19-4 | cyclophilin 5 | chr2:12769183-12770528 REVERSE LENGTH=201	2	1				AT5G64040.2	MOM1-FLAG	Col-0	-0.409371	0.811117	0.998383
AT2G27920.1	AT2G27920.1 | Symbols: SCPL51 | serine carboxypeptidase-like 51 | chr2:11885777-11889043 REVERSE LENGTH=461	3	0				AT2G28950.1	AT2G28950.1 | Symbols: ATEXPA6, ATEXP6, ATHEXP ALPHA 1.8, EXPA6 | expansin A6 | chr2:12431840-12433482 REVERSE LENGTH=257	2	1				AT1G41880.1	MOM1-FLAG	Col-0	-0.409371	0.811117	0.998383
AT5G23060.1	AT5G23060.1 | Symbols: CaS | calcium sensing receptor | chr5:7736760-7738412 REVERSE LENGTH=387	3	0				AT2G27920.1	AT2G27920.1 | Symbols: SCPL51 | serine carboxypeptidase-like 51 | chr2:11885777-11889043 REVERSE LENGTH=461	2	1				AT3G21055.1	MOM1-FLAG	Col-0	-0.409371	0.811117	0.998383
AT3G04260.1	AT3G04260.1 | Symbols: PTAC3 | plastid transcriptionally active 3 | chr3:1123231-1127515 REVERSE LENGTH=910	3	0				AT2G22450.1	AT2G22450.1 | Symbols: | riboflavin biosynthesis protein, putative | chr2:9530654-9532691 FORWARD LENGTH=476	2	1				ATCG00340.1	MOM1-FLAG	Col-0	0.445347	0.792066	0.998383
AT1G79440.1	AT1G79440.1 | Symbols: ALDH5F1, SSADH1, SSADH | aldehyde dehydrogenase 5F1 | chr1:29882525-29887275 REVERSE LENGTH=528	3	0				AT2G20060.1	AT2G20060.1 | Symbols: | Ribosomal protein L4/L1 family | chr2:8659384-8661227 FORWARD LENGTH=300	2	1				AT5G53400.1	MOM1-FLAG	Col-0	0.445347	0.792066	0.998383
AT2G17265.1	AT2G17265.1 | Symbols: HSK, DMR1 | homoserine kinase | chr2:7508606-7509718 FORWARD LENGTH=370	3	0				AT2G03680.1	AT2G03680.1 | Symbols: SPR1, SKU6 | spiral1 | chr2:1121398-1121850 FORWARD LENGTH=119	2	1				AT5G10770.1	MOM1-FLAG	Col-0	0.445347	0.792066	0.998383
AT3G10570.1	AT3G10570.1 | Symbols: CYP77A6 | cytochrome P450, family 77, subfamily A, polypeptide 6 | chr3:3302156-3303697 FORWARD LENGTH=513;AT5G04660.1 | Symbols: CYP77A4 | cytochrome P450, family 77, subfamily A, polypeptide 4 | chr5:1336049-1337587 FORWARD LENGTH=	3	0				AT2G02790.1	AT2G02790.1 | Symbols: IQD29 | IQ-domain 29 | chr2:788708-790946 FORWARD LENGTH=636	2	1				AT4G24620.1	MOM1-FLAG	Col-0	0.445347	0.792066	0.998383
AT3G52380.1	AT3G52380.1 | Symbols: CP33, PDE322 | chloroplast RNA-binding protein 33 | chr3:19421619-19422855 FORWARD LENGTH=329	3	0				AT1G74030.1	AT1G74030.1 | Symbols: ENO1 | enolase 1 | chr1:27839465-27841901 REVERSE LENGTH=477	2	1				AT4G21580.1	MOM1-FLAG	Col-0	0.445347	0.792066	0.998383
AT1G55540.2	AT1G55540.2 | Symbols: emb1011 | Nuclear pore complex protein | chr1:20734759-20743049 REVERSE LENGTH=1819	3	0				AT1G69510.1	AT1G69510.1 | Symbols: | cAMP-regulated phosphoprotein 19-related protein | chr1:26126779-26127725 FORWARD LENGTH=137	2	1				AT4G15802.1	MOM1-FLAG	Col-0	0.445347	0.792066	0.998383
AT5G52820.1	AT5G52820.1 | Symbols: | WD-40 repeat family protein / notchless protein, putative | chr5:21401423-21404203 FORWARD LENGTH=473	3	0				AT1G67730.1	AT1G67730.1 | Symbols: YBR159, KCR1, ATKCR1 | beta-ketoacyl reductase 1 | chr1:25391676-25393365 FORWARD LENGTH=318	2	1				AT3G57890.2	MOM1-FLAG	Col-0	0.445347	0.792066	0.998383
AT1G04690.1	AT1G04690.1 | Symbols: KAB1, KV-BETA1 | potassium channel beta subunit 1 | chr1:1313662-1315420 FORWARD LENGTH=328	3	0				AT1G54080.2	AT1G54080.2 | Symbols: UBP1A | oligouridylate-binding protein 1A | chr1:20183923-20186824 REVERSE LENGTH=430	2	1				AT3G29320.1	MOM1-FLAG	Col-0	0.445347	0.792066	0.998383
AT2G02570.1	AT2G02570.1 | Symbols: | nucleic acid binding;RNA binding | chr2:698361-700794 REVERSE LENGTH=300	3	0				AT1G22760.1	AT1G22760.1 | Symbols: PAB3 | poly(A) binding protein 3 | chr1:8055599-8058799 FORWARD LENGTH=660	2	1				AT3G23700.1	MOM1-FLAG	Col-0	0.445347	0.792066	0.998383
AT5G45280.2	AT5G45280.2 | Symbols: | Pectinacetylesterase family protein | chr5:18346862-18349488 FORWARD LENGTH=391	3	0				AT1G13270.1	AT1G13270.1 | Symbols: MAP1C, MAP1B | methionine aminopeptidase 1B | chr1:4544999-4547155 FORWARD LENGTH=369	2	1				AT3G12250.4	MOM1-FLAG	Col-0	0.445347	0.792066	0.998383
AT1G69740.1	AT1G69740.1 | Symbols: HEMB1 | Aldolase superfamily protein | chr1:26232197-26234713 FORWARD LENGTH=430	3	0				AT1G06530.1	AT1G06530.1 | Symbols: | Tropomyosin-related | chr1:2001625-2002596 FORWARD LENGTH=323	2	1				AT3G11710.1	MOM1-FLAG	Col-0	0.445347	0.792066	0.998383
AT1G33430.2	AT1G33430.2 | Symbols: | Galactosyltransferase family protein | chr1:12124438-12126052 REVERSE LENGTH=403	3	0				AT1G05190.1	AT1G05190.1 | Symbols: emb2394 | Ribosomal protein L6 family | chr1:1502515-1503738 REVERSE LENGTH=223	2	1				AT2G45240.1	MOM1-FLAG	Col-0	0.445347	0.792066	0.998383
AT1G14170.3	AT1G14170.3 | Symbols: | RNA-binding KH domain-containing protein | chr1:4843463-4845253 REVERSE LENGTH=479	3	0				AT5G66055.1	AT5G66055.1 | Symbols: EMB16, EMB2036, AKRP | ankyrin repeat protein | chr5:26417425-26419234 REVERSE LENGTH=435	2	0				AT2G36060.2	MOM1-FLAG	Col-0	0.445347	0.792066	0.998383
AT1G59610.1	AT1G59610.1 | Symbols: ADL3, CF1, DRP2B, DL3 | dynamin-like 3 | chr1:21893413-21900780 FORWARD LENGTH=920;AT1G10290.1 | Symbols: ADL6, DRP2A | dynamin-like protein 6 | chr1:3370774-3377120 FORWARD LENGTH=914	3	0				AT5G54960.1	AT5G54960.1 | Symbols: PDC2 | pyruvate decarboxylase-2 | chr5:22310858-22312681 REVERSE LENGTH=607;AT5G01330.1 | Symbols: PDC3 | pyruvate decarboxylase-3 | chr5:132538-134807 REVERSE LENGTH=592;AT5G01320.1 | Symbols: | Thiamine pyrophosphate dependent pyr	2	0				AT2G30870.1	MOM1-FLAG	Col-0	0.445347	0.792066	0.998383
AT3G01340.1	AT3G01340.1 | Symbols: | Transducin/WD40 repeat-like superfamily protein | chr3:127557-128465 REVERSE LENGTH=302	3	0				AT5G48960.1	AT5G48960.1 | Symbols: | HAD-superfamily hydrolase, subfamily IG, 5-nucleotidase | chr5:19849645-19853382 FORWARD LENGTH=642	2	0				AT2G16485.1	MOM1-FLAG	Col-0	0.445347	0.792066	0.998383
AT2G39050.1	AT2G39050.1 | Symbols: | hydroxyproline-rich glycoprotein family protein | chr2:16303427-16305336 FORWARD LENGTH=317	3	0				AT5G48570.1	AT5G48570.1 | Symbols: ROF2, ATFKBP65, FKBP65 | FKBP-type peptidyl-prolyl cis-trans isomerase family protein | chr5:19690746-19693656 REVERSE LENGTH=578	2	0				AT1G48850.1	MOM1-FLAG	Col-0	0.445347	0.792066	0.998383
AT5G54810.1	AT5G54810.1 | Symbols: TSB1, TRPB, TRP2, ATTSB1 | tryptophan synthase beta-subunit 1 | chr5:22264805-22266738 REVERSE LENGTH=470;AT4G27070.1 | Symbols: TSB2 | tryptophan synthase beta-subunit 2 | chr4:13586564-13588619 FORWARD LENGTH=475	3	0				AT5G44070.1	AT5G44070.1 | Symbols: CAD1, ARA8, ATPCS1, PCS1 | phytochelatin synthase 1 (PCS1) | chr5:17734876-17737672 FORWARD LENGTH=485;AT1G03980.1 | Symbols: ATPCS2, PCS2 | phytochelatin synthase 2 | chr1:1019311-1021871 REVERSE LENGTH=452	2	0				AT3G60245.1	MOM1-FLAG	Col-0	-0.681642	0.660418	0.998383
AT5G08640.1	AT5G08640.1 | Symbols: FLS, ATFLS1, FLS1 | flavonol synthase 1 | chr5:2804009-2805175 FORWARD LENGTH=336	3	0				AT5G37370.1	AT5G37370.1 | Symbols: ATSRL1 | PRP38 family protein | chr5:14812845-14815988 REVERSE LENGTH=393	2	0				AT3G14600.1	MOM1-FLAG	Col-0	0.169189	0.920313	0.998383
AT5G42080.1	AT5G42080.1 | Symbols: ADL1, ADL1A, AG68, DRP1A, RSW9, DL1 | dynamin-like protein | chr5:16820661-16824536 REVERSE LENGTH=610	3	0				AT5G28500.1	AT5G28500.1 | Symbols: | unknown protein; FUNCTIONS IN: molecular_function unknown; INVOLVED IN: biological_process unknown; LOCATED IN: chloroplast stroma, chloroplast; EXPRESSED IN: 23 plant structures; EXPRESSED DURING: 13 growth stages; BEST Arabidops	2	0				AT3G47370.2	MOM1-FLAG	Col-0	0.167837	0.920598	0.998383
AT4G39660.1	AT4G39660.1 | Symbols: AGT2 | alanine:glyoxylate aminotransferase 2 | chr4:18406797-18409262 FORWARD LENGTH=476	3	0				AT5G23250.1	AT5G23250.1 | Symbols: | Succinyl-CoA ligase, alpha subunit | chr5:7830460-7832491 FORWARD LENGTH=341	2	0				ATMG00480.1	MOM1-FLAG	Col-0	0.167837	0.920598	0.998383
AT1G16870.1	AT1G16870.1 | Symbols: | mitochondrial 28S ribosomal protein S29-related | chr1:5770964-5773157 REVERSE LENGTH=480	3	0				AT5G17440.1	AT5G17440.1 | Symbols: | LUC7 related protein | chr5:5749849-5753415 FORWARD LENGTH=404	2	0				AT5G67100.1	MOM1-FLAG	Col-0	0.167837	0.920598	0.998383
AT3G23830.1	AT3G23830.1 | Symbols: GR-RBP4, GRP4 | glycine-rich RNA-binding protein 4 | chr3:8606762-8607677 REVERSE LENGTH=136	3	0				AT5G11880.1	AT5G11880.1 | Symbols: | Pyridoxal-dependent decarboxylase family protein | chr5:3827806-3829942 REVERSE LENGTH=489	2	0				AT5G64730.1	MOM1-FLAG	Col-0	0.167837	0.920598	0.998383
AT2G42800.1	AT2G42800.1 | Symbols: AtRLP29, RLP29 | receptor like protein 29 | chr2:17808157-17809545 REVERSE LENGTH=462	3	0				AT5G09440.1	AT5G09440.1 | Symbols: EXL4 | EXORDIUM like 4 | chr5:2938397-2939233 FORWARD LENGTH=278	2	0				AT5G52360.1	MOM1-FLAG	Col-0	0.167837	0.920598	0.998383
AT3G55330.1	AT3G55330.1 | Symbols: PPL1 | PsbP-like protein 1 | chr3:20514031-20515275 REVERSE LENGTH=230	3	0				AT5G05000.2	AT5G05000.2 | Symbols: TOC34, ATTOC34, OEP34 | translocon at the outer envelope membrane of chloroplasts 34 | chr5:1474262-1475772 REVERSE LENGTH=313	2	0				AT5G50370.1	MOM1-FLAG	Col-0	0.167837	0.920598	0.998383
AT5G15550.1	AT5G15550.1 | Symbols: | Transducin/WD40 repeat-like superfamily protein | chr5:5059051-5062003 REVERSE LENGTH=433	3	0				AT4G39080.1	AT4G39080.1 | Symbols: VHA-A3 | vacuolar proton ATPase A3 | chr4:18209513-18214752 FORWARD LENGTH=821;AT2G21410.1 | Symbols: VHA-A2 | vacuolar proton ATPase A2 | chr2:9162703-9168141 FORWARD LENGTH=821	2	0				AT5G39320.1	MOM1-FLAG	Col-0	0.167837	0.920598	0.998383
AT2G20060.1	AT2G20060.1 | Symbols: | Ribosomal protein L4/L1 family | chr2:8659384-8661227 FORWARD LENGTH=300	3	0				AT4G38540.1	AT4G38540.1 | Symbols: | FAD/NAD(P)-binding oxidoreductase family protein | chr4:18023187-18024827 FORWARD LENGTH=407	2	0				AT5G26667.1	MOM1-FLAG	Col-0	0.167837	0.920598	0.998383
AT1G79530.1	AT1G79530.1 | Symbols: GAPCP-1 | glyceraldehyde-3-phosphate dehydrogenase of plastid 1 | chr1:29916232-29919088 REVERSE LENGTH=422	3	0				AT4G33650.2	AT4G33650.2 | Symbols: DRP3A | dynamin-related protein 3A | chr4:16161073-16166587 FORWARD LENGTH=809;AT2G14120.3 | Symbols: DRP3B | dynamin related protein | chr2:5954253-5960015 REVERSE LENGTH=809	2	0				AT5G24165.1	MOM1-FLAG	Col-0	0.167837	0.920598	0.998383
AT2G47400.1	AT2G47400.1 | Symbols: CP12-1, CP12 | CP12 domain-containing protein 1 | chr2:19446889-19447263 FORWARD LENGTH=124	3	0				AT4G12060.1	AT4G12060.1 | Symbols: | Double Clp-N motif protein | chr4:7228269-7229898 REVERSE LENGTH=241	2	0				AT5G20510.1	MOM1-FLAG	Col-0	0.167837	0.920598	0.998383
AT1G10390.1	AT1G10390.1 | Symbols: | Nucleoporin autopeptidase | chr1:3407265-3412045 REVERSE LENGTH=1041	3	0				AT4G10300.1	AT4G10300.1 | Symbols: | RmlC-like cupins superfamily protein | chr4:6384564-6385946 FORWARD LENGTH=134	2	0				AT5G14240.1	MOM1-FLAG	Col-0	0.167837	0.920598	0.998383
AT4G04460.1	AT4G04460.1 | Symbols: | Saposin-like aspartyl protease family protein | chr4:2225232-2227746 FORWARD LENGTH=508	3	0				AT3G63540.1	AT3G63540.1 | Symbols: | Mog1/PsbP/DUF1795-like photosystem II reaction center PsbP family protein | chr3:23459372-23459803 REVERSE LENGTH=143	2	0				AT5G11340.1	MOM1-FLAG	Col-0	0.167837	0.920598	0.998383
AT1G76400.1	AT1G76400.1 | Symbols: | Ribophorin I | chr1:28658713-28661672 REVERSE LENGTH=614	3	0				AT3G60245.1	AT3G60245.1 | Symbols: | Zinc-binding ribosomal protein family protein | chr3:22268803-22269750 FORWARD LENGTH=92;AT3G10950.1 | Symbols: | Zinc-binding ribosomal protein family protein | chr3:3423893-3424566 FORWARD LENGTH=92	2	0				AT5G01930.1	MOM1-FLAG	Col-0	0.167837	0.920598	0.998383
AT2G37080.1	AT2G37080.1 | Symbols: RIP3 | ROP interactive partner 3 | chr2:15581565-15584057 REVERSE LENGTH=583	3	0				AT3G59810.1	AT3G59810.1 | Symbols: | Small nuclear ribonucleoprotein family protein | chr3:22096841-22097666 FORWARD LENGTH=91	2	0				AT4G35110.3	MOM1-FLAG	Col-0	0.167837	0.920598	0.998383
AT2G35040.1	AT2G35040.1 | Symbols: | AICARFT/IMPCHase bienzyme family protein | chr2:14765347-14768269 REVERSE LENGTH=596	3	0				AT3G57180.1	AT3G57180.1 | Symbols: BPG2 | P-loop containing nucleoside triphosphate hydrolases superfamily protein | chr3:21163663-21166006 REVERSE LENGTH=660	2	0				AT4G34700.1	MOM1-FLAG	Col-0	0.167837	0.920598	0.998383
AT5G42570.1	AT5G42570.1 | Symbols: | B-cell receptor-associated 31-like | chr5:17021459-17022497 REVERSE LENGTH=218	3	0				AT3G56860.3	AT3G56860.3 | Symbols: UBA2A | UBP1-associated protein 2A | chr3:21050708-21052144 REVERSE LENGTH=478	2	0				AT4G34350.1	MOM1-FLAG	Col-0	0.167837	0.920598	0.998383
AT5G45930.1	AT5G45930.1 | Symbols: CHLI2, CHL I2, CHLI-2 | magnesium chelatase i2 | chr5:18628095-18629565 FORWARD LENGTH=418;AT4G18480.1 | Symbols: CHLI1, CH42, CH-42, CHL11, CHLI-1 | P-loop containing nucleoside triphosphate hydrolases superfamily protein | chr4:102	3	0				AT3G19840.1	AT3G19840.1 | Symbols: ATPRP40C, PRP40C | pre-mRNA-processing protein 40C | chr3:6891228-6897227 FORWARD LENGTH=835	2	0				AT4G31120.1	MOM1-FLAG	Col-0	0.167837	0.920598	0.998383
AT5G20830.1	AT5G20830.1 | Symbols: SUS1, ASUS1, atsus1 | sucrose synthase 1 | chr5:7050599-7054032 REVERSE LENGTH=808	3	0				AT3G17840.1	AT3G17840.1 | Symbols: RLK902 | receptor-like kinase 902 | chr3:6106092-6108430 FORWARD LENGTH=647	2	0				AT4G26900.1	MOM1-FLAG	Col-0	0.167837	0.920598	0.998383
AT2G19430.1	AT2G19430.1 | Symbols: DWA1, THO6, AtTHO6 | DWD (DDB1-binding WD40 protein) hypersensitive to ABA 1 | chr2:8415217-8417740 FORWARD LENGTH=367	3	0				AT3G15790.1	AT3G15790.1 | Symbols: MBD11, ATMBD11 | methyl-CPG-binding domain 11 | chr3:5343209-5344386 FORWARD LENGTH=254	2	0				AT4G14200.1	MOM1-FLAG	Col-0	0.167837	0.920598	0.998383
AT4G37300.1	AT4G37300.1 | Symbols: MEE59 | maternal effect embryo arrest 59 | chr4:17554805-17555498 FORWARD LENGTH=173	3	0				AT3G12020.2	AT3G12020.2 | Symbols: | P-loop containing nucleoside triphosphate hydrolases superfamily protein | chr3:3827016-3834146 FORWARD LENGTH=1044	2	0				AT4G12640.1	MOM1-FLAG	Col-0	0.167837	0.920598	0.998383
AT1G28400.1	AT1G28400.1 | Symbols: | unknown protein; FUNCTIONS IN: molecular_function unknown; INVOLVED IN: biological_process unknown; LOCATED IN: endomembrane system; EXPRESSED IN: 22 plant structures; EXPRESSED DURING: 13 growth stages; BEST Arabidopsis thaliana	3	0				AT3G06430.1	AT3G06430.1 | Symbols: EMB2750 | Tetratricopeptide repeat (TPR)-like superfamily protein | chr3:1956658-1958240 REVERSE LENGTH=486	2	0				AT4G11740.1	MOM1-FLAG	Col-0	0.167837	0.920598	0.998383
AT4G18430.1	AT4G18430.1 | Symbols: AtRABA1e, RABA1e | RAB GTPase homolog A1E | chr4:10183903-10185223 REVERSE LENGTH=217;AT4G18800.1 | Symbols: ATHSGBP, ATRAB11B, ATRABA1D, RABA1d | RAB GTPase homolog A1D | chr4:10320156-10321339 REVERSE LENGTH=214;AT1G07410.1 | Symbo	3	0				AT3G05230.1	AT3G05230.1 | Symbols: | Signal peptidase subunit | chr3:1492304-1493452 FORWARD LENGTH=167	2	0				AT4G11240.1	MOM1-FLAG	Col-0	0.167837	0.920598	0.998383
AT3G61440.1	AT3G61440.1 | Symbols: ATCYSC1, ARATH;BSAS3;1, CYSC1 | cysteine synthase C1 | chr3:22735885-22737792 FORWARD LENGTH=368	3	0				AT2G31840.1	AT2G31840.1 | Symbols: | Thioredoxin superfamily protein | chr2:13538003-13539602 REVERSE LENGTH=350	2	0				AT4G02080.1	MOM1-FLAG	Col-0	0.167837	0.920598	0.998383
AT1G07370.1	AT1G07370.1 | Symbols: PCNA1, ATPCNA1 | proliferating cellular nuclear antigen 1 | chr1:2263204-2264382 FORWARD LENGTH=263;AT2G29570.1 | Symbols: PCNA2, ATPCNA2 | proliferating cell nuclear antigen 2 | chr2:12650139-12651598 REVERSE LENGTH=264	3	0				AT2G19710.1	AT2G19710.1 | Symbols: | Regulator of Vps4 activity in the MVB pathway protein | chr2:8506339-8509817 FORWARD LENGTH=937	2	0				AT3G62830.1	MOM1-FLAG	Col-0	0.167837	0.920598	0.998383
AT4G23820.1	AT4G23820.1 | Symbols: | Pectin lyase-like superfamily protein | chr4:12397217-12400050 REVERSE LENGTH=444	3	0				AT1G76140.1	AT1G76140.1 | Symbols: | Prolyl oligopeptidase family protein | chr1:28571187-28574852 FORWARD LENGTH=795	2	0				AT3G61430.1	MOM1-FLAG	Col-0	0.167837	0.920598	0.998383
AT1G79040.1	AT1G79040.1 | Symbols: PSBR | photosystem II subunit R | chr1:29736085-29736781 FORWARD LENGTH=140	3	0				AT1G71830.1	AT1G71830.1 | Symbols: SERK1, ATSERK1 | somatic embryogenesis receptor-like kinase 1 | chr1:27018575-27021842 FORWARD LENGTH=625;AT1G34210.1 | Symbols: SERK2, ATSERK2 | somatic embryogenesis receptor-like kinase 2 | chr1:12459078-12462752 FORWARD LENGTH=62	2	0				AT3G57785.1	MOM1-FLAG	Col-0	0.167837	0.920598	0.998383
AT4G21590.1	AT4G21590.1 | Symbols: ENDO3 | endonuclease 3 | chr4:11480524-11482574 FORWARD LENGTH=294;AT4G21600.1 | Symbols: ENDO5 | endonuclease 5 | chr4:11485319-11487235 FORWARD LENGTH=296;AT4G21585.1 | Symbols: ENDO4 | endonuclease 4 | chr4:11477988-11479953 FORWA	3	0				AT1G70320.1	AT1G70320.1 | Symbols: UPL2 | ubiquitin-protein ligase 2 | chr1:26488745-26501281 REVERSE LENGTH=3658;AT1G55860.1 | Symbols: UPL1 | ubiquitin-protein ligase 1 | chr1:20879900-20895393 REVERSE LENGTH=3930	2	0				AT3G55010.1	MOM1-FLAG	Col-0	0.167837	0.920598	0.998383
AT1G79350.1	AT1G79350.1 | Symbols: EMB1135 | RING/FYVE/PHD zinc finger superfamily protein | chr1:29844829-29853215 REVERSE LENGTH=1295	4	28				AT1G64330.1	AT1G64330.1 | Symbols: | myosin heavy chain-related | chr1:23872172-23873970 FORWARD LENGTH=555	2	0				AT3G54960.1	MOM1-FLAG	Col-0	0.167837	0.920598	0.998383
AT5G40340.1	AT5G40340.1 | Symbols: | Tudor/PWWP/MBT superfamily protein | chr5:16131654-16134680 REVERSE LENGTH=1008	4	16				AT1G53580.1	AT1G53580.1 | Symbols: GLX2-3, ETHE1, GLY3 | glyoxalase II 3 | chr1:19991542-19993250 REVERSE LENGTH=294	2	0				AT3G52200.2	MOM1-FLAG	Col-0	0.167837	0.920598	0.998383
AT5G22330.1	AT5G22330.1 | Symbols: ATTIP49A, RIN1 | P-loop containing nucleoside triphosphate hydrolases superfamily protein | chr5:7391026-7394071 REVERSE LENGTH=458	4	15				AT1G30120.1	AT1G30120.1 | Symbols: PDH-E1 BETA | pyruvate dehydrogenase E1 beta | chr1:10584350-10586477 REVERSE LENGTH=406	2	0				AT3G46000.1	MOM1-FLAG	Col-0	0.167837	0.920598	0.998383
AT3G58110.1	AT3G58110.1 | Symbols: | unknown protein; FUNCTIONS IN: molecular_function unknown; INVOLVED IN: biological_process unknown; LOCATED IN: cellular_component unknown; EXPRESSED IN: cultured cell; BEST Arabidopsis thaliana protein match is: unknown protein (	4	13				AT1G28110.1	AT1G28110.1 | Symbols: SCPL45 | serine carboxypeptidase-like 45 | chr1:9804153-9806832 REVERSE LENGTH=461	2	0				AT3G28715.1	MOM1-FLAG	Col-0	0.167837	0.920598	0.998383
AT5G15020.1	AT5G15020.1 | Symbols: SNL2 | SIN3-like 2 | chr5:4859408-4865569 REVERSE LENGTH=1367	4	12				AT1G23900.1	AT1G23900.1 | Symbols: GAMMA-ADAPTIN 1, Gamma-ADR | gamma-adaptin 1 | chr1:8441379-8447152 FORWARD LENGTH=876	2	0				AT3G23660.2	MOM1-FLAG	Col-0	0.167837	0.920598	0.998383
AT4G25210.1	AT4G25210.1 | Symbols: | DNA-binding storekeeper protein-related transcriptional regulator | chr4:12918446-12919552 FORWARD LENGTH=368	4	12				AT1G20330.1	AT1G20330.1 | Symbols: SMT2, CVP1, FRL1 | sterol methyltransferase 2 | chr1:7038968-7040053 REVERSE LENGTH=361	2	0				AT3G22630.1	MOM1-FLAG	Col-0	0.167837	0.920598	0.998383
AT2G25170.1	AT2G25170.1 | Symbols: PKL, GYM, CHD3, CHR6, SSL2 | chromatin remodeling factor CHD3 (PICKLE) | chr2:10714411-10723763 FORWARD LENGTH=1384	4	10				AT1G19870.1	AT1G19870.1 | Symbols: iqd32 | IQ-domain 32 | chr1:6895400-6898539 REVERSE LENGTH=794	2	0				AT3G22170.1	MOM1-FLAG	Col-0	0.167837	0.920598	0.998383
AT5G27850.1	AT5G27850.1 | Symbols: | Ribosomal protein L18e/L15 superfamily protein | chr5:9873169-9874297 FORWARD LENGTH=187	4	10				AT1G16720.1	AT1G16720.1 | Symbols: HCF173 | high chlorophyll fluorescence phenotype 173 | chr1:5723161-5726248 FORWARD LENGTH=598	2	0				AT3G19670.1	MOM1-FLAG	Col-0	0.167837	0.920598	0.998383
AT3G11400.2	AT3G11400.2 | Symbols: EIF3G1, ATEIF3G1 | eukaryotic translation initiation factor 3G1 | chr3:3578536-3580366 FORWARD LENGTH=321	4	10				AT4G38600.1	AT4G38600.1 | Symbols: KAK, UPL3 | HEAT repeat ;HECT-domain (ubiquitin-transferase) | chr4:18041503-18049292 REVERSE LENGTH=1888	3	22				AT3G13235.1	MOM1-FLAG	Col-0	0.167837	0.920598	0.998383
AT1G70180.2	AT1G70180.2 | Symbols: | Sterile alpha motif (SAM) domain-containing protein | chr1:26426768-26429097 FORWARD LENGTH=460	4	9				AT4G15020.1	AT4G15020.1 | Symbols: | hAT transposon superfamily | chr4:8575806-8578372 FORWARD LENGTH=768	3	17				AT3G06350.1	MOM1-FLAG	Col-0	0.167837	0.920598	0.998383
AT3G63130.1	AT3G63130.1 | Symbols: RANGAP1, ATRANGAP1 | RAN GTPase activating protein 1 | chr3:23325108-23326715 FORWARD LENGTH=535	4	8				AT4G04950.1	AT4G04950.1 | Symbols: | thioredoxin family protein | chr4:2517882-2519924 REVERSE LENGTH=488	3	15				AT3G06340.1	MOM1-FLAG	Col-0	0.167837	0.920598	0.998383
AT1G13190.1	AT1G13190.1 | Symbols: | RNA-binding (RRM/RBD/RNP motifs) family protein | chr1:4499633-4501354 FORWARD LENGTH=573	4	8				AT5G01600.1	AT5G01600.1 | Symbols: ATFER1, FER1 | ferretin 1 | chr5:228149-229594 REVERSE LENGTH=255	3	12				AT2G47010.1	MOM1-FLAG	Col-0	0.167837	0.920598	0.998383
AT1G06230.1	AT1G06230.1 | Symbols: GTE4 | global transcription factor group E4 | chr1:1907626-1910183 FORWARD LENGTH=766	4	8				AT2G47620.1	AT2G47620.1 | Symbols: ATSWI3A, CHB1, SWI3A | SWITCH/sucrose nonfermenting 3A | chr2:19532034-19534251 FORWARD LENGTH=512	3	12				AT2G34590.1	MOM1-FLAG	Col-0	0.167837	0.920598	0.998383
AT5G55160.2	AT5G55160.2 | Symbols: SUM2, SUMO 2, SUMO2, ATSUMO2 | small ubiquitin-like modifier 2 | chr5:22383747-22384772 REVERSE LENGTH=116	4	8				AT5G46280.1	AT5G46280.1 | Symbols: MCM3 | Minichromosome maintenance (MCM2/3/5) family protein | chr5:18769902-18773606 REVERSE LENGTH=776	3	11				AT2G20360.1	MOM1-FLAG	Col-0	0.167837	0.920598	0.998383
AT1G14900.1	AT1G14900.1 | Symbols: HMGA | high mobility group A | chr1:5138665-5139353 REVERSE LENGTH=204	4	7				AT4G03430.1	AT4G03430.1 | Symbols: STA1, EMB2770 | pre-mRNA splicing factor-related | chr4:1517411-1520500 REVERSE LENGTH=1029	3	11				AT1G72730.1	MOM1-FLAG	Col-0	0.167837	0.920598	0.998383
AT1G24360.1	AT1G24360.1 | Symbols: | NAD(P)-binding Rossmann-fold superfamily protein | chr1:8640820-8643283 FORWARD LENGTH=319	4	7				AT3G18380.2	AT3G18380.2 | Symbols: | sequence-specific DNA binding transcription factors;sequence-specific DNA binding | chr3:6311002-6313181 REVERSE LENGTH=349	3	11				AT1G56360.1	MOM1-FLAG	Col-0	0.167837	0.920598	0.998383
AT1G18950.1	AT1G18950.1 | Symbols: | DDT domain superfamily | chr1:6546539-6551549 FORWARD LENGTH=750	4	7				AT5G59810.1	AT5G59810.1 | Symbols: ATSBT5.4, SBT5.4 | Subtilase family protein | chr5:24096895-24100387 REVERSE LENGTH=778	3	10				AT1G47500.1	MOM1-FLAG	Col-0	0.167837	0.920598	0.998383
AT3G62310.1	AT3G62310.1 | Symbols: | RNA helicase family protein | chr3:23057516-23060561 REVERSE LENGTH=726	4	6				AT3G12140.3	AT3G12140.3 | Symbols: | Emsy N Terminus (ENT)/ plant Tudor-like domains-containing protein | chr3:3869121-3870964 REVERSE LENGTH=383	3	10				AT1G16790.1	MOM1-FLAG	Col-0	0.167837	0.920598	0.998383
AT5G67380.1	AT5G67380.1 | Symbols: CKA1, ATCKA1 | casein kinase alpha 1 | chr5:26881156-26883383 REVERSE LENGTH=409	4	6				AT1G52740.1	AT1G52740.1 | Symbols: HTA9 | histone H2A protein 9 | chr1:19645409-19646221 FORWARD LENGTH=134;AT3G54560.1 | Symbols: HTA11 | histone H2A 11 | chr3:20196532-20197466 FORWARD LENGTH=136;AT2G38810.1 | Symbols: HTA8 | histone H2A 8 | chr2:16219444-16220679 R	3	10				AT1G09130.3	MOM1-FLAG	Col-0	0.167837	0.920598	0.998383
AT4G38130.1	AT4G38130.1 | Symbols: HD1, ATHD1, HDA1, RPD3A, HDA19, ATHDA19 | histone deacetylase 1 | chr4:17896493-17899057 REVERSE LENGTH=501	4	6				AT1G12380.1	AT1G12380.1 | Symbols: | unknown protein; BEST Arabidopsis thaliana protein match is: unknown protein (TAIR:AT1G62870.1); Has 173 Blast hits to 170 proteins in 34 species: Archae - 0; Bacteria - 4; Metazoa - 25; Fungi - 8; Plants - 123; Viruses - 7; Other	3	10				AT4G18040.1	MOM1-FLAG	Col-0	0.166909	0.92196	0.998383
AT2G39330.1	AT2G39330.1 | Symbols: JAL23 | jacalin-related lectin 23 | chr2:16419787-16421573 REVERSE LENGTH=459	4	6				AT5G60790.1	AT5G60790.1 | Symbols: ATGCN1, GCN1 | ABC transporter family protein | chr5:24453760-24455767 REVERSE LENGTH=595	3	9				AT2G05260.1	MOM1-FLAG	Col-0	0.166909	0.92196	0.998383
AT2G32920.1	AT2G32920.1 | Symbols: ATPDIL2-3, PDI9, ATPDI9, PDIL2-3 | PDI-like 2-3 | chr2:13962502-13965406 REVERSE LENGTH=440	4	6				AT5G20200.1	AT5G20200.1 | Symbols: | nucleoporin-related | chr5:6816776-6821620 FORWARD LENGTH=762	3	9				AT4G35460.1	MOM1-FLAG	Col-0	0.166909	0.92196	0.998383
AT1G29350.1	AT1G29350.1 | Symbols: | Kinase-related protein of unknown function (DUF1296) | chr1:10268761-10273613 REVERSE LENGTH=831	4	6				AT3G28920.1	AT3G28920.1 | Symbols: AtHB34, HB34, ZHD9 | homeobox protein 34 | chr3:10940598-10941536 REVERSE LENGTH=312	3	9				AT4G27690.1	MOM1-FLAG	Col-0	0.166909	0.92196	0.998383
AT5G12110.1	AT5G12110.1 | Symbols: | Glutathione S-transferase, C-terminal-like;Translation elongation factor EF1B/ribosomal protein S6 | chr5:3914483-3915732 FORWARD LENGTH=228	4	6				AT3G12800.1	AT3G12800.1 | Symbols: SDRB, DECR | short-chain dehydrogenase-reductase B | chr3:4063463-4064757 REVERSE LENGTH=298	3	9				AT1G61620.1	MOM1-FLAG	Col-0	0.166909	0.92196	0.998383
AT5G02960.1	AT5G02960.1 | Symbols: | Ribosomal protein S12/S23 family protein | chr5:693280-694396 REVERSE LENGTH=142;AT3G09680.1 | Symbols: | Ribosomal protein S12/S23 family protein | chr3:2969197-2970291 REVERSE LENGTH=142	4	6				AT1G63660.1	AT1G63660.1 | Symbols: | GMP synthase (glutamine-hydrolyzing), putative / glutamine amidotransferase, putative | chr1:23604127-23607080 REVERSE LENGTH=534	3	9				AT2G41530.1	MOM1-FLAG	Col-0	0.166909	0.92196	0.998383
AT4G02720.1	AT4G02720.1 | Symbols: | unknown protein; FUNCTIONS IN: molecular_function unknown; INVOLVED IN: biological_process unknown; EXPRESSED IN: 25 plant structures; EXPRESSED DURING: 14 growth stages; CONTAINS InterPro DOMAIN/s: Protein of unknown function DUF	4	5				AT5G41770.1	AT5G41770.1 | Symbols: | crooked neck protein, putative / cell cycle protein, putative | chr5:16718021-16720936 FORWARD LENGTH=705	3	8				AT5G39680.1	MOM1-FLAG	Col-0	0.166909	0.92196	0.998383
AT5G05010.1	AT5G05010.1 | Symbols: | clathrin adaptor complexes medium subunit family protein | chr5:1477137-1479872 FORWARD LENGTH=527	4	5				AT5G28740.1	AT5G28740.1 | Symbols: | Tetratricopeptide repeat (TPR)-like superfamily protein | chr5:10780774-10783772 FORWARD LENGTH=917	3	8				AT3G52580.1	MOM1-FLAG	Col-0	0.166909	0.92196	0.998383
AT5G44785.2	AT5G44785.2 | Symbols: OSB3 | organellar single-stranded DNA binding protein 3 | chr5:18070877-18073010 REVERSE LENGTH=442	4	5				AT3G43240.1	AT3G43240.1 | Symbols: | ARID/BRIGHT DNA-binding domain-containing protein | chr3:15210032-15214440 REVERSE LENGTH=747	3	8				AT1G49480.1	MOM1-FLAG	Col-0	0.165557	0.922252	0.998383
AT1G20010.1	AT1G20010.1 | Symbols: TUB5 | tubulin beta-5 chain | chr1:6938033-6940481 REVERSE LENGTH=449	4	5				AT2G21130.1	AT2G21130.1 | Symbols: | Cyclophilin-like peptidyl-prolyl cis-trans isomerase family protein | chr2:9055619-9056143 REVERSE LENGTH=174	3	8				AT5G61170.1	MOM1-FLAG	Col-0	0.508529	0.767199	0.998383
AT3G62030.2	AT3G62030.2 | Symbols: ROC4 | rotamase CYP 4 | chr3:22973004-22975139 FORWARD LENGTH=313	4	5				AT5G40270.1	AT5G40270.1 | Symbols: | HD domain-containing metal-dependent phosphohydrolase family protein | chr5:16093394-16097093 REVERSE LENGTH=473	3	7				AT5G42820.2	MOM1-FLAG	Col-0	0.717961	0.638075	0.998383
AT3G53740.2	AT3G53740.2 | Symbols: | Ribosomal protein L36e family protein | chr3:19913921-19914813 REVERSE LENGTH=112	4	5				AT5G17770.1	AT5G17770.1 | Symbols: ATCBR, CBR1, CBR | NADH:cytochrome B5 reductase 1 | chr5:5864543-5866495 REVERSE LENGTH=281	3	7				AT2G26230.1	MOM1-FLAG	Col-0	-0.933872	0.48325	0.998383
AT4G32420.1	AT4G32420.1 | Symbols: | Cyclophilin-like peptidyl-prolyl cis-trans isomerase family protein | chr4:15647550-15652103 REVERSE LENGTH=837	4	5				AT4G14342.1	AT4G14342.1 | Symbols: | Splicing factor 3B subunit 5/RDS3 complex subunit 10 | chr4:8253789-8255405 REVERSE LENGTH=87;AT3G23325.1 | Symbols: | Splicing factor 3B subunit 5/RDS3 complex subunit 10 | chr3:8345808-8346856 FORWARD LENGTH=87	3	7				AT3G46040.1	MOM1-FLAG	Col-0	0.958594	0.574795	0.998383
AT4G02840.2	AT4G02840.2 | Symbols: | Small nuclear ribonucleoprotein family protein | chr4:1264726-1266253 FORWARD LENGTH=126	4	5				AT3G20670.1	AT3G20670.1 | Symbols: HTA13 | histone H2A 13 | chr3:7229472-7229963 FORWARD LENGTH=132	3	7				AT5G45680.1	MOM1-FLAG	Col-0	-0.775792	0.6006	0.998383
AT3G46780.1	AT3G46780.1 | Symbols: PTAC16 | plastid transcriptionally active 16 | chr3:17228766-17231021 FORWARD LENGTH=510	4	4				AT2G17410.1	AT2G17410.1 | Symbols: | ARID/BRIGHT DNA-binding domain-containing protein | chr2:7559869-7563474 FORWARD LENGTH=786	3	7				AT4G39660.1	MOM1-FLAG	Col-0	-0.775792	0.6006	0.998383
AT4G05530.1	AT4G05530.1 | Symbols: IBR1, SDRA | indole-3-butyric acid response 1 | chr4:2816462-2818074 FORWARD LENGTH=254	4	4				AT5G54430.1	AT5G54430.1 | Symbols: ATPHOS32, PHOS32 | Adenine nucleotide alpha hydrolases-like superfamily protein | chr5:22097563-22099693 REVERSE LENGTH=242	3	6				AT5G20830.1	MOM1-FLAG	Col-0	-0.775792	0.6006	0.998383
AT4G38630.1	AT4G38630.1 | Symbols: RPN10, MCB1, ATMCB1, MBP1 | regulatory particle non-ATPase 10 | chr4:18057357-18059459 REVERSE LENGTH=386	4	4				AT5G02490.1	AT5G02490.1 | Symbols: | Heat shock protein 70 (Hsp 70) family protein | chr5:550296-552565 REVERSE LENGTH=653;AT1G56410.1 | Symbols: ERD2, HSP70T-1 | heat shock protein 70 (Hsp 70) family protein | chr1:21117147-21119241 FORWARD LENGTH=617	3	6				ATMG00640.1	MOM1-FLAG	Col-0	-0.215703	0.898457	0.998383
AT2G22230.1	AT2G22230.1 | Symbols: | Thioesterase superfamily protein | chr2:9450042-9451427 FORWARD LENGTH=220	4	4				AT4G37210.1	AT4G37210.1 | Symbols: | Tetratricopeptide repeat (TPR)-like superfamily protein | chr4:17512376-17514421 FORWARD LENGTH=492	3	6				ATCG01230.1	MOM1-FLAG	Col-0	-0.215703	0.898457	0.998383
AT3G07810.2	AT3G07810.2 | Symbols: | RNA-binding (RRM/RBD/RNP motifs) family protein | chr3:2492875-2495102 FORWARD LENGTH=495	4	4				AT4G25900.1	AT4G25900.1 | Symbols: | Galactose mutarotase-like superfamily protein | chr4:13161487-13163397 FORWARD LENGTH=318	3	6				ATCG00650.1	MOM1-FLAG	Col-0	-0.215703	0.898457	0.998383
AT1G60170.1	AT1G60170.1 | Symbols: emb1220 | pre-mRNA processing ribonucleoprotein binding region-containing protein | chr1:22193008-22195177 FORWARD LENGTH=485	4	4				AT4G14030.1	AT4G14030.1 | Symbols: SBP1 | selenium-binding protein 1 | chr4:8098121-8100165 REVERSE LENGTH=490	3	6				AT5G63860.1	MOM1-FLAG	Col-0	-0.215703	0.898457	0.998383
AT1G80270.1	AT1G80270.1 | Symbols: PPR596 | PENTATRICOPEPTIDE REPEAT 596 | chr1:30181265-30183331 FORWARD LENGTH=596	4	4				AT3G60240.4	AT3G60240.4 | Symbols: EIF4G, CUM2 | eukaryotic translation initiation factor 4G | chr3:22261842-22268295 FORWARD LENGTH=1727	3	6				AT5G55730.1	MOM1-FLAG	Col-0	-0.215703	0.898457	0.998383
AT2G44200.1	AT2G44200.1 | Symbols: | CBF1-interacting co-repressor CIR, N-terminal;Pre-mRNA splicing factor | chr2:18276302-18278240 FORWARD LENGTH=493	4	4				AT3G18990.1	AT3G18990.1 | Symbols: VRN1, REM39 | AP2/B3-like transcriptional factor family protein | chr3:6549077-6551568 REVERSE LENGTH=341	3	6				AT5G48375.1	MOM1-FLAG	Col-0	-0.215703	0.898457	0.998383
AT3G55360.1	AT3G55360.1 | Symbols: CER10, ECR, ATTSC13, TSC13 | 3-oxo-5-alpha-steroid 4-dehydrogenase family protein | chr3:20521186-20522856 REVERSE LENGTH=310	4	4				AT3G13930.1	AT3G13930.1 | Symbols: | Dihydrolipoamide acetyltransferase, long form protein | chr3:4596240-4600143 FORWARD LENGTH=539	3	6				AT5G03940.1	MOM1-FLAG	Col-0	-0.215703	0.898457	0.998383
AT5G08380.1	AT5G08380.1 | Symbols: AtAGAL1, AGAL1 | alpha-galactosidase 1 | chr5:2694851-2697616 REVERSE LENGTH=410	4	4				AT2G44350.2	AT2G44350.2 | Symbols: ATCS, CSY4 | Citrate synthase family protein | chr2:18316673-18320524 FORWARD LENGTH=474	3	6				AT4G35790.1	MOM1-FLAG	Col-0	-0.215703	0.898457	0.998383
AT3G14420.1	AT3G14420.1 | Symbols: | Aldolase-type TIM barrel family protein | chr3:4821804-4823899 FORWARD LENGTH=367;AT3G14415.2 | Symbols: | Aldolase-type TIM barrel family protein | chr3:4818667-4820748 FORWARD LENGTH=373	4	4				AT1G74670.1	AT1G74670.1 | Symbols: | Gibberellin-regulated family protein | chr1:28053378-28053893 FORWARD LENGTH=101;AT3G10185.1 | Symbols: | Gibberellin-regulated family protein | chr3:3145579-3146199 FORWARD LENGTH=103	3	6				AT4G30840.1	MOM1-FLAG	Col-0	-0.215703	0.898457	0.998383
AT3G11910.1	AT3G11910.1 | Symbols: UBP13 | ubiquitin-specific protease 13 | chr3:3761758-3770290 REVERSE LENGTH=1115	4	4				AT1G32990.1	AT1G32990.1 | Symbols: PRPL11 | plastid ribosomal protein l11 | chr1:11955827-11957139 FORWARD LENGTH=222	3	6				AT4G27585.1	MOM1-FLAG	Col-0	-0.215703	0.898457	0.998383
AT5G57290.1	AT5G57290.1 | Symbols: | 60S acidic ribosomal protein family | chr5:23207049-23207835 REVERSE LENGTH=120	4	4				AT5G51660.1	AT5G51660.1 | Symbols: CPSF160, ATCPSF160 | cleavage and polyadenylation specificity factor 160 | chr5:20980250-20989268 FORWARD LENGTH=1442	3	5				AT4G22930.1	MOM1-FLAG	Col-0	-0.215703	0.898457	0.998383
AT3G18490.1	AT3G18490.1 | Symbols: | Eukaryotic aspartyl protease family protein | chr3:6349090-6350592 REVERSE LENGTH=500	4	4				AT5G08260.1	AT5G08260.1 | Symbols: scpl35 | serine carboxypeptidase-like 35 | chr5:2657236-2661272 FORWARD LENGTH=480	3	5				AT4G20130.1	MOM1-FLAG	Col-0	-0.215703	0.898457	0.998383
AT1G12900.1	AT1G12900.1 | Symbols: GAPA-2 | glyceraldehyde 3-phosphate dehydrogenase A subunit 2 | chr1:4392634-4394283 REVERSE LENGTH=399	4	4				AT5G06290.1	AT5G06290.1 | Symbols: 2-Cys Prx B, 2CPB | 2-cysteine peroxiredoxin B | chr5:1919380-1921211 FORWARD LENGTH=273	3	5				AT3G58730.1	MOM1-FLAG	Col-0	-0.215703	0.898457	0.998383
AT4G01310.1	AT4G01310.1 | Symbols: | Ribosomal L5P family protein | chr4:544166-545480 REVERSE LENGTH=262	4	4				AT5G01750.2	AT5G01750.2 | Symbols: | Protein of unknown function (DUF567) | chr5:290034-291109 FORWARD LENGTH=217	3	5				AT3G57050.1	MOM1-FLAG	Col-0	-0.215703	0.898457	0.998383
AT1G14510.1	AT1G14510.1 | Symbols: AL7 | alfin-like 7 | chr1:4962171-4964154 REVERSE LENGTH=252	4	4				AT4G29410.1	AT4G29410.1 | Symbols: | Ribosomal L28e protein family | chr4:14468439-14469964 REVERSE LENGTH=143	3	5				AT3G52140.4	MOM1-FLAG	Col-0	-0.215703	0.898457	0.998383
AT3G47070.1	AT3G47070.1 | Symbols: | LOCATED IN: thylakoid, chloroplast thylakoid membrane, chloroplast, chloroplast envelope; EXPRESSED IN: 22 plant structures; EXPRESSED DURING: 13 growth stages; CONTAINS InterPro DOMAIN/s: Thylakoid soluble phosphoprotein TSP9 (In	4	4				AT4G24820.1	AT4G24820.1 | Symbols: | 26S proteasome, regulatory subunit Rpn7;Proteasome component (PCI) domain | chr4:12790471-12792599 REVERSE LENGTH=387	3	5				AT3G24080.1	MOM1-FLAG	Col-0	-0.215703	0.898457	0.998383
AT5G02870.1	AT5G02870.1 | Symbols: | Ribosomal protein L4/L1 family | chr5:657830-659526 FORWARD LENGTH=407	4	4				AT4G02840.2	AT4G02840.2 | Symbols: | Small nuclear ribonucleoprotein family protein | chr4:1264726-1266253 FORWARD LENGTH=126	3	5				AT3G20650.1	MOM1-FLAG	Col-0	-0.215703	0.898457	0.998383
AT4G16500.1	AT4G16500.1 | Symbols: | Cystatin/monellin superfamily protein | chr4:9301530-9301883 REVERSE LENGTH=117	4	4				AT3G48460.1	AT3G48460.1 | Symbols: | GDSL-like Lipase/Acylhydrolase superfamily protein | chr3:17949496-17951082 FORWARD LENGTH=381	3	5				AT3G12010.1	MOM1-FLAG	Col-0	-0.215703	0.898457	0.998383
AT1G69200.1	AT1G69200.1 | Symbols: FLN2 | fructokinase-like 2 | chr1:26016018-26018365 FORWARD LENGTH=616	4	4				AT3G10850.1	AT3G10850.1 | Symbols: GLX2-2, GLY2 | Metallo-hydrolase/oxidoreductase superfamily protein | chr3:3397756-3399522 REVERSE LENGTH=258	3	5				AT3G02360.2	MOM1-FLAG	Col-0	-0.215703	0.898457	0.998383
AT4G29410.1	AT4G29410.1 | Symbols: | Ribosomal L28e protein family | chr4:14468439-14469964 REVERSE LENGTH=143	4	4				AT3G02080.1	AT3G02080.1 | Symbols: | Ribosomal protein S19e family protein | chr3:364138-365161 REVERSE LENGTH=143;AT5G15520.1 | Symbols: | Ribosomal protein S19e family protein | chr5:5037242-5038136 REVERSE LENGTH=143	3	5				AT2G47970.1	MOM1-FLAG	Col-0	-0.215703	0.898457	0.998383
AT5G06290.1	AT5G06290.1 | Symbols: 2-Cys Prx B, 2CPB | 2-cysteine peroxiredoxin B | chr5:1919380-1921211 FORWARD LENGTH=273	4	4				AT2G43530.1	AT2G43530.1 | Symbols: | Scorpion toxin-like knottin superfamily protein | chr2:18070104-18070523 FORWARD LENGTH=85	3	5				AT2G39310.1	MOM1-FLAG	Col-0	-0.215703	0.898457	0.998383
AT1G54410.1	AT1G54410.1 | Symbols: | dehydrin family protein | chr1:20310305-20310601 REVERSE LENGTH=98	4	4				AT2G42530.1	AT2G42530.1 | Symbols: COR15B | cold regulated 15b | chr2:17709191-17709873 REVERSE LENGTH=141	3	5				AT2G22450.1	MOM1-FLAG	Col-0	-0.215703	0.898457	0.998383
AT1G13930.1	AT1G13930.1 | Symbols: | Involved in response to salt stress. Knockout mutants are hypersensitive to salt stress. | chr1:4761091-4761558 FORWARD LENGTH=155	4	4				AT2G40300.1	AT2G40300.1 | Symbols: ATFER4, FER4 | ferritin 4 | chr2:16831501-16833214 REVERSE LENGTH=259	3	5				AT1G74030.1	MOM1-FLAG	Col-0	-0.215703	0.898457	0.998383
AT1G56450.1	AT1G56450.1 | Symbols: PBG1 | 20S proteasome beta subunit G1 | chr1:21141970-21144186 FORWARD LENGTH=246	4	3				AT2G38730.1	AT2G38730.1 | Symbols: | Cyclophilin-like peptidyl-prolyl cis-trans isomerase family protein | chr2:16192579-16194038 REVERSE LENGTH=199	3	5				AT1G69510.1	MOM1-FLAG	Col-0	-0.215703	0.898457	0.998383
AT1G32990.1	AT1G32990.1 | Symbols: PRPL11 | plastid ribosomal protein l11 | chr1:11955827-11957139 FORWARD LENGTH=222	4	3				AT1G25211.1	AT1G25211.1 | Symbols: | F-box family protein | chr1:8835405-8836706 FORWARD LENGTH=433;AT1G25150.1 | Symbols: | F-box family protein | chr1:8821027-8822328 FORWARD LENGTH=433;AT1G25055.1 | Symbols: | F-box family protein | chr1:8806649-8807950 FORWARD	3	5				AT1G22760.1	MOM1-FLAG	Col-0	-0.215703	0.898457	0.998383
AT1G27900.1	AT1G27900.1 | Symbols: | RNA helicase family protein | chr1:9715615-9720346 REVERSE LENGTH=700	4	3				AT1G18630.1	AT1G18630.1 | Symbols: GR-RBP6 | glycine-rich RNA-binding protein 6 | chr1:6415226-6416283 FORWARD LENGTH=155	3	5				AT1G13270.1	MOM1-FLAG	Col-0	-0.215703	0.898457	0.998383
AT4G29350.1	AT4G29350.1 | Symbols: PFN2, PRO2, PRF2 | profilin 2 | chr4:14450135-14451119 FORWARD LENGTH=131	4	3				AT1G11480.1	AT1G11480.1 | Symbols: | eukaryotic translation initiation factor-related | chr1:3864368-3866750 REVERSE LENGTH=578	3	5				AT1G06530.1	MOM1-FLAG	Col-0	-0.215703	0.898457	0.998383
AT4G16760.1	AT4G16760.1 | Symbols: ACX1, ATACX1 | acyl-CoA oxidase 1 | chr4:9424930-9428689 REVERSE LENGTH=664	4	3				AT1G02305.1	AT1G02305.1 | Symbols: | Cysteine proteinases superfamily protein | chr1:455816-457974 FORWARD LENGTH=362	3	5				AT4G38460.1	MOM1-FLAG	Col-0	-0.633323	0.702985	0.998383
AT1G54080.2	AT1G54080.2 | Symbols: UBP1A | oligouridylate-binding protein 1A | chr1:20183923-20186824 REVERSE LENGTH=430	4	3				AT1G01620.1	AT1G01620.1 | Symbols: PIP1C, TMP-B, PIP1;3 | plasma membrane intrinsic protein 1C | chr1:225986-227176 REVERSE LENGTH=286	3	5				AT4G36980.4	MOM1-FLAG	Col-0	-0.633323	0.702985	0.998383
AT3G15010.1	AT3G15010.1 | Symbols: | RNA-binding (RRM/RBD/RNP motifs) family protein | chr3:5052844-5054058 FORWARD LENGTH=404	4	3				ATCG00170.1	ATCG00170.1 | Symbols: RPOC2 | DNA-directed RNA polymerase family protein | chrC:15938-20068 REVERSE LENGTH=1376	3	4				AT4G30930.1	MOM1-FLAG	Col-0	-0.633323	0.702985	0.998383
AT3G44750.1	AT3G44750.1 | Symbols: HD2A, ATHD2A, HDA3, HDT1 | histone deacetylase 3 | chr3:16298045-16299585 FORWARD LENGTH=245	4	3				AT5G25100.2	AT5G25100.2 | Symbols: | Endomembrane protein 70 protein family | chr5:8648374-8651015 REVERSE LENGTH=651;AT5G10840.1 | Symbols: | Endomembrane protein 70 protein family | chr5:3424910-3427797 REVERSE LENGTH=648	3	4				AT4G29130.1	MOM1-FLAG	Col-0	-0.633323	0.702985	0.998383
AT3G22320.1	AT3G22320.1 | Symbols: ATRPABC24.3, RPB5A, NRPB5, NRPD5 | Eukaryotic rpb5 RNA polymerase subunit family protein | chr3:7891045-7892094 REVERSE LENGTH=205	4	3				AT5G19550.1	AT5G19550.1 | Symbols: ASP2, AAT2 | aspartate aminotransferase 2 | chr5:6598201-6601597 FORWARD LENGTH=405	3	4				AT4G18465.1	MOM1-FLAG	Col-0	-0.633323	0.702985	0.998383
AT1G19520.1	AT1G19520.1 | Symbols: NFD5 | pentatricopeptide (PPR) repeat-containing protein | chr1:6760032-6762581 FORWARD LENGTH=725	4	3				AT5G15650.1	AT5G15650.1 | Symbols: RGP2, ATRGP2 | reversibly glycosylated polypeptide 2 | chr5:5092203-5094093 FORWARD LENGTH=360	3	4				AT5G62200.1	MOM1-FLAG	Col-0	-0.184049	0.914466	0.998383
AT3G56090.1	AT3G56090.1 | Symbols: ATFER3, FER3 | ferritin 3 | chr3:20814350-20815984 REVERSE LENGTH=259	4	3				AT5G09730.1	AT5G09730.1 | Symbols: BXL3, ATBXL3, XYL3, ATBX3, BX3 | beta-xylosidase 3 | chr5:3015319-3018226 REVERSE LENGTH=773;AT5G09700.1 | Symbols: | Glycosyl hydrolase family protein | chr5:3003720-3005566 REVERSE LENGTH=526	3	4				AT2G15270.1	MOM1-FLAG	Col-0	-0.184049	0.914466	0.998383
AT3G10920.1	AT3G10920.1 | Symbols: MSD1, MEE33, ATMSD1 | manganese superoxide dismutase 1 | chr3:3418015-3419581 FORWARD LENGTH=231	4	3				AT4G28395.1	AT4G28395.1 | Symbols: ATA7, A7 | Bifunctional inhibitor/lipid-transfer protein/seed storage 2S albumin superfamily protein | chr4:14043991-14044728 FORWARD LENGTH=180	3	4				AT5G66540.1	MOM1-FLAG	Col-0	-0.184049	0.914466	0.998383
AT5G23740.1	AT5G23740.1 | Symbols: RPS11-BETA | ribosomal protein S11-beta | chr5:8008251-8009330 REVERSE LENGTH=159	4	3				AT4G27440.1	AT4G27440.1 | Symbols: PORB | protochlorophyllide oxidoreductase B | chr4:13725648-13727107 FORWARD LENGTH=401	3	4				AT1G31010.1	MOM1-FLAG	Col-0	-0.184049	0.914466	0.998383
AT3G54170.1	AT3G54170.1 | Symbols: ATFIP37, FIP37 | FKBP12 interacting protein 37 | chr3:20056848-20059396 FORWARD LENGTH=330	4	3				AT4G24830.1	AT4G24830.1 | Symbols: | arginosuccinate synthase family | chr4:12793085-12795857 REVERSE LENGTH=494	3	4				AT5G53820.1	MOM1-FLAG	Col-0	-0.184049	0.914466	0.998383
AT4G03120.1	AT4G03120.1 | Symbols: | C2H2 and C2HC zinc fingers superfamily protein | chr4:1385747-1387331 FORWARD LENGTH=207	4	3				AT4G16500.1	AT4G16500.1 | Symbols: | Cystatin/monellin superfamily protein | chr4:9301530-9301883 REVERSE LENGTH=117	3	4				AT4G31340.1	MOM1-FLAG	Col-0	-0.184049	0.914466	0.998383
AT5G27720.1	AT5G27720.1 | Symbols: emb1644 | Small nuclear ribonucleoprotein family protein | chr5:9815904-9817304 FORWARD LENGTH=129	4	3				AT4G10970.6	AT4G10970.6 | Symbols: | unknown protein; FUNCTIONS IN: molecular_function unknown; INVOLVED IN: biological_process unknown; LOCATED IN: cellular_component unknown; EXPRESSED IN: 25 plant structures; EXPRESSED DURING: 14 growth stages; BEST Arabidopsis th	3	4				AT5G63680.1	MOM1-FLAG	Col-0	-0.184049	0.914466	0.998383
AT1G48830.1	AT1G48830.1 | Symbols: | Ribosomal protein S7e family protein | chr1:18059854-18060935 REVERSE LENGTH=191	4	3				AT3G25920.1	AT3G25920.1 | Symbols: RPL15 | ribosomal protein L15 | chr3:9491268-9492558 REVERSE LENGTH=277	3	4				AT1G01050.1	MOM1-FLAG	Col-0	-0.184049	0.914466	0.998383
AT1G15820.1	AT1G15820.1 | Symbols: LHCB6, CP24 | light harvesting complex photosystem II subunit 6 | chr1:5446685-5447676 REVERSE LENGTH=258	4	3				AT3G20740.1	AT3G20740.1 | Symbols: FIE, FIS3, FIE1 | Transducin/WD40 repeat-like superfamily protein | chr3:7249064-7252254 REVERSE LENGTH=369	3	4				AT5G16400.1	MOM1-FLAG	Col-0	-0.184049	0.914466	0.998383
AT2G43530.1	AT2G43530.1 | Symbols: | Scorpion toxin-like knottin superfamily protein | chr2:18070104-18070523 FORWARD LENGTH=85	4	3				AT3G20630.1	AT3G20630.1 | Symbols: UBP14, TTN6, ATUBP14, PER1 | ubiquitin-specific protease 14 | chr3:7203001-7208340 REVERSE LENGTH=797	3	4				AT5G63570.1	MOM1-FLAG	Col-0	-0.184049	0.914466	0.998383
AT1G71310.2	AT1G71310.2 | Symbols: | cobalt ion binding | chr1:26878717-26879844 REVERSE LENGTH=176	4	2				AT3G15980.5	AT3G15980.5 | Symbols: | Coatomer, beta subunit | chr3:5412015-5418313 REVERSE LENGTH=930;AT1G52360.2 | Symbols: | Coatomer, beta subunit | chr1:19499420-19505397 FORWARD LENGTH=970	3	4				AT4G17950.1	MOM1-FLAG	Col-0	-0.184049	0.914466	0.998383
AT1G64350.1	AT1G64350.1 | Symbols: SEH1H | Transducin/WD40 repeat-like superfamily protein | chr1:23881582-23883073 FORWARD LENGTH=326	4	2				AT2G44060.1	AT2G44060.1 | Symbols: | Late embryogenesis abundant protein, group 2 | chr2:18226922-18227988 FORWARD LENGTH=325	3	4				AT1G66200.3	MOM1-FLAG	Col-0	-0.184049	0.914466	0.998383
AT5G51100.1	AT5G51100.1 | Symbols: FSD2 | Fe superoxide dismutase 2 | chr5:20773357-20775635 REVERSE LENGTH=305	4	2				AT2G35120.1	AT2G35120.1 | Symbols: | Single hybrid motif superfamily protein | chr2:14805913-14807274 REVERSE LENGTH=156	3	4				AT3G21810.1	MOM1-FLAG	Col-0	0.575984	0.735754	0.998383
AT5G11560.1	AT5G11560.1 | Symbols: | catalytics | chr5:3709734-3713994 REVERSE LENGTH=982	4	2				AT2G29210.1	AT2G29210.1 | Symbols: | splicing factor PWI domain-containing protein | chr2:12558156-12562168 FORWARD LENGTH=878	3	4				AT1G08880.1	MOM1-FLAG	Col-0	0.575984	0.735754	0.998383
AT3G23810.1	AT3G23810.1 | Symbols: SAHH2, ATSAHH2 | S-adenosyl-l-homocysteine (SAH) hydrolase 2 | chr3:8588013-8589671 REVERSE LENGTH=485	4	2				AT1G72550.1	AT1G72550.1 | Symbols: | tRNA synthetase beta subunit family protein | chr1:27319947-27323908 REVERSE LENGTH=598	3	4				AT3G29360.1	MOM1-FLAG	Col-0	-0.829954	0.168324	0.998383
AT5G15650.1	AT5G15650.1 | Symbols: RGP2, ATRGP2 | reversibly glycosylated polypeptide 2 | chr5:5092203-5094093 FORWARD LENGTH=360	4	2				AT1G62820.1	AT1G62820.1 | Symbols: | Calcium-binding EF-hand family protein | chr1:23263822-23264268 REVERSE LENGTH=148	3	4				AT1G19570.1	MOM1-FLAG	Col-0	-0.638482	0.100351	0.998383
AT3G06050.1	AT3G06050.1 | Symbols: PRXIIF, ATPRXIIF | peroxiredoxin IIF | chr3:1826311-1827809 REVERSE LENGTH=201	4	2				AT1G62390.1	AT1G62390.1 | Symbols: Phox2 | Octicosapeptide/Phox/Bem1p (PB1) domain-containing protein / tetratricopeptide repeat (TPR)-containing protein | chr1:23084632-23086887 REVERSE LENGTH=751	3	4				AT3G48460.1	MOM1-FLAG	Col-0	0.612022	0.712204	0.998383
AT5G22840.1	AT5G22840.1 | Symbols: | Protein kinase superfamily protein | chr5:7631103-7633103 REVERSE LENGTH=538	4	2				AT1G14610.1	AT1G14610.1 | Symbols: TWN2, VALRS | valyl-tRNA synthetase / valine--tRNA ligase (VALRS) | chr1:5008502-5014486 REVERSE LENGTH=1108	3	4				AT1G11480.1	MOM1-FLAG	Col-0	0.612022	0.712204	0.998383
AT2G43710.2	AT2G43710.2 | Symbols: SSI2, FAB2 | Plant stearoyl-acyl-carrier-protein desaturase family protein | chr2:18120107-18122495 FORWARD LENGTH=401;AT3G02630.1 | Symbols: | Plant stearoyl-acyl-carrier-protein desaturase family protein | chr3:562164-564524 FORWA	4	2				AT1G11910.1	AT1G11910.1 | Symbols: APA1, ATAPA1 | aspartic proteinase A1 | chr1:4017119-4019874 REVERSE LENGTH=506	3	4				AT4G31490.1	MOM1-FLAG	Col-0	0.36547	0.831933	0.998383
AT1G49670.2	AT1G49670.2 | Symbols: NQR | ARP protein (REF) | chr1:18381591-18386021 REVERSE LENGTH=652	4	2				AT1G11430.1	AT1G11430.1 | Symbols: | plastid developmental protein DAG, putative | chr1:3847273-3848938 FORWARD LENGTH=232	3	4				AT1G48350.1	MOM1-FLAG	Col-0	0.36547	0.831933	0.998383
AT4G01900.1	AT4G01900.1 | Symbols: PII, GLB1 | GLNB1 homolog | chr4:821736-823294 FORWARD LENGTH=196	4	2				AT1G07670.1	AT1G07670.1 | Symbols: ATECA4, ECA4 | endomembrane-type CA-ATPase 4 | chr1:2370305-2374196 REVERSE LENGTH=1061;AT1G07810.1 | Symbols: ECA1, ATECA1, ACA3 | ER-type Ca2+-ATPase 1 | chr1:2416681-2420572 FORWARD LENGTH=1061	3	4				AT2G40840.1	MOM1-FLAG	Col-0	-1.04572	0.361379	0.998383
AT5G54600.1	AT5G54600.1 | Symbols: | Translation protein SH3-like family protein | chr5:22183046-22184403 FORWARD LENGTH=198	4	2				ATCG00790.1	ATCG00790.1 | Symbols: RPL16 | ribosomal protein L16 | chrC:81189-82652 REVERSE LENGTH=135	3	3				AT2G28000.1	MOM1-FLAG	Col-0	-0.852722	0.178361	0.998383
AT3G03780.1	AT3G03780.1 | Symbols: ATMS2, MS2 | methionine synthase 2 | chr3:957602-960740 FORWARD LENGTH=765	4	2				ATCG00740.1	ATCG00740.1 | Symbols: RPOA | RNA polymerase subunit alpha | chrC:77901-78890 REVERSE LENGTH=329	3	3				AT2G16505.1	MOM1-FLAG	Col-0	-0.954197	0.398941	0.998383
AT5G56360.1	AT5G56360.1 | Symbols: PSL4 | calmodulin-binding protein | chr5:22823586-22827950 REVERSE LENGTH=647	4	2				AT5G56130.1	AT5G56130.1 | Symbols: TEX1, AtTEX1, THO3 | Transducin/WD40 repeat-like superfamily protein | chr5:22722755-22725065 REVERSE LENGTH=315	3	3				AT5G67560.1	MOM1-FLAG	Col-0	0.176608	0.916953	0.998383
AT1G10890.1	AT1G10890.1 | Symbols: | unknown protein; FUNCTIONS IN: molecular_function unknown; INVOLVED IN: biological_process unknown; LOCATED IN: chloroplast; EXPRESSED IN: petal, flower, leaf; EXPRESSED DURING: LP.04 four leaves visible, 4 anthesis, petal differe	4	2				AT5G50400.1	AT5G50400.1 | Symbols: ATPAP27, PAP27 | purple acid phosphatase 27 | chr5:20523575-20526231 REVERSE LENGTH=611	3	3				AT5G65720.1	MOM1-FLAG	Col-0	0.176608	0.916953	0.998383
ATCG00170.1	ATCG00170.1 | Symbols: RPOC2 | DNA-directed RNA polymerase family protein | chrC:15938-20068 REVERSE LENGTH=1376	4	2				AT5G43060.1	AT5G43060.1 | Symbols: | Granulin repeat cysteine protease family protein | chr5:17269784-17272117 REVERSE LENGTH=463	3	3				AT5G64260.1	MOM1-FLAG	Col-0	0.176608	0.916953	0.998383
AT4G38220.2	AT4G38220.2 | Symbols: | Peptidase M20/M25/M40 family protein | chr4:17925251-17926919 FORWARD LENGTH=433	4	2				AT5G23860.1	AT5G23860.1 | Symbols: TUB8 | tubulin beta 8 | chr5:8042962-8044528 FORWARD LENGTH=449	3	3				AT5G58490.1	MOM1-FLAG	Col-0	0.176608	0.916953	0.998383
AT4G34670.1	AT4G34670.1 | Symbols: | Ribosomal protein S3Ae | chr4:16548724-16550222 FORWARD LENGTH=262	4	2				AT5G14320.1	AT5G14320.1 | Symbols: | Ribosomal protein S13/S18 family | chr5:4617839-4618772 REVERSE LENGTH=169	3	3				AT5G53530.1	MOM1-FLAG	Col-0	0.176608	0.916953	0.998383
AT2G10940.1	AT2G10940.1 | Symbols: | Bifunctional inhibitor/lipid-transfer protein/seed storage 2S albumin superfamily protein | chr2:4311160-4312035 REVERSE LENGTH=291	4	2				AT5G07300.1	AT5G07300.1 | Symbols: BON2 | Calcium-dependent phospholipid-binding Copine family protein | chr5:2299996-2303040 FORWARD LENGTH=586;AT5G61900.1 | Symbols: BON1, CPN1, BON | Calcium-dependent phospholipid-binding Copine family protein | chr5:24855908-24859	3	3				AT5G53300.1	MOM1-FLAG	Col-0	0.176608	0.916953	0.998383
AT1G03330.1	AT1G03330.1 | Symbols: | Small nuclear ribonucleoprotein family protein | chr1:818161-819297 REVERSE LENGTH=93	4	1				AT4G37120.1	AT4G37120.1 | Symbols: SMP2 | Pre-mRNA splicing Prp18-interacting factor | chr4:17486679-17489123 FORWARD LENGTH=536;AT1G65660.1 | Symbols: SMP1 | Pre-mRNA splicing Prp18-interacting factor | chr1:24418295-24421231 REVERSE LENGTH=535	3	3				AT5G22580.1	MOM1-FLAG	Col-0	0.176608	0.916953	0.998383
AT3G59970.3	AT3G59970.3 | Symbols: MTHFR1 | methylenetetrahydrofolate reductase 1 | chr3:22151303-22154323 FORWARD LENGTH=592	4	1				AT4G34215.1	AT4G34215.1 | Symbols: | Domain of unknown function (DUF303) | chr4:16380203-16381192 REVERSE LENGTH=260	3	3				AT5G13450.1	MOM1-FLAG	Col-0	0.176608	0.916953	0.998383
AT3G59510.1	AT3G59510.1 | Symbols: | Leucine-rich repeat (LRR) family protein | chr3:21988453-21989712 REVERSE LENGTH=419	4	1				AT4G33250.1	AT4G33250.1 | Symbols: EIF3K, TIF3K1, ATTIF3K1 | eukaryotic translation initiation factor 3K | chr4:16039066-16040617 REVERSE LENGTH=226	3	3				AT5G10920.1	MOM1-FLAG	Col-0	0.176608	0.916953	0.998383
AT3G49240.1	AT3G49240.1 | Symbols: emb1796 | Pentatricopeptide repeat (PPR) superfamily protein | chr3:18256086-18257975 FORWARD LENGTH=629	4	1				AT4G31810.1	AT4G31810.1 | Symbols: | ATP-dependent caseinolytic (Clp) protease/crotonase family protein | chr4:15387365-15390290 REVERSE LENGTH=409	3	3				AT4G39800.1	MOM1-FLAG	Col-0	0.176608	0.916953	0.998383
AT4G29700.1	AT4G29700.1 | Symbols: | Alkaline-phosphatase-like family protein | chr4:14543739-14545124 REVERSE LENGTH=461	4	1				AT4G19610.1	AT4G19610.1 | Symbols: | nucleotide binding;nucleic acid binding;RNA binding | chr4:10677482-10681623 FORWARD LENGTH=816	3	3				AT4G38710.2	MOM1-FLAG	Col-0	0.176608	0.916953	0.998383
AT3G23990.1	AT3G23990.1 | Symbols: HSP60, HSP60-3B | heat shock protein 60 | chr3:8669013-8672278 FORWARD LENGTH=577	4	1				AT4G19210.1	AT4G19210.1 | Symbols: ATRLI2, RLI2 | RNAse l inhibitor protein 2 | chr4:10501906-10504776 FORWARD LENGTH=605	3	3				AT4G34050.1	MOM1-FLAG	Col-0	0.176608	0.916953	0.998383
AT1G75030.1	AT1G75030.1 | Symbols: ATLP-3, TLP-3 | thaumatin-like protein 3 | chr1:28174418-28175255 FORWARD LENGTH=246	4	1				AT4G10610.1	AT4G10610.1 | Symbols: RBP37, ATRBP37, CID12 | CTC-interacting domain 12 | chr4:6557336-6559143 FORWARD LENGTH=336	3	3				AT4G32330.1	MOM1-FLAG	Col-0	0.176608	0.916953	0.998383
AT5G47870.1	AT5G47870.1 | Symbols: | FUNCTIONS IN: molecular_function unknown; INVOLVED IN: biological_process unknown; LOCATED IN: chloroplast; EXPRESSED IN: 22 plant structures; EXPRESSED DURING: 13 growth stages; BEST Arabidopsis thaliana protein match is: cobalt	4	1				AT4G03120.1	AT4G03120.1 | Symbols: | C2H2 and C2HC zinc fingers superfamily protein | chr4:1385747-1387331 FORWARD LENGTH=207	3	3				AT4G14300.1	MOM1-FLAG	Col-0	0.176608	0.916953	0.998383
AT4G39090.1	AT4G39090.1 | Symbols: RD19, RD19A | Papain family cysteine protease | chr4:18215826-18217326 REVERSE LENGTH=368	4	1				AT4G02430.2	AT4G02430.2 | Symbols: SR34b, At-SR34b | RNA-binding (RRM/RBD/RNP motifs) family protein | chr4:1069186-1071313 FORWARD LENGTH=278	3	3				AT4G11380.2	MOM1-FLAG	Col-0	0.176608	0.916953	0.998383
AT5G11670.1	AT5G11670.1 | Symbols: ATNADP-ME2, NADP-ME2 | NADP-malic enzyme 2 | chr5:3754456-3758040 FORWARD LENGTH=588	4	1				AT4G02150.1	AT4G02150.1 | Symbols: MOS6, ATIMPALPHA3, IMPA-3 | ARM repeat superfamily protein | chr4:950884-953602 REVERSE LENGTH=531	3	3				AT4G01610.1	MOM1-FLAG	Col-0	0.176608	0.916953	0.998383
AT3G57990.1	AT3G57990.1 | Symbols: | unknown protein; Has 1497 Blast hits to 1323 proteins in 52 species: Archae - 0; Bacteria - 4; Metazoa - 23; Fungi - 34; Plants - 61; Viruses - 0; Other Eukaryotes - 1375 (source: NCBI BLink). | chr3:21470244-21471347 REVERSE LENG	4	1				AT4G01480.1	AT4G01480.1 | Symbols: AtPPa5, PPa5 | pyrophosphorylase 5 | chr4:626539-627758 FORWARD LENGTH=216;AT1G01050.1 | Symbols: AtPPa1, PPa1 | pyrophosphorylase 1 | chr1:31382-32670 REVERSE LENGTH=212	3	3				AT3G22845.1	MOM1-FLAG	Col-0	0.176608	0.916953	0.998383
AT1G61010.1	AT1G61010.1 | Symbols: CPSF73-I | cleavage and polyadenylation specificity factor 73-I | chr1:22474954-22477660 REVERSE LENGTH=693	4	1				AT3G61240.1	AT3G61240.1 | Symbols: | DEA(D/H)-box RNA helicase family protein | chr3:22666590-22669154 FORWARD LENGTH=498	3	3				AT3G20050.1	MOM1-FLAG	Col-0	0.176608	0.916953	0.998383
AT3G20000.1	AT3G20000.1 | Symbols: TOM40 | translocase of the outer mitochondrial membrane 40 | chr3:6967685-6970247 FORWARD LENGTH=309	4	1				AT3G48170.1	AT3G48170.1 | Symbols: ALDH10A9 | aldehyde dehydrogenase 10A9 | chr3:17786290-17789918 REVERSE LENGTH=503	3	3				AT3G07770.1	MOM1-FLAG	Col-0	0.176608	0.916953	0.998383
AT3G54230.2	AT3G54230.2 | Symbols: SUA | suppressor of abi3-5 | chr3:20073872-20080142 FORWARD LENGTH=1008	4	1				AT3G47470.1	AT3G47470.1 | Symbols: LHCA4, CAB4 | light-harvesting chlorophyll-protein complex I subunit A4 | chr3:17493622-17494773 REVERSE LENGTH=251	3	3				AT3G07050.1	MOM1-FLAG	Col-0	0.176608	0.916953	0.998383
AT3G12290.1	AT3G12290.1 | Symbols: | Amino acid dehydrogenase family protein | chr3:3919591-3921326 FORWARD LENGTH=299	4	1				AT3G19170.1	AT3G19170.1 | Symbols: ATPREP1, ATZNMP, PREP1 | presequence protease 1 | chr3:6625578-6631874 REVERSE LENGTH=1080;AT1G49630.1 | Symbols: ATPREP2, PREP2 | presequence protease 2 | chr1:18368405-18375336 REVERSE LENGTH=1080	3	3				AT2G45600.1	MOM1-FLAG	Col-0	0.176608	0.916953	0.998383
AT1G80480.1	AT1G80480.1 | Symbols: PTAC17 | plastid transcriptionally active 17 | chr1:30258272-30260570 REVERSE LENGTH=444	4	1				AT3G11940.1	AT3G11940.1 | Symbols: ATRPS5A, AML1, RPS5A | ribosomal protein 5A | chr3:3778175-3779354 REVERSE LENGTH=207;AT2G37270.1 | Symbols: ATRPS5B, RPS5B | ribosomal protein 5B | chr2:15647883-15649042 REVERSE LENGTH=207	3	3				AT2G44100.1	MOM1-FLAG	Col-0	0.176608	0.916953	0.998383
AT5G64130.3	AT5G64130.3 | Symbols: | cAMP-regulated phosphoprotein 19-related protein | chr5:25664547-25665339 REVERSE LENGTH=140	4	1				AT3G02930.1	AT3G02930.1 | Symbols: | Plant protein of unknown function (DUF827) | chr3:655306-658319 FORWARD LENGTH=806	3	3				AT2G42570.1	MOM1-FLAG	Col-0	0.176608	0.916953	0.998383
AT1G01940.1	AT1G01940.1 | Symbols: | Cyclophilin-like peptidyl-prolyl cis-trans isomerase family protein | chr1:323082-324719 FORWARD LENGTH=160	4	1				AT3G02200.2	AT3G02200.2 | Symbols: | Proteasome component (PCI) domain protein | chr3:406692-408919 FORWARD LENGTH=417	3	3				AT2G35780.1	MOM1-FLAG	Col-0	0.176608	0.916953	0.998383
AT2G42600.2	AT2G42600.2 | Symbols: ATPPC2, PPC2 | phosphoenolpyruvate carboxylase 2 | chr2:17734541-17738679 REVERSE LENGTH=963	4	1				AT2G47580.1	AT2G47580.1 | Symbols: U1A | spliceosomal protein U1A | chr2:19517229-19518686 FORWARD LENGTH=250	3	3				AT2G24490.1	MOM1-FLAG	Col-0	0.176608	0.916953	0.998383
AT2G47510.1	AT2G47510.1 | Symbols: FUM1 | fumarase 1 | chr2:19498614-19502020 FORWARD LENGTH=492	4	1				AT2G33800.1	AT2G33800.1 | Symbols: | Ribosomal protein S5 family protein | chr2:14300925-14302352 REVERSE LENGTH=303	3	3				AT2G20760.1	MOM1-FLAG	Col-0	0.176608	0.916953	0.998383
AT2G43750.1	AT2G43750.1 | Symbols: OASB, ACS1, CPACS1, ATCS-B | O-acetylserine (thiol) lyase B | chr2:18129604-18132322 REVERSE LENGTH=392	4	1				AT2G09990.1	AT2G09990.1 | Symbols: | Ribosomal protein S5 domain 2-like superfamily protein | chr2:3781442-3781882 FORWARD LENGTH=146	3	3				AT2G14880.1	MOM1-FLAG	Col-0	0.176608	0.916953	0.998383
AT4G36680.1	AT4G36680.1 | Symbols: | Tetratricopeptide repeat (TPR)-like superfamily protein | chr4:17292479-17293717 REVERSE LENGTH=412	4	1				AT1G76550.1	AT1G76550.1 | Symbols: | Phosphofructokinase family protein | chr1:28722900-28726929 REVERSE LENGTH=617	3	3				AT1G57750.1	MOM1-FLAG	Col-0	0.176608	0.916953	0.998383
AT3G48560.1	AT3G48560.1 | Symbols: CSR1, ALS, AHAS, TZP5, IMR1 | chlorsulfuron/imidazolinone resistant 1 | chr3:18001530-18003542 REVERSE LENGTH=670	4	1				AT1G63980.1	AT1G63980.1 | Symbols: | D111/G-patch domain-containing protein | chr1:23740646-23743054 FORWARD LENGTH=391	3	3				AT1G55670.1	MOM1-FLAG	Col-0	0.176608	0.916953	0.998383
AT5G13850.1	AT5G13850.1 | Symbols: NACA3 | nascent polypeptide-associated complex subunit alpha-like protein 3 | chr5:4471361-4472676 FORWARD LENGTH=204	4	1				AT1G35580.1	AT1G35580.1 | Symbols: CINV1 | cytosolic invertase 1 | chr1:13122460-13124808 REVERSE LENGTH=551	3	3				AT1G50370.1	MOM1-FLAG	Col-0	0.176608	0.916953	0.998383
AT4G23920.1	AT4G23920.1 | Symbols: UGE2, ATUGE2 | UDP-D-glucose/UDP-D-galactose 4-epimerase 2 | chr4:12431416-12433666 FORWARD LENGTH=350;AT1G12780.1 | Symbols: UGE1, ATUGE1 | UDP-D-glucose/UDP-D-galactose 4-epimerase 1 | chr1:4356124-4358120 REVERSE LENGTH=351;AT4G10	4	1				AT1G31812.1	AT1G31812.1 | Symbols: ACBP6, ACBP | acyl-CoA-binding protein 6 | chr1:11411132-11412099 REVERSE LENGTH=92	3	3				AT1G42480.1	MOM1-FLAG	Col-0	0.176608	0.916953	0.998383
AT3G05070.1	AT3G05070.1 | Symbols: | CONTAINS InterPro DOMAIN/s: mRNA splicing factor, Cwf18 (InterPro:IPR013169); Has 292 Blast hits to 292 proteins in 153 species: Archae - 0; Bacteria - 0; Metazoa - 118; Fungi - 83; Plants - 38; Viruses - 11; Other Eukaryotes - 42	4	1				AT1G02150.1	AT1G02150.1 | Symbols: | Tetratricopeptide repeat (TPR)-like superfamily protein | chr1:408779-410433 FORWARD LENGTH=524	3	3				AT1G16340.4	MOM1-FLAG	Col-0	0.176608	0.916953	0.998383
AT1G17100.1	AT1G17100.1 | Symbols: | SOUL heme-binding family protein | chr1:5844766-5845539 FORWARD LENGTH=232	4	1				ATCG01240.1	ATCG01240.1 | Symbols: RPS7.2 | ribosomal protein S7 | chrC:140704-141171 FORWARD LENGTH=155;ATCG00900.1 | Symbols: RPS7.1, RPS7 | Ribosomal protein S7p/S5e family protein | chrC:97478-97945 REVERSE LENGTH=155	3	2				AT1G14830.1	MOM1-FLAG	Col-0	0.176608	0.916953	0.998383
AT1G01090.1	AT1G01090.1 | Symbols: PDH-E1 ALPHA | pyruvate dehydrogenase E1 alpha | chr1:47705-49166 REVERSE LENGTH=428	4	1				ATCG00380.1	ATCG00380.1 | Symbols: RPS4 | chloroplast ribosomal protein S4 | chrC:45223-45828 REVERSE LENGTH=201	3	2				AT1G08110.4	MOM1-FLAG	Col-0	0.176608	0.916953	0.998383
AT5G66120.2	AT5G66120.2 | Symbols: | 3-dehydroquinate synthase, putative | chr5:26431516-26433649 REVERSE LENGTH=442	4	0				AT5G64130.3	AT5G64130.3 | Symbols: | cAMP-regulated phosphoprotein 19-related protein | chr5:25664547-25665339 REVERSE LENGTH=140	3	2				AT1G52300.1	MOM1-FLAG	Col-0	0.621055	0.714415	0.998383
AT3G22960.1	AT3G22960.1 | Symbols: PKP1, PKP-ALPHA | Pyruvate kinase family protein | chr3:8139369-8141771 FORWARD LENGTH=596	4	0				AT5G63960.2	AT5G63960.2 | Symbols: EMB2780 | DNA binding;nucleotide binding;nucleic acid binding;DNA-directed DNA polymerases;DNA-directed DNA polymerases | chr5:25599597-25606672 FORWARD LENGTH=1112	3	2				AT1G07770.1	MOM1-FLAG	Col-0	1.00762	0.524898	0.998383
AT5G64570.1	AT5G64570.1 | Symbols: XYL4, ATBXL4 | beta-D-xylosidase 4 | chr5:25810227-25813309 REVERSE LENGTH=784	4	0				AT5G55920.1	AT5G55920.1 | Symbols: OLI2 | S-adenosyl-L-methionine-dependent methyltransferases superfamily protein | chr5:22645742-22649383 REVERSE LENGTH=682	3	2				AT2G21580.1	MOM1-FLAG	Col-0	-0.62473	0.683804	0.998383
AT1G77510.1	AT1G77510.1 | Symbols: ATPDIL1-2, PDI6, ATPDI6, PDIL1-2 | PDI-like 1-2 | chr1:29126742-29129433 FORWARD LENGTH=508	4	0				AT5G45950.1	AT5G45950.1 | Symbols: | GDSL-like Lipase/Acylhydrolase superfamily protein | chr5:18634155-18636512 FORWARD LENGTH=357	3	2				AT5G53560.1	MOM1-FLAG	Col-0	0.15363	0.928941	0.998383
AT1G31850.1	AT1G31850.1 | Symbols: | S-adenosyl-L-methionine-dependent methyltransferases superfamily protein | chr1:11431165-11433443 FORWARD LENGTH=603;AT4G19120.1 | Symbols: ERD3 | S-adenosyl-L-methionine-dependent methyltransferases superfamily protein | chr4:104	4	0				AT5G45280.2	AT5G45280.2 | Symbols: | Pectinacetylesterase family protein | chr5:18346862-18349488 FORWARD LENGTH=391	3	2				AT2G03870.2	MOM1-FLAG	Col-0	0.15363	0.928941	0.998383
AT1G70730.3	AT1G70730.3 | Symbols: PGM2 | Phosphoglucomutase/phosphomannomutase family protein | chr1:26669020-26673166 REVERSE LENGTH=662	4	0				AT5G42920.2	AT5G42920.2 | Symbols: THO5, AtTHO5 | THO complex, subunit 5 | chr5:17206310-17209522 REVERSE LENGTH=819	3	2				AT3G04610.1	MOM1-FLAG	Col-0	0.15363	0.928941	0.998383
AT2G32810.1	AT2G32810.1 | Symbols: BGAL9 | beta galactosidase 9 | chr2:13919410-13925325 REVERSE LENGTH=887	4	0				AT5G42820.2	AT5G42820.2 | Symbols: ATU2AF35B, U2AF35B | Zinc finger C-x8-C-x5-C-x3-H type family protein | chr5:17170445-17171296 REVERSE LENGTH=283	3	2				AT5G37370.1	MOM1-FLAG	Col-0	0.119696	0.944258	0.998383
AT4G37870.1	AT4G37870.1 | Symbols: PCK1, PEPCK | phosphoenolpyruvate carboxykinase 1 | chr4:17802974-17806332 REVERSE LENGTH=671	4	0				AT5G42270.1	AT5G42270.1 | Symbols: VAR1, FTSH5 | FtsH extracellular protease family | chr5:16902659-16905102 FORWARD LENGTH=704;AT1G50250.1 | Symbols: FTSH1 | FTSH protease 1 | chr1:18614398-18616930 REVERSE LENGTH=716	3	2				AT3G55330.1	MOM1-FLAG	Col-0	-0.947503	0.45533	0.998383
AT1G27450.3	AT1G27450.3 | Symbols: APT1 | adenine phosphoribosyl transferase 1 | chr1:9532042-9533807 FORWARD LENGTH=284	4	0				AT5G36890.1	AT5G36890.1 | Symbols: BGLU42 | beta glucosidase 42 | chr5:14542164-14546090 REVERSE LENGTH=490	3	2				AT4G31180.1	MOM1-FLAG	Col-0	-0.469293	0.779022	0.998383
AT5G23310.1	AT5G23310.1 | Symbols: FSD3 | Fe superoxide dismutase 3 | chr5:7850624-7852241 FORWARD LENGTH=263	4	0				AT5G23080.1	AT5G23080.1 | Symbols: TGH | SWAP (Suppressor-of-White-APricot)/surp domain-containing protein | chr5:7743226-7748889 REVERSE LENGTH=930	3	2				AT4G09010.1	MOM1-FLAG	Col-0	-0.469293	0.779022	0.998383
AT3G13750.1	AT3G13750.1 | Symbols: BGAL1 | beta galactosidase 1 | chr3:4511192-4515756 FORWARD LENGTH=847	4	0				AT5G22880.1	AT5G22880.1 | Symbols: H2B, HTB2 | histone B2 | chr5:7652130-7652567 REVERSE LENGTH=145	3	2				AT3G53110.1	MOM1-FLAG	Col-0	-0.469293	0.779022	0.998383
AT2G32520.1	AT2G32520.1 | Symbols: | alpha/beta-Hydrolases superfamily protein | chr2:13805823-13807442 REVERSE LENGTH=239	4	0				AT5G15960.1	AT5G15960.1 | Symbols: KIN1 | stress-responsive protein (KIN1) / stress-induced protein (KIN1) | chr5:5209992-5210473 FORWARD LENGTH=66	3	2				AT2G22240.1	MOM1-FLAG	Col-0	-0.469293	0.779022	0.998383
AT2G39810.1	AT2G39810.1 | Symbols: HOS1 | ubiquitin-protein ligases | chr2:16612941-16617802 FORWARD LENGTH=927	4	0				AT5G15230.1	AT5G15230.1 | Symbols: GASA4 | GAST1 protein homolog 4 | chr5:4945017-4946025 FORWARD LENGTH=106	3	2				AT1G80600.1	MOM1-FLAG	Col-0	-0.469293	0.779022	0.998383
AT5G16730.1	AT5G16730.1 | Symbols: | Plant protein of unknown function (DUF827) | chr5:5497890-5500775 FORWARD LENGTH=853	4	0				AT4G30010.1	AT4G30010.1 | Symbols: | unknown protein; FUNCTIONS IN: molecular_function unknown; INVOLVED IN: biological_process unknown; LOCATED IN: mitochondrion, plastid; EXPRESSED IN: 26 plant structures; EXPRESSED DURING: 15 growth stages; Has 39 Blast hits to 39	3	2				AT1G75660.1	MOM1-FLAG	Col-0	-0.469293	0.779022	0.998383
AT5G49650.1	AT5G49650.1 | Symbols: XK-2, XK2 | xylulose kinase-2 | chr5:20152898-20155574 FORWARD LENGTH=558	4	0				AT4G23100.1	AT4G23100.1 | Symbols: RML1, PAD2, GSH1, CAD2, ATECS1, GSHA | glutamate-cysteine ligase | chr4:12103458-12106751 REVERSE LENGTH=522	3	2				AT1G08980.1	MOM1-FLAG	Col-0	-0.469293	0.779022	0.998383
AT4G09980.1	AT4G09980.1 | Symbols: EMB1691 | Methyltransferase MT-A70 family protein | chr4:6247978-6252030 REVERSE LENGTH=963	4	0				AT4G20960.1	AT4G20960.1 | Symbols: | Cytidine/deoxycytidylate deaminase family protein | chr4:11212077-11213530 FORWARD LENGTH=426	3	2				AT3G15590.1	MOM1-FLAG	Col-0	0.830828	0.556089	0.998383
AT3G16950.2	AT3G16950.2 | Symbols: LPD1, ptlpd1 | lipoamide dehydrogenase 1 | chr3:5786508-5790383 REVERSE LENGTH=623	4	0				AT4G10450.1	AT4G10450.1 | Symbols: | Ribosomal protein L6 family | chr4:6463201-6464458 REVERSE LENGTH=194	3	2				AT5G57280.1	MOM1-FLAG	Col-0	-0.910325	0.577986	0.998383
AT2G40840.1	AT2G40840.1 | Symbols: DPE2 | disproportionating enzyme 2 | chr2:17045368-17050779 FORWARD LENGTH=955	4	0				AT3G60820.1	AT3G60820.1 | Symbols: PBF1 | N-terminal nucleophile aminohydrolases (Ntn hydrolases) superfamily protein | chr3:22472038-22473809 REVERSE LENGTH=223	3	2				AT5G12250.1	MOM1-FLAG	Col-0	0.847355	0.192391	0.998383
AT2G34250.1	AT2G34250.1 | Symbols: | SecY protein transport family protein | chr2:14462635-14464572 FORWARD LENGTH=475;AT1G29310.1 | Symbols: | SecY protein transport family protein | chr1:10252662-10254526 FORWARD LENGTH=475	4	0				AT3G59510.1	AT3G59510.1 | Symbols: | Leucine-rich repeat (LRR) family protein | chr3:21988453-21989712 REVERSE LENGTH=419	3	2				AT1G76400.1	MOM1-FLAG	Col-0	-1.05536	0.368585	0.998383
AT5G49910.1	AT5G49910.1 | Symbols: CPHSC70-2EAT SHOCK PROTEIN 70-2, HSC70-7, cpHsc70-2 | chloroplast heat shock protein 70-2 | chr5:20303470-20306295 FORWARD LENGTH=718	4	0				AT3G55020.1	AT3G55020.1 | Symbols: | Ypt/Rab-GAP domain of gyp1p superfamily protein | chr3:20389278-20394713 REVERSE LENGTH=777	3	2				AT3G02220.1	MOM1-FLAG	Col-0	-0.138746	0.935218	0.998383
AT5G21100.1	AT5G21100.1 | Symbols: | Plant L-ascorbate oxidase | chr5:7168312-7170719 FORWARD LENGTH=573	4	0				AT3G54660.1	AT3G54660.1 | Symbols: GR, EMB2360, ATGR2 | glutathione reductase | chr3:20230356-20233100 REVERSE LENGTH=565	3	2				AT5G25100.2	MOM1-FLAG	Col-0	0.401039	0.810655	0.998383
AT3G60370.1	AT3G60370.1 | Symbols: | FKBP-like peptidyl-prolyl cis-trans isomerase family protein | chr3:22315000-22316533 REVERSE LENGTH=242	4	0				AT3G52730.1	AT3G52730.1 | Symbols: | ubiquinol-cytochrome C reductase UQCRX/QCR9-like family protein | chr3:19543146-19544167 REVERSE LENGTH=72	3	2				AT4G28395.1	MOM1-FLAG	Col-0	0.401039	0.810655	0.998383
AT1G78370.1	AT1G78370.1 | Symbols: ATGSTU20, GSTU20 | glutathione S-transferase TAU 20 | chr1:29484428-29485204 REVERSE LENGTH=217	4	0				AT3G51050.1	AT3G51050.1 | Symbols: | FG-GAP repeat-containing protein | chr3:18954023-18957698 FORWARD LENGTH=698	3	2				AT3G20630.1	MOM1-FLAG	Col-0	0.401039	0.810655	0.998383
AT4G09650.1	AT4G09650.1 | Symbols: ATPD | ATP synthase delta-subunit gene | chr4:6100799-6101503 FORWARD LENGTH=234	4	0				AT3G25150.2	AT3G25150.2 | Symbols: | Nuclear transport factor 2 (NTF2) family protein with RNA binding (RRM-RBD-RNP motifs) domain | chr3:9157161-9160052 REVERSE LENGTH=587	3	2				AT2G35120.1	MOM1-FLAG	Col-0	0.401039	0.810655	0.998383
AT3G05680.2	AT3G05680.2 | Symbols: EMB2016 | embryo defective 2016 | chr3:1660802-1672015 REVERSE LENGTH=2152	4	0				AT3G19740.1	AT3G19740.1 | Symbols: | P-loop containing nucleoside triphosphate hydrolases superfamily protein | chr3:6855944-6862930 REVERSE LENGTH=993;AT1G50140.1 | Symbols: | P-loop containing nucleoside triphosphate hydrolases superfamily protein | chr1:18569921-	3	2				AT1G62390.1	MOM1-FLAG	Col-0	0.401039	0.810655	0.998383
AT4G32520.1	AT4G32520.1 | Symbols: SHM3, AtSHMT3 | serine hydroxymethyltransferase 3 | chr4:15689642-15692334 REVERSE LENGTH=529	4	0				AT3G18410.1	AT3G18410.1 | Symbols: | Complex I subunit NDUFS6 | chr3:6323203-6323761 FORWARD LENGTH=106;AT1G49140.1 | Symbols: | Complex I subunit NDUFS6 | chr1:18177696-18178269 REVERSE LENGTH=107	3	2				AT1G11910.1	MOM1-FLAG	Col-0	0.401039	0.810655	0.998383
AT5G40370.2	AT5G40370.2 | Symbols: | Glutaredoxin family protein | chr5:16147826-16148900 REVERSE LENGTH=136	4	0				AT3G05590.1	AT3G05590.1 | Symbols: RPL18 | ribosomal protein L18 | chr3:1621511-1622775 FORWARD LENGTH=187	3	2				AT1G11430.1	MOM1-FLAG	Col-0	0.401039	0.810655	0.998383
AT5G47320.1	AT5G47320.1 | Symbols: RPS19 | ribosomal protein S19 | chr5:19203801-19204951 FORWARD LENGTH=212	4	0				AT3G03710.1	AT3G03710.1 | Symbols: RIF10, PNP | polyribonucleotide nucleotidyltransferase, putative | chr3:919542-924906 FORWARD LENGTH=922	3	2				AT5G63960.2	MOM1-FLAG	Col-0	-0.0818347	0.961357	0.998383
AT5G61410.1	AT5G61410.1 | Symbols: RPE, EMB2728 | D-ribulose-5-phosphate-3-epimerase | chr5:24684085-24685836 REVERSE LENGTH=281	4	0				AT3G02710.1	AT3G02710.1 | Symbols: | ARM repeat superfamily protein | chr3:583184-585780 FORWARD LENGTH=529	3	2				AT5G55920.1	MOM1-FLAG	Col-0	-0.0818347	0.961357	0.998383
AT1G65960.2	AT1G65960.2 | Symbols: GAD2 | glutamate decarboxylase 2 | chr1:24552094-24557253 FORWARD LENGTH=494	4	0				AT3G01340.1	AT3G01340.1 | Symbols: | Transducin/WD40 repeat-like superfamily protein | chr3:127557-128465 REVERSE LENGTH=302	3	2				AT5G45950.1	MOM1-FLAG	Col-0	-0.0818347	0.961357	0.998383
AT5G38470.1	AT5G38470.1 | Symbols: RAD23D | Rad23 UV excision repair protein family | chr5:15404720-15407500 FORWARD LENGTH=378	4	0				AT2G34560.2	AT2G34560.2 | Symbols: | P-loop containing nucleoside triphosphate hydrolases superfamily protein | chr2:14560266-14562695 FORWARD LENGTH=393	3	2				AT5G36890.1	MOM1-FLAG	Col-0	-0.0818347	0.961357	0.998383
AT3G18240.1	AT3G18240.1 | Symbols: | Ribosomal protein S24/S35, mitochondrial | chr3:6255810-6257695 FORWARD LENGTH=419;AT4G21460.1 | Symbols: | Ribosomal protein S24/S35, mitochondrial | chr4:11428530-11430390 FORWARD LENGTH=415	4	0				AT2G28390.1	AT2G28390.1 | Symbols: | SAND family protein | chr2:12139836-12143375 REVERSE LENGTH=607	3	2				AT5G23080.1	MOM1-FLAG	Col-0	-0.0818347	0.961357	0.998383
AT2G29960.1	AT2G29960.1 | Symbols: CYP5, ATCYP5, CYP19-4 | cyclophilin 5 | chr2:12769183-12770528 REVERSE LENGTH=201	4	0				AT2G26080.1	AT2G26080.1 | Symbols: AtGLDP2, GLDP2 | glycine decarboxylase P-protein 2 | chr2:11109330-11113786 REVERSE LENGTH=1044	3	2				AT4G30010.1	MOM1-FLAG	Col-0	-0.0818347	0.961357	0.998383
AT5G09730.1	AT5G09730.1 | Symbols: BXL3, ATBXL3, XYL3, ATBX3, BX3 | beta-xylosidase 3 | chr5:3015319-3018226 REVERSE LENGTH=773	4	0				AT2G25670.1	AT2G25670.1 | Symbols: | BEST Arabidopsis thaliana protein match is: copper ion binding (TAIR:AT4G32610.1); Has 43784 Blast hits to 26928 proteins in 1799 species: Archae - 86; Bacteria - 6347; Metazoa - 15971; Fungi - 5398; Plants - 1931; Viruses - 259;	3	2				AT4G20960.1	MOM1-FLAG	Col-0	-0.0818347	0.961357	0.998383
AT4G08900.1	AT4G08900.1 | Symbols: | arginase | chr4:5703499-5705180 FORWARD LENGTH=342	4	0				AT2G24940.1	AT2G24940.1 | Symbols: AtMAPR2, MAPR2 | membrane-associated progesterone binding protein 2 | chr2:10609447-10609749 FORWARD LENGTH=100	3	2				AT4G10450.1	MOM1-FLAG	Col-0	-0.0818347	0.961357	0.998383
AT5G08280.1	AT5G08280.1 | Symbols: HEMC | hydroxymethylbilane synthase | chr5:2663763-2665596 REVERSE LENGTH=382	4	0				AT2G21270.3	AT2G21270.3 | Symbols: UFD1 | ubiquitin fusion degradation 1 | chr2:9107841-9110012 FORWARD LENGTH=340	3	2				AT3G55020.1	MOM1-FLAG	Col-0	-0.0818347	0.961357	0.998383
AT3G15640.1	AT3G15640.1 | Symbols: | Rubredoxin-like superfamily protein | chr3:5299273-5301371 FORWARD LENGTH=176	4	0				AT2G16505.1	AT2G16505.1 | Symbols: | Maternally expressed gene (MEG) family protein | chr2:7157365-7157710 REVERSE LENGTH=77	3	2				AT3G54660.1	MOM1-FLAG	Col-0	-0.0818347	0.961357	0.998383
AT2G28290.1	AT2G28290.1 | Symbols: SYD, CHR3 | P-loop containing nucleoside triphosphate hydrolases superfamily protein | chr2:12056771-12072950 FORWARD LENGTH=3574	5	29				AT2G04520.1	AT2G04520.1 | Symbols: | Nucleic acid-binding, OB-fold-like protein | chr2:1574802-1575239 REVERSE LENGTH=145;AT5G35680.3 | Symbols: | Nucleic acid-binding, OB-fold-like protein | chr5:13858085-13858589 REVERSE LENGTH=150	3	2				AT3G52730.1	MOM1-FLAG	Col-0	-0.0818347	0.961357	0.998383
AT4G26840.1	AT4G26840.1 | Symbols: SUM1, SUMO 1, SUMO1, ATSUMO1 | small ubiquitin-like modifier 1 | chr4:13497466-13498458 FORWARD LENGTH=100	5	27				AT1G74970.1	AT1G74970.1 | Symbols: RPS9, TWN3 | ribosomal protein S9 | chr1:28157761-28159202 REVERSE LENGTH=208	3	2				AT3G51050.1	MOM1-FLAG	Col-0	-0.0818347	0.961357	0.998383
AT1G15750.1	AT1G15750.1 | Symbols: WSIP1, TPL | Transducin family protein / WD-40 repeat family protein | chr1:5415086-5420359 REVERSE LENGTH=1131;AT1G80490.2 | Symbols: TPR1 | TOPLESS-related 1 | chr1:30261094-30266446 REVERSE LENGTH=1120	5	26				AT1G47980.1	AT1G47980.1 | Symbols: | unknown protein; FUNCTIONS IN: molecular_function unknown; INVOLVED IN: biological_process unknown; LOCATED IN: endomembrane system; EXPRESSED IN: 6 plant structures; EXPRESSED DURING: 4 anthesis, F mature embryo stage, petal diff	3	2				AT3G19740.1	MOM1-FLAG	Col-0	-0.0818347	0.961357	0.998383
AT4G17330.1	AT4G17330.1 | Symbols: ATG2484-1, G2484-1 | G2484-1 protein | chr4:9689263-9697172 REVERSE LENGTH=2037	5	20				AT1G47128.1	AT1G47128.1 | Symbols: RD21, RD21A | Granulin repeat cysteine protease family protein | chr1:17283139-17285609 REVERSE LENGTH=462	3	2				AT3G18410.1	MOM1-FLAG	Col-0	-0.0818347	0.961357	0.998383
AT5G06600.1	AT5G06600.1 | Symbols: UBP12 | ubiquitin-specific protease 12 | chr5:2019545-2027834 REVERSE LENGTH=1116	5	19				AT1G44575.1	AT1G44575.1 | Symbols: NPQ4, PSBS | Chlorophyll A-B binding family protein | chr1:16871768-16873194 FORWARD LENGTH=265	3	2				AT2G34560.2	MOM1-FLAG	Col-0	-0.0818347	0.961357	0.998383
AT5G58230.1	AT5G58230.1 | Symbols: MSI1, MEE70, ATMSI1 | Transducin/WD40 repeat-like superfamily protein | chr5:23556112-23557994 FORWARD LENGTH=424	5	15				AT1G27970.2	AT1G27970.2 | Symbols: NTF2B | nuclear transport factor 2B | chr1:9746921-9748306 FORWARD LENGTH=134	3	2				AT2G28390.1	MOM1-FLAG	Col-0	-0.0818347	0.961357	0.998383
AT3G54760.1	AT3G54760.1 | Symbols: | dentin sialophosphoprotein-related | chr3:20269659-20272037 REVERSE LENGTH=792	5	13				AT1G26880.1	AT1G26880.1 | Symbols: | Ribosomal protein L34e superfamily protein | chr1:9315640-9316681 REVERSE LENGTH=120	3	2				AT2G25670.1	MOM1-FLAG	Col-0	-0.0818347	0.961357	0.998383
AT5G17900.1	AT5G17900.1 | Symbols: | microfibrillar-associated protein-related | chr5:5925144-5926690 FORWARD LENGTH=435;AT4G08580.1 | Symbols: | microfibrillar-associated protein-related | chr4:5462190-5463718 FORWARD LENGTH=435	5	12				AT1G26110.1	AT1G26110.1 | Symbols: DCP5 | decapping 5 | chr1:9024616-9027556 REVERSE LENGTH=611	3	2				AT2G24940.1	MOM1-FLAG	Col-0	-0.0818347	0.961357	0.998383
AT5G62300.1	AT5G62300.1 | Symbols: | Ribosomal protein S10p/S20e family protein | chr5:25021388-25022235 REVERSE LENGTH=124;AT3G45030.1 | Symbols: | Ribosomal protein S10p/S20e family protein | chr3:16471606-16472312 REVERSE LENGTH=124	5	12				AT1G23820.1	AT1G23820.1 | Symbols: SPDS1 | spermidine synthase 1 | chr1:8420278-8422724 FORWARD LENGTH=378	3	2				AT2G21270.3	MOM1-FLAG	Col-0	-0.0818347	0.961357	0.998383
AT3G18640.1	AT3G18640.1 | Symbols: | Zinc finger C-x8-C-x5-C-x3-H type family protein | chr3:6413617-6415829 REVERSE LENGTH=676	5	11				AT1G21720.1	AT1G21720.1 | Symbols: PBC1 | proteasome beta subunit C1 | chr1:7626394-7628070 FORWARD LENGTH=204	3	2				AT1G23820.1	MOM1-FLAG	Col-0	-0.0818347	0.961357	0.998383
AT3G53500.2	AT3G53500.2 | Symbols: RSZ32, RS2Z32, At-RS2Z | RNA-binding (RRM/RBD/RNP motifs) family protein with retrovirus zinc finger-like domain | chr3:19834557-19836507 REVERSE LENGTH=284	5	11				AT1G18540.1	AT1G18540.1 | Symbols: | Ribosomal protein L6 family protein | chr1:6377448-6378548 REVERSE LENGTH=233	3	2				AT1G10370.1	MOM1-FLAG	Col-0	-0.0818347	0.961357	0.998383
AT4G09320.1	AT4G09320.1 | Symbols: NDPK1 | Nucleoside diphosphate kinase family protein | chr4:5923424-5924366 FORWARD LENGTH=169	5	10				AT1G10370.1	AT1G10370.1 | Symbols: GST30, ATGSTU17, GST30B, ERD9 | Glutathione S-transferase family protein | chr1:3397274-3398273 REVERSE LENGTH=227	3	2				AT5G62790.2	MOM1-FLAG	Col-0	-0.281657	0.867092	0.998383
AT3G22380.2	AT3G22380.2 | Symbols: TIC | time for coffee | chr3:7913181-7918967 FORWARD LENGTH=1555	5	9				ATCG01310.1	ATCG01310.1 | Symbols: RPL2.2 | ribosomal protein L2 | chrC:152806-154312 FORWARD LENGTH=274;ATCG00830.1 | Symbols: RPL2.1 | ribosomal protein L2 | chrC:84337-85843 REVERSE LENGTH=274	3	1				AT5G60360.3	MOM1-FLAG	Col-0	-0.281657	0.867092	0.998383
AT3G18035.1	AT3G18035.1 | Symbols: HON4 | winged-helix DNA-binding transcription factor family protein | chr3:6169384-6171558 REVERSE LENGTH=480	5	9				AT5G61410.1	AT5G61410.1 | Symbols: RPE, EMB2728 | D-ribulose-5-phosphate-3-epimerase | chr5:24684085-24685836 REVERSE LENGTH=281	3	1				AT5G25757.1	MOM1-FLAG	Col-0	-0.281657	0.867092	0.998383
AT4G25500.1	AT4G25500.1 | Symbols: ATRSP35, ATRSP40, AT-SRP40, RSP35, RS40, At-RS40 | arginine/serine-rich splicing factor 35 | chr4:13025168-13027243 FORWARD LENGTH=350	5	9				AT5G59160.1	AT5G59160.1 | Symbols: TOPP2, PPO | type one serine/threonine protein phosphatase 2 | chr5:23879567-23881102 FORWARD LENGTH=312;AT3G46820.1 | Symbols: TOPP5 | type one serine/threonine protein phosphatase 5 | chr3:17242447-17243992 REVERSE LENGTH=312;AT2G3	3	1				AT5G14910.1	MOM1-FLAG	Col-0	-0.281657	0.867092	0.998383
AT1G60200.1	AT1G60200.1 | Symbols: | splicing factor PWI domain-containing protein / RNA recognition motif (RRM)-containing protein | chr1:22200882-22205241 REVERSE LENGTH=899	5	8				AT5G56680.1	AT5G56680.1 | Symbols: SYNC1, EMB2755, SYNC1 ARATH | Class II aminoacyl-tRNA and biotin synthetases superfamily protein | chr5:22936645-22938841 FORWARD LENGTH=572;AT1G70980.1 | Symbols: SYNC3 | Class II aminoacyl-tRNA and biotin synthetases superfamily pr	3	1				AT5G13650.2	MOM1-FLAG	Col-0	-0.281657	0.867092	0.998383
AT2G25110.1	AT2G25110.1 | Symbols: SDF2, ATSDL, AtSDF2 | stromal cell-derived factor 2-like protein precursor | chr2:10684428-10685838 FORWARD LENGTH=218	5	8				AT5G54260.1	AT5G54260.1 | Symbols: MRE11, ATMRE11 | DNA repair and meiosis protein (Mre11) | chr5:22032702-22037749 FORWARD LENGTH=720	3	1				AT5G09510.1	MOM1-FLAG	Col-0	-0.281657	0.867092	0.998383
AT1G27650.1	AT1G27650.1 | Symbols: ATU2AF35A | U2 snRNP auxiliary factor small subunit, putative | chr1:9615152-9616042 FORWARD LENGTH=296	5	8				AT5G52560.1	AT5G52560.1 | Symbols: ATUSP, USP | UDP-sugar pyrophosphorylase | chr5:21331230-21334573 FORWARD LENGTH=614	3	1				AT5G06760.1	MOM1-FLAG	Col-0	-0.281657	0.867092	0.998383
AT3G18740.1	AT3G18740.1 | Symbols: | Ribosomal protein L7Ae/L30e/S12e/Gadd45 family protein | chr3:6453437-6453870 FORWARD LENGTH=112;AT1G36240.1 | Symbols: | Ribosomal protein L7Ae/L30e/S12e/Gadd45 family protein | chr1:13614890-13616233 FORWARD LENGTH=112	5	7				AT5G52280.1	AT5G52280.1 | Symbols: | Myosin heavy chain-related protein | chr5:21226959-21230109 FORWARD LENGTH=853	3	1				AT5G01410.1	MOM1-FLAG	Col-0	-0.281657	0.867092	0.998383
AT2G30860.1	AT2G30860.1 | Symbols: ATGSTF9, GLUTTR, ATGSTF7, GSTF9 | glutathione S-transferase PHI 9 | chr2:13139132-13140057 FORWARD LENGTH=215	5	7				AT5G47880.1	AT5G47880.1 | Symbols: ERF1-1 | eukaryotic release factor 1-1 | chr5:19386555-19387865 REVERSE LENGTH=436	3	1				AT3G45010.1	MOM1-FLAG	Col-0	-0.281657	0.867092	0.998383
AT5G35360.3	AT5G35360.3 | Symbols: CAC2 | acetyl Co-enzyme a carboxylase biotin carboxylase subunit | chr5:13584300-13588163 FORWARD LENGTH=555	5	6				AT5G46580.1	AT5G46580.1 | Symbols: | pentatricopeptide (PPR) repeat-containing protein | chr5:18897510-18899645 REVERSE LENGTH=711	3	1				AT3G16080.1	MOM1-FLAG	Col-0	-0.281657	0.867092	0.998383
AT1G32130.1	AT1G32130.1 | Symbols: IWS1, ATIWS1 | Transcription elongation factor (TFIIS) family protein | chr1:11559146-11561786 REVERSE LENGTH=502	5	6				AT5G37830.1	AT5G37830.1 | Symbols: OXP1 | oxoprolinase 1 | chr5:15056635-15060525 REVERSE LENGTH=1266	3	1				AT1G60710.1	MOM1-FLAG	Col-0	-0.281657	0.867092	0.998383
AT5G12250.1	AT5G12250.1 | Symbols: TUB6 | beta-6 tubulin | chr5:3961317-3962971 REVERSE LENGTH=449	5	6				AT5G37600.1	AT5G37600.1 | Symbols: ATGSR1, GLN1;1, GSR 1, ATGLN1;1 | glutamine synthase clone R1 | chr5:14933574-14935656 REVERSE LENGTH=356;AT5G16570.1 | Symbols: GLN1;4 | glutamine synthetase 1;4 | chr5:5421898-5424523 REVERSE LENGTH=356	3	1				AT1G10290.1	MOM1-FLAG	Col-0	-0.281657	0.867092	0.998383
AT2G40290.1	AT2G40290.1 | Symbols: | Eukaryotic translation initiation factor 2 subunit 1 | chr2:16829030-16830889 REVERSE LENGTH=344	5	6				AT5G27380.1	AT5G27380.1 | Symbols: GSH2, GSHB | glutathione synthetase 2 | chr5:9668211-9670912 REVERSE LENGTH=539	3	1				AT5G57110.1	MOM1-FLAG	Col-0	-0.0716918	0.966758	0.998383
AT4G13430.1	AT4G13430.1 | Symbols: IIL1, ATLEUC1 | isopropyl malate isomerase large subunit 1 | chr4:7804194-7807789 REVERSE LENGTH=509	5	6				AT5G16730.1	AT5G16730.1 | Symbols: | Plant protein of unknown function (DUF827) | chr5:5497890-5500775 FORWARD LENGTH=853	3	1				AT5G45190.2	MOM1-FLAG	Col-0	-0.0716918	0.966758	0.998383
AT5G16780.1	AT5G16780.1 | Symbols: DOT2, MDF | SART-1 family | chr5:5517784-5521566 REVERSE LENGTH=820	5	6				AT5G15450.1	AT5G15450.1 | Symbols: APG6, CLPB3, CLPB-P | casein lytic proteinase B3 | chr5:5014399-5018255 REVERSE LENGTH=968	3	1				AT3G13300.1	MOM1-FLAG	Col-0	-0.0716918	0.966758	0.998383
AT3G18380.2	AT3G18380.2 | Symbols: | sequence-specific DNA binding transcription factors;sequence-specific DNA binding | chr3:6311002-6313181 REVERSE LENGTH=349	5	6				AT5G13780.1	AT5G13780.1 | Symbols: | Acyl-CoA N-acyltransferases (NAT) superfamily protein | chr5:4447610-4448603 REVERSE LENGTH=192	3	1				AT1G33430.2	MOM1-FLAG	Col-0	-0.0147802	0.993073	0.998383
AT5G66510.2	AT5G66510.2 | Symbols: GAMMA CA3 | gamma carbonic anhydrase 3 | chr5:26550016-26551496 REVERSE LENGTH=269	5	6				AT5G04740.1	AT5G04740.1 | Symbols: | ACT domain-containing protein | chr5:1368713-1371391 REVERSE LENGTH=301	3	1				AT2G19430.1	MOM1-FLAG	Col-0	-0.0147802	0.993073	0.998383
AT3G13930.1	AT3G13930.1 | Symbols: | Dihydrolipoamide acetyltransferase, long form protein | chr3:4596240-4600143 FORWARD LENGTH=539	5	6				AT4G37280.1	AT4G37280.1 | Symbols: | MRG family protein | chr4:17546748-17549362 REVERSE LENGTH=320	3	1				AT4G21590.1	MOM1-FLAG	Col-0	-0.0147802	0.993073	0.998383
AT1G41830.1	AT1G41830.1 | Symbols: SKS6 | SKU5-similar 6 | chr1:15603892-15607802 REVERSE LENGTH=542	5	6				AT4G30920.1	AT4G30920.1 | Symbols: | Cytosol aminopeptidase family protein | chr4:15046589-15049304 REVERSE LENGTH=583;AT4G30910.1 | Symbols: | Cytosol aminopeptidase family protein | chr4:15042621-15045248 REVERSE LENGTH=581	3	1				AT4G26650.1	MOM1-FLAG	Col-0	-0.559936	0.715807	0.998383
AT4G29040.1	AT4G29040.1 | Symbols: RPT2a | regulatory particle AAA-ATPase 2A | chr4:14312369-14314386 FORWARD LENGTH=443;AT2G20140.1 | Symbols: | AAA-type ATPase family protein | chr2:8692736-8694837 FORWARD LENGTH=443	5	6				AT4G29520.1	AT4G29520.1 | Symbols: | LOCATED IN: endoplasmic reticulum, plasma membrane; EXPRESSED IN: 23 plant structures; EXPRESSED DURING: 14 growth stages; CONTAINS InterPro DOMAIN/s: Saposin B (InterPro:IPR008139); Has 137 Blast hits to 137 proteins in 50 specie	3	1				AT5G52920.1	MOM1-FLAG	Col-0	-0.949451	0.254317	0.998383
AT1G53750.1	AT1G53750.1 | Symbols: RPT1A | regulatory particle triple-A 1A | chr1:20065921-20068324 REVERSE LENGTH=426	5	6				AT4G13200.1	AT4G13200.1 | Symbols: | unknown protein; FUNCTIONS IN: molecular_function unknown; INVOLVED IN: biological_process unknown; LOCATED IN: thylakoid, chloroplast thylakoid membrane, chloroplast, plastoglobule; EXPRESSED IN: 22 plant structures; EXPRESSED DU	3	1				AT5G58003.1	MOM1-FLAG	Col-0	-0.851539	0.601397	0.998383
AT2G47580.1	AT2G47580.1 | Symbols: U1A | spliceosomal protein U1A | chr2:19517229-19518686 FORWARD LENGTH=250	5	6				AT3G53310.1	AT3G53310.1 | Symbols: | AP2/B3-like transcriptional factor family protein | chr3:19766927-19768368 REVERSE LENGTH=286	3	1				AT3G54470.1	MOM1-FLAG	Col-0	0.253959	0.880981	0.998383
AT1G53645.1	AT1G53645.1 | Symbols: | hydroxyproline-rich glycoprotein family protein | chr1:20026434-20028587 REVERSE LENGTH=523	5	6				AT3G51000.1	AT3G51000.1 | Symbols: | alpha/beta-Hydrolases superfamily protein | chr3:18945258-18946499 REVERSE LENGTH=323	3	1				AT5G51100.1	MOM1-FLAG	Col-0	-0.232735	0.892111	0.998383
AT5G44200.1	AT5G44200.1 | Symbols: CBP20, ATCBP20 | CAP-binding protein 20 | chr5:17802062-17803875 REVERSE LENGTH=257	5	6				AT3G48000.1	AT3G48000.1 | Symbols: ALDH2B4, ALDH2, ALDH2A | aldehyde dehydrogenase 2B4 | chr3:17717082-17719843 REVERSE LENGTH=538	3	1				AT2G43710.2	MOM1-FLAG	Col-0	-0.232735	0.892111	0.998383
AT1G53850.1	AT1G53850.1 | Symbols: PAE1, ATPAE1 | 20S proteasome alpha subunit E1 | chr1:20104131-20105792 REVERSE LENGTH=237	5	6				AT3G17465.1	AT3G17465.1 | Symbols: RPL3P | ribosomal protein L3 plastid | chr3:5978059-5979572 REVERSE LENGTH=324	3	1				ATCG00790.1	MOM1-FLAG	Col-0	0.186905	0.911562	0.998383
AT3G11500.1	AT3G11500.1 | Symbols: | Small nuclear ribonucleoprotein family protein | chr3:3621626-3622474 REVERSE LENGTH=79;AT2G23930.1 | Symbols: SNRNP-G | probable small nuclear ribonucleoprotein G | chr2:10182353-10183026 FORWARD LENGTH=80	5	6				AT3G07880.1	AT3G07880.1 | Symbols: SCN1 | Immunoglobulin E-set superfamily protein | chr3:2514175-2515544 FORWARD LENGTH=240	3	1				AT5G14320.1	MOM1-FLAG	Col-0	0.186905	0.911562	0.998383
AT5G67590.1	AT5G67590.1 | Symbols: FRO1 | NADH-ubiquinone oxidoreductase-related | chr5:26958073-26959356 FORWARD LENGTH=154	5	6				AT3G05420.2	AT3G05420.2 | Symbols: ACBP4 | acyl-CoA binding protein 4 | chr3:1561880-1567047 FORWARD LENGTH=669	3	1				AT4G34215.1	MOM1-FLAG	Col-0	0.186905	0.911562	0.998383
AT5G23210.1	AT5G23210.1 | Symbols: SCPL34 | serine carboxypeptidase-like 34 | chr5:7810892-7814837 FORWARD LENGTH=499	5	5				AT3G04830.1	AT3G04830.1 | Symbols: | Protein prenylyltransferase superfamily protein | chr3:1326289-1329132 FORWARD LENGTH=303	3	1				AT4G33250.1	MOM1-FLAG	Col-0	0.186905	0.911562	0.998383
AT3G48500.2	AT3G48500.2 | Symbols: PDE312, PTAC10 | Nucleic acid-binding, OB-fold-like protein | chr3:17962209-17965408 FORWARD LENGTH=697	5	5				AT3G02480.1	AT3G02480.1 | Symbols: | Late embryogenesis abundant protein (LEA) family protein | chr3:512384-512857 FORWARD LENGTH=68	3	1				AT4G19610.1	MOM1-FLAG	Col-0	0.186905	0.911562	0.998383
AT1G07320.1	AT1G07320.1 | Symbols: RPL4 | ribosomal protein L4 | chr1:2249190-2250189 FORWARD LENGTH=282	5	5				AT2G34250.1	AT2G34250.1 | Symbols: | SecY protein transport family protein | chr2:14462635-14464572 FORWARD LENGTH=475;AT1G29310.1 | Symbols: | SecY protein transport family protein | chr1:10252662-10254526 FORWARD LENGTH=475	3	1				AT4G19210.1	MOM1-FLAG	Col-0	0.186905	0.911562	0.998383
AT5G26830.1	AT5G26830.1 | Symbols: | Threonyl-tRNA synthetase | chr5:9437351-9441568 FORWARD LENGTH=709	5	5				AT2G28910.1	AT2G28910.1 | Symbols: CXIP4 | CAX interacting protein 4 | chr2:12415992-12416990 REVERSE LENGTH=332	3	1				AT4G02430.2	MOM1-FLAG	Col-0	0.186905	0.911562	0.998383
AT1G49760.1	AT1G49760.1 | Symbols: PAB8, PABP8 | poly(A) binding protein 8 | chr1:18416740-18419753 FORWARD LENGTH=671	5	5				AT2G19940.1	AT2G19940.1 | Symbols: | oxidoreductases, acting on the aldehyde or oxo group of donors, NAD or NADP as acceptor;copper ion binding | chr2:8613168-8615649 FORWARD LENGTH=401	3	1				AT4G02150.1	MOM1-FLAG	Col-0	0.186905	0.911562	0.998383
AT2G34640.1	AT2G34640.1 | Symbols: PTAC12, HMR | plastid transcriptionally active 12 | chr2:14582061-14584345 REVERSE LENGTH=527	5	5				AT1G80810.2	AT1G80810.2 | Symbols: | Tudor/PWWP/MBT superfamily protein | chr1:30365575-30368898 FORWARD LENGTH=774	3	1				AT4G01480.1	MOM1-FLAG	Col-0	0.186905	0.911562	0.998383
AT1G18250.2	AT1G18250.2 | Symbols: ATLP-1 | Pathogenesis-related thaumatin superfamily protein | chr1:6277024-6278005 REVERSE LENGTH=244	5	5				AT1G70180.2	AT1G70180.2 | Symbols: | Sterile alpha motif (SAM) domain-containing protein | chr1:26426768-26429097 FORWARD LENGTH=460	3	1				AT3G48170.1	MOM1-FLAG	Col-0	0.186905	0.911562	0.998383
AT1G47250.1	AT1G47250.1 | Symbols: PAF2 | 20S proteasome alpha subunit F2 | chr1:17319220-17320900 FORWARD LENGTH=277;AT5G42790.1 | Symbols: PAF1, ATPSM30, ARS5 | proteasome alpha subunit F1 | chr5:17159270-17160975 REVERSE LENGTH=278	5	5				AT1G31850.1	AT1G31850.1 | Symbols: | S-adenosyl-L-methionine-dependent methyltransferases superfamily protein | chr1:11431165-11433443 FORWARD LENGTH=603	3	1				AT3G19170.1	MOM1-FLAG	Col-0	0.186905	0.911562	0.998383
AT4G10970.6	AT4G10970.6 | Symbols: | unknown protein; FUNCTIONS IN: molecular_function unknown; INVOLVED IN: biological_process unknown; LOCATED IN: cellular_component unknown; EXPRESSED IN: 25 plant structures; EXPRESSED DURING: 14 growth stages; BEST Arabidopsis th	5	5				AT1G19520.1	AT1G19520.1 | Symbols: NFD5 | pentatricopeptide (PPR) repeat-containing protein | chr1:6760032-6762581 FORWARD LENGTH=725	3	1				AT3G02930.1	MOM1-FLAG	Col-0	0.186905	0.911562	0.998383
AT5G20080.1	AT5G20080.1 | Symbols: | FAD/NAD(P)-binding oxidoreductase | chr5:6782708-6786360 FORWARD LENGTH=328	5	5				AT1G11660.1	AT1G11660.1 | Symbols: | heat shock protein 70 (Hsp 70) family protein | chr1:3921056-3924347 FORWARD LENGTH=763	3	1				AT3G02200.2	MOM1-FLAG	Col-0	0.186905	0.911562	0.998383
AT5G02240.1	AT5G02240.1 | Symbols: | NAD(P)-binding Rossmann-fold superfamily protein | chr5:451502-452984 FORWARD LENGTH=253	5	5				AT1G04870.2	AT1G04870.2 | Symbols: PRMT10, ATPRMT10 | protein arginine methyltransferase 10 | chr1:1373485-1375598 REVERSE LENGTH=383	3	1				AT2G09990.1	MOM1-FLAG	Col-0	0.186905	0.911562	0.998383
AT1G80230.1	AT1G80230.1 | Symbols: | Rubredoxin-like superfamily protein | chr1:30169784-30170999 REVERSE LENGTH=171	5	5				AT1G03475.1	AT1G03475.1 | Symbols: LIN2, HEMF1, ATCPO-I | Coproporphyrinogen III oxidase | chr1:869302-871175 REVERSE LENGTH=386	3	1				AT1G76550.1	MOM1-FLAG	Col-0	0.186905	0.911562	0.998383
AT1G57860.1	AT1G57860.1 | Symbols: | Translation protein SH3-like family protein | chr1:21430034-21430827 REVERSE LENGTH=164;AT1G57660.1 | Symbols: | Translation protein SH3-like family protein | chr1:21355567-21356364 FORWARD LENGTH=164;AT1G09690.1 | Symbols: | Tr	5	5				AT5G35790.1	AT5G35790.1 | Symbols: G6PD1 | glucose-6-phosphate dehydrogenase 1 | chr5:13956879-13959686 REVERSE LENGTH=576;AT5G13110.1 | Symbols: G6PD2 | glucose-6-phosphate dehydrogenase 2 | chr5:4158952-4161640 FORWARD LENGTH=596;AT1G24280.1 | Symbols: G6PD3 | gluco	3	0				AT1G35580.1	MOM1-FLAG	Col-0	0.186905	0.911562	0.998383
AT5G09440.1	AT5G09440.1 | Symbols: EXL4 | EXORDIUM like 4 | chr5:2938397-2939233 FORWARD LENGTH=278	5	4				AT5G22510.1	AT5G22510.1 | Symbols: INV-E, At-A/N-InvE | alkaline/neutral invertase | chr5:7474974-7477479 REVERSE LENGTH=617	3	0				AT4G08900.1	MOM1-FLAG	Col-0	-0.872879	0.515012	0.998383
AT4G39960.1	AT4G39960.1 | Symbols: | Molecular chaperone Hsp40/DnaJ family protein | chr4:18534194-18536320 FORWARD LENGTH=447	5	4				AT5G10950.1	AT5G10950.1 | Symbols: | Tudor/PWWP/MBT superfamily protein | chr5:3459557-3461632 REVERSE LENGTH=395	3	0				AT5G40370.2	MOM1-FLAG	Col-0	-0.175824	0.91755	0.998383
AT1G64370.1	AT1G64370.1 | Symbols: | unknown protein; Has 773 Blast hits to 375 proteins in 118 species: Archae - 0; Bacteria - 97; Metazoa - 421; Fungi - 108; Plants - 31; Viruses - 0; Other Eukaryotes - 116 (source: NCBI BLink). | chr1:23888967-23889503 FORWARD LEN	5	4				AT5G04885.1	AT5G04885.1 | Symbols: | Glycosyl hydrolase family protein | chr5:1423369-1426628 FORWARD LENGTH=665	3	0				AT3G04260.1	MOM1-FLAG	Col-0	-0.998404	0.40336	0.998383
AT3G58500.1	AT3G58500.1 | Symbols: PP2A-4 | protein phosphatase 2A-4 | chr3:21635503-21638911 REVERSE LENGTH=313;AT2G42500.1 | Symbols: PP2A-3 | protein phosphatase 2A-3 | chr2:17698099-17701226 REVERSE LENGTH=313	5	4				AT4G33030.1	AT4G33030.1 | Symbols: SQD1 | sulfoquinovosyldiacylglycerol 1 | chr4:15936051-15937566 FORWARD LENGTH=477	3	0				AT2G27020.1	MOM1-FLAG	Col-0	0.140149	0.934982	0.998383
AT3G56490.1	AT3G56490.1 | Symbols: HIT3, HINT1 | HIS triad family protein 3 | chr3:20941532-20943129 FORWARD LENGTH=147	5	4				AT4G23630.1	AT4G23630.1 | Symbols: BTI1, RTNLB1 | VIRB2-interacting protein 1 | chr4:12318070-12319574 FORWARD LENGTH=275	3	0				AT1G70770.1	MOM1-FLAG	Col-0	-0.961478	0.289071	0.998383
AT1G48030.1	AT1G48030.1 | Symbols: mtLPD1 | mitochondrial lipoamide dehydrogenase 1 | chr1:17717432-17719141 REVERSE LENGTH=507	5	4				AT4G16660.1	AT4G16660.1 | Symbols: | heat shock protein 70 (Hsp 70) family protein | chr4:9377225-9381232 FORWARD LENGTH=867	3	0				AT1G07210.1	MOM1-FLAG	Col-0	-0.330445	0.846463	0.998383
AT3G07030.1	AT3G07030.1 | Symbols: | Alba DNA/RNA-binding protein | chr3:2223001-2225254 REVERSE LENGTH=405	5	4				AT4G08390.1	AT4G08390.1 | Symbols: SAPX | stromal ascorbate peroxidase | chr4:5314999-5317071 FORWARD LENGTH=372	3	0				AT1G09560.1	MOM1-FLAG	Col-0	-0.330445	0.846463	0.998383
AT5G03850.1	AT5G03850.1 | Symbols: | Nucleic acid-binding, OB-fold-like protein | chr5:1028542-1028736 REVERSE LENGTH=64;AT3G10090.1 | Symbols: | Nucleic acid-binding, OB-fold-like protein | chr3:3108960-3109154 REVERSE LENGTH=64	5	4				AT3G61440.1	AT3G61440.1 | Symbols: ATCYSC1, ARATH;BSAS3;1, CYSC1 | cysteine synthase C1 | chr3:22735885-22737792 FORWARD LENGTH=368	3	0				AT1G21440.1	MOM1-FLAG	Col-0	-0.946657	0.354914	0.998383
AT1G20130.1	AT1G20130.1 | Symbols: | GDSL-like Lipase/Acylhydrolase superfamily protein | chr1:6977939-6980003 FORWARD LENGTH=534	5	4				AT3G55870.1	AT3G55870.1 | Symbols: | ADC synthase superfamily protein | chr3:20731326-20733765 FORWARD LENGTH=492;AT5G05730.2 | Symbols: ASA1 | anthranilate synthase alpha subunit 1 | chr5:1719740-1722811 REVERSE LENGTH=624	3	0				ATCG00770.1	MOM1-FLAG	Col-0	0.598468	0.714083	0.998383
AT1G15340.1	AT1G15340.1 | Symbols: MBD10 | methyl-CPG-binding domain 10 | chr1:5275895-5277474 REVERSE LENGTH=384	5	4				AT3G52220.1	AT3G52220.1 | Symbols: | CONTAINS InterPro DOMAIN/s: Kinase phosphorylation domain (InterPro:IPR019315); Has 8882 Blast hits to 4920 proteins in 346 species: Archae - 10; Bacteria - 184; Metazoa - 3955; Fungi - 1221; Plants - 712; Viruses - 24; Other Euka	3	0				AT1G24050.1	MOM1-FLAG	Col-0	0.598468	0.714083	0.998383
AT3G17390.1	AT3G17390.1 | Symbols: MTO3, SAMS3, MAT4 | S-adenosylmethionine synthetase family protein | chr3:5952484-5953665 REVERSE LENGTH=393	5	4				AT3G26380.1	AT3G26380.1 | Symbols: | Melibiase family protein | chr3:9660140-9663145 FORWARD LENGTH=647	3	0				AT3G62330.1	MOM1-FLAG	Col-0	0.936731	0.346601	0.998383
AT1G33680.1	AT1G33680.1 | Symbols: | KH domain-containing protein | chr1:12204056-12208282 FORWARD LENGTH=763	5	3				AT3G12110.1	AT3G12110.1 | Symbols: ACT11 | actin-11 | chr3:3858116-3859609 FORWARD LENGTH=377	3	0				AT3G02650.1	MOM1-FLAG	Col-0	-0.793762	0.544537	0.998383
AT3G04790.1	AT3G04790.1 | Symbols: | Ribose 5-phosphate isomerase, type A protein | chr3:1313365-1314195 FORWARD LENGTH=276	5	3				AT3G05220.1	AT3G05220.1 | Symbols: | Heavy metal transport/detoxification superfamily protein | chr3:1488808-1491171 FORWARD LENGTH=577	3	0				AT5G14920.1	MOM1-FLAG	Col-0	-0.793762	0.544537	0.998383
AT4G35830.1	AT4G35830.1 | Symbols: ACO1 | aconitase 1 | chr4:16973007-16977949 REVERSE LENGTH=898	5	3				AT3G02220.1	AT3G02220.1 | Symbols: | unknown protein; CONTAINS InterPro DOMAIN/s: Protein of unknown function DUF2039 (InterPro:IPR019351); Has 215 Blast hits to 215 proteins in 94 species: Archae - 2; Bacteria - 2; Metazoa - 125; Fungi - 4; Plants - 38; Viruses - 0;	3	0				AT3G60770.1	MOM1-FLAG	Col-0	-0.793762	0.544537	0.998383
AT4G02510.1	AT4G02510.1 | Symbols: TOC159, TOC86, PPI2, TOC160, ATTOC159 | translocon at the outer envelope membrane of chloroplasts 159 | chr4:1104766-1109360 FORWARD LENGTH=1503	5	3				AT2G42810.2	AT2G42810.2 | Symbols: PP5, PP5.2 | protein phosphatase 5.2 | chr2:17812336-17815896 REVERSE LENGTH=538	3	0				AT2G47980.1	MOM1-FLAG	Col-0	0.885345	0.475917	0.998383
AT5G49400.1	AT5G49400.1 | Symbols: | zinc knuckle (CCHC-type) family protein | chr5:20031154-20031981 FORWARD LENGTH=275	5	3				AT2G30500.1	AT2G30500.1 | Symbols: | Kinase interacting (KIP1-like) family protein | chr2:12998329-13000072 REVERSE LENGTH=517	3	0				AT3G52220.1	MOM1-FLAG	Col-0	0.216153	0.898773	0.998383
AT5G38480.1	AT5G38480.1 | Symbols: GRF3, RCI1 | general regulatory factor 3 | chr5:15410277-15411285 FORWARD LENGTH=255	5	3				AT2G29630.2	AT2G29630.2 | Symbols: THIC | thiaminC | chr2:12667395-12669569 FORWARD LENGTH=644	3	0				AT5G22440.1	MOM1-FLAG	Col-0	0.571055	0.69509	0.998383
AT1G24510.1	AT1G24510.1 | Symbols: | TCP-1/cpn60 chaperonin family protein | chr1:8685504-8688101 REVERSE LENGTH=535	5	3				AT1G79340.1	AT1G79340.1 | Symbols: AtMC4, MC4 | metacaspase 4 | chr1:29842849-29844368 FORWARD LENGTH=418	3	0				AT3G22960.1	MOM1-FLAG	Col-0	0.0929156	0.95617	0.998383
AT4G20670.1	AT4G20670.1 | Symbols: | Domain of unknown function (DUF26) | chr4:11092539-11093621 FORWARD LENGTH=280;AT4G20650.1 | Symbols: | receptor-like protein kinase-related | chr4:11089322-11091671 FORWARD LENGTH=492;AT4G20530.1 | Symbols: | Protein with domai	5	3				AT1G75350.1	AT1G75350.1 | Symbols: emb2184 | Ribosomal protein L31 | chr1:28272163-28272687 FORWARD LENGTH=144	3	0				AT2G46610.1	MOM1-FLAG	Col-0	0.95863	0.383193	0.998383
AT5G17770.1	AT5G17770.1 | Symbols: ATCBR, CBR1, CBR | NADH:cytochrome B5 reductase 1 | chr5:5864543-5866495 REVERSE LENGTH=281	5	3				AT1G27310.1	AT1G27310.1 | Symbols: NTF2A | nuclear transport factor 2A | chr1:9484615-9485790 REVERSE LENGTH=122	3	0				AT5G23740.1	MOM1-FLAG	Col-0	-0.0208946	0.990263	0.998383
AT2G20330.1	AT2G20330.1 | Symbols: | Transducin/WD40 repeat-like superfamily protein | chr2:8772888-8775518 REVERSE LENGTH=648	5	3				AT1G17370.1	AT1G17370.1 | Symbols: UBP1B | oligouridylate binding protein 1B | chr1:5951842-5954825 REVERSE LENGTH=419	3	0				AT5G63670.1	MOM1-FLAG	Col-0	-0.0129178	0.993847	0.998383
AT3G11940.1	AT3G11940.1 | Symbols: ATRPS5A, AML1, RPS5A | ribosomal protein 5A | chr3:3778175-3779354 REVERSE LENGTH=207	5	3				AT1G01510.1	AT1G01510.1 | Symbols: AN | NAD(P)-binding Rossmann-fold superfamily protein | chr1:187235-189836 FORWARD LENGTH=636	3	0				AT5G63510.2	MOM1-FLAG	Col-0	-0.0129178	0.993847	0.998383
AT3G12800.1	AT3G12800.1 | Symbols: SDRB, DECR | short-chain dehydrogenase-reductase B | chr3:4063463-4064757 REVERSE LENGTH=298	5	3				AT5G40480.1	AT5G40480.1 | Symbols: EMB3012 | embryo defective 3012 | chr5:16213361-16223982 FORWARD LENGTH=1923	4	12				AT5G54270.1	MOM1-FLAG	Col-0	-0.0129178	0.993847	0.998383
AT5G49460.1	AT5G49460.1 | Symbols: ACLB-2 | ATP citrate lyase subunit B 2 | chr5:20055048-20058195 FORWARD LENGTH=608;AT3G06650.1 | Symbols: ACLB-1 | ATP-citrate lyase B-1 | chr3:2079247-2082633 REVERSE LENGTH=608	5	3				AT2G40490.1	AT2G40490.1 | Symbols: HEME2 | Uroporphyrinogen decarboxylase | chr2:16912961-16914988 FORWARD LENGTH=394	4	12				AT5G50850.1	MOM1-FLAG	Col-0	-0.0129178	0.993847	0.998383
AT1G74670.1	AT1G74670.1 | Symbols: | Gibberellin-regulated family protein | chr1:28053378-28053893 FORWARD LENGTH=101;AT3G10185.1 | Symbols: | Gibberellin-regulated family protein | chr3:3145579-3146199 FORWARD LENGTH=103	5	3				AT2G25110.1	AT2G25110.1 | Symbols: SDF2, ATSDL, AtSDF2 | stromal cell-derived factor 2-like protein precursor | chr2:10684428-10685838 FORWARD LENGTH=218	4	12				AT5G17310.2	MOM1-FLAG	Col-0	-0.0129178	0.993847	0.998383
AT1G55570.1	AT1G55570.1 | Symbols: sks12 | SKU5 similar 12 | chr1:20757882-20759771 FORWARD LENGTH=555;AT3G13390.1 | Symbols: sks11 | SKU5 similar 11 | chr3:4351401-4353289 REVERSE LENGTH=554	5	3				AT5G65410.1	AT5G65410.1 | Symbols: ATHB25, ZFHD2, HB25, ZHD1 | homeobox protein 25 | chr5:26136179-26137018 FORWARD LENGTH=279	4	11				AT5G14660.1	MOM1-FLAG	Col-0	-0.0129178	0.993847	0.998383
AT2G35370.1	AT2G35370.1 | Symbols: GDCH | glycine decarboxylase complex H | chr2:14891239-14892050 FORWARD LENGTH=165;AT1G32470.1 | Symbols: | Single hybrid motif superfamily protein | chr1:11739479-11740246 REVERSE LENGTH=166	5	3				AT2G16440.1	AT2G16440.1 | Symbols: MCM4 | Minichromosome maintenance (MCM2/3/5) family protein | chr2:7126536-7130665 REVERSE LENGTH=847	4	11				AT4G16130.1	MOM1-FLAG	Col-0	-0.0129178	0.993847	0.998383
AT2G38530.1	AT2G38530.1 | Symbols: LTP2, LP2, cdf3 | lipid transfer protein 2 | chr2:16128481-16128948 FORWARD LENGTH=118	5	3				AT1G09270.1	AT1G09270.1 | Symbols: IMPA-4 | importin alpha isoform 4 | chr1:2994506-2997833 FORWARD LENGTH=538	4	10				AT2G40780.1	MOM1-FLAG	Col-0	-0.0129178	0.993847	0.998383
AT2G03440.1	AT2G03440.1 | Symbols: NRP1, ATNRP1 | nodulin-related protein 1 | chr2:1039409-1039972 REVERSE LENGTH=187	5	3				AT5G66590.1	AT5G66590.1 | Symbols: | CAP (Cysteine-rich secretory proteins, Antigen 5, and Pathogenesis-related 1 protein) superfamily protein | chr5:26574255-26574812 FORWARD LENGTH=185	4	9				AT5G51950.1	MOM1-FLAG	Col-0	0.254133	0.874165	0.998383
AT4G38510.5	AT4G38510.5 | Symbols: | ATPase, V1 complex, subunit B protein | chr4:18011155-18014897 REVERSE LENGTH=494	5	2				AT5G48680.1	AT5G48680.1 | Symbols: | Sterile alpha motif (SAM) domain-containing protein | chr5:19744725-19746053 REVERSE LENGTH=206	4	9				AT1G31970.1	MOM1-FLAG	Col-0	-0.609558	0.708313	0.998383
AT1G76160.1	AT1G76160.1 | Symbols: sks5 | SKU5 similar 5 | chr1:28578211-28581020 REVERSE LENGTH=541	5	2				AT5G43330.1	AT5G43330.1 | Symbols: | Lactate/malate dehydrogenase family protein | chr5:17390552-17392449 FORWARD LENGTH=332	4	9				AT4G36250.1	MOM1-FLAG	Col-0	0.412199	0.802494	0.998383
AT5G20890.1	AT5G20890.1 | Symbols: | TCP-1/cpn60 chaperonin family protein | chr5:7087020-7089906 REVERSE LENGTH=527	5	2				AT5G67320.1	AT5G67320.1 | Symbols: HOS15 | WD-40 repeat family protein | chr5:26857268-26860974 FORWARD LENGTH=613	4	8				AT1G74850.1	MOM1-FLAG	Col-0	0.412199	0.802494	0.998383
AT5G61020.1	AT5G61020.1 | Symbols: ECT3 | evolutionarily conserved C-terminal region 3 | chr5:24557485-24559780 REVERSE LENGTH=495	5	2				AT5G55230.2	AT5G55230.2 | Symbols: MAP65-1 | microtubule-associated proteins 65-1 | chr5:22402716-22405182 FORWARD LENGTH=616	4	8				AT1G60420.1	MOM1-FLAG	Col-0	0.412199	0.802494	0.998383
AT3G53580.1	AT3G53580.1 | Symbols: | diaminopimelate epimerase family protein | chr3:19864784-19866907 FORWARD LENGTH=362	5	2				AT5G43010.1	AT5G43010.1 | Symbols: RPT4A | regulatory particle triple-A ATPase 4A | chr5:17248563-17251014 REVERSE LENGTH=399;AT1G45000.1 | Symbols: | AAA-type ATPase family protein | chr1:17009220-17011607 FORWARD LENGTH=399	4	8				AT1G29150.1	MOM1-FLAG	Col-0	0.412199	0.802494	0.998383
AT1G62820.1	AT1G62820.1 | Symbols: | Calcium-binding EF-hand family protein | chr1:23263822-23264268 REVERSE LENGTH=148	5	2				AT5G23210.1	AT5G23210.1 | Symbols: SCPL34 | serine carboxypeptidase-like 34 | chr5:7810892-7814837 FORWARD LENGTH=499	4	8				AT1G13060.2	MOM1-FLAG	Col-0	0.412199	0.802494	0.998383
AT5G62670.1	AT5G62670.1 | Symbols: AHA11, HA11 | H(+)-ATPase 11 | chr5:25159495-25164957 FORWARD LENGTH=956;AT3G47950.1 | Symbols: AHA4, HA4 | H(+)-ATPase 4 | chr3:17693015-17697801 FORWARD LENGTH=960	5	2				AT1G30630.1	AT1G30630.1 | Symbols: | Coatomer epsilon subunit | chr1:10858546-10860173 REVERSE LENGTH=292	4	8				AT4G15210.1	MOM1-FLAG	Col-0	-0.799461	0.178778	0.998383
AT3G25150.2	AT3G25150.2 | Symbols: | Nuclear transport factor 2 (NTF2) family protein with RNA binding (RRM-RBD-RNP motifs) domain | chr3:9157161-9160052 REVERSE LENGTH=587	5	2				AT5G11710.1	AT5G11710.1 | Symbols: | ENTH/VHS family protein | chr5:3772981-3776316 FORWARD LENGTH=560	4	7				AT5G16440.1	MOM1-FLAG	Col-0	0.201216	0.903792	0.998383
AT5G16990.1	AT5G16990.1 | Symbols: | Zinc-binding dehydrogenase family protein | chr5:5581831-5583849 REVERSE LENGTH=343;AT5G16980.2 | Symbols: | Zinc-binding dehydrogenase family protein | chr5:5579202-5580889 REVERSE LENGTH=305;AT5G16970.1 | Symbols: AT-AER, AER |	5	2				AT1G73720.1	AT1G73720.1 | Symbols: SMU1 | transducin family protein / WD-40 repeat family protein | chr1:27725059-27729722 FORWARD LENGTH=511	4	7				AT5G01650.2	MOM1-FLAG	Col-0	0.201216	0.903792	0.998383
AT5G38430.1	AT5G38430.1 | Symbols: | Ribulose bisphosphate carboxylase (small chain) family protein | chr5:15384350-15385155 REVERSE LENGTH=181	5	2				AT1G34430.1	AT1G34430.1 | Symbols: EMB3003 | 2-oxoacid dehydrogenases acyltransferase family protein | chr1:12588027-12590084 REVERSE LENGTH=465	4	7				AT4G34150.1	MOM1-FLAG	Col-0	0.201216	0.903792	0.998383
AT5G39493.1	AT5G39493.1 | Symbols: | Plant self-incompatibility protein S1 family | chr5:15810269-15810667 REVERSE LENGTH=132	5	2				ATMG00510.1	ATMG00510.1 | Symbols: NAD7 | NADH dehydrogenase subunit 7 | chrM:132071-138153 FORWARD LENGTH=394	4	6				AT4G29680.1	MOM1-FLAG	Col-0	0.201216	0.903792	0.998383
AT2G30000.1	AT2G30000.1 | Symbols: | PHF5-like protein | chr2:12804042-12804374 REVERSE LENGTH=110;AT1G07170.1 | Symbols: | PHF5-like protein | chr1:2200686-2201018 FORWARD LENGTH=110	5	2				ATCG00770.1	ATCG00770.1 | Symbols: RPS8 | ribosomal protein S8 | chrC:80068-80472 REVERSE LENGTH=134	4	6				AT4G18480.1	MOM1-FLAG	Col-0	0.201216	0.903792	0.998383
AT5G10160.1	AT5G10160.1 | Symbols: | Thioesterase superfamily protein | chr5:3185819-3187159 FORWARD LENGTH=219	5	2				AT4G35100.1	AT4G35100.1 | Symbols: PIP3, PIP3A, PIP2;7, SIMIP | plasma membrane intrinsic protein 3 | chr4:16708672-16709958 FORWARD LENGTH=280	4	6				AT2G31390.1	MOM1-FLAG	Col-0	0.201216	0.903792	0.998383
AT3G55620.1	AT3G55620.1 | Symbols: emb1624 | Translation initiation factor IF6 | chr3:20634581-20636312 FORWARD LENGTH=245	5	2				AT4G31300.2	AT4G31300.2 | Symbols: PBA1 | N-terminal nucleophile aminohydrolases (Ntn hydrolases) superfamily protein | chr4:15188927-15190935 FORWARD LENGTH=234	4	6				AT1G49740.1	MOM1-FLAG	Col-0	0.201216	0.903792	0.998383
AT3G06510.2	AT3G06510.2 | Symbols: SFR2 | Glycosyl hydrolase superfamily protein | chr3:2016450-2019533 FORWARD LENGTH=656	5	2				AT4G16180.2	AT4G16180.2 | Symbols: | unknown protein; FUNCTIONS IN: molecular_function unknown; INVOLVED IN: biological_process unknown; LOCATED IN: plasma membrane; BEST Arabidopsis thaliana protein match is: unknown protein (TAIR:AT3G28720.1); Has 5 Blast hits to 5	4	6				AT1G16890.3	MOM1-FLAG	Col-0	0.201216	0.903792	0.998383
AT1G07210.1	AT1G07210.1 | Symbols: | Ribosomal protein S18 | chr1:2215320-2216668 FORWARD LENGTH=261	5	2				AT3G56490.1	AT3G56490.1 | Symbols: HIT3, HINT1 | HIS triad family protein 3 | chr3:20941532-20943129 FORWARD LENGTH=147	4	6				AT1G09620.1	MOM1-FLAG	Col-0	0.201216	0.903792	0.998383
AT5G58710.1	AT5G58710.1 | Symbols: ROC7 | rotamase CYP 7 | chr5:23717840-23719495 FORWARD LENGTH=204	5	2				AT3G44600.1	AT3G44600.1 | Symbols: CYP71 | cyclophilin71 | chr3:16165368-16169201 REVERSE LENGTH=631	4	6				AT1G01320.1	MOM1-FLAG	Col-0	0.201216	0.903792	0.998383
AT3G10610.1	AT3G10610.1 | Symbols: | Ribosomal S17 family protein | chr3:3319459-3319881 FORWARD LENGTH=140;AT2G05220.1 | Symbols: | Ribosomal S17 family protein | chr2:1894757-1895179 REVERSE LENGTH=140;AT5G04800.1 | Symbols: | Ribosomal S17 family protein | chr5:	5	2				AT1G80480.1	AT1G80480.1 | Symbols: PTAC17 | plastid transcriptionally active 17 | chr1:30258272-30260570 REVERSE LENGTH=444	4	6				AT1G51980.1	MOM1-FLAG	Col-0	-0.919586	0.34436	0.998383
AT1G09560.1	AT1G09560.1 | Symbols: GLP5 | germin-like protein 5 | chr1:3093896-3094639 FORWARD LENGTH=219	5	2				AT1G61870.1	AT1G61870.1 | Symbols: PPR336 | pentatricopeptide repeat 336 | chr1:22865326-22866552 REVERSE LENGTH=408	4	6				AT5G59180.1	MOM1-FLAG	Col-0	0.16169	0.916763	0.998383
AT2G20260.1	AT2G20260.1 | Symbols: PSAE-2 | photosystem I subunit E-2 | chr2:8736780-8737644 FORWARD LENGTH=145	5	2				AT1G24050.1	AT1G24050.1 | Symbols: | RNA-processing, Lsm domain | chr1:8507057-8508439 FORWARD LENGTH=188	4	6				AT1G06960.1	MOM1-FLAG	Col-0	0.16169	0.916763	0.998383
AT1G59900.1	AT1G59900.1 | Symbols: AT-E1 ALPHA, E1 ALPHA | pyruvate dehydrogenase complex E1 alpha subunit | chr1:22051368-22053660 FORWARD LENGTH=389	5	1				AT1G13220.2	AT1G13220.2 | Symbols: LINC2 | nuclear matrix constituent protein-related | chr1:4515699-4520071 FORWARD LENGTH=1128	4	6				AT1G47260.1	MOM1-FLAG	Col-0	0.16169	0.916763	0.998383
AT5G41790.1	AT5G41790.1 | Symbols: CIP1 | COP1-interactive protein 1 | chr5:16727530-16732391 FORWARD LENGTH=1586	5	1				AT1G12570.1	AT1G12570.1 | Symbols: | Glucose-methanol-choline (GMC) oxidoreductase family protein | chr1:4278192-4280753 REVERSE LENGTH=572	4	6				AT5G65360.1	MOM1-FLAG	Col-0	0.16169	0.916763	0.998383
AT3G25860.1	AT3G25860.1 | Symbols: LTA2, PLE2 | 2-oxoacid dehydrogenases acyltransferase family protein | chr3:9460632-9462585 FORWARD LENGTH=480	5	1				AT1G09070.1	AT1G09070.1 | Symbols: SRC2, (AT)SRC2 | soybean gene regulated by cold-2 | chr1:2927767-2928741 FORWARD LENGTH=324	4	6				AT3G51880.2	MOM1-FLAG	Col-0	-0.495342	0.762182	0.998383
AT2G33210.1	AT2G33210.1 | Symbols: HSP60-2 | heat shock protein 60-2 | chr2:14075093-14078568 REVERSE LENGTH=585	5	1				AT5G38480.1	AT5G38480.1 | Symbols: GRF3, RCI1 | general regulatory factor 3 | chr5:15410277-15411285 FORWARD LENGTH=255	4	5				AT1G10670.3	MOM1-FLAG	Col-0	-0.495342	0.762182	0.998383
AT4G31810.1	AT4G31810.1 | Symbols: | ATP-dependent caseinolytic (Clp) protease/crotonase family protein | chr4:15387365-15390290 REVERSE LENGTH=409	5	1				AT5G38430.1	AT5G38430.1 | Symbols: | Ribulose bisphosphate carboxylase (small chain) family protein | chr5:15384350-15385155 REVERSE LENGTH=181	4	5				AT5G40770.1	MOM1-FLAG	Col-0	-0.200554	0.904002	0.998383
AT5G09660.4	AT5G09660.4 | Symbols: PMDH2 | peroxisomal NAD-malate dehydrogenase 2 | chr5:2993691-2995551 REVERSE LENGTH=363	5	1				AT5G14040.1	AT5G14040.1 | Symbols: PHT3;1 | phosphate transporter 3;1 | chr5:4531059-4532965 REVERSE LENGTH=375	4	5				AT3G56070.1	MOM1-FLAG	Col-0	-0.200554	0.904002	0.998383
AT3G01280.1	AT3G01280.1 | Symbols: VDAC1, ATVDAC1 | voltage dependent anion channel 1 | chr3:85754-87612 FORWARD LENGTH=276	5	1				AT5G12110.1	AT5G12110.1 | Symbols: | Glutathione S-transferase, C-terminal-like;Translation elongation factor EF1B/ribosomal protein S6 | chr5:3914483-3915732 FORWARD LENGTH=228	4	5				AT3G02530.1	MOM1-FLAG	Col-0	-0.200554	0.904002	0.998383
AT3G03960.1	AT3G03960.1 | Symbols: | TCP-1/cpn60 chaperonin family protein | chr3:1024432-1027604 FORWARD LENGTH=549	5	1				AT4G36250.1	AT4G36250.1 | Symbols: ALDH3F1 | aldehyde dehydrogenase 3F1 | chr4:17151029-17153381 FORWARD LENGTH=484	4	5				AT1G54270.1	MOM1-FLAG	Col-0	0.866378	0.466193	0.998383
AT4G16155.1	AT4G16155.1 | Symbols: | dihydrolipoyl dehydrogenases | chr4:9153570-9157322 REVERSE LENGTH=630	5	1				AT3G55330.1	AT3G55330.1 | Symbols: PPL1 | PsbP-like protein 1 | chr3:20514031-20515275 REVERSE LENGTH=230	4	5				AT3G18190.1	MOM1-FLAG	Col-0	-0.364584	0.825074	0.998383
AT2G16505.1	AT2G16505.1 | Symbols: | Maternally expressed gene (MEG) family protein | chr2:7157365-7157710 REVERSE LENGTH=77	5	1				AT3G47070.1	AT3G47070.1 | Symbols: | LOCATED IN: thylakoid, chloroplast thylakoid membrane, chloroplast, chloroplast envelope; EXPRESSED IN: 22 plant structures; EXPRESSED DURING: 13 growth stages; CONTAINS InterPro DOMAIN/s: Thylakoid soluble phosphoprotein TSP9 (In	4	5				AT1G75560.1	MOM1-FLAG	Col-0	1.10053	0.316953	0.998383
AT1G78380.1	AT1G78380.1 | Symbols: ATGSTU19, GST8, GSTU19 | glutathione S-transferase TAU 19 | chr1:29486659-29487819 REVERSE LENGTH=219	5	1				AT3G14210.1	AT3G14210.1 | Symbols: ESM1 | epithiospecifier modifier 1 | chr3:4729886-4731562 FORWARD LENGTH=392	4	5				AT1G60170.1	MOM1-FLAG	Col-0	0.122164	0.94287	0.998383
AT5G58470.1	AT5G58470.1 | Symbols: TAF15b | TBP-associated factor 15B | chr5:23638566-23640854 REVERSE LENGTH=422	5	1				AT2G32920.1	AT2G32920.1 | Symbols: ATPDIL2-3, PDI9, ATPDI9, PDIL2-3 | PDI-like 2-3 | chr2:13962502-13965406 REVERSE LENGTH=440	4	5				AT3G55360.1	MOM1-FLAG	Col-0	0.122164	0.94287	0.998383
AT5G01530.1	AT5G01530.1 | Symbols: LHCB4.1 | light harvesting complex photosystem II | chr5:209084-210243 FORWARD LENGTH=290	5	1				AT2G10940.1	AT2G10940.1 | Symbols: | Bifunctional inhibitor/lipid-transfer protein/seed storage 2S albumin superfamily protein | chr2:4311160-4312035 REVERSE LENGTH=291	4	5				AT5G49400.1	MOM1-FLAG	Col-0	-0.118604	0.944416	0.998383
AT5G48480.1	AT5G48480.1 | Symbols: | Lactoylglutathione lyase / glyoxalase I family protein | chr5:19644814-19645658 FORWARD LENGTH=166	5	1				AT2G02470.1	AT2G02470.1 | Symbols: AL6 | alfin-like 6 | chr2:652837-654621 FORWARD LENGTH=256	4	5				AT5G49460.1	MOM1-FLAG	Col-0	-0.118604	0.944416	0.998383
AT3G20390.1	AT3G20390.1 | Symbols: | endoribonuclease L-PSP family protein | chr3:7110227-7111695 REVERSE LENGTH=187	5	1				AT1G74850.1	AT1G74850.1 | Symbols: PTAC2 | plastid transcriptionally active 2 | chr1:28119237-28122314 REVERSE LENGTH=862	4	5				AT3G63095.1	MOM1-FLAG	Col-0	0.656511	0.11856	0.998383
AT2G21870.1	AT2G21870.1 | Symbols: MGP1 | copper ion binding;cobalt ion binding;zinc ion binding | chr2:9320456-9322618 REVERSE LENGTH=240	5	0				AT1G60420.1	AT1G60420.1 | Symbols: | DC1 domain-containing protein | chr1:22261978-22264243 FORWARD LENGTH=578	4	5				AT2G39330.1	MOM1-FLAG	Col-0	0.835102	0.200046	0.998383
AT5G63120.2	AT5G63120.2 | Symbols: | P-loop containing nucleoside triphosphate hydrolases superfamily protein | chr5:25318967-25322071 REVERSE LENGTH=591	5	0				AT1G56450.1	AT1G56450.1 | Symbols: PBG1 | 20S proteasome beta subunit G1 | chr1:21141970-21144186 FORWARD LENGTH=246	4	5				AT3G20390.1	MOM1-FLAG	Col-0	-0.947896	0.25744	0.998383
AT4G23600.1	AT4G23600.1 | Symbols: CORI3, JR2 | Tyrosine transaminase family protein | chr4:12310657-12312885 FORWARD LENGTH=422	5	0				AT1G55210.1	AT1G55210.1 | Symbols: | Disease resistance-responsive (dirigent-like protein) family protein | chr1:20598057-20598620 REVERSE LENGTH=187	4	5				AT4G09650.1	MOM1-FLAG	Col-0	-0.674218	0.640018	0.998383
AT2G30110.1	AT2G30110.1 | Symbols: ATUBA1, MOS5, UBA1 | ubiquitin-activating enzyme 1 | chr2:12852632-12857369 REVERSE LENGTH=1080	5	0				AT1G49760.1	AT1G49760.1 | Symbols: PAB8, PABP8 | poly(A) binding protein 8 | chr1:18416740-18419753 FORWARD LENGTH=671	4	5				AT5G56350.1	MOM1-FLAG	Col-0	-0.757561	0.587555	0.998383
AT1G21600.1	AT1G21600.1 | Symbols: PTAC6 | plastid transcriptionally active 6 | chr1:7571514-7573782 REVERSE LENGTH=328	5	0				AT1G29150.1	AT1G29150.1 | Symbols: ATS9, RPN6 | non-ATPase subunit 9 | chr1:10181240-10182499 FORWARD LENGTH=419	4	5				AT1G72550.1	MOM1-FLAG	Col-0	-0.741073	0.583635	0.998383
AT5G16070.1	AT5G16070.1 | Symbols: | TCP-1/cpn60 chaperonin family protein | chr5:5247549-5251050 REVERSE LENGTH=535;AT3G02530.1 | Symbols: | TCP-1/cpn60 chaperonin family protein | chr3:528806-532457 REVERSE LENGTH=535	5	0				AT1G18800.1	AT1G18800.1 | Symbols: NRP2 | NAP1-related protein 2 | chr1:6481466-6483463 REVERSE LENGTH=256	4	5				AT1G14610.1	MOM1-FLAG	Col-0	-0.741073	0.583635	0.998383
AT5G66860.1	AT5G66860.1 | Symbols: | Ribosomal protein L25/Gln-tRNA synthetase, anti-codon-binding domain | chr5:26701233-26702531 REVERSE LENGTH=249	5	0				AT1G15120.2	AT1G15120.2 | Symbols: | Ubiquinol-cytochrome C reductase hinge protein | chr1:5202648-5203950 FORWARD LENGTH=166	4	5				ATMG00090.1	MOM1-FLAG	Col-0	0.82055	0.507214	0.998383
AT4G14030.1	AT4G14030.1 | Symbols: SBP1 | selenium-binding protein 1 | chr4:8098121-8100165 REVERSE LENGTH=490	5	0				AT1G13060.2	AT1G13060.2 | Symbols: PBE1 | 20S proteasome beta subunit E1 | chr1:4452641-4454663 FORWARD LENGTH=298	4	5				AT5G14590.1	MOM1-FLAG	Col-0	-0.355991	0.815282	0.998383
AT4G35260.1	AT4G35260.1 | Symbols: IDH1, IDH-I | isocitrate dehydrogenase 1 | chr4:16774494-16776233 REVERSE LENGTH=367;AT2G17130.1 | Symbols: IDH2, IDH-II | isocitrate dehydrogenase subunit 2 | chr2:7461062-7462466 REVERSE LENGTH=367	5	0				AT5G61150.1	AT5G61150.1 | Symbols: VIP4 | leo1-like family protein | chr5:24603846-24607528 REVERSE LENGTH=625	4	4				AT5G16960.1	MOM1-FLAG	Col-0	-0.355991	0.815282	0.998383
AT3G52050.3	AT3G52050.3 | Symbols: | 5-3 exonuclease family protein | chr3:19305159-19309398 FORWARD LENGTH=448	5	0				AT5G23880.1	AT5G23880.1 | Symbols: EMB1265, CPSF100, ESP5, ATCPSF100 | cleavage and polyadenylation specificity factor 100 | chr5:8052550-8058147 FORWARD LENGTH=739	4	4				AT5G02450.1	MOM1-FLAG	Col-0	-0.841564	0.457259	0.998383
AT1G09750.1	AT1G09750.1 | Symbols: | Eukaryotic aspartyl protease family protein | chr1:3157541-3158960 FORWARD LENGTH=449	5	0				AT5G21100.1	AT5G21100.1 | Symbols: | Plant L-ascorbate oxidase | chr5:7168312-7170719 FORWARD LENGTH=573	4	4				AT3G13160.1	MOM1-FLAG	Col-0	-0.841564	0.457259	0.998383
AT3G44300.1	AT3G44300.1 | Symbols: NIT2, AtNIT2 | nitrilase 2 | chr3:15983351-15985172 FORWARD LENGTH=339	5	0				AT5G16440.1	AT5G16440.1 | Symbols: IPP1 | isopentenyl diphosphate isomerase 1 | chr5:5371765-5373575 FORWARD LENGTH=291;AT3G02780.1 | Symbols: IPP2, IPIAT1, IDI2 | isopentenyl pyrophosphate:dimethylallyl pyrophosphate isomerase 2 | chr3:602578-604648 REVERSE LENGTH=28	4	4				AT5G48760.1	MOM1-FLAG	Col-0	0.0135804	0.993436	0.998383
AT1G65010.1	AT1G65010.1 | Symbols: | Plant protein of unknown function (DUF827) | chr1:24149543-24154024 FORWARD LENGTH=1345	5	0				AT5G01650.2	AT5G01650.2 | Symbols: | Tautomerase/MIF superfamily protein | chr5:243067-244033 REVERSE LENGTH=122	4	4				AT5G10450.4	MOM1-FLAG	Col-0	0.0135804	0.993436	0.998383
AT2G45470.1	AT2G45470.1 | Symbols: FLA8, AGP8 | FASCICLIN-like arabinogalactan protein 8 | chr2:18742797-18744059 REVERSE LENGTH=420	5	0				AT4G34150.1	AT4G34150.1 | Symbols: | Calcium-dependent lipid-binding (CaLB domain) family protein | chr4:16355035-16356955 FORWARD LENGTH=247	4	4				AT3G17160.1	MOM1-FLAG	Col-0	0.0135804	0.993436	0.998383
AT5G13930.1	AT5G13930.1 | Symbols: CHS, TT4, ATCHS | Chalcone and stilbene synthase family protein | chr5:4488762-4490035 FORWARD LENGTH=395	5	0				AT4G32520.1	AT4G32520.1 | Symbols: SHM3, AtSHMT3 | serine hydroxymethyltransferase 3 | chr4:15689642-15692334 REVERSE LENGTH=529	4	4				AT4G14030.1	MOM1-FLAG	Col-0	-0.873867	0.480336	0.998383
AT1G27090.1	AT1G27090.1 | Symbols: | glycine-rich protein | chr1:9404041-9406098 REVERSE LENGTH=420	5	0				AT4G29680.1	AT4G29680.1 | Symbols: | Alkaline-phosphatase-like family protein | chr4:14538067-14539557 REVERSE LENGTH=496	4	4				AT3G25220.1	MOM1-FLAG	Col-0	0.410832	0.799243	0.998383
AT4G03210.1	AT4G03210.1 | Symbols: XTH9 | xyloglucan endotransglucosylase/hydrolase 9 | chr4:1416019-1417197 FORWARD LENGTH=290	5	0				AT4G25550.1	AT4G25550.1 | Symbols: | Cleavage/polyadenylation specificity factor, 25kDa subunit | chr4:13048519-13050873 FORWARD LENGTH=200	4	4				AT1G02050.1	MOM1-FLAG	Col-0	0.410832	0.799243	0.998383
AT2G42530.1	AT2G42530.1 | Symbols: COR15B | cold regulated 15b | chr2:17709191-17709873 REVERSE LENGTH=141	5	0				AT4G23600.1	AT4G23600.1 | Symbols: CORI3, JR2 | Tyrosine transaminase family protein | chr4:12310657-12312885 FORWARD LENGTH=422	4	4				AT2G02570.1	MOM1-FLAG	Col-0	-0.507053	0.729907	0.998383
AT3G63140.1	AT3G63140.1 | Symbols: CSP41A | chloroplast stem-loop binding protein of 41 kDa | chr3:23327006-23328620 REVERSE LENGTH=406	5	0				AT4G18480.1	AT4G18480.1 | Symbols: CHLI1, CH42, CH-42, CHL11, CHLI-1 | P-loop containing nucleoside triphosphate hydrolases superfamily protein | chr4:10201897-10203361 REVERSE LENGTH=424;AT5G45930.1 | Symbols: CHLI2, CHL I2, CHLI-2 | magnesium chelatase i2 | chr5:186	4	4				AT5G13420.1	MOM1-FLAG	Col-0	0.224563	0.890551	0.998383
AT1G01100.1	AT1G01100.1 | Symbols: | 60S acidic ribosomal protein family | chr1:50284-50954 REVERSE LENGTH=112	5	0				AT2G31390.1	AT2G31390.1 | Symbols: | pfkB-like carbohydrate kinase family protein | chr2:13383635-13386116 REVERSE LENGTH=325;AT1G06030.1 | Symbols: | pfkB-like carbohydrate kinase family protein | chr1:1826880-1828130 FORWARD LENGTH=329;AT1G06020.1 | Symbols: | pf	4	4				AT3G15020.1	MOM1-FLAG	Col-0	0.224563	0.890551	0.998383
AT3G48710.1	AT3G48710.1 | Symbols: | DEK domain-containing chromatin associated protein | chr3:18041024-18043995 FORWARD LENGTH=462	6	19				AT2G26230.1	AT2G26230.1 | Symbols: | uricase / urate oxidase / nodulin 35, putative | chr2:11164956-11166968 FORWARD LENGTH=309	4	4				AT3G14390.1	MOM1-FLAG	Col-0	0.224563	0.890551	0.998383
AT4G31430.2	AT4G31430.2 | Symbols: | unknown protein; LOCATED IN: plasma membrane; EXPRESSED IN: 25 plant structures; EXPRESSED DURING: 15 growth stages; Has 35333 Blast hits to 34131 proteins in 2444 species: Archae - 798; Bacteria - 22429; Metazoa - 974; Fungi - 99	6	18				AT1G62020.1	AT1G62020.1 | Symbols: | Coatomer, alpha subunit | chr1:22919814-22923728 FORWARD LENGTH=1216	4	4				AT1G77590.1	MOM1-FLAG	Col-0	0.224563	0.890551	0.998383
AT3G22520.1	AT3G22520.1 | Symbols: | unknown protein; INVOLVED IN: biological_process unknown; LOCATED IN: chloroplast stroma, chloroplast, chloroplast envelope; EXPRESSED IN: 24 plant structures; EXPRESSED DURING: 13 growth stages; BEST Arabidopsis thaliana protein	6	17				AT1G49740.1	AT1G49740.1 | Symbols: | PLC-like phosphodiesterases superfamily protein | chr1:18407728-18409468 FORWARD LENGTH=359	4	4				AT3G62310.1	MOM1-FLAG	Col-0	0.23469	0.888758	0.998383
AT3G05060.1	AT3G05060.1 | Symbols: | NOP56-like pre RNA processing ribonucleoprotein | chr3:1413174-1415564 REVERSE LENGTH=533	6	16				AT1G49670.2	AT1G49670.2 | Symbols: NQR | ARP protein (REF) | chr1:18381591-18386021 REVERSE LENGTH=652	4	4				AT1G29350.1	MOM1-FLAG	Col-0	0.23469	0.888758	0.998383
AT1G60900.1	AT1G60900.1 | Symbols: | U2 snRNP auxilliary factor, large subunit, splicing factor | chr1:22424008-22427806 FORWARD LENGTH=589	6	15				AT1G21600.1	AT1G21600.1 | Symbols: PTAC6 | plastid transcriptionally active 6 | chr1:7571514-7573782 REVERSE LENGTH=328	4	4				AT5G43330.1	MOM1-FLAG	Col-0	0.816787	0.215051	0.998383
AT3G05560.1	AT3G05560.1 | Symbols: | Ribosomal L22e protein family | chr3:1614641-1615204 FORWARD LENGTH=124;AT5G27770.1 | Symbols: | Ribosomal L22e protein family | chr5:9836166-9837113 FORWARD LENGTH=124	6	13				AT1G16890.3	AT1G16890.3 | Symbols: UBC36 | ubiquitin-conjugating enzyme 36 | chr1:5776550-5778327 REVERSE LENGTH=162;AT1G78870.1 | Symbols: UBC35, UBC13A | ubiquitin-conjugating enzyme 35 | chr1:29650589-29652203 FORWARD LENGTH=154	4	4				AT1G64370.1	MOM1-FLAG	Col-0	-0.899378	0.356141	0.998383
AT1G20696.2	AT1G20696.2 | Symbols: HMGB3, NFD3, NFD03 | high mobility group B3 | chr1:7179825-7181193 FORWARD LENGTH=147	6	13				AT1G09620.1	AT1G09620.1 | Symbols: | ATP binding;leucine-tRNA ligases;aminoacyl-tRNA ligases;nucleotide binding;ATP binding;aminoacyl-tRNA ligases | chr1:3113077-3116455 REVERSE LENGTH=1091	4	4				AT3G06580.1	MOM1-FLAG	Col-0	-0.15045	0.926706	0.998383
AT3G53870.1	AT3G53870.1 | Symbols: | Ribosomal protein S3 family protein | chr3:19951547-19952782 FORWARD LENGTH=249	6	12				AT1G01320.1	AT1G01320.1 | Symbols: | Tetratricopeptide repeat (TPR)-like superfamily protein | chr1:121582-130099 REVERSE LENGTH=1797;AT4G28080.1 | Symbols: | Tetratricopeptide repeat (TPR)-like superfamily protein | chr4:13948993-13957840 REVERSE LENGTH=1819	4	4				AT3G59510.1	MOM1-FLAG	Col-0	-0.818026	0.471571	0.998383
AT1G75240.1	AT1G75240.1 | Symbols: AtHB33, HB33, ZHD5 | homeobox protein 33 | chr1:28241576-28242505 FORWARD LENGTH=309	6	12				AT5G64570.1	AT5G64570.1 | Symbols: XYL4, ATBXL4 | beta-D-xylosidase 4 | chr5:25810227-25813309 REVERSE LENGTH=784	4	3				AT5G64130.3	MOM1-FLAG	Col-0	-0.818026	0.471571	0.998383
AT5G59810.1	AT5G59810.1 | Symbols: ATSBT5.4, SBT5.4 | Subtilase family protein | chr5:24096895-24100387 REVERSE LENGTH=778	6	11				AT5G63670.1	AT5G63670.1 | Symbols: SPT42 | SPT4 homolog 2 | chr5:25488012-25489247 FORWARD LENGTH=116	4	3				AT3G44750.1	MOM1-FLAG	Col-0	-0.875829	0.318459	0.998383
AT1G15940.1	AT1G15940.1 | Symbols: | Tudor/PWWP/MBT superfamily protein | chr1:5473672-5478050 FORWARD LENGTH=990	6	11				AT5G63510.2	AT5G63510.2 | Symbols: GAMMA CAL1 | gamma carbonic anhydrase like 1 | chr5:25424054-25425612 FORWARD LENGTH=279;AT3G48680.1 | Symbols: GAMMA CAL2 | gamma carbonic anhydrase-like 2 | chr3:18035107-18036773 FORWARD LENGTH=256	4	3				AT4G38130.1	MOM1-FLAG	Col-0	0.814239	0.216685	0.998383
AT3G24830.1	AT3G24830.1 | Symbols: | Ribosomal protein L13 family protein | chr3:9064613-9065871 FORWARD LENGTH=206;AT5G48760.1 | Symbols: | Ribosomal protein L13 family protein | chr5:19771315-19772686 REVERSE LENGTH=206;AT4G13170.1 | Symbols: | Ribosomal protein	6	10				AT5G54270.1	AT5G54270.1 | Symbols: LHCB3, LHCB3*1 | light-harvesting chlorophyll B-binding protein 3 | chr5:22038424-22039383 FORWARD LENGTH=265	4	3				AT4G25740.1	MOM1-FLAG	Col-0	-0.0487842	0.97681	0.998383
AT3G22590.1	AT3G22590.1 | Symbols: PHP, CDC73 | PLANT HOMOLOGOUS TO PARAFIBROMIN | chr3:8003999-8005452 FORWARD LENGTH=415	6	9				AT5G50850.1	AT5G50850.1 | Symbols: MAB1 | Transketolase family protein | chr5:20689671-20692976 FORWARD LENGTH=363	4	3				AT3G51840.1	MOM1-FLAG	Col-0	-0.569819	0.673137	0.998383
AT3G55430.1	AT3G55430.1 | Symbols: | O-Glycosyl hydrolases family 17 protein | chr3:20549806-20552004 REVERSE LENGTH=449	6	9				AT5G49650.1	AT5G49650.1 | Symbols: XK-2, XK2 | xylulose kinase-2 | chr5:20152898-20155574 FORWARD LENGTH=558	4	3				AT5G41010.1	MOM1-FLAG	Col-0	0.765492	0.526805	0.998383
AT1G16470.1	AT1G16470.1 | Symbols: PAB1 | proteasome subunit PAB1 | chr1:5623122-5625439 FORWARD LENGTH=235;AT1G79210.1 | Symbols: | N-terminal nucleophile aminohydrolases (Ntn hydrolases) superfamily protein | chr1:29796286-29798240 REVERSE LENGTH=235	6	9				AT5G42020.1	AT5G42020.1 | Symbols: BIP, BIP2 | Heat shock protein 70 (Hsp 70) family protein | chr5:16807697-16810480 REVERSE LENGTH=668	4	3				AT5G56680.1	MOM1-FLAG	Col-0	-0.502458	0.718635	0.998383
AT3G52660.1	AT3G52660.1 | Symbols: | RNA-binding (RRM/RBD/RNP motifs) family protein | chr3:19522598-19524735 FORWARD LENGTH=471	6	8				AT5G17310.2	AT5G17310.2 | Symbols: UGP2 | UDP-glucose pyrophosphorylase 2 | chr5:5696955-5700845 REVERSE LENGTH=470	4	3				ATCG01310.1	MOM1-FLAG	Col-0	-0.502458	0.718635	0.998383
AT4G10480.1	AT4G10480.1 | Symbols: | Nascent polypeptide-associated complex (NAC), alpha subunit family protein | chr4:6478089-6479079 REVERSE LENGTH=212	6	8				AT5G16510.1	AT5G16510.1 | Symbols: | Alpha-1,4-glucan-protein synthase family protein | chr5:5393296-5394342 FORWARD LENGTH=348	4	3				AT5G16780.1	MOM1-FLAG	Col-0	0.874197	0.28488	0.998383
AT4G18100.1	AT4G18100.1 | Symbols: | Ribosomal protein L32e | chr4:10035715-10036475 REVERSE LENGTH=133;AT5G46430.1 | Symbols: | Ribosomal protein L32e | chr5:18833429-18834409 FORWARD LENGTH=133	6	8				AT5G14660.1	AT5G14660.1 | Symbols: PDF1B, DEF2, ATDEF2 | peptide deformylase 1B | chr5:4727129-4728671 REVERSE LENGTH=273	4	3				AT3G25580.1	MOM1-FLAG	Col-0	-0.281208	0.862273	0.998383
AT1G61040.1	AT1G61040.1 | Symbols: VIP5 | plus-3 domain-containing protein | chr1:22483817-22485748 FORWARD LENGTH=643	6	7				AT5G10860.1	AT5G10860.1 | Symbols: | Cystathionine beta-synthase (CBS) family protein | chr5:3429173-3430142 REVERSE LENGTH=206	4	3				AT1G66430.1	MOM1-FLAG	Col-0	-0.281208	0.862273	0.998383
AT5G20740.1	AT5G20740.1 | Symbols: | Plant invertase/pectin methylesterase inhibitor superfamily protein | chr5:7025867-7026484 REVERSE LENGTH=205	6	7				AT5G07830.1	AT5G07830.1 | Symbols: AtGUS2, GUS2 | glucuronidase 2 | chr5:2504168-2506567 FORWARD LENGTH=543	4	3				AT1G62750.1	MOM1-FLAG	Col-0	-0.281208	0.862273	0.998383
AT3G16000.1	AT3G16000.1 | Symbols: MFP1 | MAR binding filament-like protein 1 | chr3:5431041-5433613 REVERSE LENGTH=726	6	7				AT4G38510.5	AT4G38510.5 | Symbols: | ATPase, V1 complex, subunit B protein | chr4:18011155-18014897 REVERSE LENGTH=494	4	3				AT5G09880.1	MOM1-FLAG	Col-0	0.729726	0.562135	0.998383
AT4G15000.1	AT4G15000.1 | Symbols: | Ribosomal L27e protein family | chr4:8571896-8572303 FORWARD LENGTH=135	6	7				AT4G36680.1	AT4G36680.1 | Symbols: | Tetratricopeptide repeat (TPR)-like superfamily protein | chr4:17292479-17293717 REVERSE LENGTH=412	4	3				AT5G23880.1	MOM1-FLAG	Col-0	-0.60608	0.667595	0.998383
AT5G27670.1	AT5G27670.1 | Symbols: HTA7 | histone H2A 7 | chr5:9792807-9793365 REVERSE LENGTH=150	6	7				AT4G29350.1	AT4G29350.1 | Symbols: PFN2, PRO2, PRF2 | profilin 2 | chr4:14450135-14451119 FORWARD LENGTH=131	4	3				AT1G67730.1	MOM1-FLAG	Col-0	-0.2343	0.872307	0.998383
AT1G08360.1	AT1G08360.1 | Symbols: | Ribosomal protein L1p/L10e family | chr1:2636231-2637694 FORWARD LENGTH=216	6	7				AT4G22380.1	AT4G22380.1 | Symbols: | Ribosomal protein L7Ae/L30e/S12e/Gadd45 family protein | chr4:11812041-11812922 REVERSE LENGTH=128;AT5G20160.2 | Symbols: | Ribosomal protein L7Ae/L30e/S12e/Gadd45 family protein | chr5:6804075-6805102 REVERSE LENGTH=160	4	3				AT3G22310.1	MOM1-FLAG	Col-0	-0.2343	0.872307	0.998383
AT2G24590.1	AT2G24590.1 | Symbols: RSZ22a, At-RSZ22a | RNA recognition motif and CCHC-type zinc finger domains containing protein | chr2:10449837-10450860 FORWARD LENGTH=196	6	7				AT4G16130.1	AT4G16130.1 | Symbols: ARA1, ISA1, ATISA1 | arabinose kinase | chr4:9120875-9127656 FORWARD LENGTH=1039	4	3				AT4G28750.1	MOM1-FLAG	Col-0	-0.775895	0.56968	0.998383
AT3G53020.1	AT3G53020.1 | Symbols: STV1, RPL24B, RPL24 | Ribosomal protein L24e family protein | chr3:19660749-19661912 REVERSE LENGTH=163;AT2G36620.1 | Symbols: RPL24A | ribosomal protein L24 | chr2:15350548-15351819 REVERSE LENGTH=164	6	6				AT4G06634.1	AT4G06634.1 | Symbols: | zinc finger (C2H2 type) family protein | chr4:3764499-3766439 REVERSE LENGTH=387	4	3				AT2G16940.2	MOM1-FLAG	Col-0	-0.84174	0.219934	0.998383
AT5G59160.1	AT5G59160.1 | Symbols: TOPP2, PPO | type one serine/threonine protein phosphatase 2 | chr5:23879567-23881102 FORWARD LENGTH=312;AT3G46820.1 | Symbols: TOPP5 | type one serine/threonine protein phosphatase 5 | chr3:17242447-17243992 REVERSE LENGTH=312;AT2G2	6	6				AT3G63140.1	AT3G63140.1 | Symbols: CSP41A | chloroplast stem-loop binding protein of 41 kDa | chr3:23327006-23328620 REVERSE LENGTH=406	4	3				AT2G44530.1	MOM1-FLAG	Col-0	-0.169505	0.907706	0.998383
AT4G00660.2	AT4G00660.2 | Symbols: RH8, ATRH8 | RNAhelicase-like 8 | chr4:274638-277438 FORWARD LENGTH=505	6	6				AT3G53740.2	AT3G53740.2 | Symbols: | Ribosomal protein L36e family protein | chr3:19913921-19914813 REVERSE LENGTH=112;AT2G37600.1 | Symbols: | Ribosomal protein L36e family protein | chr2:15774410-15775203 REVERSE LENGTH=113	4	3				AT2G02050.1	MOM1-FLAG	Col-0	-0.898604	0.302941	0.998383
AT2G03150.1	AT2G03150.1 | Symbols: emb1579 | ATP/GTP-binding protein family | chr2:952313-959004 FORWARD LENGTH=1340	6	6				AT3G49080.1	AT3G49080.1 | Symbols: | Ribosomal protein S5 domain 2-like superfamily protein | chr3:18194500-18196657 REVERSE LENGTH=430	4	3				AT5G61150.1	MOM1-FLAG	Col-0	0.881619	0.272149	0.998383
AT2G30050.1	AT2G30050.1 | Symbols: | transducin family protein / WD-40 repeat family protein | chr2:12825540-12826448 FORWARD LENGTH=302	6	6				AT2G42680.1	AT2G42680.1 | Symbols: MBF1A, ATMBF1A | multiprotein bridging factor 1A | chr2:17774972-17776116 FORWARD LENGTH=142	4	3				AT3G11500.1	MOM1-FLAG	Col-0	0.13698	0.934304	0.998383
AT3G26420.1	AT3G26420.1 | Symbols: ATRZ-1A | RNA-binding (RRM/RBD/RNP motifs) family protein with retrovirus zinc finger-like domain | chr3:9671953-9673055 FORWARD LENGTH=245	6	6				AT2G40780.1	AT2G40780.1 | Symbols: | Nucleic acid-binding, OB-fold-like protein | chr2:17021875-17022748 FORWARD LENGTH=171	4	3				AT1G55490.1	MOM1-FLAG	Col-0	-0.641563	0.132415	0.998383
AT3G48730.1	AT3G48730.1 | Symbols: GSA2 | glutamate-1-semialdehyde 2,1-aminomutase 2 | chr3:18049697-18051550 FORWARD LENGTH=472	6	6				AT2G32810.1	AT2G32810.1 | Symbols: BGAL9 | beta galactosidase 9 | chr2:13919410-13925325 REVERSE LENGTH=887	4	3				AT1G06000.1	MOM1-FLAG	Col-0	0.624265	0.688568	0.998383
AT1G52570.1	AT1G52570.1 | Symbols: PLDALPHA2 | phospholipase D alpha 2 | chr1:19583940-19586551 REVERSE LENGTH=810	6	6				AT2G32730.1	AT2G32730.1 | Symbols: | 26S proteasome regulatory complex, non-ATPase subcomplex, Rpn2/Psmd1 subunit | chr2:13880189-13885464 FORWARD LENGTH=1004	4	3				AT2G27720.2	MOM1-FLAG	Col-0	-0.807776	0.49023	0.998383
AT4G02450.1	AT4G02450.1 | Symbols: | HSP20-like chaperones superfamily protein | chr4:1073987-1075765 REVERSE LENGTH=241	6	6				AT2G30260.1	AT2G30260.1 | Symbols: U2B | U2 small nuclear ribonucleoprotein B | chr2:12905557-12907434 REVERSE LENGTH=232	4	3				AT2G47250.1	MOM1-FLAG	Col-0	0.0605329	0.970094	0.998383
AT4G20460.1	AT4G20460.1 | Symbols: | NAD(P)-binding Rossmann-fold superfamily protein | chr4:11029767-11031765 REVERSE LENGTH=411	6	6				AT2G20990.3	AT2G20990.3 | Symbols: SYTA | synaptotagmin A | chr2:9014827-9017829 FORWARD LENGTH=579	4	3				AT5G63640.1	MOM1-FLAG	Col-0	0.0605329	0.970094	0.998383
AT3G15000.1	AT3G15000.1 | Symbols: | cobalt ion binding | chr3:5050321-5052121 FORWARD LENGTH=395	6	6				AT2G19170.1	AT2G19170.1 | Symbols: SLP3 | subtilisin-like serine protease 3 | chr2:8314154-8317620 REVERSE LENGTH=815;AT4G30020.1 | Symbols: | PA-domain containing subtilase family protein | chr4:14678251-14681762 FORWARD LENGTH=816	4	3				AT2G27860.1	MOM1-FLAG	Col-0	0.0605329	0.970094	0.998383
AT2G16940.2	AT2G16940.2 | Symbols: | Splicing factor, CC1-like | chr2:7342869-7347052 REVERSE LENGTH=610	6	6				AT1G76160.1	AT1G76160.1 | Symbols: sks5 | SKU5 similar 5 | chr1:28578211-28581020 REVERSE LENGTH=541	4	3				AT1G20440.1	MOM1-FLAG	Col-0	-0.850971	0.301372	0.998383
AT5G58290.1	AT5G58290.1 | Symbols: RPT3 | regulatory particle triple-A ATPase 3 | chr5:23569155-23571116 FORWARD LENGTH=408	6	6				AT1G69200.1	AT1G69200.1 | Symbols: FLN2 | fructokinase-like 2 | chr1:26016018-26018365 FORWARD LENGTH=616	4	3				AT4G29520.1	MOM1-FLAG	Col-0	-0.756858	0.513797	0.998383
AT5G59880.1	AT5G59880.1 | Symbols: ADF3 | actin depolymerizing factor 3 | chr5:24120382-24121628 FORWARD LENGTH=139	6	6				AT1G07370.1	AT1G07370.1 | Symbols: PCNA1, ATPCNA1 | proliferating cellular nuclear antigen 1 | chr1:2263204-2264382 FORWARD LENGTH=263;AT2G29570.1 | Symbols: PCNA2, ATPCNA2 | proliferating cell nuclear antigen 2 | chr2:12650139-12651598 REVERSE LENGTH=264	4	3				AT5G05270.1	MOM1-FLAG	Col-0	-0.837545	0.413449	0.998383
AT5G41520.1	AT5G41520.1 | Symbols: | RNA binding Plectin/S10 domain-containing protein | chr5:16609377-16610583 REVERSE LENGTH=180	6	5				AT1G06190.1	AT1G06190.1 | Symbols: | Rho termination factor | chr1:1892467-1894078 REVERSE LENGTH=401	4	3				AT5G11770.1	MOM1-FLAG	Col-0	-0.769562	0.505961	0.998383
AT5G46290.3	AT5G46290.3 | Symbols: KASI | 3-ketoacyl-acyl carrier protein synthase I | chr5:18774439-18776629 REVERSE LENGTH=489	6	5				AT1G04690.1	AT1G04690.1 | Symbols: KAB1, KV-BETA1 | potassium channel beta subunit 1 | chr1:1313662-1315420 FORWARD LENGTH=328	4	3				AT4G34450.1	MOM1-FLAG	Col-0	-0.80005	0.207359	0.998383
AT4G00830.1	AT4G00830.1 | Symbols: | RNA-binding (RRM/RBD/RNP motifs) family protein | chr4:352782-354965 FORWARD LENGTH=495	6	5				AT5G62790.2	AT5G62790.2 | Symbols: DXR | 1-deoxy-D-xylulose 5-phosphate reductoisomerase | chr5:25214358-25217289 REVERSE LENGTH=497	4	2				AT3G44600.1	MOM1-FLAG	Col-0	0.84417	0.31481	0.998383
AT5G42980.1	AT5G42980.1 | Symbols: ATTRX3, ATH3, ATTRXH3, TRXH3, TRX3 | thioredoxin 3 | chr5:17242772-17243718 FORWARD LENGTH=118	6	5				AT5G60360.3	AT5G60360.3 | Symbols: AALP, ALP | aleurain-like protease | chr5:24280044-24282157 FORWARD LENGTH=361	4	2				AT1G75270.1	MOM1-FLAG	Col-0	0.246802	0.877101	0.998383
AT1G15120.2	AT1G15120.2 | Symbols: | Ubiquinol-cytochrome C reductase hinge protein | chr1:5202648-5203950 FORWARD LENGTH=166	6	5				AT5G25757.1	AT5G25757.1 | Symbols: | RNA polymerase I-associated factor PAF67 | chr5:8965515-8967460 REVERSE LENGTH=514;AT5G25754.1 | Symbols: | RNA polymerase I-associated factor PAF67 | chr5:8953564-8955511 FORWARD LENGTH=514	4	2				AT2G36580.1	MOM1-FLAG	Col-0	0.400344	0.799732	0.998383
AT1G55210.1	AT1G55210.1 | Symbols: | Disease resistance-responsive (dirigent-like protein) family protein | chr1:20598057-20598620 REVERSE LENGTH=187	6	5				AT5G18620.2	AT5G18620.2 | Symbols: CHR17 | chromatin remodeling factor17 | chr5:6196190-6202058 REVERSE LENGTH=1072	4	2				AT1G76300.1	MOM1-FLAG	Col-0	-0.385362	0.783567	0.998383
AT5G45775.2	AT5G45775.2 | Symbols: | Ribosomal L5P family protein | chr5:18565281-18566496 REVERSE LENGTH=182;AT4G18730.1 | Symbols: RPL16B | ribosomal protein L16B | chr4:10302238-10303206 FORWARD LENGTH=182;AT3G58700.1 | Symbols: | Ribosomal L5P family protein | c	6	5				AT5G15550.1	AT5G15550.1 | Symbols: | Transducin/WD40 repeat-like superfamily protein | chr5:5059051-5062003 REVERSE LENGTH=433	4	2				AT2G27730.1	MOM1-FLAG	Col-0	-0.385362	0.783567	0.998383
AT2G18960.1	AT2G18960.1 | Symbols: AHA1, PMA, OST2, HA1 | H(+)-ATPase 1 | chr2:8221858-8227268 FORWARD LENGTH=949	6	4				AT5G14910.1	AT5G14910.1 | Symbols: | Heavy metal transport/detoxification superfamily protein | chr5:4823815-4825196 FORWARD LENGTH=178	4	2				AT3G12915.1	MOM1-FLAG	Col-0	-0.385362	0.783567	0.998383
AT3G03340.1	AT3G03340.1 | Symbols: UNE6 | LUC7 related protein | chr3:786439-789762 FORWARD LENGTH=402;AT5G17440.1 | Symbols: | LUC7 related protein | chr5:5749849-5753415 FORWARD LENGTH=404	6	4				AT5G13650.2	AT5G13650.2 | Symbols: | elongation factor family protein | chr5:4397821-4402364 FORWARD LENGTH=676	4	2				AT4G11420.1	MOM1-FLAG	Col-0	-0.758307	0.146158	0.998383
AT4G32720.1	AT4G32720.1 | Symbols: AtLa1, La1 | La protein 1 | chr4:15787313-15789683 FORWARD LENGTH=433	6	4				AT5G09510.1	AT5G09510.1 | Symbols: | Ribosomal protein S19 family protein | chr5:2955698-2956554 REVERSE LENGTH=152	4	2				AT1G08200.1	MOM1-FLAG	Col-0	-0.187485	0.909902	0.998383
AT2G45710.1	AT2G45710.1 | Symbols: | Zinc-binding ribosomal protein family protein | chr2:18831243-18831999 FORWARD LENGTH=84;AT3G61110.1 | Symbols: ARS27A, RS27A | ribosomal protein S27 | chr3:22611710-22612632 FORWARD LENGTH=86	6	4				AT5G06760.1	AT5G06760.1 | Symbols: LEA4-5 | Late Embryogenesis Abundant 4-5 | chr5:2089754-2090313 REVERSE LENGTH=158	4	2				AT3G56090.1	MOM1-FLAG	Col-0	0.856561	0.321664	0.998383
AT1G15690.1	AT1G15690.1 | Symbols: AVP1, ATAVP3, AVP-3, AtVHP1;1 | Inorganic H pyrophosphatase family protein | chr1:5399115-5402185 FORWARD LENGTH=770	6	4				AT5G02450.1	AT5G02450.1 | Symbols: | Ribosomal protein L36e family protein | chr5:533501-534394 FORWARD LENGTH=108	4	2				AT3G63490.1	MOM1-FLAG	Col-0	-0.778701	0.528075	0.998383
AT3G63190.1	AT3G63190.1 | Symbols: RRF, HFP108, cpRRF, AtcpRRF | ribosome recycling factor, chloroplast precursor | chr3:23342861-23344640 REVERSE LENGTH=275	6	4				AT5G01410.1	AT5G01410.1 | Symbols: PDX1, ATPDX1.3, RSR4, PDX1.3, ATPDX1 | Aldolase-type TIM barrel family protein | chr5:172576-173505 REVERSE LENGTH=309	4	2				AT2G07560.1	MOM1-FLAG	Col-0	-0.477376	0.733088	0.998383
AT5G23940.1	AT5G23940.1 | Symbols: EMB3009, PEL3, DCR | HXXXD-type acyl-transferase family protein | chr5:8076616-8079677 REVERSE LENGTH=484	6	4				AT4G39090.1	AT4G39090.1 | Symbols: RD19, RD19A | Papain family cysteine protease | chr4:18215826-18217326 REVERSE LENGTH=368	4	2				AT5G07410.1	MOM1-FLAG	Col-0	0.664931	0.59602	0.998383
AT2G32060.1	AT2G32060.1 | Symbols: | Ribosomal protein L7Ae/L30e/S12e/Gadd45 family protein | chr2:13639228-13640104 REVERSE LENGTH=144	6	4				AT4G38630.1	AT4G38630.1 | Symbols: RPN10, MCB1, ATMCB1, MBP1 | regulatory particle non-ATPase 10 | chr4:18057357-18059459 REVERSE LENGTH=386	4	2				AT1G77470.1	MOM1-FLAG	Col-0	0.700697	0.560895	0.998383
AT1G20440.1	AT1G20440.1 | Symbols: COR47, RD17, AtCOR47 | cold-regulated 47 | chr1:7084722-7085664 REVERSE LENGTH=265	6	4				AT4G32720.1	AT4G32720.1 | Symbols: AtLa1, La1 | La protein 1 | chr4:15787313-15789683 FORWARD LENGTH=433	4	2				AT2G20330.1	MOM1-FLAG	Col-0	-0.828968	0.297342	0.998383
AT2G43550.1	AT2G43550.1 | Symbols: | Scorpion toxin-like knottin superfamily protein | chr2:18073263-18073651 FORWARD LENGTH=103	6	4				AT4G04460.1	AT4G04460.1 | Symbols: | Saposin-like aspartyl protease family protein | chr4:2225232-2227746 FORWARD LENGTH=508	4	2				AT5G54160.1	MOM1-FLAG	Col-0	-0.070225	0.964944	0.998383
AT5G53440.1	AT5G53440.1 | Symbols: | unknown protein; FUNCTIONS IN: molecular_function unknown; INVOLVED IN: biological_process unknown; LOCATED IN: cytosol; EXPRESSED IN: 25 plant structures; EXPRESSED DURING: 15 growth stages; Has 1807 Blast hits to 1807 proteins i	6	4				AT3G52920.1	AT3G52920.1 | Symbols: | Family of unknown function (DUF662) | chr3:19624601-19625981 FORWARD LENGTH=180;AT2G36410.1 | Symbols: | Family of unknown function (DUF662) | chr2:15279041-15280270 FORWARD LENGTH=195	4	2				AT4G16390.1	MOM1-FLAG	Col-0	-0.070225	0.964944	0.998383
AT4G25740.1	AT4G25740.1 | Symbols: | RNA binding Plectin/S10 domain-containing protein | chr4:13107488-13108751 REVERSE LENGTH=177;AT5G52650.1 | Symbols: | RNA binding Plectin/S10 domain-containing protein | chr5:21355781-21357003 REVERSE LENGTH=179	6	4				AT3G45010.1	AT3G45010.1 | Symbols: scpl48 | serine carboxypeptidase-like 48 | chr3:16466328-16468845 FORWARD LENGTH=510	4	2				AT5G27120.1	MOM1-FLAG	Col-0	-0.902681	0.439231	0.998383
AT4G25900.1	AT4G25900.1 | Symbols: | Galactose mutarotase-like superfamily protein | chr4:13161487-13163397 FORWARD LENGTH=318	6	3				AT3G28220.1	AT3G28220.1 | Symbols: | TRAF-like family protein | chr3:10524420-10526497 FORWARD LENGTH=370	4	2				AT1G79920.1	MOM1-FLAG	Col-0	-0.724585	0.155865	0.998383
AT1G79690.1	AT1G79690.1 | Symbols: atnudt3, NUDT3 | nudix hydrolase homolog 3 | chr1:29985360-29990171 FORWARD LENGTH=772	6	3				AT3G20550.1	AT3G20550.1 | Symbols: DDL | SMAD/FHA domain-containing protein | chr3:7174695-7177600 REVERSE LENGTH=314	4	2				AT2G21160.1	MOM1-FLAG	Col-0	0.806447	0.4209	0.998383
AT5G27470.1	AT5G27470.1 | Symbols: | seryl-tRNA synthetase / serine--tRNA ligase | chr5:9695087-9697154 FORWARD LENGTH=451	6	3				AT3G16080.1	AT3G16080.1 | Symbols: | Zinc-binding ribosomal protein family protein | chr3:5454892-5455677 FORWARD LENGTH=95;AT1G52300.1 | Symbols: | Zinc-binding ribosomal protein family protein | chr1:19475213-19476152 REVERSE LENGTH=95;AT1G15250.1 | Symbols: | Zi	4	2				AT1G75910.1	MOM1-FLAG	Col-0	-0.80817	0.24945	0.998383
AT5G36880.2	AT5G36880.2 | Symbols: ACS | acetyl-CoA synthetase | chr5:14534961-14540296 REVERSE LENGTH=743	6	3				AT3G15590.1	AT3G15590.1 | Symbols: | Tetratricopeptide repeat (TPR)-like superfamily protein | chr3:5275568-5277658 REVERSE LENGTH=610	4	2				AT3G62870.1	MOM1-FLAG	Col-0	1.02374	0.351252	0.998383
AT1G47980.1	AT1G47980.1 | Symbols: | unknown protein; FUNCTIONS IN: molecular_function unknown; INVOLVED IN: biological_process unknown; LOCATED IN: endomembrane system; EXPRESSED IN: 6 plant structures; EXPRESSED DURING: 4 anthesis, F mature embryo stage, petal diff	6	3				AT3G13750.1	AT3G13750.1 | Symbols: BGAL1 | beta galactosidase 1 | chr3:4511192-4515756 FORWARD LENGTH=847	4	2				AT2G44920.2	MOM1-FLAG	Col-0	0.525479	0.684887	0.998383
AT1G75330.1	AT1G75330.1 | Symbols: OTC | ornithine carbamoyltransferase | chr1:28266457-28268383 REVERSE LENGTH=375	6	3				AT3G13160.1	AT3G13160.1 | Symbols: | Tetratricopeptide repeat (TPR)-like superfamily protein | chr3:4229994-4231178 REVERSE LENGTH=394	4	2				AT3G17590.2	MOM1-FLAG	Col-0	0.791764	0.436739	0.998383
AT1G03600.1	AT1G03600.1 | Symbols: PSB27 | photosystem II family protein | chr1:898916-899440 FORWARD LENGTH=174	6	3				AT3G07030.1	AT3G07030.1 | Symbols: | Alba DNA/RNA-binding protein | chr3:2223001-2225254 REVERSE LENGTH=405	4	2				AT3G62360.1	MOM1-FLAG	Col-0	-0.826022	0.224982	0.998383
ATCG00190.1	ATCG00190.1 | Symbols: RPOB | RNA polymerase subunit beta | chrC:23111-26329 REVERSE LENGTH=1072	6	3				AT2G43550.1	AT2G43550.1 | Symbols: | Scorpion toxin-like knottin superfamily protein | chr2:18073263-18073651 FORWARD LENGTH=103	4	2				AT3G56860.3	MOM1-FLAG	Col-0	-0.549735	0.691377	0.998383
AT4G29270.1	AT4G29270.1 | Symbols: | HAD superfamily, subfamily IIIB acid phosphatase | chr4:14423797-14424848 REVERSE LENGTH=256	6	3				AT2G32520.1	AT2G32520.1 | Symbols: | alpha/beta-Hydrolases superfamily protein | chr2:13805823-13807442 REVERSE LENGTH=239	4	2				AT2G45810.1	MOM1-FLAG	Col-0	0.681199	0.607481	0.998383
AT4G34200.1	AT4G34200.1 | Symbols: EDA9 | D-3-phosphoglycerate dehydrogenase | chr4:16374041-16376561 REVERSE LENGTH=603	6	3				AT2G14720.1	AT2G14720.1 | Symbols: VSR4, VSR2;1, BP80-2;1, MTV4 | vacuolar sorting receptor 4 | chr2:6300878-6304156 REVERSE LENGTH=628;AT2G14740.1 | Symbols: ATVSR3, VSR3, VSR2;2, BP80-2;2 | vaculolar sorting receptor 3 | chr2:6308895-6312303 FORWARD LENGTH=628;AT3G5	4	2				AT4G10040.1	MOM1-FLAG	Col-0	0.55255	0.659418	0.998383
AT1G09070.1	AT1G09070.1 | Symbols: SRC2, (AT)SRC2 | soybean gene regulated by cold-2 | chr1:2927767-2928741 FORWARD LENGTH=324	6	3				AT1G70310.1	AT1G70310.1 | Symbols: SPDS2 | spermidine synthase 2 | chr1:26485497-26487352 REVERSE LENGTH=340	4	2				AT4G21620.1	MOM1-FLAG	Col-0	0.55255	0.659418	0.998383
AT4G38740.1	AT4G38740.1 | Symbols: ROC1 | rotamase CYP 1 | chr4:18083620-18084138 REVERSE LENGTH=172	6	3				AT1G63640.1	AT1G63640.1 | Symbols: | P-loop nucleoside triphosphate hydrolases superfamily protein with CH (Calponin Homology) domain | chr1:23589234-23595139 REVERSE LENGTH=1071	4	2				AT3G09500.1	MOM1-FLAG	Col-0	0.55255	0.659418	0.998383
AT3G51240.1	AT3G51240.1 | Symbols: F3H, TT6, F3H | flavanone 3-hydroxylase | chr3:19025409-19026658 FORWARD LENGTH=358	6	2				AT1G60710.1	AT1G60710.1 | Symbols: ATB2 | NAD(P)-linked oxidoreductase superfamily protein | chr1:22355073-22356627 REVERSE LENGTH=345;AT1G60680.1 | Symbols: | NAD(P)-linked oxidoreductase superfamily protein | chr1:22347824-22349236 REVERSE LENGTH=346	4	2				AT1G25490.1	MOM1-FLAG	Col-0	-0.761378	0.525743	0.998383
AT4G23650.1	AT4G23650.1 | Symbols: CDPK6, CPK3 | calcium-dependent protein kinase 6 | chr4:12324967-12327415 REVERSE LENGTH=529	6	2				AT1G17100.1	AT1G17100.1 | Symbols: | SOUL heme-binding family protein | chr1:5844766-5845539 FORWARD LENGTH=232	4	2				AT5G23310.1	MOM1-FLAG	Col-0	-0.809309	0.483519	0.998383
AT1G47420.1	AT1G47420.1 | Symbols: SDH5 | succinate dehydrogenase 5 | chr1:17395774-17397176 REVERSE LENGTH=257	6	2				AT1G15820.1	AT1G15820.1 | Symbols: LHCB6, CP24 | light harvesting complex photosystem II subunit 6 | chr1:5446685-5447676 REVERSE LENGTH=258	4	2				AT5G08300.1	MOM1-FLAG	Col-0	-0.807582	0.267272	0.998383
AT3G50360.1	AT3G50360.1 | Symbols: ATCEN2, CEN1, CEN2 | centrin2 | chr3:18674421-18675502 FORWARD LENGTH=169	6	2				AT1G13190.1	AT1G13190.1 | Symbols: | RNA-binding (RRM/RBD/RNP motifs) family protein | chr1:4499633-4501354 FORWARD LENGTH=573	4	2				AT3G10410.1	MOM1-FLAG	Col-0	0.23986	0.86031	0.998383
AT4G24680.1	AT4G24680.1 | Symbols: MOS1 | modifier of snc1 | chr4:12733425-12739737 FORWARD LENGTH=1427	6	2				AT1G10290.1	AT1G10290.1 | Symbols: ADL6, DRP2A | dynamin-like protein 6 | chr1:3370774-3377120 FORWARD LENGTH=914	4	2				AT5G64400.2	MOM1-FLAG	Col-0	0.23986	0.86031	0.998383
AT3G25920.1	AT3G25920.1 | Symbols: RPL15 | ribosomal protein L15 | chr3:9491268-9492558 REVERSE LENGTH=277	6	2				ATCG00820.1	ATCG00820.1 | Symbols: RPS19 | ribosomal protein S19 | chrC:84005-84283 REVERSE LENGTH=92	4	1				AT5G56940.1	MOM1-FLAG	Col-0	0.23986	0.86031	0.998383
AT5G47030.1	AT5G47030.1 | Symbols: | ATPase, F1 complex, delta/epsilon subunit | chr5:19090384-19092034 FORWARD LENGTH=203	6	2				AT5G58470.1	AT5G58470.1 | Symbols: TAF15b | TBP-associated factor 15B | chr5:23638566-23640854 REVERSE LENGTH=422	4	1				AT5G41790.1	MOM1-FLAG	Col-0	-0.693806	0.552895	0.998383
AT4G20010.1	AT4G20010.1 | Symbols: PTAC9, OSB2 | plastid transcriptionally active 9 | chr4:10842128-10843989 FORWARD LENGTH=371	6	2				AT5G57330.1	AT5G57330.1 | Symbols: | Galactose mutarotase-like superfamily protein | chr5:23218392-23220664 FORWARD LENGTH=312	4	1				AT1G36730.1	MOM1-FLAG	Col-0	0.841312	0.187869	0.998383
AT3G01910.1	AT3G01910.1 | Symbols: SOX, AT-SO, AtSO | sulfite oxidase | chr3:314919-317274 REVERSE LENGTH=393	6	2				AT5G55070.1	AT5G55070.1 | Symbols: | Dihydrolipoamide succinyltransferase | chr5:22347637-22350409 FORWARD LENGTH=464;AT4G26910.1 | Symbols: | Dihydrolipoamide succinyltransferase | chr4:13520127-13522889 REVERSE LENGTH=464	4	1				AT5G13430.1	MOM1-FLAG	Col-0	0.131115	0.923745	0.998383
AT5G15970.1	AT5G15970.1 | Symbols: KIN2, COR6.6 | stress-responsive protein (KIN2) / stress-induced protein (KIN2) / cold-responsive protein (COR6.6) / cold-regulated protein (COR6.6) | chr5:5211966-5212441 FORWARD LENGTH=66	6	2				AT5G26780.3	AT5G26780.3 | Symbols: SHM2 | serine hydroxymethyltransferase 2 | chr5:9418299-9421725 FORWARD LENGTH=533	4	1				AT2G26080.1	MOM1-FLAG	Col-0	-0.648114	0.573597	0.998383
AT4G26870.1	AT4G26870.1 | Symbols: | Class II aminoacyl-tRNA and biotin synthetases superfamily protein | chr4:13505381-13507619 FORWARD LENGTH=532	6	1				AT5G16290.1	AT5G16290.1 | Symbols: VAT1 | VALINE-TOLERANT 1 | chr5:5333874-5337387 FORWARD LENGTH=477	4	1				AT1G09270.1	MOM1-FLAG	Col-0	0.850459	0.433318	0.998383
AT5G52920.1	AT5G52920.1 | Symbols: PKP1, PKP-BETA1, PKP2 | plastidic pyruvate kinase beta subunit 1 | chr5:21463680-21466612 FORWARD LENGTH=579	6	1				AT5G06850.1	AT5G06850.1 | Symbols: | C2 calcium/lipid-binding plant phosphoribosyltransferase family protein | chr5:2127200-2129584 REVERSE LENGTH=794	4	1				AT3G13920.2	MOM1-FLAG	Col-0	0.598176	0.119016	0.998383
AT1G11650.2	AT1G11650.2 | Symbols: ATRBP45B, RBP45B | RNA-binding (RRM/RBD/RNP motifs) family protein | chr1:3914895-3917941 FORWARD LENGTH=405	6	1				AT4G30810.1	AT4G30810.1 | Symbols: scpl29 | serine carboxypeptidase-like 29 | chr4:15003474-15006017 FORWARD LENGTH=479	4	1				AT3G22890.1	MOM1-FLAG	Col-0	0.00182794	0.999067	0.999067
AT5G42240.1	AT5G42240.1 | Symbols: scpl42 | serine carboxypeptidase-like 42 | chr5:16888717-16890931 FORWARD LENGTH=473	6	1				AT4G16155.1	AT4G16155.1 | Symbols: | dihydrolipoyl dehydrogenases | chr4:9153570-9157322 REVERSE LENGTH=630	4	1				AT2G03680.1	MOM1-FLAG	Col-0	0.0663207	0.961262	0.998383
AT5G26780.3	AT5G26780.3 | Symbols: SHM2 | serine hydroxymethyltransferase 2 | chr5:9418299-9421725 FORWARD LENGTH=533	6	1				AT4G15410.1	AT4G15410.1 | Symbols: PUX5 | serine/threonine protein phosphatase 2A 55 kDa regulatory subunit B prime gamma | chr4:8814868-8816596 FORWARD LENGTH=421	4	1				AT1G77510.1	MOM1-FLAG	Col-0	-0.857535	0.437915	0.998383
AT4G39860.1	AT4G39860.1 | Symbols: | unknown protein; BEST Arabidopsis thaliana protein match is: unknown protein (TAIR:AT2G22270.1); Has 152 Blast hits to 146 proteins in 19 species: Archae - 0; Bacteria - 0; Metazoa - 0; Fungi - 2; Plants - 146; Viruses - 0; Other	6	1				AT4G11600.1	AT4G11600.1 | Symbols: ATGPX6, PHGPX, LSC803, GPX6 | glutathione peroxidase 6 | chr4:7010021-7011330 REVERSE LENGTH=232	4	1				AT1G26850.1	MOM1-FLAG	Col-0	-0.841625	0.36621	0.998383
[truncated: 1,061 more rows]
