# Supplementary material for: The MOM1 complex recruits the RdDM machinery via MORC6 to establish de novo DNA methylation
Source: Nat Commun. 2023 Jul 12;14:4135. doi: 10.1038/s41467-023-39751-4 (PMC10338684; doi:10.1038/s41467-023-39751-4)
Supplement: Supplementary file 6 — Supplementary Data 3 [file 41467_2023_39751_MOESM6_ESM.xlsx]

## Sheet: Sheet1
				hypo CHH hcDMRs				hypo CHH hcDMRs				hypo CHH hcDMRs				hypo CHH hcDMRs						hypo CHH hcDMRs						hypo CHH hcDMRs				hypo CHH hcDMRs				hypo CHH hcDMRs				hypo CHH hcDMRs				hypo CHH hcDMRs				hypo CHH hcDMRs
	number of hypo-CHH-hcDMRs			aipp3-1				mom2-2				mom1-3 (shared by two replicates)				mom1-3 hypo CHH hcDMRs (shared by two replicates)						mom1-3 hypo CHH hcDMRs (shared by two replicates)						pial1/2				morc6-3 (GSM1375965)				morchex (GSE78836)				mom1-3 (replicate 1)				mom1-3 (replicate 2)				suvh2/9 (replicate 1)
phd1-2	0			chr1	11378201	11378300		chr1	6593401	6593500		chr1	6593501	6593600		not identified as hcDMRs in suvh2/9: (n = 46)						also identified as hcDMRs in suvh2/9: (n = 74)						chr1	6141401	6141500		chr1	10624001	10624100		chr1	2531500	2531600		chr1	17001	17100		chr1	6593501	6593600		chr1	17001
phd1-3	0			chr1	13794001	13794100		chr1	8812601	8812700		chr1	8204701	8204800		chr1	13836301	13836400				chr1	6593501	6593600				chr1	6593301	6593400		chr1	11277001	11277100		chr1	6141400	6141500		chr1	2795301	2795400		chr1	7362201	7362300		chr1	17501
morc6-3 (GSM1375965)	311			chr3	7342201	7342300		chr1	8827001	8827100		chr1	8204801	8204900		chr1	13868501	13868600				chr1	8204701	8204800				chr1	6593401	6593500		chr1	11637001	11637100		chr1	6141500	6141600		chr1	6593301	6593400		chr1	8204701	8204800		chr1	17601
morchex (GSE78836)	520			chr3	11270401	11270500		chr1	21470201	21470300		chr1	10357001	10357100		chr1	13903701	13903800				chr1	8204801	8204900				chr1	8538701	8538800		chr1	11711701	11711800		chr1	6593200	6593300		chr1	6593401	6593500		chr1	8204801	8204900		chr1	17801
aipp3-1	13			chr3	11509201	11509300		chr1	21470301	21470400		chr1	10357201	10357300		chr1	14005001	14005100				chr1	10357001	10357100				chr1	8827001	8827100		chr1	12517401	12517500		chr1	6593300	6593400		chr1	6593501	6593600		chr1	10357001	10357100		chr1	18001
mom2-2	23			chr3	15501301	15501400		chr1	21472101	21472200		chr1	13836301	13836400		chr1	26757401	26757500				chr1	10357201	10357300				chr1	8869601	8869700		chr1	13075701	13075800		chr1	6593400	6593500		chr1	7364401	7364500		chr1	10357101	10357200		chr1	18201
pial1/2	93			chr5	2257401	2257500		chr1	22167801	22167900		chr1	13868501	13868600		chr2	1917201	1917300				chr1	15253301	15253400				chr1	8869701	8869800		chr1	14375801	14375900		chr1	6593500	6593600		chr1	7364701	7364800		chr1	10357201	10357300		chr1	18301
mom1-3 (shared hcDMR by 2 replicates)	120			chr5	2257501	2257600		chr2	6830301	6830400		chr1	13903701	13903800		chr2	2156401	2156500				chr1	16844401	16844500				chr1	8869801	8869900		chr1	15132601	15132700		chr1	6718000	6718100		chr1	8204701	8204800		chr1	12760801	12760900		chr1	18401
mom1-3 replicate1	222			chr5	2257601	2257700		chr2	9518301	9518400		chr1	14005001	14005100		chr2	2600801	2600900				chr1	21470201	21470300				chr1	11710701	11710800		chr1	16421101	16421200		chr1	6720800	6720900		chr1	8204801	8204900		chr1	13174101	13174200		chr1	18501
mom1-3 replicate2	171			chr5	3904301	3904400		chr3	11270401	11270500		chr1	15253301	15253400		chr2	2696401	2696500				chr1	21470301	21470400				chr1	12079601	12079700		chr1	17030501	17030600		chr1	8204800	8204900		chr1	8812701	8812800		chr1	13637001	13637100		chr1	18601
suvh2/9 replicate1	13979			chr5	3904401	3904500		chr3	15780601	15780700		chr1	16844401	16844500		chr2	3531401	3531500				chr2	65301	65400				chr1	21470201	21470300		chr1	17030601	17030700		chr1	8205400	8205500		chr1	8827001	8827100		chr1	13836301	13836400		chr1	18701
suvh2/9 replicate2	14189			chr5	7478501	7478600		chr3	15780701	15780800		chr1	21470201	21470300		chr2	3531501	3531600				chr2	1740601	1740700				chr1	21470301	21470400		chr1	17030801	17030900		chr1	8488400	8488500		chr1	10348401	10348500		chr1	13868501	13868600		chr1	44601
				chr5	11714001	11714100		chr3	19298801	19298900		chr1	21470301	21470400		chr2	4121301	4121400				chr2	1740701	1740800				chr1	21471901	21472000		chr1	17282401	17282500		chr1	8488500	8488600		chr1	10357001	10357100		chr1	13903701	13903800		chr1	44801
								chr4	5317901	5318000		chr1	26757401	26757500		chr2	4335901	4336000				chr2	1740801	1740900				chr1	21472101	21472200		chr1	17282501	17282600		chr1	8488600	8488700		chr1	10357201	10357300		chr1	14004901	14005000		chr1	55701
								chr4	7139701	7139800		chr2	65301	65400		chr2	4336001	4336100				chr2	1740901	1741000				chr1	22167601	22167700		chr1	18163701	18163800		chr1	8538700	8538800		chr1	11704401	11704500		chr1	14005001	14005100		chr1	55801
								chr4	7139801	7139900		chr2	1740601	1740700		chr2	4834401	4834500				chr2	2148501	2148600				chr1	23711301	23711400		chr1	18164001	18164100		chr1	8645100	8645200		chr1	12726801	12726900		chr1	14984201	14984300		chr1	56301
								chr4	9980801	9980900		chr2	1740701	1740800		chr2	4834701	4834800				chr2	2731101	2731200				chr1	28398301	28398400		chr1	18164101	18164200		chr1	8775600	8775700		chr1	12819501	12819600		chr1	15253301	15253400		chr1	56401
								chr4	9980901	9981000		chr2	1740801	1740900		chr3	11452401	11452500				chr2	4007101	4007200				chr1	28398501	28398600		chr1	18164201	18164300		chr1	8775700	8775800		chr1	13134901	13135000		chr1	16018701	16018800		chr1	77301
								chr4	9981001	9981100		chr2	1740901	1741000		chr3	11452501	11452600				chr2	4007201	4007300				chr1	28398601	28398700		chr1	18164301	18164400		chr1	8790000	8790100		chr1	13836301	13836400		chr1	16844401	16844500		chr1	77401
								chr5	112801	112900		chr2	1917201	1917300		chr3	11470701	11470800				chr2	4871001	4871100				chr1	28398701	28398800		chr1	18164401	18164500		chr1	8790100	8790200		chr1	13868501	13868600		chr1	17048601	17048700		chr1	256101
								chr5	112901	113000		chr2	2148501	2148600		chr3	11470801	11470900				chr2	4871101	4871200				chr1	28828501	28828600		chr1	18164501	18164600		chr1	8798300	8798400		chr1	13868601	13868700		chr1	17280501	17280600		chr1	256201
								chr5	15742201	15742300		chr2	2156401	2156500		chr3	11470901	11471000				chr2	5215201	5215300				chr1	29983301	29983400		chr1	18164601	18164700		chr1	8812500	8812600		chr1	13868901	13869000		chr1	21470201	21470300		chr1	257701
								chr5	15841001	15841100		chr2	2600801	2600900		chr3	11479901	11480000				chr2	5709301	5709400				chr1	29983401	29983500		chr1	18437201	18437300		chr1	8812600	8812700		chr1	13903701	13903800		chr1	21470301	21470400		chr1	257801
												chr2	2696401	2696500		chr3	11480001	11480100				chr2	6546201	6546300				chr2	1111801	1111900		chr1	20686801	20686900		chr1	8812700	8812800		chr1	14005001	14005100		chr1	26757401	26757500		chr1	257901
												chr2	2731101	2731200		chr3	11480101	11480200				chr2	6546301	6546400				chr2	1465701	1465800		chr1	21470201	21470300		chr1	8827000	8827100		chr1	14659501	14659600		chr2	65301	65400		chr1	258001
												chr2	3531401	3531500		chr3	11480201	11480300				chr2	6546901	6547000				chr2	1740701	1740800		chr1	21470301	21470400		chr1	8869600	8869700		chr1	15253301	15253400		chr2	913401	913500		chr1	258301
												chr2	3531501	3531600		chr3	11480301	11480400				chr2	6736601	6736700				chr2	1740801	1740900		chr1	21471901	21472000		chr1	8869700	8869800		chr1	15326001	15326100		chr2	1270001	1270100		chr1	258401
												chr2	4007101	4007200		chr3	14083401	14083500				chr2	6736701	6736800				chr2	1824701	1824800		chr1	21472101	21472200		chr1	8869800	8869900		chr1	15431701	15431800		chr2	1681501	1681600		chr1	258501
												chr2	4007201	4007300		chr4	2171001	2171100				chr2	6736801	6736900				chr2	2731101	2731200		chr1	21744101	21744200		chr1	9708400	9708500		chr1	15943501	15943600		chr2	1740601	1740700		chr1	258601
												chr2	4121301	4121400		chr4	5668201	5668300				chr2	7241901	7242000				chr2	3531401	3531500		chr1	21786901	21787000		chr1	11637000	11637100		chr1	16844401	16844500		chr2	1740701	1740800		chr1	291801
												chr2	4335901	4336000		chr5	10903201	10903300				chr2	7242401	7242500				chr2	4007201	4007300		chr1	21823201	21823300		chr1	11710700	11710800		chr1	17281901	17282000		chr2	1740801	1740900		chr1	291901
												chr2	4336001	4336100		chr5	10903301	10903400				chr2	7242601	7242700				chr2	4121301	4121400		chr1	22166601	22166700		chr1	11711700	11711800		chr1	17282001	17282100		chr2	1740901	1741000		chr1	372501
												chr2	4834401	4834500		chr5	10903401	10903500				chr2	7242701	7242800				chr2	4871101	4871200		chr1	22167601	22167700		chr1	12079600	12079700		chr1	17295101	17295200		chr2	1917201	1917300		chr1	423101
												chr2	4834701	4834800		chr5	13689601	13689700				chr2	7247201	7247300				chr2	6546301	6546400		chr1	22167801	22167900		chr1	12218700	12218800		chr1	21470201	21470300		chr2	2148501	2148600		chr1	431701
												chr2	4871001	4871100		chr5	21161401	21161500				chr2	9947401	9947500				chr2	6736801	6736900		chr1	22698901	22699000		chr1	12218800	12218900		chr1	21470301	21470400		chr2	2156301	2156400		chr1	432001
												chr2	4871101	4871200		chr5	21161601	21161700				chr3	1064201	1064300				chr2	8575601	8575700		chr1	22985301	22985400		chr1	12218900	12219000		chr1	23930101	23930200		chr2	2156401	2156500		chr1	432101
												chr2	5215201	5215300		chr5	21161701	21161800				chr3	9388301	9388400				chr2	16380701	16380800		chr1	22985501	22985600		chr1	12517400	12517500		chr1	26756901	26757000		chr2	2480301	2480400		chr1	432201
												chr2	5709301	5709400		chr5	21161801	21161900				chr3	11100001	11100100				chr2	16380801	16380900		chr1	23710201	23710300		chr1	12907500	12907600		chr1	26757401	26757500		chr2	2600801	2600900		chr1	432401
												chr2	6546201	6546300		chr5	21161901	21162000				chr3	11471001	11471100				chr2	19322501	19322600		chr1	23711301	23711400		chr1	13075800	13075900		chr1	26757601	26757700		chr2	2696401	2696500		chr1	433701
												chr2	6546301	6546400		chr5	21162001	21162100				chr3	11471201	11471300				chr2	19323701	19323800		chr1	24776801	24776900		chr1	13192500	13192600		chr2	65301	65400		chr2	2731101	2731200		chr1	433801
												chr2	6546901	6547000		chr5	21162101	21162200				chr3	11472501	11472600				chr3	8976901	8977000		chr1	2531501	2531600		chr1	13259300	13259400		chr2	1111701	1111800		chr2	3531401	3531500		chr1	499801
												chr2	6736601	6736700		chr5	21162201	21162300				chr3	11480401	11480500				chr3	9740201	9740300		chr1	26196301	26196400		chr1	13260700	13260800		chr2	1111801	1111900		chr2	3531501	3531600		chr1	499901
												chr2	6736701	6736800		chr5	21162301	21162400				chr3	12216901	12217000				chr3	10459701	10459800		chr1	26196401	26196500		chr1	13591100	13591200		chr2	1740601	1740700		chr2	4005701	4005800		chr1	500001
												chr2	6736801	6736900		chr5	21162401	21162500				chr3	14761901	14762000				chr3	10459801	10459900		chr1	26196501	26196600		chr1	13902300	13902400		chr2	1740701	1740800		chr2	4007101	4007200		chr1	500301
												chr2	7241901	7242000		chr5	21162501	21162600				chr3	14762001	14762100				chr3	11100001	11100100		chr1	26196601	26196700		chr1	13979100	13979200		chr2	1740801	1740900		chr2	4007201	4007300		chr1	500401
												chr2	7242401	7242500		chr5	21162601	21162700				chr3	14762101	14762200				chr3	11104201	11104300		chr1	26196701	26196800		chr1	13979200	13979300		chr2	1740901	1741000		chr2	4121301	4121400		chr1	500901
												chr2	7242601	7242700		chr5	21162701	21162800				chr3	14762301	14762400				chr3	11104901	11105000		chr1	26196901	26197000		chr1	14005600	14005700		chr2	1794001	1794100		chr2	4335901	4336000		chr1	512701
												chr2	7242701	7242800								chr3	14762501	14762600				chr3	11270401	11270500		chr1	26197001	26197100		chr1	16421000	16421100		chr2	1917201	1917300		chr2	4336001	4336100		chr1	512801
												chr2	7247201	7247300								chr3	14949701	14949800				chr3	11471001	11471100		chr1	26197201	26197300		chr1	16790500	16790600		chr2	2148501	2148600		chr2	4834401	4834500		chr1	512901
												chr2	9947401	9947500								chr3	15294801	15294900				chr3	11480201	11480300		chr1	26197301	26197400		chr1	17267100	17267200		chr2	2156401	2156500		chr2	4834501	4834600		chr1	513001
												chr3	1064201	1064300								chr3	15780701	15780800				chr3	11480401	11480500		chr1	27597401	27597500		chr1	17278900	17279000		chr2	2196801	2196900		chr2	4834601	4834700		chr1	540601
												chr3	9388301	9388400								chr4	862401	862500				chr3	11481701	11481800		chr1	27597501	27597600		chr1	17282000	17282100		chr2	2600801	2600900		chr2	4834701	4834800		chr1	549701
												chr3	11100001	11100100								chr4	862801	862900				chr3	11509201	11509300		chr1	28398501	28398600		chr1	17282300	17282400		chr2	2696401	2696500		chr2	4871001	4871100		chr1	549901
												chr3	11452401	11452500								chr4	862901	863000				chr3	14761701	14761800		chr1	28398601	28398700		chr1	17282400	17282500		chr2	2731101	2731200		chr2	4871101	4871200		chr1	550201
												chr3	11452501	11452600								chr4	1996101	1996200				chr3	14761901	14762000		chr1	28398701	28398800		chr1	17282500	17282600		chr2	3531401	3531500		chr2	5215201	5215300		chr1	550801
												chr3	11470701	11470800								chr4	2170701	2170800				chr3	14949701	14949800		chr1	28471001	28471100		chr1	17656100	17656200		chr2	3531501	3531600		chr2	5709301	5709400		chr1	587501
												chr3	11470801	11470900								chr4	2735101	2735200				chr3	16259401	16259500		chr1	28471101	28471200		chr1	17690500	17690600		chr2	3985801	3985900		chr2	6546201	6546300		chr1	587601
												chr3	11470901	11471000								chr4	2735701	2735800				chr3	16700401	16700500		chr1	28828501	28828600		chr1	17840700	17840800		chr2	3985901	3986000		chr2	6546301	6546400		chr1	587701
												chr3	11471001	11471100								chr4	5126301	5126400				chr3	18758201	18758300		chr1	29983301	29983400		chr1	18163600	18163700		chr2	4007101	4007200		chr2	6546901	6547000		chr1	587901
												chr3	11471201	11471300								chr4	5257001	5257100				chr4	1586301	1586400		chr1	29983401	29983500		chr1	18164000	18164100		chr2	4007201	4007300		chr2	6736601	6736700		chr1	634201
												chr3	11472501	11472600								chr4	6788701	6788800				chr4	2020201	2020300		chr1	5912401	5912500		chr1	18164100	18164200		chr2	4121301	4121400		chr2	6736701	6736800		chr1	639701
												chr3	11479901	11480000								chr4	8959701	8959800				chr4	2170701	2170800		chr1	6141401	6141500		chr1	18164200	18164300		chr2	4323401	4323500		chr2	6736801	6736900		chr1	640101
												chr3	11480001	11480100								chr5	4989801	4989900				chr4	2735701	2735800		chr1	6593201	6593300		chr1	18164300	18164400		chr2	4335901	4336000		chr2	7241901	7242000		chr1	640301
												chr3	11480101	11480200								chr5	4989901	4990000				chr4	4843901	4844000		chr1	6593301	6593400		chr1	18164400	18164500		chr2	4336001	4336100		chr2	7242401	7242500		chr1	697001
												chr3	11480201	11480300								chr5	5702201	5702300				chr4	5126301	5126400		chr1	6593401	6593500		chr1	18164500	18164600		chr2	4736801	4736900		chr2	7242501	7242600		chr1	697101
												chr3	11480301	11480400								chr5	8187401	8187500				chr4	5618001	5618100		chr1	6593501	6593600		chr1	18164600	18164700		chr2	4808001	4808100		chr2	7242601	7242700		chr1	697301
												chr3	11480401	11480500								chr5	10240101	10240200				chr4	9980901	9981000		chr1	8205401	8205500		chr1	18887800	18887900		chr2	4834401	4834500		chr2	7242701	7242800		chr1	759001
												chr3	12216901	12217000								chr5	10240201	10240300				chr4	9981001	9981100		chr1	8488401	8488500		chr1	19304400	19304500		chr2	4834701	4834800		chr2	7247201	7247300		chr1	759101
												chr3	14083401	14083500								chr5	10240301	10240400				chr4	11139201	11139300		chr1	8538701	8538800		chr1	19398500	19398600		chr2	4871001	4871100		chr2	9947401	9947500		chr1	759801
												chr3	14761901	14762000								chr5	10240401	10240500				chr4	13248501	13248600		chr1	8827001	8827100		chr1	19744200	19744300		chr2	4871101	4871200		chr2	11834701	11834800		chr1	760001
												chr3	14762001	14762100								chr5	10291501	10291600				chr5	112801	112900		chr1	8869601	8869700		chr1	19744300	19744400		chr2	5215201	5215300		chr3	1064201	1064300		chr1	791701
												chr3	14762101	14762200								chr5	11723701	11723800				chr5	112901	113000		chr1	8869701	8869800		chr1	19809700	19809800		chr2	5657601	5657700		chr3	8659801	8659900		chr1	791901
												chr3	14762301	14762400								chr5	12853001	12853100				chr5	3904301	3904400		chr1	8869801	8869900		chr1	19809800	19809900		chr2	5709301	5709400		chr3	9388301	9388400		chr1	822201
												chr3	14762501	14762600								chr5	13357301	13357400				chr5	3904401	3904500		chr1	9811801	9811900		chr1	19809900	19810000		chr2	5792001	5792100		chr3	10460001	10460100		chr1	822301
												chr3	14949701	14949800								chr5	13357401	13357500				chr5	5702901	5703000		chr1	9811901	9812000		chr1	19963900	19964000		chr2	6074801	6074900		chr3	11100001	11100100		chr1	889201
												chr3	15294801	15294900														chr5	7039001	7039100		chr2	1111701	1111800		chr1	20624900	20625000		chr2	6546201	6546300		chr3	11104901	11105000		chr1	889401
												chr3	15780701	15780800														chr5	9323801	9323900		chr2	1111801	1111900		chr1	21470200	21470300		chr2	6546301	6546400		chr3	11362701	11362800		chr1	944201
												chr4	862401	862500														chr5	10240301	10240400		chr2	11161101	11161200		chr1	21470300	21470400		chr2	6546901	6547000		chr3	11452401	11452500		chr1	944301
												chr4	862801	862900														chr5	10240401	10240500		chr2	14417101	14417200		chr1	21470400	21470500		chr2	6605301	6605400		chr3	11452501	11452600		chr1	1160201
												chr4	862901	863000														chr5	13357401	13357500		chr2	14457501	14457600		chr1	21471900	21472000		chr2	6736601	6736700		chr3	11470701	11470800		chr1	1161101
												chr4	1996101	1996200														chr5	15742201	15742300		chr2	14458501	14458600		chr1	21472000	21472100		chr2	6736701	6736800		chr3	11470801	11470900		chr1	1161201
												chr4	2170701	2170800														chr5	17029001	17029100		chr2	1465701	1465800		chr1	21472100	21472200		chr2	6736801	6736900		chr3	11470901	11471000		chr1	1194301
												chr4	2171001	2171100														chr5	18118601	18118700		chr2	16380701	16380800		chr1	21472200	21472300		chr2	7241801	7241900		chr3	11471001	11471100		chr1	1194401
												chr4	2735101	2735200														chr5	21161401	21161500		chr2	16380801	16380900		chr1	21744100	21744200		chr2	7241901	7242000		chr3	11471101	11471200		chr1	1194601
												chr4	2735701	2735800														chr5	21161501	21161600		chr2	17307701	17307800		chr1	21786900	21787000		chr2	7242401	7242500		chr3	11471201	11471300		chr1	1194701
												chr4	5126301	5126400														chr5	21161601	21161700		chr2	1740701	1740800		chr1	21787000	21787100		chr2	7242601	7242700		chr3	11472501	11472600		chr1	1194801
												chr4	5257001	5257100														chr5	21161701	21161800		chr2	1740801	1740900		chr1	21823200	21823300		chr2	7242701	7242800		chr3	11479401	11479500		chr1	1194901
												chr4	5668201	5668300														chr5	21161801	21161900		chr2	1740901	1741000		chr1	21823300	21823400		chr2	7247101	7247200		chr3	11479801	11479900		chr1	1249701
												chr4	6788701	6788800														chr5	21161901	21162000		chr2	1824701	1824800		chr1	22166500	22166600		chr2	7247201	7247300		chr3	11479901	11480000		chr1	1249901
												chr4	8959701	8959800														chr5	21162001	21162100		chr2	18660201	18660300		chr1	22166600	22166700		chr2	9947401	9947500		chr3	11480001	11480100		chr1	1276101
												chr5	4989801	4989900														chr5	21162101	21162200		chr2	19322501	19322600		chr1	22167600	22167700		chr3	1064201	1064300		chr3	11480101	11480200		chr1	1276201
												chr5	4989901	4990000														chr5	21162201	21162300		chr2	19322601	19322700		chr1	22167700	22167800		chr3	2812701	2812800		chr3	11480201	11480300		chr1	1276501
												chr5	5702201	5702300														chr5	21162601	21162700		chr2	19323601	19323700		chr1	22167800	22167900		chr3	4729701	4729800		chr3	11480301	11480400		chr1	1276601
												chr5	8187401	8187500																		chr2	19323701	19323800		chr1	22167900	22168000		chr3	5651501	5651600		chr3	11480401	11480500		chr1	1286801
												chr5	10240101	10240200																		chr2	2218801	2218900		chr1	22985300	22985400		chr3	9388301	9388400		chr3	11480501	11480600		chr1	1286901
												chr5	10240201	10240300																		chr2	2731101	2731200		chr1	22985400	22985500		chr3	9975301	9975400		chr3	11481701	11481800		chr1	1289401
												chr5	10240301	10240400																		chr2	2985201	2985300		chr1	22985500	22985600		chr3	9975601	9975700		chr3	11714201	11714300		chr1	1430401
												chr5	10240401	10240500																		chr2	3531201	3531300		chr1	23240300	23240400		chr3	9975701	9975800		chr3	12216901	12217000		chr1	1430501
												chr5	10291501	10291600																		chr2	3531401	3531500		chr1	23295800	23295900		chr3	9975801	9975900		chr3	12470701	12470800		chr1	1430601
												chr5	10903201	10903300																		chr2	4007201	4007300		chr1	23710200	23710300		chr3	9975901	9976000		chr3	13480801	13480900		chr1	1430801
												chr5	10903301	10903400																		chr2	4007301	4007400		chr1	23711200	23711300		chr3	9976001	9976100		chr3	14083401	14083500		chr1	1431001
												chr5	10903401	10903500																		chr2	4428601	4428700		chr1	24776700	24776800		chr3	9976101	9976200		chr3	14761901	14762000		chr1	1441401
												chr5	11723701	11723800																		chr2	4871101	4871200		chr1	24776800	24776900		chr3	9976201	9976300		chr3	14762001	14762100		chr1	1443401
												chr5	12853001	12853100																		chr2	5049601	5049700		chr1	26196300	26196400		chr3	11057201	11057300		chr3	14762101	14762200		chr1	1444301
												chr5	13357301	13357400																		chr2	5586101	5586200		chr1	26196400	26196500		chr3	11099901	11100000		chr3	14762301	14762400		chr1	1444401
												chr5	13357401	13357500																		chr2	5589101	5589200		chr1	26196500	26196600		chr3	11100001	11100100		chr3	14762501	14762600		chr1	1445301
												chr5	13689601	13689700																		chr2	5636801	5636900		chr1	26196600	26196700		chr3	11270401	11270500		chr3	14949701	14949800		chr1	1445401
												chr5	21161401	21161500																		chr2	5709301	5709400		chr1	26196700	26196800		chr3	11452401	11452500		chr3	15082801	15082900		chr1	1445601
												chr5	21161601	21161700																		chr2	5709401	5709500		chr1	26196800	26196900		chr3	11452501	11452600		chr3	15294801	15294900		chr1	1445701
												chr5	21161701	21161800																		chr2	5709501	5709600		chr1	26196900	26197000		chr3	11470701	11470800		chr3	15780701	15780800		chr1	1445901
												chr5	21161801	21161900																		chr2	6044001	6044100		chr1	26197000	26197100		chr3	11470801	11470900		chr3	16700401	16700500		chr1	1446001
												chr5	21161901	21162000																		chr2	6350701	6350800		chr1	26197200	26197300		chr3	11470901	11471000		chr3	22232701	22232800		chr1	1446101
												chr5	21162001	21162100																		chr2	6546201	6546300		chr1	26197300	26197400		chr3	11471001	11471100		chr4	862401	862500		chr1	1476401
												chr5	21162101	21162200																		chr2	6546301	6546400		chr1	27597400	27597500		chr3	11471201	11471300		chr4	862801	862900		chr1	1522901
												chr5	21162201	21162300																		chr2	6736701	6736800		chr1	28398500	28398600		chr3	11472501	11472600		chr4	862901	863000		chr1	1613201
												chr5	21162301	21162400																		chr2	6736801	6736900		chr1	28398600	28398700		chr3	11477301	11477400		chr4	1996101	1996200		chr1	1613301
												chr5	21162401	21162500																		chr2	6738901	6739000		chr1	28398700	28398800		chr3	11479501	11479600		chr4	2170701	2170800		chr1	1614101
												chr5	21162501	21162600																		chr2	6739201	6739300		chr1	28515300	28515400		chr3	11479901	11480000		chr4	2170801	2170900		chr1	1614501
												chr5	21162601	21162700																		chr2	6813001	6813100		chr1	28515600	28515700		chr3	11480001	11480100		chr4	2171001	2171100		chr1	1614601
												chr5	21162701	21162800																		chr2	6830301	6830400		chr1	28828500	28828600		chr3	11480101	11480200		chr4	2735101	2735200		chr1	1617701
																																chr2	6837301	6837400		chr1	28994600	28994700		chr3	11480201	11480300		chr4	2735701	2735800		chr1	1705401
																																chr2	6893101	6893200		chr1	29983300	29983400		chr3	11480301	11480400		chr4	3127801	3127900		chr1	1706401
																																chr2	7193701	7193800		chr1	29983400	29983500		chr3	11480401	11480500		chr4	4998701	4998800		chr1	1728701
																																chr2	7536001	7536100		chr2	904400	904500		chr3	11619601	11619700		chr4	5126301	5126400		chr1	1728901
																																chr2	7720801	7720900		chr2	904600	904700		chr3	11714101	11714200		chr4	5257001	5257100		chr1	1729101
																																chr2	8575601	8575700		chr2	905300	905400		chr3	11895101	11895200		chr4	5619901	5620000		chr1	1876201
																																chr2	904401	904500		chr2	905500	905600		chr3	12216901	12217000		chr4	5658101	5658200		chr1	1876301
																																chr2	905201	905300		chr2	932500	932600		chr3	12312201	12312300		chr4	5668201	5668300		chr1	1876501
																																chr2	905301	905400		chr2	932600	932700		chr3	12965301	12965400		chr4	6788701	6788800		chr1	1876701
																																chr2	905501	905600		chr2	933600	933700		chr3	14083401	14083500		chr4	8959701	8959800		chr1	1881901
																																chr2	9594601	9594700		chr2	933700	933800		chr3	14761901	14762000		chr5	4989801	4989900		chr1	1882201
																																chr2	9594701	9594800		chr2	1111800	1111900		chr3	14762001	14762100		chr5	4989901	4990000		chr1	1975101
																																chr2	9654801	9654900		chr2	1465700	1465800		chr3	14762101	14762200		chr5	5702201	5702300		chr1	1975301
																																chr3	10339701	10339800		chr2	1465800	1465900		chr3	14762301	14762400		chr5	8187401	8187500		chr1	1975401
																																chr3	10459701	10459800		chr2	1465900	1466000		chr3	14762501	14762600		chr5	9847301	9847400		chr1	1975501
																																chr3	10459801	10459900		chr2	1681500	1681600		chr3	14762601	14762700		chr5	9939201	9939300		chr1	1975601
																																chr3	10532001	10532100		chr2	1740700	1740800		chr3	14762701	14762800		chr5	9956601	9956700		chr1	1975801
																																chr3	10532101	10532200		chr2	1740800	1740900		chr3	14799701	14799800		chr5	10240101	10240200		chr1	1976001
																																chr3	11099901	11100000		chr2	1740900	1741000		chr3	14949701	14949800		chr5	10240201	10240300		chr1	1976101
																																chr3	11100001	11100100		chr2	1741200	1741300		chr3	15077901	15078000		chr5	10240301	10240400		chr1	1976201
																																chr3	11104201	11104300		chr2	1824700	1824800		chr3	15294801	15294900		chr5	10240401	10240500		chr1	1976301
																																chr3	11104901	11105000		chr2	1912800	1912900		chr3	15386901	15387000		chr5	10291501	10291600		chr1	1976501
																																chr3	11270401	11270500		chr2	2082200	2082300		chr3	15780701	15780800		chr5	10547101	10547200		chr1	1976701
																																chr3	11404301	11404400		chr2	2148900	2149000		chr3	17019701	17019800		chr5	10790601	10790700		chr1	1976801
																																chr3	11471001	11471100		chr2	2218700	2218800		chr3	18295601	18295700		chr5	10790701	10790800		chr1	2233801
																																chr3	11480101	11480200		chr2	2542300	2542400		chr3	22232501	22232600		chr5	10903201	10903300		chr1	2233901
																																chr3	11480201	11480300		chr2	2600900	2601000		chr4	861901	862000		chr5	10903301	10903400		chr1	2234001
																																chr3	11481701	11481800		chr2	2731100	2731200		chr4	862401	862500		chr5	10903401	10903500		chr1	2234101
																																chr3	12222101	12222200		chr2	2985200	2985300		chr4	862801	862900		chr5	11704401	11704500		chr1	2234201
																																chr3	13046801	13046900		chr2	3531200	3531300		chr4	862901	863000		chr5	11723701	11723800		chr1	2234801
																																chr3	14761701	14761800		chr2	3531400	3531500		chr4	863001	863100		chr5	12271201	12271300		chr1	2235101
																																chr3	14761901	14762000		chr2	4007200	4007300		chr4	863101	863200		chr5	12853001	12853100		chr1	2340301
																																chr3	14762301	14762400		chr2	4007300	4007400		chr4	1533201	1533300		chr5	13357301	13357400		chr1	2473001
																																chr3	14782901	14783000		chr2	4077900	4078000		chr4	1981301	1981400		chr5	13357401	13357500		chr1	2473101
																																chr3	14949601	14949700		chr2	4353600	4353700		chr4	1981401	1981500		chr5	13357501	13357600		chr1	2473201
																																chr3	14949701	14949800		chr2	4415800	4415900		chr4	1996101	1996200		chr5	13689601	13689700		chr1	2531401
																																chr3	15780601	15780700		chr2	4428600	4428700		chr4	2170701	2170800		chr5	13689801	13689900		chr1	2531501
																																chr3	15780701	15780800		chr2	4871000	4871100		chr4	2171001	2171100		chr5	18491801	18491900		chr1	2531601
																																chr3	15798101	15798200		chr2	4871100	4871200		chr4	2735001	2735100		chr5	21161401	21161500		chr1	2534701
																																chr3	15798201	15798300		chr2	5021700	5021800		chr4	2735101	2735200		chr5	21161601	21161700		chr1	2587201
																																chr3	15803201	15803300		chr2	5021800	5021900		chr4	2735701	2735800		chr5	21161701	21161800		chr1	2587501
																																chr3	16011301	16011400		chr2	5049600	5049700		chr4	3200201	3200300		chr5	21161801	21161900		chr1	2587901
																																chr3	16071801	16071900		chr2	5053700	5053800		chr4	3209001	3209100		chr5	21161901	21162000		chr1	2588001
																																chr3	16071901	16072000		chr2	5215200	5215300		chr4	4374501	4374600		chr5	21162001	21162100		chr1	2588101
																																chr3	16072001	16072100		chr2	5586100	5586200		chr4	4843801	4843900		chr5	21162101	21162200		chr1	2588201
																																chr3	16259401	16259500		chr2	5586200	5586300		chr4	4843901	4844000		chr5	21162201	21162300		chr1	2588301
																																chr3	16471101	16471200		chr2	5589100	5589200		chr4	5126201	5126300		chr5	21162301	21162400		chr1	2588401
																																chr3	16471201	16471300		chr2	5589200	5589300		chr4	5126301	5126400		chr5	21162401	21162500		chr1	2657801
																																chr3	16699301	16699400		chr2	5589300	5589400		chr4	5257001	5257100		chr5	21162501	21162600		chr1	2788401
																																chr3	16700201	16700300		chr2	5598700	5598800		chr4	5668201	5668300		chr5	21162601	21162700		chr1	2800601
																																chr3	16700401	16700500		chr2	5598800	5598900		chr4	6788701	6788800		chr5	21162701	21162800		chr1	2986301
																																chr3	17147301	17147400		chr2	5636800	5636900		chr4	8959701	8959800						chr1	2986401
																																chr3	17147401	17147500		chr2	5709300	5709400		chr4	9956001	9956100						chr1	2986501
																																chr3	17640501	17640600		chr2	5709400	5709500		chr4	11374301	11374400						chr1	3023401
																																chr3	17775801	17775900		chr2	5737400	5737500		chr5	4989801	4989900						chr1	3023501
																																chr3	18069301	18069400		chr2	6089700	6089800		chr5	4989901	4990000						chr1	3023601
																																chr3	18069501	18069600		chr2	6350200	6350300		chr5	5702201	5702300						chr1	3023701
																																chr3	18069601	18069700		chr2	6350400	6350500		chr5	8187401	8187500						chr1	3023801
																																chr3	18069701	18069800		chr2	6350600	6350700		chr5	9280501	9280600						chr1	3023901
																																chr3	18069901	18070000		chr2	6350700	6350800		chr5	9323801	9323900						chr1	3024001
																																chr3	18070001	18070100		chr2	6350800	6350900		chr5	9324001	9324100						chr1	3024101
																																chr3	18070201	18070300		chr2	6498100	6498200		chr5	9939801	9939900						chr1	3024201
																																chr3	18070301	18070400		chr2	6546200	6546300		chr5	9954801	9954900						chr1	3062001
																																chr3	18758201	18758300		chr2	6736200	6736300		chr5	9956701	9956800						chr1	3073201
																																chr3	18843501	18843600		chr2	6736700	6736800		chr5	10237301	10237400						chr1	3073401
																																chr3	20726101	20726200		chr2	6736800	6736900		chr5	10240101	10240200						chr1	3073601
																																chr3	20726201	20726300		chr2	6738400	6738500		chr5	10240201	10240300						chr1	3073701
																																chr3	20726301	20726400		chr2	6738800	6738900		chr5	10240301	10240400						chr1	3074101
																																chr3	21413301	21413400		chr2	6738900	6739000		chr5	10240401	10240500						chr1	3074601
																																chr3	22662501	22662600		chr2	6739000	6739100		chr5	10291501	10291600						chr1	3250601
																																chr3	2971501	2971600		chr2	6813000	6813100		chr5	10893101	10893200						chr1	3251201
																																chr3	4745701	4745800		chr2	6813100	6813200		chr5	10902701	10902800						chr1	3342401
																																chr3	557501	557600		chr2	6830300	6830400		chr5	10903201	10903300						chr1	3342601
																																chr3	557601	557700		chr2	6837300	6837400		chr5	10903301	10903400						chr1	3343001
																																chr3	5652201	5652300		chr2	6893100	6893200		chr5	10903401	10903500						chr1	3360601
																																chr3	5652301	5652400		chr2	7073500	7073600		chr5	10903601	10903700						chr1	3361001
																																chr3	5652401	5652500		chr2	7193500	7193600		chr5	10903701	10903800						chr1	3413201
																																chr3	5839301	5839400		chr2	7193600	7193700		chr5	10903801	10903900						chr1	3413501
																																chr3	6809901	6810000		chr2	7193700	7193800		chr5	11006001	11006100						chr1	3413601
																																chr3	8976901	8977000		chr2	7242100	7242200		chr5	11010201	11010300						chr1	3413701
																																chr3	9739701	9739800		chr2	7242200	7242300		chr5	11030601	11030700						chr1	3414101
																																chr3	9740201	9740300		chr2	7420900	7421000		chr5	11723701	11723800						chr1	3414201
																																chr3	986401	986500		chr2	7535900	7536000		chr5	12130701	12130800						chr1	3414301
																																chr3	9996201	9996300		chr2	7536000	7536100		chr5	12685001	12685100						chr1	3414801
																																chr4	1064001	1064100		chr2	7536800	7536900		chr5	12853001	12853100						chr1	3427801
																																chr4	1064101	1064200		chr2	7536900	7537000		chr5	13357301	13357400						chr1	3497701
																																chr4	10649201	10649300		chr2	7537000	7537100		chr5	13357401	13357500						chr1	3498101
																																chr4	10912301	10912400		chr2	8016500	8016600		chr5	13689601	13689700						chr1	3498301
																																chr4	1091801	1091900		chr2	8016800	8016900		chr5	21161401	21161500						chr1	3498901
																																chr4	11137501	11137600		chr2	8017600	8017700		chr5	21161601	21161700						chr1	3546801
																																chr4	11137601	11137700		chr2	8201200	8201300		chr5	21161701	21161800						chr1	3547101
																																chr4	11139201	11139300		chr2	8575600	8575700		chr5	21161801	21161900						chr1	3547701
																																chr4	11235901	11236000		chr2	9047900	9048000		chr5	21161901	21162000						chr1	3573101
																																chr4	11374301	11374400		chr2	9048400	9048500		chr5	21162001	21162100						chr1	3762201
																																chr4	1373101	1373200		chr2	9048500	9048600		chr5	21162101	21162200						chr1	3762401
																																chr4	1373201	1373300		chr2	9195300	9195400		chr5	21162201	21162300						chr1	3771001
																																chr4	14886901	14887000		chr2	9594600	9594700		chr5	21162301	21162400						chr1	3780701
																																chr4	2170701	2170800		chr2	9594700	9594800		chr5	21162401	21162500						chr1	3780801
																																chr4	2347101	2347200		chr2	9594800	9594900		chr5	21162501	21162600						chr1	3826201
																																chr4	2347201	2347300		chr2	9655000	9655100		chr5	21162601	21162700						chr1	3826301
																																chr4	2367001	2367100		chr2	10973200	10973300		chr5	21162701	21162800						chr1	3826401
																																chr4	2367101	2367200		chr2	10973300	10973400		chr5	21553101	21553200						chr1	3826501
																																chr4	2367201	2367300		chr2	11161000	11161100										chr1	3826601
																																chr4	2367301	2367400		chr2	11549300	11549400										chr1	3826701
																																chr4	2606201	2606300		chr2	13094900	13095000										chr1	3826801
																																chr4	2608001	2608100		chr2	13095000	13095100										chr1	3826901
																																chr4	2735001	2735100		chr2	14417500	14417600										chr1	3827001
																																chr4	2735701	2735800		chr2	14418300	14418400										chr1	3827201
																																chr4	4208301	4208400		chr2	14418400	14418500										chr1	3892201
																																chr4	4643701	4643800		chr2	14418500	14418600										chr1	3892301
																																chr4	4797701	4797800		chr2	14457400	14457500										chr1	3892401
																																chr4	4843901	4844000		chr2	14458400	14458500										chr1	3892601
																																chr4	5083701	5083800		chr2	14458500	14458600										chr1	3920101
																																chr4	5083801	5083900		chr2	14553700	14553800										chr1	3933101
																																chr4	5126301	5126400		chr2	14682600	14682700										chr1	3980001
																																chr4	5252301	5252400		chr2	16380200	16380300										chr1	4061401
																																chr4	5618001	5618100		chr2	16380700	16380800										chr1	4093201
																																chr4	5618101	5618200		chr2	16380800	16380900										chr1	4093301
																																chr4	7564001	7564100		chr2	17488900	17489000										chr1	4093401
																																chr4	7721001	7721100		chr2	19322500	19322600										chr1	4093501
																																chr4	8960401	8960500		chr2	19322600	19322700										chr1	4094101
																																chr4	9980801	9980900		chr2	19323600	19323700										chr1	4094201
																																chr4	9980901	9981000		chr2	19323700	19323800										chr1	4094401
																																chr4	9981001	9981100		chr3	557600	557700										chr1	4110101
																																chr5	10240301	10240400		chr3	986400	986500										chr1	4110301
																																chr5	10240401	10240500		chr3	1057900	1058000										chr1	4110401
																																chr5	10240501	10240600		chr3	4745600	4745700										chr1	4110501
																																chr5	10291001	10291100		chr3	4745700	4745800										chr1	4110601
																																chr5	10291701	10291800		chr3	5651100	5651200										chr1	4110701
																																chr5	10291801	10291900		chr3	5651200	5651300										chr1	4110801
																																chr5	10291901	10292000		chr3	5652200	5652300										chr1	4110901
																																chr5	10613201	10613300		chr3	5652300	5652400										chr1	4111001
																																chr5	10613301	10613400		chr3	5652400	5652500										chr1	4111201
																																chr5	10855801	10855900		chr3	5839300	5839400										chr1	4111901
																																chr5	112801	112900		chr3	7342200	7342300										chr1	4112001
																																chr5	112901	113000		chr3	8102800	8102900										chr1	4112101
																																chr5	12684601	12684700		chr3	8547200	8547300										chr1	4112201
																																chr5	13097901	13098000		chr3	8684500	8684600										chr1	4112301
																																chr5	13357401	13357500		chr3	8976900	8977000										chr1	4112401
																																chr5	14089101	14089200		chr3	9739700	9739800										chr1	4112501
																																chr5	14971401	14971500		chr3	9740200	9740300										chr1	4113001
																																chr5	15636201	15636300		chr3	9977000	9977100										chr1	4209301
																																chr5	15636301	15636400		chr3	9977100	9977200										chr1	4209501
																																chr5	15710301	15710400		chr3	10220300	10220400										chr1	4293301
																																chr5	15742201	15742300		chr3	10263900	10264000										chr1	4326401
																																chr5	16753801	16753900		chr3	10459700	10459800										chr1	4329801
																																chr5	18118601	18118700		chr3	10459800	10459900										chr1	4329901
																																chr5	18132601	18132700		chr3	10459900	10460000										chr1	4333701
																																chr5	18132701	18132800		chr3	10530900	10531000										chr1	4334401
																																chr5	18172101	18172200		chr3	10532000	10532100										chr1	4405901
																																chr5	18172201	18172300		chr3	10532100	10532200										chr1	4406001
																																chr5	20594901	20595000		chr3	10938100	10938200										chr1	4406201
																																chr5	20639201	20639300		chr3	10938400	10938500										chr1	4406701
																																chr5	21161401	21161500		chr3	11062700	11062800										chr1	4406901
																																chr5	21161501	21161600		chr3	11099900	11100000										chr1	4407001
																																chr5	21161601	21161700		chr3	11100000	11100100										chr1	4407101
																																chr5	21161701	21161800		chr3	11104200	11104300										chr1	4407601
																																chr5	21161801	21161900		chr3	11141700	11141800										chr1	4407801
																																chr5	21161901	21162000		chr3	11381900	11382000										chr1	4407901
																																chr5	21162001	21162100		chr3	11471000	11471100										chr1	4408301
																																chr5	21162101	21162200		chr3	11471100	11471200										chr1	4408401
																																chr5	21162201	21162300		chr3	11472500	11472600										chr1	4409501
																																chr5	21162601	21162700		chr3	11480400	11480500										chr1	4409601
																																chr5	23027201	23027300		chr3	11481700	11481800										chr1	4409701
																																chr5	250101	250200		chr3	12473500	12473600										chr1	4409801
																																chr5	250201	250300		chr3	12591100	12591200										chr1	4410101
																																chr5	250301	250400		chr3	12609900	12610000										chr1	4410201
																																chr5	250401	250500		chr3	12668900	12669000										chr1	4410301
																																chr5	250501	250600		chr3	12810000	12810100										chr1	4410401
																																chr5	250601	250700		chr3	13072200	13072300										chr1	4410501
																																chr5	250801	250900		chr3	13333300	13333400										chr1	4410601
																																chr5	251001	251100		chr3	14083400	14083500										chr1	4410701
																																chr5	2860501	2860600		chr3	14761700	14761800										chr1	4410801
																																chr5	3373001	3373100		chr3	14761800	14761900										chr1	4410901
																																chr5	4508201	4508300		chr3	14761900	14762000										chr1	4411101
																																chr5	4508301	4508400		chr3	14762400	14762500										chr1	4439901
																																chr5	5701301	5701400		chr3	14860700	14860800										chr1	4525101
																																chr5	5701401	5701500		chr3	14949600	14949700										chr1	4525301
																																chr5	5701501	5701600		chr3	14949700	14949800										chr1	4583001
																																chr5	5701801	5701900		chr3	15190000	15190100										chr1	4583201
																																chr5	5702701	5702800		chr3	15271500	15271600										chr1	4658201
																																chr5	5702801	5702900		chr3	15294800	15294900										chr1	4658301
																																chr5	5702901	5703000		chr3	15294900	15295000										chr1	4658401
																																chr5	7038801	7038900		chr3	15780400	15780500										chr1	4682401
																																chr5	7038901	7039000		chr3	15780500	15780600										chr1	4685901
																																chr5	7039101	7039200		chr3	15798000	15798100										chr1	4686001
																																chr5	7777201	7777300		chr3	15798100	15798200										chr1	4770101
																																chr5	7777301	7777400		chr3	15803200	15803300										chr1	4770301
																																chr5	7829101	7829200		chr3	15803300	15803400										chr1	4770401
																																chr5	7829201	7829300		chr3	15803400	15803500										chr1	4770501
																																chr5	9323801	9323900		chr3	16011300	16011400										chr1	4770601
																																				chr3	16071900	16072000										chr1	4786101
																																				chr3	16072000	16072100										chr1	4786201
																																				chr3	16259400	16259500										chr1	4786301
																																				chr3	16471100	16471200										chr1	4786401
																																				chr3	16471200	16471300										chr1	4787101
																																				chr3	16682800	16682900										chr1	4787201
																																				chr3	16699100	16699200										chr1	4860301
																																				chr3	16699300	16699400										chr1	4896701
																																				chr3	16700200	16700300										chr1	4966601
																																				chr3	16700300	16700400										chr1	4966701
																																				chr3	16700400	16700500										chr1	4966901
																																				chr3	17147100	17147200										chr1	5056001
																																				chr3	17147200	17147300										chr1	5098301
																																				chr3	17147400	17147500										chr1	5098401
																																				chr3	17546400	17546500										chr1	5098501
																																				chr3	17546500	17546600										chr1	5098601
																																				chr3	17640500	17640600										chr1	5098701
																																				chr3	18069300	18069400										chr1	5099201
																																				chr3	18069400	18069500										chr1	5101501
																																				chr3	18069600	18069700										chr1	5101601
																																				chr3	18069900	18070000										chr1	5101701
																																				chr3	18070000	18070100										chr1	5101901
																																				chr3	18070200	18070300										chr1	5102101
																																				chr3	18070300	18070400										chr1	5171801
																																				chr3	18308800	18308900										chr1	5171901
																																				chr3	18758200	18758300										chr1	5172001
																																				chr3	20349600	20349700										chr1	5285101
																																				chr3	20708700	20708800										chr1	5285301
																																				chr3	20726100	20726200										chr1	5356801
																																				chr3	20726200	20726300										chr1	5357001
																																				chr3	20726300	20726400										chr1	5389601
																																				chr3	22696800	22696900										chr1	5389801
																																				chr4	78900	79000										chr1	5391401
																																				chr4	79000	79100										chr1	5391601
																																				chr4	863100	863200										chr1	5392601
																																				chr4	869800	869900										chr1	5437101
																																				chr4	869900	870000										chr1	5437701
																																				chr4	1064000	1064100										chr1	5531301
																																				chr4	1373100	1373200										chr1	5531601
																																				chr4	1373200	1373300										chr1	5657801
																																				chr4	1439000	1439100										chr1	5657901
																																				chr4	2171000	2171100										chr1	5658301
																																				chr4	2345700	2345800										chr1	5659001
																																				chr4	2345800	2345900										chr1	5659101
																																				chr4	2347100	2347200										chr1	5679301
																																				chr4	2347200	2347300										chr1	5681701
																																				chr4	2367000	2367100										chr1	5681801
																																				chr4	2367100	2367200										chr1	5700401
																																				chr4	2367200	2367300										chr1	5700501
																																				chr4	2367300	2367400										chr1	5700601
																																				chr4	2605900	2606000										chr1	5701401
																																				chr4	2606200	2606300										chr1	5701501
																																				chr4	2607000	2607100										chr1	5701601
																																				chr4	2735000	2735100										chr1	5701701
																																				chr4	2735600	2735700										chr1	5798701
																																				chr4	2815100	2815200										chr1	5798801
																																				chr4	2815200	2815300										chr1	5798901
																																				chr4	2815400	2815500										chr1	5799001
																																				chr4	3768300	3768400										chr1	5799101
																																				chr4	4208200	4208300										chr1	5799201
																																				chr4	4208300	4208400										chr1	5799301
																																				chr4	4220100	4220200										chr1	5799401
																																				chr4	4805600	4805700										chr1	5862901
																																				chr4	4843900	4844000										chr1	5863001
																																				chr4	4844000	4844100										chr1	5863201
																																				chr4	4844100	4844200										chr1	5899001
																																				chr4	4844300	4844400										chr1	5899101
																																				chr4	4844400	4844500										chr1	5899301
																																				chr4	5083700	5083800										chr1	5899401
																																				chr4	5126300	5126400										chr1	5899601
																																				chr4	5144000	5144100										chr1	5899701
																																				chr4	5257000	5257100										chr1	5899801
																																				chr4	5257100	5257200										chr1	5965401
																																				chr4	5257200	5257300										chr1	5966601
																																				chr4	5618000	5618100										chr1	5966801
																																				chr4	5618100	5618200										chr1	5966901
																																				chr4	5930900	5931000										chr1	5974901
																																				chr4	5933700	5933800										chr1	5975001
																																				chr4	6057600	6057700										chr1	5975101
																																				chr4	6331700	6331800										chr1	5975301
																																				chr4	6352400	6352500										chr1	5975501
																																				chr4	6428700	6428800										chr1	6074801
																																				chr4	7040900	7041000										chr1	6074901
																																				chr4	7041000	7041100										chr1	6075101
																																				chr4	7359500	7359600										chr1	6075201
																																				chr4	7426200	7426300										chr1	6075401
																																				chr4	7945100	7945200										chr1	6102401
																																				chr4	7945200	7945300										chr1	6102801
																																				chr4	7945300	7945400										chr1	6141501
																																				chr4	8671100	8671200										chr1	6156401
																																				chr4	8671200	8671300										chr1	6156701
																																				chr4	8960400	8960500										chr1	6156801
																																				chr4	9980800	9980900										chr1	6157001
																																				chr4	9980900	9981000										chr1	6158101
																																				chr4	9981000	9981100										chr1	6158201
																																				chr4	10649200	10649300										chr1	6158301
																																				chr4	10912300	10912400										chr1	6158401
																																				chr4	11137400	11137500										chr1	6158701
																																				chr4	11137500	11137600										chr1	6158801
																																				chr4	11137600	11137700										chr1	6173501
																																				chr4	11139200	11139300										chr1	6197601
																																				chr4	13248500	13248600										chr1	6218701
																																				chr4	17213900	17214000										chr1	6218801
																																				chr5	112800	112900										chr1	6219101
																																				chr5	112900	113000										chr1	6233901
																																				chr5	250100	250200										chr1	6235001
																																				chr5	250200	250300										chr1	6236501
																																				chr5	250300	250400										chr1	6236901
																																				chr5	250400	250500										chr1	6237701
																																				chr5	250500	250600										chr1	6273501
																																				chr5	250600	250700										chr1	6273601
																																				chr5	250700	250800										chr1	6275301
																																				chr5	250800	250900										chr1	6403101
																																				chr5	250900	251000										chr1	6403301
																																				chr5	251000	251100										chr1	6403501
																																				chr5	486700	486800										chr1	6403601
																																				chr5	3373000	3373100										chr1	6403701
																																				chr5	3373100	3373200										chr1	6403801
																																				chr5	3904300	3904400										chr1	6403901
																																				chr5	3904400	3904500										chr1	6404101
																																				chr5	3904500	3904600										chr1	6404201
																																				chr5	4508200	4508300										chr1	6404401
																																				chr5	4508300	4508400										chr1	6404501
																																				chr5	4641500	4641600										chr1	6404601
																																				chr5	5643900	5644000										chr1	6404701
																																				chr5	5701300	5701400										chr1	6404801
																																				chr5	5701400	5701500										chr1	6404901
																																				chr5	5701500	5701600										chr1	6405001
																																				chr5	5702000	5702100										chr1	6405201
																																				chr5	5702100	5702200										chr1	6405301
																																				chr5	5702200	5702300										chr1	6426201
																																				chr5	5702700	5702800										chr1	6426301
																																				chr5	5702800	5702900										chr1	6426401
																																				chr5	5702900	5703000										chr1	6454601
																																				chr5	7038800	7038900										chr1	6454801
																																				chr5	7038900	7039000										chr1	6454901
																																				chr5	7039000	7039100										chr1	6455701
																																				chr5	7039100	7039200										chr1	6455801
																																				chr5	7057500	7057600										chr1	6455901
																																				chr5	7261200	7261300										chr1	6471001
																																				chr5	7261300	7261400										chr1	6473001
																																				chr5	7777200	7777300										chr1	6473101
																																				chr5	7777300	7777400										chr1	6484701
																																				chr5	7829100	7829200										chr1	6514501
																																				chr5	7829200	7829300										chr1	6514701
																																				chr5	9281200	9281300										chr1	6514801
																																				chr5	9323700	9323800										chr1	6538601
																																				chr5	9323800	9323900										chr1	6538701
																																				chr5	9323900	9324000										chr1	6538801
																																				chr5	9983900	9984000										chr1	6538901
																																				chr5	10151200	10151300										chr1	6539001
																																				chr5	10240300	10240400										chr1	6539401
																																				chr5	10240400	10240500										chr1	6539801
																																				chr5	10240500	10240600										chr1	6539901
																																				chr5	10291000	10291100										chr1	6540001
																																				chr5	10291900	10292000										chr1	6540301
																																				chr5	10546900	10547000										chr1	6541201
																																				chr5	10547000	10547100										chr1	6541301
																																				chr5	10613200	10613300										chr1	6541601
																																				chr5	10613300	10613400										chr1	6541901
																																				chr5	10805800	10805900										chr1	6542001
																																				chr5	10855800	10855900										chr1	6542401
																																				chr5	10903300	10903400										chr1	6542701
																																				chr5	13096800	13096900										chr1	6543101
																																				chr5	13097900	13098000										chr1	6543201
																																				chr5	13357400	13357500										chr1	6543301
																																				chr5	13812900	13813000										chr1	6543501
																																				chr5	13917600	13917700										chr1	6574501
																																				chr5	14158000	14158100										chr1	6574601
																																				chr5	14590000	14590100										chr1	6574701
																																				chr5	14649400	14649500										chr1	6574801
																																				chr5	14971400	14971500										chr1	6574901
																																				chr5	15636300	15636400										chr1	6575001
																																				chr5	15710300	15710400										chr1	6587901
																																				chr5	16681600	16681700										chr1	6588001
																																				chr5	16682400	16682500										chr1	6588101
																																				chr5	16753800	16753900										chr1	6593101
																																				chr5	17275900	17276000										chr1	6593201
																																				chr5	17740300	17740400										chr1	6593301
																																				chr5	18118600	18118700										chr1	6593401
																																				chr5	18132600	18132700										chr1	6593501
																																				chr5	18132700	18132800										chr1	6640301
																																				chr5	18172100	18172200										chr1	6640401
																																				chr5	18172200	18172300										chr1	6640601
																																				chr5	19830100	19830200										chr1	6640701
																																				chr5	20594900	20595000										chr1	6640801
																																				chr5	20628200	20628300										chr1	6641001
																																				chr5	20628300	20628400										chr1	6704201
																																				chr5	20639200	20639300										chr1	6704301
																																				chr5	21161400	21161500										chr1	6704501
																																				chr5	21161500	21161600										chr1	6704601
																																				chr5	21161600	21161700										chr1	6704701
																																				chr5	21161700	21161800										chr1	6704801
																																				chr5	21161800	21161900										chr1	6705701
																																				chr5	21161900	21162000										chr1	6706001
																																				chr5	21162000	21162100										chr1	6706201
																																				chr5	21162100	21162200										chr1	6707201
																																				chr5	21162200	21162300										chr1	6707301
																																				chr5	21162300	21162400										chr1	6707401
																																				chr5	21162400	21162500										chr1	6707601
																																				chr5	21162500	21162600										chr1	6707701
																																				chr5	21162600	21162700										chr1	6707801
																																				chr5	21162700	21162800										chr1	6707901
																																				chr5	23027000	23027100										chr1	6708001
																																				chr5	23027100	23027200										chr1	6708101
																																				chr5	23027200	23027300										chr1	6708201
																																				chr5	23027300	23027400										chr1	6708401
																																				chr5	25668400	25668500										chr1	6708601
																																				chr5	26037600	26037700										chr1	6709101
																																																chr1	6709301
																																																chr1	6709601
																																																chr1	6715201
																																																chr1	6715501
																																																chr1	6717901
																																																chr1	6718001
																																																chr1	6720801
																																																chr1	6720901
																																																chr1	6722901
																																																chr1	6735801
																																																chr1	6735901
																																																chr1	6736401
																																																chr1	6736701
																																																chr1	6736901
																																																chr1	6737001
																																																chr1	6737101
																																																chr1	6737201
																																																chr1	6742901
																																																chr1	6743001
																																																chr1	6743101
																																																chr1	6744101
																																																chr1	6759101
																																																chr1	6759201
																																																chr1	6759401
																																																chr1	6759501
																																																chr1	6906101
																																																chr1	6906401
																																																chr1	6906501
																																																chr1	7023501
																																																chr1	7023601
																																																chr1	7023701
																																																chr1	7023801
																																																chr1	7024101
																																																chr1	7024401
																																																chr1	7035801
																																																chr1	7035901
																																																chr1	7036101
																																																chr1	7036301
																																																chr1	7036401
																																																chr1	7036501
																																																chr1	7037101
																																																chr1	7077801
																																																chr1	7077901
																																																chr1	7132701
																																																chr1	7132801
																																																chr1	7132901
																																																chr1	7138501
																																																chr1	7138601
																																																chr1	7227701
																																																chr1	7227901
																																																chr1	7251901
																																																chr1	7255001
																																																chr1	7255301
																																																chr1	7255801
																																																chr1	7256101
																																																chr1	7256901
																																																chr1	7257101
																																																chr1	7257201
																																																chr1	7281801
																																																chr1	7282101
																																																chr1	7282201
																																																chr1	7282301
																																																chr1	7282701
																																																chr1	7283401
																																																chr1	7283601
																																																chr1	7283701
																																																chr1	7283901
																																																chr1	7284001
																																																chr1	7344501
																																																chr1	7352901
																																																chr1	7353101
																																																chr1	7364401
																																																chr1	7365101
																																																chr1	7365701
																																																chr1	7392401
																																																chr1	7392501
																																																chr1	7392601
																																																chr1	7392701
																																																chr1	7392801
																																																chr1	7392901
																																																chr1	7393001
																																																chr1	7393301
																																																chr1	7394601
																																																chr1	7505101
																																																chr1	7541301
																																																chr1	7604901
																																																chr1	7665701
																																																chr1	7665801
																																																chr1	7714701
																																																chr1	7715001
																																																chr1	7717401
																																																chr1	7717601
																																																chr1	7717701
																																																chr1	7717801
																																																chr1	7718201
																																																chr1	7721501
																																																chr1	7721901
																																																chr1	7722001
																																																chr1	7722101
																																																chr1	7722501
																																																chr1	7725301
																																																chr1	7725401
																																																chr1	7725501
																																																chr1	7725601
																																																chr1	7725801
																																																chr1	7761101
																																																chr1	7761301
																																																chr1	7761401
																																																chr1	7761601
																																																chr1	7761801
																																																chr1	7762001
																																																chr1	7762101
																																																chr1	7783901
																																																chr1	7787401
																																																chr1	7787501
																																																chr1	7811201
																																																chr1	7833501
																																																chr1	7833601
																																																chr1	7834001
																																																chr1	7834101
																																																chr1	7846001
																																																chr1	7936701
																																																chr1	7960201
																																																chr1	7960601
																																																chr1	7960701
																																																chr1	7960901
																																																chr1	7961001
																																																chr1	7961101
																																																chr1	7961201
																																																chr1	7975801
																																																chr1	7976001
																																																chr1	7976101
																																																chr1	7976201
																																																chr1	7985101
																																																chr1	7985201
																																																chr1	7985301
																																																chr1	7986001
																																																chr1	8114701
																																																chr1	8114801
																																																chr1	8115601
																																																chr1	8115701
																																																chr1	8115801
																																																chr1	8115901
																																																chr1	8116001
																																																chr1	8116101
																																																chr1	8116201
																																																chr1	8154201
																																																chr1	8169401
																																																chr1	8169501
																																																chr1	8169801
																																																chr1	8169901
																																																chr1	8170001
																																																chr1	8189901
																																																chr1	8190001
																																																chr1	8190101
																																																chr1	8190201
																																																chr1	8190501
																																																chr1	8201401
																																																chr1	8204701
																																																chr1	8204801
																																																chr1	8205101
																																																chr1	8205201
																																																chr1	8205401
																																																chr1	8235801
																																																chr1	8236101
																																																chr1	8236201
																																																chr1	8236301
																																																chr1	8236401
																																																chr1	8236601
																																																chr1	8236901
																																																chr1	8238601
																																																chr1	8239601
																																																chr1	8267101
																																																chr1	8267301
																																																chr1	8267401
																																																chr1	8267501
																																																chr1	8272601
																																																chr1	8272801
																																																chr1	8272901
																																																chr1	8276501
																																																chr1	8277101
																																																chr1	8277201
																																																chr1	8277301
																																																chr1	8277401
																																																chr1	8277501
																																																chr1	8277601
																																																chr1	8277701
																																																chr1	8277801
																																																chr1	8278001
																																																chr1	8278101
																																																chr1	8278601
																																																chr1	8289601
																																																chr1	8289701
																																																chr1	8289801
																																																chr1	8290201
																																																chr1	8290301
																																																chr1	8290401
																																																chr1	8290601
																																																chr1	8290701
																																																chr1	8290901
																																																chr1	8291201
																																																chr1	8320401
																																																chr1	8374901
																																																chr1	8375001
																																																chr1	8392201
																																																chr1	8392301
																																																chr1	8453301
																																																chr1	8453401
																																																chr1	8453501
																																																chr1	8472001
																																																chr1	8473301
																																																chr1	8473401
																																																chr1	8475601
																																																chr1	8476301
																																																chr1	8488401
																																																chr1	8488601
																																																chr1	8488701
																																																chr1	8488801
																																																chr1	8489101
																																																chr1	8489201
																																																chr1	8489301
																																																chr1	8489401
																																																chr1	8489501
																																																chr1	8490301
																																																chr1	8490401
																																																chr1	8538901
																																																chr1	8539501
																																																chr1	8543901
																																																chr1	8577401
																																																chr1	8577501
																																																chr1	8578001
																																																chr1	8622701
																																																chr1	8622901
																																																chr1	8623001
																																																chr1	8623201
																																																chr1	8623501
																																																chr1	8645101
																																																chr1	8649301
																																																chr1	8649401
																																																chr1	8656101
																																																chr1	8682101
																																																chr1	8690401
																																																chr1	8723101
																																																chr1	8723301
																																																chr1	8723401
																																																chr1	8733501
																																																chr1	8766101
																																																chr1	8766401
																																																chr1	8766901
																																																chr1	8767001
																																																chr1	8767301
																																																chr1	8790001
																																																chr1	8798101
																																																chr1	8812501
																																																chr1	8812601
																																																chr1	8812701
																																																chr1	8815001
																																																chr1	8816001
																																																chr1	8816701
																																																chr1	8818401
																																																chr1	8818501
																																																chr1	8818601
																																																chr1	8826801
																																																chr1	8826901
																																																chr1	8827001
																																																chr1	8829401
																																																chr1	8832901
																																																chr1	8869601
																																																chr1	8870401
																																																chr1	9001101
																																																chr1	9004801
																																																chr1	9062101
																																																chr1	9062401
																																																chr1	9082701
																																																chr1	9082801
																																																chr1	9136101
																																																chr1	9136601
																																																chr1	9137001
																																																chr1	9138101
																																																chr1	9138201
																																																chr1	9175201
																																																chr1	9175401
																																																chr1	9177501
																																																chr1	9177701
																																																chr1	9188501
																																																chr1	9204001
																																																chr1	9204101
																																																chr1	9204501
																																																chr1	9204601
																																																chr1	9205101
																																																chr1	9205201
																																																chr1	9235901
																																																chr1	9236001
																																																chr1	9236101
																																																chr1	9236901
																																																chr1	9237001
																																																chr1	9304701
																																																chr1	9305401
																																																chr1	9305701
																																																chr1	9367401
																																																chr1	9367501
																																																chr1	9373101
																																																chr1	9373501
																																																chr1	9384101
																																																chr1	9384601
																																																chr1	9384901
																																																chr1	9418201
																																																chr1	9418301
																																																chr1	9551001
																																																chr1	9587101
																																																chr1	9587201
																																																chr1	9587301
																																																chr1	9587401
																																																chr1	9587501
																																																chr1	9587601
																																																chr1	9626601
																																																chr1	9626801
																																																chr1	9626901
																																																chr1	9627001
																																																chr1	9627101
																																																chr1	9676501
																																																chr1	9690801
																																																chr1	9691001
																																																chr1	9691201
																																																chr1	9706301
																																																chr1	9706401
																																																chr1	9707501
																																																chr1	9754401
																																																chr1	9754601
																																																chr1	9754701
																																																chr1	9754801
																																																chr1	9754901
																																																chr1	9755001
																																																chr1	9755101
																																																chr1	9755201
																																																chr1	9755301
																																																chr1	9755401
																																																chr1	9755501
																																																chr1	9755601
																																																chr1	9755701
																																																chr1	9755901
																																																chr1	9756001
																																																chr1	9756101
																																																chr1	9756201
																																																chr1	9756301
																																																chr1	9756401
																																																chr1	9762701
																																																chr1	9778301
																																																chr1	9811801
																																																chr1	9811901
																																																chr1	9812101
																																																chr1	9816701
																																																chr1	9816801
																																																chr1	9817101
																																																chr1	9817301
																																																chr1	9817401
																																																chr1	9817501
																																																chr1	9817601
																																																chr1	9818101
																																																chr1	9818201
																																																chr1	9836501
																																																chr1	9837201
																																																chr1	9852801
																																																chr1	9862701
																																																chr1	9862801
																																																chr1	9862901
																																																chr1	9863001
																																																chr1	9863201
																																																chr1	9865301
																																																chr1	9866001
																																																chr1	9866201
																																																chr1	9866401
																																																chr1	9867301
																																																chr1	9883901
																																																chr1	9884001
																																																chr1	9915301
																																																chr1	9915401
																																																chr1	9915501
																																																chr1	9915601
																																																chr1	9915701
																																																chr1	9915801
																																																chr1	9916101
																																																chr1	9916201
																																																chr1	9916301
																																																chr1	9916401
																																																chr1	9918501
																																																chr1	9918601
																																																chr1	9918701
																																																chr1	9918801
																																																chr1	9918901
																																																chr1	9919101
																																																chr1	9919301
																																																chr1	9925901
																																																chr1	9926001
																																																chr1	9926801
																																																chr1	9939301
																																																chr1	9939401
																																																chr1	9939501
																																																chr1	10008401
																																																chr1	10021401
																																																chr1	10021501
																																																chr1	10021601
																																																chr1	10021801
																																																chr1	10021901
																																																chr1	10022001
																																																chr1	10114801
																																																chr1	10152701
																																																chr1	10152801
																																																chr1	10152901
																																																chr1	10153001
																																																chr1	10155301
																																																chr1	10156001
																																																chr1	10156101
																																																chr1	10156301
																																																chr1	10156601
																																																chr1	10156701
																																																chr1	10160901
																																																chr1	10161801
																																																chr1	10173201
																																																chr1	10206701
																																																chr1	10206901
																																																chr1	10221101
																																																chr1	10221201
																																																chr1	10239301
																																																chr1	10239501
																																																chr1	10239901
																																																chr1	10240001
																																																chr1	10240101
																																																chr1	10314701
																																																chr1	10314801
																																																chr1	10314901
																																																chr1	10315101
																																																chr1	10315301
																																																chr1	10315401
																																																chr1	10347101
																																																chr1	10348101
																																																chr1	10349201
																																																chr1	10349301
																																																chr1	10357001
																																																chr1	10357101
																																																chr1	10357201
																																																chr1	10421301
																																																chr1	10421601
																																																chr1	10444001
																																																chr1	10490701
																																																chr1	10490901
																																																chr1	10491001
																																																chr1	10497501
																																																chr1	10497601
																																																chr1	10497701
																																																chr1	10506501
																																																chr1	10506701
																																																chr1	10506801
																																																chr1	10506901
																																																chr1	10507001
																																																chr1	10507201
																																																chr1	10512801
																																																chr1	10512901
																																																chr1	10524701
																																																chr1	10526101
																																																chr1	10526201
																																																chr1	10526301
																																																chr1	10526401
																																																chr1	10527001
																																																chr1	10527101
																																																chr1	10527201
																																																chr1	10528601
																																																chr1	10529601
																																																chr1	10534701
																																																chr1	10534801
																																																chr1	10568101
																																																chr1	10568201
																																																chr1	10568401
																																																chr1	10568501
																																																chr1	10568701
																																																chr1	10568801
																																																chr1	10568901
																																																chr1	10569001
																																																chr1	10570301
																																																chr1	10579401
																																																chr1	10579801
																																																chr1	10591501
																																																chr1	10597601
																																																chr1	10597901
																																																chr1	10598001
																																																chr1	10598101
																																																chr1	10598201
																																																chr1	10623901
																																																chr1	10624001
																																																chr1	10624201
																																																chr1	10624301
																																																chr1	10624401
																																																chr1	10652501
																																																chr1	10652701
																																																chr1	10652801
																																																chr1	10801301
																																																chr1	10802401
																																																chr1	10802801
																																																chr1	10803001
																																																chr1	10803301
																																																chr1	10814401
																																																chr1	10852701
																																																chr1	10852801
																																																chr1	10853101
																																																chr1	10867101
																																																chr1	10867301
																																																chr1	10867401
																																																chr1	10867601
																																																chr1	10867701
																																																chr1	10915101
																																																chr1	10915701
																																																chr1	10915801
																																																chr1	10922401
																																																chr1	10922601
																																																chr1	10923301
																																																chr1	10923701
																																																chr1	10924801
																																																chr1	10924901
																																																chr1	10929401
																																																chr1	10929501
																																																chr1	10931001
																																																chr1	10931201
																																																chr1	10932601
																																																chr1	10982201
																																																chr1	10982801
																																																chr1	10983001
																																																chr1	10983401
																																																chr1	10983501
																																																chr1	11005901
																																																chr1	11006001
																																																chr1	11006101
																																																chr1	11006401
																																																chr1	11006501
																																																chr1	11046201
																																																chr1	11048701
																																																chr1	11049001
																																																chr1	11049101
																																																chr1	11049301
																																																chr1	11050501
																																																chr1	11050601
																																																chr1	11050701
																																																chr1	11050901
																																																chr1	11051001
																																																chr1	11051101
																																																chr1	11051201
																																																chr1	11051301
																																																chr1	11051401
																																																chr1	11083101
																																																chr1	11088801
																																																chr1	11090501
																																																chr1	11103701
																																																chr1	11103801
																																																chr1	11103901
																																																chr1	11127301
																																																chr1	11129201
																																																chr1	11131701
																																																chr1	11131901
																																																chr1	11132101
																																																chr1	11132201
																																																chr1	11132301
																																																chr1	11156501
																																																chr1	11174201
																																																chr1	11174301
																																																chr1	11174401
																																																chr1	11174501
																																																chr1	11212401
																																																chr1	11212501
																																																chr1	11241601
																																																chr1	11241701
																																																chr1	11241801
																																																chr1	11242001
																																																chr1	11259101
																																																chr1	11259401
																																																chr1	11259501
																																																chr1	11259601
																																																chr1	11259701
																																																chr1	11277001
																																																chr1	11277101
																																																chr1	11286601
																																																chr1	11287301
																																																chr1	11287401
																																																chr1	11287501
																																																chr1	11287601
																																																chr1	11298501
																																																chr1	11298601
																																																chr1	11298901
																																																chr1	11299101
																																																chr1	11299401
																																																chr1	11301101
																																																chr1	11301301
																																																chr1	11301401
																																																chr1	11301701
																																																chr1	11301901
																																																chr1	11310201
																																																chr1	11351501
																																																chr1	11351901
																																																chr1	11352001
																																																chr1	11352101
																																																chr1	11378201
																																																chr1	11409201
																																																chr1	11409701
																																																chr1	11409801
																																																chr1	11422001
																																																chr1	11422201
																																																chr1	11427701
																																																chr1	11428001
																																																chr1	11428101
																																																chr1	11428201
																																																chr1	11428301
																																																chr1	11452901
																																																chr1	11490401
																																																chr1	11493001
																																																chr1	11493301
																																																chr1	11521801
																																																chr1	11521901
																																																chr1	11522201
																																																chr1	11522301
																																																chr1	11525701
																																																chr1	11537001
																																																chr1	11550901
																																																chr1	11586001
																																																chr1	11586101
																																																chr1	11586201
																																																chr1	11632201
																																																chr1	11636901
																																																chr1	11637001
																																																chr1	11637101
																																																chr1	11637401
																																																chr1	11644201
																																																chr1	11644301
																																																chr1	11644401
																																																chr1	11644501
																																																chr1	11648401
																																																chr1	11648501
																																																chr1	11649801
																																																chr1	11649901
																																																chr1	11661101
																																																chr1	11661401
																																																chr1	11662001
																																																chr1	11666401
																																																chr1	11666601
																																																chr1	11666701
																																																chr1	11666801
																																																chr1	11667001
																																																chr1	11669301
																																																chr1	11678601
																																																chr1	11700101
																																																chr1	11700301
																																																chr1	11700401
																																																chr1	11700601
																																																chr1	11700801
																																																chr1	11700901
																																																chr1	11701001
																																																chr1	11701101
																																																chr1	11704301
																																																chr1	11704401
																																																chr1	11706501
																																																chr1	11706901
																																																chr1	11707001
																																																chr1	11707401
																																																chr1	11707501
																																																chr1	11708501
																																																chr1	11710601
																																																chr1	11710701
																																																chr1	11710901
																																																chr1	11711001
																																																chr1	11711101
																																																chr1	11711301
																																																chr1	11711501
																																																chr1	11721401
																																																chr1	11721601
																																																chr1	11722201
																																																chr1	11732601
																																																chr1	11732701
																																																chr1	11732801
																																																chr1	11733201
																																																chr1	11733301
																																																chr1	11734201
																																																chr1	11735901
																																																chr1	11736001
																																																chr1	11736101
																																																chr1	11736201
																																																chr1	11736601
																																																chr1	11736701
																																																chr1	11736801
																																																chr1	11737301
																																																chr1	11740601
																																																chr1	11740801
																																																chr1	11752301
																																																chr1	11752501
																																																chr1	11752601
																																																chr1	11754201
																																																chr1	11754401
																																																chr1	11754501
																																																chr1	11754601
																																																chr1	11754701
																																																chr1	11754901
																																																chr1	11755001
																																																chr1	11793801
																																																chr1	11803601
																																																chr1	11803701
																																																chr1	11803801
																																																chr1	11804001
																																																chr1	11805101
																																																chr1	11806001
																																																chr1	11806101
																																																chr1	11806301
																																																chr1	11806601
																																																chr1	11807701
																																																chr1	11807901
																																																chr1	11808001
																																																chr1	11808101
																																																chr1	11808201
																																																chr1	11817801
																																																chr1	11818501
																																																chr1	11818601
																																																chr1	11818701
																																																chr1	11822201
																																																chr1	11826301
																																																chr1	11834601
																																																chr1	11834701
																																																chr1	11836801
																																																chr1	11859801
																																																chr1	11859901
																																																chr1	11861701
																																																chr1	11871401
																																																chr1	11887201
																																																chr1	11887401
																																																chr1	11887801
																																																chr1	11895701
																																																chr1	11895901
																																																chr1	11957901
																																																chr1	11958001
																																																chr1	11958301
																																																chr1	11958701
																																																chr1	11982001
																																																chr1	11983001
																																																chr1	11987801
																																																chr1	11988001
																																																chr1	11988101
																																																chr1	11988201
																																																chr1	11992601
																																																chr1	12009201
																																																chr1	12009301
																																																chr1	12009401
																																																chr1	12009501
																																																chr1	12010001
																																																chr1	12012601
																																																chr1	12012701
																																																chr1	12012801
																																																chr1	12012901
																																																chr1	12013201
																																																chr1	12013601
																																																chr1	12022301
																																																chr1	12050401
																																																chr1	12059801
																																																chr1	12059901
																																																chr1	12060001
																																																chr1	12060101
																																																chr1	12060201
																																																chr1	12062301
																																																chr1	12062501
																																																chr1	12063001
																																																chr1	12063101
																																																chr1	12070701
																																																chr1	12080701
																																																chr1	12084201
																																																chr1	12097301
																																																chr1	12097401
																																																chr1	12097501
																																																chr1	12097701
																																																chr1	12097901
																																																chr1	12133201
																																																chr1	12133301
																																																chr1	12136601
																																																chr1	12136801
																																																chr1	12137601
																																																chr1	12143101
																																																chr1	12166601
																																																chr1	12166701
																																																chr1	12166801
																																																chr1	12166901
																																																chr1	12177101
																																																chr1	12183401
																																																chr1	12183501
																																																chr1	12183601
																																																chr1	12183701
																																																chr1	12183801
																																																chr1	12183901
																																																chr1	12184701
																																																chr1	12185201
																																																chr1	12218701
																																																chr1	12218801
																																																chr1	12218901
																																																chr1	12228801
																																																chr1	12240501
																																																chr1	12249101
																																																chr1	12249301
																																																chr1	12264201
																																																chr1	12264301
																																																chr1	12264501
																																																chr1	12264601
																																																chr1	12277501
																																																chr1	12283001
																																																chr1	12286601
																																																chr1	12286701
																																																chr1	12286801
																																																chr1	12286901
																																																chr1	12287001
																																																chr1	12287101
																																																chr1	12287201
																																																chr1	12287401
																																																chr1	12287501
																																																chr1	12302901
																																																chr1	12303101
																																																chr1	12310701
																																																chr1	12328301
																																																chr1	12328501
																																																chr1	12328601
																																																chr1	12328801
																																																chr1	12329001
																																																chr1	12329101
																																																chr1	12329301
																																																chr1	12333701
																																																chr1	12336701
																																																chr1	12337501
																																																chr1	12364101
																																																chr1	12364801
																																																chr1	12365001
																																																chr1	12365101
																																																chr1	12365201
																																																chr1	12365301
																																																chr1	12365901
																																																chr1	12387601
																																																chr1	12387801
																																																chr1	12387901
																																																chr1	12388001
																																																chr1	12389901
																																																chr1	12391401
																																																chr1	12391601
																																																chr1	12424901
																																																chr1	12425101
																																																chr1	12457801
																																																chr1	12457901
																																																chr1	12458001
																																																chr1	12458201
																																																chr1	12466301
																																																chr1	12469101
																																																chr1	12469501
																																																chr1	12471401
																																																chr1	12471501
																																																chr1	12476901
																																																chr1	12477001
																																																chr1	12477201
																																																chr1	12477301
																																																chr1	12477401
																																																chr1	12483101
																																																chr1	12497601
																																																chr1	12517301
																																																chr1	12517401
																																																chr1	12525501
																																																chr1	12525601
																																																chr1	12525701
																																																chr1	12526601
																																																chr1	12526701
																																																chr1	12527401
																																																chr1	12530301
																																																chr1	12555701
																																																chr1	12555801
																																																chr1	12556401
																																																chr1	12556501
																																																chr1	12562301
																																																chr1	12562801
																																																chr1	12562901
																																																chr1	12563001
																																																chr1	12563301
																																																chr1	12564001
																																																chr1	12565701
																																																chr1	12581601
																																																chr1	12591001
																																																chr1	12591101
																																																chr1	12591201
																																																chr1	12592501
																																																chr1	12592601
																																																chr1	12592801
																																																chr1	12592901
																																																chr1	12593001
																																																chr1	12593101
																																																chr1	12593201
																																																chr1	12593301
																																																chr1	12593501
																																																chr1	12593601
																																																chr1	12593701
																																																chr1	12593801
																																																chr1	12593901
																																																chr1	12594501
																																																chr1	12594601
																																																chr1	12594701
																																																chr1	12594801
																																																chr1	12594901
																																																chr1	12595001
																																																chr1	12595101
																																																chr1	12603801
																																																chr1	12610801
																																																chr1	12615001
																																																chr1	12618501
																																																chr1	12618601
																																																chr1	12619201
																																																chr1	12626501
																																																chr1	12636601
																																																chr1	12640701
																																																chr1	12640801
																																																chr1	12645201
																																																chr1	12646101
																																																chr1	12653301
																																																chr1	12662501
																																																chr1	12684201
																																																chr1	12691401
																																																chr1	12691501
																																																chr1	12691701
																																																chr1	12691801
																																																chr1	12692001
																																																chr1	12692101
																																																chr1	12692201
																																																chr1	12692301
																																																chr1	12692401
																																																chr1	12692501
																																																chr1	12730201
																																																chr1	12733801
																																																chr1	12734001
																																																chr1	12738301
																																																chr1	12738401
																																																chr1	12738701
																																																chr1	12738801
																																																chr1	12739801
																																																chr1	12761101
																																																chr1	12761501
																																																chr1	12809101
																																																chr1	12818301
																																																chr1	12818401
																																																chr1	12839501
																																																chr1	12846501
																																																chr1	12851301
																																																chr1	12853901
																																																chr1	12854001
																																																chr1	12854101
																																																chr1	12854201
																																																chr1	12854301
																																																chr1	12854401
																																																chr1	12854601
																																																chr1	12854701
																																																chr1	12854901
																																																chr1	12855001
																																																chr1	12855101
																																																chr1	12855301
																																																chr1	12855401
																																																chr1	12855501
																																																chr1	12866901
																																																chr1	12873601
																																																chr1	12875501
																																																chr1	12876201
																																																chr1	12876301
																																																chr1	12876401
																																																chr1	12876501
																																																chr1	12876701
																																																chr1	12888101
																																																chr1	12894701
																																																chr1	12894801
																																																chr1	12895001
																																																chr1	12895101
																																																chr1	12895301
																																																chr1	12896301
																																																chr1	12896401
																																																chr1	12904101
																																																chr1	12906101
																																																chr1	12906401
																																																chr1	12907001
																																																chr1	12907101
																																																chr1	12907201
																																																chr1	12907301
																																																chr1	12907401
																																																chr1	12907501
																																																chr1	12907901
																																																chr1	12908101
																																																chr1	12916101
																																																chr1	12918701
																																																chr1	12930001
																																																chr1	12958101
																																																chr1	12958401
																																																chr1	12959501
																																																chr1	12959701
																																																chr1	12960001
																																																chr1	12968601
																																																chr1	12976101
																																																chr1	12980301
																																																chr1	12980401
																																																chr1	12993201
																																																chr1	12993301
																																																chr1	12995301
																																																chr1	13016401
																																																chr1	13016501
																																																chr1	13016901
																																																chr1	13017101
																																																chr1	13017201
																																																chr1	13027901
																																																chr1	13028101
																																																chr1	13039501
																																																chr1	13050001
																																																chr1	13057301
																																																chr1	13059701
																																																chr1	13059901
																																																chr1	13060001
																																																chr1	13060101
																																																chr1	13060201
																																																chr1	13060301
																																																chr1	13065101
																																																chr1	13067901
																																																chr1	13070701
																																																chr1	13075701
																																																chr1	13085301
																																																chr1	13085801
																																																chr1	13087401
																																																chr1	13087501
																																																chr1	13087601
																																																chr1	13088201
																																																chr1	13088301
																																																chr1	13088401
																																																chr1	13104301
																																																chr1	13104401
																																																chr1	13108501
																																																chr1	13109101
																																																chr1	13114801
																																																chr1	13114901
																																																chr1	13119401
																																																chr1	13130001
																																																chr1	13130101
																																																chr1	13140001
																																																chr1	13140101
																																																chr1	13148601
																																																chr1	13150301
																																																chr1	13151301
																																																chr1	13151401
																																																chr1	13151801
																																																chr1	13151901
																																																chr1	13152001
																																																chr1	13152701
																																																chr1	13152801
																																																chr1	13152901
																																																chr1	13153101
																																																chr1	13154101
																																																chr1	13156201
																																																chr1	13165001
																																																chr1	13165301
																																																chr1	13166201
																																																chr1	13166901
																																																chr1	13167201
																																																chr1	13171301
																																																chr1	13172901
																																																chr1	13174101
																																																chr1	13192301
																																																chr1	13192501
																																																chr1	13215501
																																																chr1	13215601
																																																chr1	13219901
																																																chr1	13220001
																																																chr1	13220401
																																																chr1	13220501
																																																chr1	13257001
																																																chr1	13259501
																																																chr1	13259601
																																																chr1	13288901
																																																chr1	13346001
																																																chr1	13355301
																																																chr1	13355401
																																																chr1	13355501
																																																chr1	13356201
																																																chr1	13357101
																																																chr1	13357201
																																																chr1	13357301
																																																chr1	13357401
																																																chr1	13357601
																																																chr1	13359201
																																																chr1	13438401
																																																chr1	13463601
																																																chr1	13487301
																																																chr1	13495501
																																																chr1	13495901
																																																chr1	13496001
																																																chr1	13528801
																																																chr1	13544101
																																																chr1	13544601
																																																chr1	13544701
																																																chr1	13544801
																																																chr1	13544901
																																																chr1	13545101
																																																chr1	13545201
																																																chr1	13545301
																																																chr1	13545401
																																																chr1	13548201
																																																chr1	13567001
																																																chr1	13569201
																																																chr1	13582101
																																																chr1	13583501
																																																chr1	13584901
																																																chr1	13585001
																																																chr1	13591101
																																																chr1	13591701
																																																chr1	13591801
																																																chr1	13636901
																																																chr1	13639801
																																																chr1	13666501
																																																chr1	13667301
																																																chr1	13668201
																																																chr1	13669101
																																																chr1	13671201
																																																chr1	13675201
																																																chr1	13675401
																																																chr1	13684501
																																																chr1	13684601
																																																chr1	13686801
																																																chr1	13687601
																																																chr1	13704101
																																																chr1	13704201
																																																chr1	13811401
																																																chr1	13812401
																																																chr1	13812801
																																																chr1	13837801
																																																chr1	13837901
																																																chr1	13894901
																																																chr1	13896301
																																																chr1	13902001
																																																chr1	13904901
																																																chr1	13905201
																																																chr1	13906001
																																																chr1	13906201
																																																chr1	13906301
																																																chr1	13906901
																																																chr1	13981701
																																																chr1	13998701
																																																chr1	13998801
																																																chr1	13998901
																																																chr1	13999201
																																																chr1	14008601
																																																chr1	14009701
																																																chr1	14013301
																																																chr1	14013401
																																																chr1	14013501
																																																chr1	14013601
																																																chr1	14014101
																																																chr1	14153001
																																																chr1	14153101
																																																chr1	14164201
																																																chr1	14164301
																																																chr1	14164401
																																																chr1	14164501
																																																chr1	14165901
																																																chr1	14166001
																																																chr1	14286501
																																																chr1	14296401
																																																chr1	14297701
																																																chr1	14297801
																																																chr1	14298701
																																																chr1	14298801
																																																chr1	14298901
																																																chr1	14299401
																																																chr1	14309301
																																																chr1	14342401
																																																chr1	14509001
																																																chr1	14609201
																																																chr1	14609501
																																																chr1	14610001
																																																chr1	14610201
																																																chr1	14610301
																																																chr1	14658401
																																																chr1	14670401
																																																chr1	14670901
																																																chr1	14671101
																																																chr1	14671201
																																																chr1	14671701
																																																chr1	14672101
																																																chr1	14672901
																																																chr1	14676501
																																																chr1	14677701
																																																chr1	14678501
																																																chr1	14678601
																																																chr1	14679501
																																																chr1	14683201
																																																chr1	14683701
																																																chr1	14684201
																																																chr1	14689701
																																																chr1	14690501
																																																chr1	14690801
																																																chr1	14691101
																																																chr1	14691701
																																																chr1	14693601
																																																chr1	14693801
																																																chr1	14694001
																																																chr1	14694401
																																																chr1	14695001
																																																chr1	14695201
																																																chr1	14696301
																																																chr1	14697701
																																																chr1	14698101
																																																chr1	14699701
																																																chr1	14704001
																																																chr1	14704901
																																																chr1	14705601
																																																chr1	14706801
																																																chr1	14707501
																																																chr1	14708401
																																																chr1	14709301
																																																chr1	14710301
																																																chr1	14710701
																																																chr1	14711601
																																																chr1	14711701
																																																chr1	14712901
																																																chr1	14718801
																																																chr1	14718901
																																																chr1	14720101
																																																chr1	14720201
																																																chr1	14720301
																																																chr1	14720401
																																																chr1	14721001
																																																chr1	14721101
																																																chr1	14721501
																																																chr1	14721601
																																																chr1	14721701
																																																chr1	14722001
																																																chr1	14722101
																																																chr1	14722501
																																																chr1	14724201
																																																chr1	14724501
																																																chr1	14726201
																																																chr1	14727801
																																																chr1	14729001
																																																chr1	14731901
																																																chr1	14732101
																																																chr1	14733001
																																																chr1	14734001
																																																chr1	14734901
																																																chr1	14735101
																																																chr1	14735301
																																																chr1	14735401
																																																chr1	14735801
																																																chr1	14735901
																																																chr1	14736201
																																																chr1	14736601
																																																chr1	14737101
																																																chr1	14738801
																																																chr1	14738901
																																																chr1	14741301
																																																chr1	14742901
																																																chr1	14744201
																																																chr1	14886701
																																																chr1	14887001
																																																chr1	14887201
																																																chr1	14887401
																																																chr1	14887601
																																																chr1	14888601
																																																chr1	14889201
																																																chr1	14889801
																																																chr1	14890001
																																																chr1	14890301
																																																chr1	14929901
																																																chr1	14932301
																																																chr1	14933301
																																																chr1	14935601
																																																chr1	14935901
																																																chr1	14941301
																																																chr1	14941601
																																																chr1	14941801
																																																chr1	14944101
																																																chr1	14946001
																																																chr1	14946401
																																																chr1	14946701
																																																chr1	14949601
																																																chr1	14952701
																																																chr1	14953501
																																																chr1	14953701
																																																chr1	14954601
																																																chr1	14956901
																																																chr1	14962801
																																																chr1	14964001
																																																chr1	14964701
																																																chr1	14965501
																																																chr1	14969201
																																																chr1	14970701
																																																chr1	14970801
																																																chr1	14972401
																																																chr1	14972601
																																																chr1	14973401
																																																chr1	14973501
																																																chr1	14974301
																																																chr1	14992601
																																																chr1	14993001
																																																chr1	15013201
																																																chr1	15016601
																																																chr1	15017601
																																																chr1	15017701
																																																chr1	15019101
																																																chr1	15019201
																																																chr1	15020701
																																																chr1	15022501
																																																chr1	15025501
																																																chr1	15026401
																																																chr1	15027001
																																																chr1	15028801
																																																chr1	15029101
																																																chr1	15029201
																																																chr1	15032801
																																																chr1	15033001
																																																chr1	15033501
																																																chr1	15033701
																																																chr1	15033801
																																																chr1	15033901
																																																chr1	15034501
																																																chr1	15035101
																																																chr1	15035201
																																																chr1	15036001
																																																chr1	15037201
																																																chr1	15253301
																																																chr1	15645501
																																																chr1	15646001
																																																chr1	15809301
																																																chr1	15886301
																																																chr1	15886401
																																																chr1	15886501
																																																chr1	15886701
																																																chr1	15890701
																																																chr1	15890801
																																																chr1	15908901
																																																chr1	15925501
																																																chr1	15939301
																																																chr1	15939901
																																																chr1	15940001
																																																chr1	15940201
																																																chr1	15943401
																																																chr1	15945301
																																																chr1	15984401
																																																chr1	16004801
																																																chr1	16012701
																																																chr1	16012901
																																																chr1	16117001
																																																chr1	16125101
																																																chr1	16125201
																																																chr1	16142401
																																																chr1	16142501
																																																chr1	16145601
																																																chr1	16158201
																																																chr1	16159401
																																																chr1	16252801
																																																chr1	16253901
																																																chr1	16259601
																																																chr1	16259701
																																																chr1	16259801
																																																chr1	16260201
																																																chr1	16262501
																																																chr1	16264801
																																																chr1	16293401
																																																chr1	16293601
																																																chr1	16306701
																																																chr1	16325401
																																																chr1	16327101
																																																chr1	16328101
																																																chr1	16361001
																																																chr1	16400401
																																																chr1	16400501
																																																chr1	16400601
																																																chr1	16400901
																																																chr1	16403701
																																																chr1	16418901
																																																chr1	16419401
																																																chr1	16420901
																																																chr1	16421101
																																																chr1	16431201
																																																chr1	16431301
																																																chr1	16431701
																																																chr1	16431801
																																																chr1	16431901
																																																chr1	16432101
																																																chr1	16432201
																																																chr1	16432901
																																																chr1	16433101
																																																chr1	16433801
																																																chr1	16434101
																																																chr1	16455201
																																																chr1	16455301
																																																chr1	16455801
																																																chr1	16457601
																																																chr1	16458001
																																																chr1	16467701
																																																chr1	16475001
																																																chr1	16475201
																																																chr1	16483201
																																																chr1	16488901
																																																chr1	16491701
																																																chr1	16547801
																																																chr1	16551101
																																																chr1	16562201
																																																chr1	16562301
																																																chr1	16590801
																																																chr1	16592601
																																																chr1	16594201
																																																chr1	16596101
																																																chr1	16597101
																																																chr1	16597501
																																																chr1	16598101
																																																chr1	16599501
																																																chr1	16613201
																																																chr1	16613301
																																																chr1	16637301
																																																chr1	16641101
																																																chr1	16641201
																																																chr1	16645801
																																																chr1	16645901
																																																chr1	16658401
																																																chr1	16659701
																																																chr1	16664201
																																																chr1	16683901
																																																chr1	16686101
																																																chr1	16690101
																																																chr1	16691401
																																																chr1	16691501
																																																chr1	16702701
																																																chr1	16706701
																																																chr1	16706901
																																																chr1	16707001
																																																chr1	16707601
																																																chr1	16707801
																																																chr1	16710001
																																																chr1	16710101
																																																chr1	16710201
																																																chr1	16711301
																																																chr1	16711701
																																																chr1	16711801
																																																chr1	16711901
																																																chr1	16712501
																																																chr1	16722001
																																																chr1	16737801
																																																chr1	16737901
																																																chr1	16738001
																																																chr1	16738101
																																																chr1	16738401
																																																chr1	16738501
																																																chr1	16751501
																																																chr1	16773501
																																																chr1	16773601
																																																chr1	16773701
																																																chr1	16774301
																																																chr1	16774401
																																																chr1	16778601
																																																chr1	16790501
																																																chr1	16790601
																																																chr1	16790701
																																																chr1	16791101
																																																chr1	16791201
																																																chr1	16791401
																																																chr1	16791801
																																																chr1	16791901
																																																chr1	16792001
																																																chr1	16792101
																																																chr1	16793601
																																																chr1	16794301
																																																chr1	16805401
																																																chr1	16807601
																																																chr1	16807701
																																																chr1	16807901
																																																chr1	16810801
																																																chr1	16810901
																																																chr1	16815601
																																																chr1	16822801
																																																chr1	16825201
																																																chr1	16825701
																																																chr1	16828701
																																																chr1	16829501
																																																chr1	16841001
																																																chr1	16841101
																																																chr1	16843001
[truncated: 11,981 more rows]
[truncated: 28 more columns]
