# Supplementary material for: The MOM1 complex recruits the RdDM machinery via MORC6 to establish de novo DNA methylation
Source: Nat Commun. 2023 Jul 12;14:4135. doi: 10.1038/s41467-023-39751-4 (PMC10338684; doi:10.1038/s41467-023-39751-4)
Supplement: Supplementary file 8 — Supplementary Data 5 [file 41467_2023_39751_MOESM8_ESM.xlsx]

## Sheet: statistics and plant number
n: number of independent plants scored in each population
Figure 2a: Flowering time of T2 plants of MOM1-ZF, MOM2-ZF, PIAL1-ZF, PIAl2-ZF and PHD1-ZF in fwa background.
	A one-way ANOVA revealed that there was a statistically sifgnificant difference in flowering time between at least two populations of plants in this figure (F (20, 361) = 19.46, P<0.0001)
				Dunnett's multiple comparisons test (vs fwa control population)
	population	n	mean flowering time	Summary of adjusted P value	Adjusted P Value
	col-0	15	14.53	****	<0.0001
	fwa	21	43.19	NA	NA
	MOM1-ZF T2 line1	13	16.54	****	<0.0001
	MOM1-ZF T2 line2	11	18.73	****	<0.0001
	MOM1-ZF T2 line3	10	18.1	****	<0.0001
	MOM1-ZF T2 line4	14	17.71	****	<0.0001
	MOM2-ZF T2 line1	16	21.88	****	<0.0001
	MOM2-ZF T2 line2	14	21.71	****	<0.0001
	MOM2-ZF T2 line3	12	18.58	****	<0.0001
	MOM2-ZF T2 line4	16	19.06	****	<0.0001
	PIAL1-ZF T2 line1	30	29.07	****	<0.0001
	PIAL1-ZF T2 line2	30	27.6	****	<0.0001
	PIAL1-ZF T2 line3	19	24.63	****	<0.0001
	PIAL2-ZF T2 line1	11	18.18	****	<0.0001
	PIAL2-ZF T2 line2	14	23.86	****	<0.0001
	PIAL2-ZF T2 line3	14	23.21	****	<0.0001
	PIAL2-ZF T2 line4	16	20.94	****	<0.0001
	PHD1-ZF T2 line1	28	18.68	****	<0.0001
	PHD1-ZF T2 line2	24	26.25	****	<0.0001
	PHD1-ZF T2 line3	26	18.62	****	<0.0001
	PHD1-ZF T2 line4	28	18.89	****	<0.0001
Figure 3a: Flowering time of PIAL2-ZF and MOM1-ZF T1 plants in backgrounds of fwa x mutants of RdDM components and fwa x morc6.
	A one-way ANOVA revealed that there was a statistically sifgnificant difference in flowering time between at least two populations of plants in this figure (F (10, 658) = 52.30, P<0.0001)
				Dunnett's multiple comparisons test (vs fwa control population)
	population	n	mean flowering time	Summary of adjusted P value	Adjusted P Value
	Col-0	12	16.33	****	<0.0001
	fwa	12	39.83	NA	NA
	PIAL2-ZF in fwa	159	31.98	****	<0.0001
	PIAL2-ZF in nrpd x fwa	31	32.23	***	0.0009
	PIAL2-ZF in suvh2/9 x fwa	59	29.37	****	<0.0001
	PIAL2-ZF in morc6 x fwa	65	37.95	ns	0.7197
	PIAL2-ZF in dms3 x fwa	68	42.63	ns	0.374
	PIAL2-ZF in drd1 x fwa	51	40	ns	0.9999
	PIAL2-ZF in rdm1 x fwa	77	38.9	ns	0.9873
	PIAL2-ZF in nrpe1 x fwa	77	42.19	ns	0.5173
	PIAL2-ZF in drm1/2 x fwa	58	34.93	*	0.0381
	A one-way ANOVA revealed that there was a statistically sifgnificant difference in flowering time between at least two populations of plants in this figure (F (10, 743) = 92.69, P<0.0001)
				Dunnett's multiple comparisons test (vs fwa control population)
	population	n	mean flowering time	Summary of adjusted P value	Adjusted P Value
	col-0	28	13.96	****	<0.0001
	fwa	33	48.36	NA	NA
	MOM1-ZF in fwa	65	26.75	****	<0.0001
	MOM1-ZF in nrpd x fwa	31	31.39	****	<0.0001
	MOM1-ZF in suvh2/9 x fwa	92	29.82	****	<0.0001
	MOM1-ZF in morc6 x fwa	70	40.03	****	<0.0001
	MOM1-ZF in dms3 x fwa	58	43.26	**	0.0091
	MOM1-ZF in drd1 x fwa	61	34.16	****	<0.0001
	MOM1-ZF in rdm1 x fwa	117	43.48	**	0.0049
	MOM1-ZF in nrpe1 x fwa	61	42.69	**	0.0024
	MOM1-ZF in drm1/2 x fwa	59	34.93	****	<0.0001
Figure 4a: Flowering time of FWA transgene T1 plants in mutant backgrounds of MOM1 complex components.
	A one-way ANOVA revealed that there was a statistically sifgnificant difference in flowering time between at least two populations of plants in this figure (F (6, 483) = 63.87, P<0.0001)
				Dunnett's multiple comparisons test (vs FWA transgene T1 in Col-0 control population)
	population	n	mean flowering time	Summary of adjusted P value	Adjusted P Value
	FWA transgene in Col-0	127	15.91	NA	NA
	FWA transgene in nrpe1	16	33.81	****	<0.0001
	FWA transgene in mom1	31	27.55	****	<0.0001
	FWA transgene in pial1/2	59	31.98	****	<0.0001
	FWA transgene in mom2	80	18.36	ns	0.1055
	FWA transgene in aipp3	104	13.25	*	0.0358
	FWA transgene in phd1	73	16.85	ns	0.9289
Figure 4c: Flowering time of FWA transgene T2 plants in mom1 and pial1/2 backgrounds.
	A one-way ANOVA revealed that there was a statistically sifgnificant difference in flowering time between at least two populations of plants in this figure (F (11, 221) = 87.58, P<0.0001)
				Dunnett's multiple comparisons test (vs FWA transgene in Col-0 T2 line 1)
	population	n	mean flowering time	Summary of adjusted P value	Adjusted P Value
	FWA transgene in Col-0 T2 line 1	22	19.64	NA	NA
	FWA transgene in Col-0 T2 line 2	23	19.48	ns	0.9999
	FWA transgene in nrpe1 T2 line1	14	52.5	****	<0.0001
	FWA transgene in nrpe1 T2 line2	16	45.44	****	<0.0001
	FWA transgene in mom1 T2 line1	20	21.2	ns	0.9829
	FWA transgene in mom1 T2 line2	17	15.71	ns	0.2745
	FWA transgene in mom1 T2 line3	23	35.39	****	<0.0001
	FWA transgene in mom1 T2 line4	19	15.32	ns	0.1561
	FWA transgene in pial1/2 T2 line1	19	38.53	****	<0.0001
	FWA transgene in pial1/2 T2 line2	17	43.35	****	<0.0001
	FWA transgene in pial1/2 T2 line3	28	16.82	ns	0.5242
	FWA transgene in pial1/2 T2 line4	15	31.27	****	<0.0001
Supplementary Figure 2a: Flowering time of T1 plants of MOM1-ZF, MOM2-ZF, PIAL1-ZF, PIAl2-ZF, PHD1-ZF and AIPP3-ZF in fwa background.
	A one-way ANOVA revealed that there was a statistically sifgnificant difference in flowering time between at least two populations of plants in this figure (F (7, 492) = 65.97, P<0.0001)
				Dunnett's multiple comparisons test (vs fwa)
	population	n	mean flowering time	Summary of adjusted P value	Adjusted P Value
	col-0	26	14.88	****	<0.0001
	fwa	33	43.64	NA	NA
	MOM1-ZF T1	91	29.48	****	<0.0001	12.1% T1 plants (11 out of 91 T1 plants) display early flowering (leave number < 20)
	MOM2-ZF T1	72	31.85	****	<0.0001	12.5% T1 plants (9 out of 72 T1 plants) display early flowering (leave number < 20)
	PIAL1-ZF T1	54	47.06	ns	0.2095	0% T1 plants (0 out of 54 T1 plants) display early flowering (leave number < 20)
	PIAl2-ZF T1	101	29.89	****	<0.0001	1.98% T1 plants (2 out of 101 T1 plants) display early flowering (leave number < 20)
	PHD1-ZF T1	35	24.71	****	<0.0001	37% T1 plants (13 out of 35 T1 plants) display early flowering (leave number < 20)
	AIPP3-ZF T1	88	38.08	**	0.0042	0% T1 plants (0 out of 88 T1 plants) display early flowering (leave number < 20)
Supplementary Figure 2c: Flowering time of T2 plants of AIPP3-ZF in fwa background.
	A one-way ANOVA revealed that there was a statistically sifgnificant difference in flowering time between at least two populations of plants in this figure (F (8, 128) = 37.49, P<0.0001)
				Dunnett's multiple comparisons test (vs fwa)
	population	n	mean flowering time	Summary of adjusted P value	Adjusted P Value
	col-0	15	14.53	****	<0.0001		the same set of Col-0 and fwa control plants were shared in this figure and Figure 2a
	fwa	21	43.19	NA	NA		the same set of Col-0 and fwa control plants were shared in this figure and Figure 2a
	AIPP3-ZF T2 line1	16	43.56	ns	0.9997
	AIPP3-ZF T2 line2	15	29.27	****	<0.0001
	AIPP3-ZF T2 line3	14	31.71	****	<0.0001
	AIPP3-ZF T2 line4	13	28	****	<0.0001
	AIPP3-ZF T2 line5	13	29.46	****	<0.0001
	AIPP3-ZF T2 line6	16	30.88	****	<0.0001
	AIPP3-ZF T2 line7	14	33.64	****	<0.0001
Supplementary Fig 3b: Flowering time of miniMOM1-ZF T1 and T2 plants in fwa background.
	A one-way ANOVA revealed that there was a statistically sifgnificant difference in flowering time between at least two populations of plants in this figure (F (2, 94) = 63.21, P<0.0001)
				Dunnett's multiple comparisons test (vs fwa)
	T1 population	n	mean flowering time	Summary of adjusted P value	Adjusted P Value
	col-0	13	16.77	****	<0.0001
	fwa	23	51.52	NA	NA
	miniMOM1-ZF T1	61	40.79	****	<0.0001
	A one-way ANOVA revealed that there was a statistically sifgnificant difference in flowering time between at least two populations of plants in this figure (F (5, 88) = 356.4, P<0.0001)
				Dunnett's multiple comparisons test (vs fwa)
	T2 population	n	mean flowering time	Summary of adjusted P value	Adjusted P Value
	col-0	15	14.53	****	<0.0001	the same set of Col-0 and fwa control plants were shared in this figure and Figure 2a
	fwa	21	43.19	NA	NA	the same set of Col-0 and fwa control plants were shared in this figure and Figure 2a
	miniMOM1-ZF T2 line1	14	16.5	****	<0.0001
	miniMOM1-ZF T2 line2	15	21.8	****	<0.0001
	miniMOM1-ZF T2 line3	15	16.67	****	<0.0001
	miniMOM1-ZF T2 line4	14	16.79	****	<0.0001
Supplementary Fig 4a : Flowering time of MOM1-ZF T1 and PHD1-ZF T1 in backgounds of fwa introgressed into mutants of MOM1 complex components.
	A one-way ANOVA revealed that there was a statistically sifgnificant difference in flowering time between at least two populations of plants in this figure (F (8, 490) = 69.83, P<0.0001)
				Dunnett's multiple comparisons test (vs fwa)
	population	n	mean flowering time	Summary of adjusted P value	Adjusted P Value
	Col-0	12	14.33	****	<0.0001
	fwa	12	40.42	NA	NA
	MOM1-ZF T1 in fwa x aipp3	54	20.89	****	<0.0001	38.9% T1 plants (21 out of 54 T1 plants) display early flowering (leave number < 20)
	MOM1-ZF T1 in fwa x phd1	67	25.31	****	<0.0001	40.3% T1 plants (27 out of 67 T1 plants) display early flowering (leave number < 20)
	MOM1-ZF T1 in fwa x mom2	45	24.42	****	<0.0001	48.9% T1 plants (22 out of 45 T1 plants) display early flowering (leave number < 20)
	MOM1-ZF T1 in fwa x pial1/2	108	28.48	****	<0.0001	4.6% T1 plants (5 out of 108 T1 plants) display early flowering (leave number < 20)
	PHD1-ZF T1 in fwa x aipp3	70	36.4	ns	0.1898	0% T1 plants (0 out of 70 T1 plants) display early flowering (leave number < 20)
	PHD1-ZF T1 in fwa x mom1	62	40.77	ns	0.9997	0% T1 plants (0 out of 62 T1 plants) display early flowering (leave number < 20)
	PHD1-ZF T1 in fwa x pial1/2	69	28	****	<0.0001	0% T1 plants (0 out of 69 T1 plants) display early flowering (leave number < 20)
Supplementary Fig4b : Flowering time of PIAL2-ZF T1 and MOM2-ZF T1 in backgounds of fwa introgressed into mutants of MOM1 complex components.
	A one-way ANOVA revealed that there was a statistically sifgnificant difference in flowering time between at least two populations of plants in this figure (F (9, 499) = 21.88, P<0.0001)
				Dunnett's multiple comparisons test (vs fwa)
	population	n	mean flowering time	Summary of adjusted P value	Adjusted P Value
	Col-0	12	14.33	****	<0.0001		the same set of Col-0 and fwa control plants were shared in this figure and Figure 4a
	fwa	12	40.42	NA	NA		the same set of Col-0 and fwa control plants were shared in this figure and Figure 4a
	PIAL2-ZF T1 in fwa x aipp3	71	25.52	****	<0.0001	19.7% T1 plants (14 out of 71 T1 plants) display early flowering (leave number < 20)
	PIAL2-ZF T1 in fwa x phd1	71	23.49	****	<0.0001	28.2% T1 plants (20 out of 71 T1 plants) display early flowering (leave number < 20)
	PIAL2-ZF T1 in fwa x mom1	71	29.25	****	<0.0001	9.9% T1 plants (7 out of 71 T1 plants) display early flowering (leave number < 20)
	PIAL2-ZF T1 in fwa x mom2	27	24.67	****	<0.0001	25.9% T1 plants (7 out of 27 T1 plants) display early flowering (leave number < 20)
	MOM2-ZF T1 in fwa x aipp3	44	20.32	****	<0.0001	45.5% T1 plants (20 out of 44 T1 plants) display early flowering (leave number < 20)
	MOM2-ZF T1 in fwa x phd1	72	27.85	****	<0.0001	16.6% T1 plants (12 out of 72 T1 plants) display early flowering (leave number < 20)
	MOM2-ZF T1 in fwa x mom1	66	30.59	****	<0.0001	6.1% T1 plants (4 out of 66 T1 plants) display early flowering (leave number < 20)
	MOM2-ZF T1 in fwa x pial1/2	63	28.94	****	<0.0001	0% T1 plants (0 out of 63 T1 plants) display early flowering (leave number < 20)
Supplementary Fig 4c: Flowering time of fwa introgressed into mom1, pial1/2 and aipp3 mutant backgrounds.
	A one-way ANOVA revealed that there was a statistically sifgnificant difference in flowering time between at least two populations of plants in this figure (F (4, 102) = 332.2, P<0.0001)
				Dunnett's multiple comparisons test (vs fwa)
	population	n	mean flowering time	Summary of adjusted P value	Adjusted P Value
	col-0	22	16.95	****	<0.0001
	fwa	18	46.5	NA	NA
	fwa x mom1	20	48.85	ns	0.0785
	fwa x pial1/2	26	39.08	****	<0.0001
	fwa x aipp3	21	36.29	****	<0.0001
Supplementary Fig 4d: Flowering time of T1 plants of MOM2-ZF, PIAL1-ZF and PHD1-ZF in fwa x morc6 background, as well as MORC6-ZF T1 plants in the backgrounds of fwa introgressed into mutants of MOM1 complex components.
	A one-way ANOVA revealed that there was a statistically sifgnificant difference in flowering time between at least two populations of plants in this figure (F (9, 552) = 126.2, P<0.0001)
				Dunnett's multiple comparisons test (vs fwa)
	population	n	mean flowering time	Summary of adjusted P value	Adjusted P Value
	Col-0	46	13.09	****	<0.0001
	fwa	46	43.3	NA	NA
	MOM2-ZF T1 in fwa x morc6	72	35.65	****	<0.0001	0% T1 plants (0 out of 72 T1 plants) display early flowering (leave number < 20)
	PIAL1-ZF T1 in fwa x morc6	54	39.63	*	0.0354	0% T1 plants (0 out of 54 T1 plants) display early flowering (leave number < 20)
	PHD1-ZF T1 in fwa x morc6	68	38.94	**	0.0039	0% T1 plants (0 out of 68 T1 plants) display early flowering (leave number < 20)
	MORC6-ZF T1 in fwa x mom1	61	23.57	****	<0.0001	36.1% T1 plants (22 out of 61 T1 plants) display early flowering (leave number < 20)
	MORC6-ZF T1 in fwa x mom2	18	29.11	****	<0.0001	38.9% T1 plants (7 out of 18 T1 plants) display early flowering (leave number < 20)
	MORC6-ZF T1 in fwa x pial1/2	73	19.15	****	<0.0001	58.9% T1 plants (43 out of 73 T1 plants) display early flowering (leave number < 20)
	MORC6-ZF T1 in fwa x phd1	60	34.38	****	<0.0001	8.3% T1 plants (5 out of 60 T1 plants) display early flowering (leave number < 20)
	MORC6-ZF T1 in fwa x aipp3	64	24.23	****	<0.0001	34.4% T1 plants (22 out of 64 T1 plants) display early flowering (leave number < 20)
supplementary figure 5b: Flowering time of mutants of MOM1 complex components, nrpe1-11 and Col-0 control plants.
	A one-way ANOVA revealed that there was a statistically sifgnificant difference in flowering time between at least two populations of plants in this figure (F (6, 151) = 32.09, P<0.0001)
				Dunnett's multiple comparisons test (vs WT control population)
	population	n	mean flowering time	Summary of adjusted P value	Adjusted P Value
	col0	24	15.33	NA	NA
	nrpe1	22	15.41	ns	0.9997
	mom1	23	15.43	ns	0.9996
	pial1/2	22	14.59	ns	0.2364
	mom2	20	14.35	ns	0.0695
	aipp3	24	11.17	****	<0.0001
	phd1	23	15.17	ns	0.9966
