# Supplementary material for: The MOM1 complex recruits the RdDM machinery via MORC6 to establish de novo DNA methylation
Source: Nat Commun. 2023 Jul 12;14:4135. doi: 10.1038/s41467-023-39751-4 (PMC10338684; doi:10.1038/s41467-023-39751-4)
Supplement: Supplementary file 10 — Source Data [file 41467_2023_39751_MOESM10_ESM.xlsx]

## Sheet: Figure 1c
Figure 1c	log2FC and P value are used for volcano plot.
	Fold of change (FC) and P value of MS/MS counts from MOM1-FLAG compared to that from Col-0 calculated by LIMMA. (The empirical Bayes test performed by LIMMA was used for statistical analysis. )
	gene	sampleA	sampleB	log2FC	PValue	FDR (false discovery rate)
	MOM1	MOM1-FLAG	Col-0	9.81773	1.86195e-08	3.83748e-05
	PIAL2	MOM1-FLAG	Col-0	6.81009	1.001e-05	0.0103153
	AT2G38950.1	MOM1-FLAG	Col-0	6.2877	2.2061e-05	0.0151559
	AT2G46020.2	MOM1-FLAG	Col-0	2.99018	4.15872e-05	0.0171422
	AT4G02480.1	MOM1-FLAG	Col-0	5.61717	3.8461e-05	0.0171422
	AT2G28290.1	MOM1-FLAG	Col-0	3.24212	7.70812e-05	0.0207862
	AT5G24280.1	MOM1-FLAG	Col-0	5.80113	6.85324e-05	0.0207862
	AT2G04235.1	MOM1-FLAG	Col-0	5.71354	8.13339e-05	0.0207862
	NRPE1	MOM1-FLAG	Col-0	5.64722	9.88501e-05	0.0207862
	NRPD2	MOM1-FLAG	Col-0	5.6647	0.000100855	0.0207862
	MOM2	MOM1-FLAG	Col-0	5.45181	0.000192691	0.0361033
	AT5G40600.1	MOM1-FLAG	Col-0	5.06106	0.000353143	0.0559868
	AT5G46070.1	MOM1-FLAG	Col-0	1.51037	0.000315302	0.0541532
	AT4G26840.1	MOM1-FLAG	Col-0	2.09375	0.000493724	0.0678377
	AT5G14170.1	MOM1-FLAG	Col-0	2.05564	0.00049217	0.0678377
	DMS3	MOM1-FLAG	Col-0	4.7116	0.000869444	0.0995513
	AT4G17330.1	MOM1-FLAG	Col-0	2.19772	0.000832096	0.0995513
	AT1G67230.1	MOM1-FLAG	Col-0	1.32047	0.000759209	0.0977957
	PIAL1	MOM1-FLAG	Col-0	4.46231	0.00143389	0.144582
	MORC1	MOM1-FLAG	Col-0	4.59524	0.00147318	0.144582
	AT1G15750.1	MOM1-FLAG	Col-0	2.10137	0.00122552	0.132937
	AT1G76510.3	MOM1-FLAG	Col-0	4.39693	0.00161089	0.150912
	AT1G21700.1	MOM1-FLAG	Col-0	4.38009	0.001796	0.160937
	AIPP3	MOM1-FLAG	Col-0	4.27871	0.00227407	0.179235
	AT1G02890.1	MOM1-FLAG	Col-0	4.25933	0.00262179	0.179235
	AT2G18790.1	MOM1-FLAG	Col-0	4.19394	0.00286489	0.179235
	MORC6	MOM1-FLAG	Col-0	4.38153	0.00289559	0.179235
	AT3G22220.1	MOM1-FLAG	Col-0	4.0663	0.00293239	0.179235
	AT4G29010.1	MOM1-FLAG	Col-0	2.12359	0.00233609	0.179235
	AT5G52070.1	MOM1-FLAG	Col-0	4.12256	0.0031955	0.179235
	PHD1	MOM1-FLAG	Col-0	4.16859	0.00328002	0.179235
	AT5G44180.1	MOM1-FLAG	Col-0	4.0654	0.00329476	0.179235
	AT4G20400.1	MOM1-FLAG	Col-0	2.69667	0.00297721	0.179235
	AT1G69770.1	MOM1-FLAG	Col-0	4.06038	0.00337814	0.179235
	AT1G14850.1	MOM1-FLAG	Col-0	4.29703	0.00339164	0.179235
	AT5G43990.2	MOM1-FLAG	Col-0	3.99652	0.00374347	0.192882
	AT3G54670.3	MOM1-FLAG	Col-0	3.88444	0.00401499	0.201827
	AT4G31430.2	MOM1-FLAG	Col-0	1.82207	0.00282855	0.179235
	AT3G22520.1	MOM1-FLAG	Col-0	1.87721	0.00298163	0.179235
	AT5G27220.1	MOM1-FLAG	Col-0	4.20209	0.00435856	0.209595
	AT4G38600.1	MOM1-FLAG	Col-0	3.82138	0.00442755	0.209595
	AT5G04940.1	MOM1-FLAG	Col-0	3.94709	0.00447462	0.209595
	AT1G61000.1	MOM1-FLAG	Col-0	4.03624	0.00477506	0.215251
	AT5G44800.1	MOM1-FLAG	Col-0	3.85237	0.00480425	0.215251
	AT2G05250.1	MOM1-FLAG	Col-0	3.91356	0.00521164	0.228536
	AT1G14440.1	MOM1-FLAG	Col-0	3.85348	0.00532784	0.228764
	AT5G18960.1	MOM1-FLAG	Col-0	3.89671	0.00556367	0.234015
	AT3G42170.1	MOM1-FLAG	Col-0	1.49737	0.00322494	0.179235
	AT1G79280.2	MOM1-FLAG	Col-0	1.12907	0.00237068	0.179235
	AT3G15290.1	MOM1-FLAG	Col-0	3.90092	0.00680038	0.26953
	AT5G40340.1	MOM1-FLAG	Col-0	2.27577	0.00591615	0.239082
	AT3G54630.1	MOM1-FLAG	Col-0	3.61414	0.00899641	0.325291
	AT2G25170.1	MOM1-FLAG	Col-0	2.19053	0.00717116	0.278863
	AT2G27170.1	MOM1-FLAG	Col-0	2.88159	0.00918148	0.326259
	AT5G65410.1	MOM1-FLAG	Col-0	2.18915	0.00820021	0.307284
	AT5G22060.1	MOM1-FLAG	Col-0	3.56091	0.0108064	0.375647
	AT1G12380.1	MOM1-FLAG	Col-0	3.45302	0.0114574	0.382215
	AT1G18610.1	MOM1-FLAG	Col-0	3.48152	0.0118409	0.387185
	SPT5L	MOM1-FLAG	Col-0	3.42393	0.0124296	0.387185
	AT4G36080.1	MOM1-FLAG	Col-0	3.45145	0.0130295	0.387185
	AT5G42670.1	MOM1-FLAG	Col-0	3.45224	0.0132702	0.387185
	AT1G12910.1	MOM1-FLAG	Col-0	3.40086	0.0131775	0.387185
	AT2G47620.1	MOM1-FLAG	Col-0	3.24844	0.0130465	0.387185
	AT5G49880.1	MOM1-FLAG	Col-0	3.36123	0.0132976	0.387185
	AT3G45830.1	MOM1-FLAG	Col-0	3.44906	0.0163322	0.442903
	AT5G65780.2	MOM1-FLAG	Col-0	1.00017	0.00580927	0.239082
	AT2G23740.2	MOM1-FLAG	Col-0	3.32149	0.0167071	0.447187
	AT5G55160.2	MOM1-FLAG	Col-0	2.05102	0.0126345	0.387185
	AT1G73100.1	MOM1-FLAG	Col-0	3.35902	0.0175093	0.451084
	AT1G05410.1	MOM1-FLAG	Col-0	3.35902	0.0175093	0.451084
	AT4G32551.2	MOM1-FLAG	Col-0	3.35902	0.0175093	0.451084
	AT2G41740.1	MOM1-FLAG	Col-0	-2.24622	0.0142744	0.40467
	AT5G08450.1	MOM1-FLAG	Col-0	1.38949	0.00855981	0.315032
	AT5G47690.3	MOM1-FLAG	Col-0	1.22898	0.00794756	0.303332
	AT4G15020.1	MOM1-FLAG	Col-0	3.19567	0.0189436	0.48201
	AT2G17930.1	MOM1-FLAG	Col-0	3.77318	0.022772	0.539035
	AT2G30620.1	MOM1-FLAG	Col-0	1.80958	0.0154159	0.425457
	AT3G58110.1	MOM1-FLAG	Col-0	1.5466	0.0133383	0.387185
	AT1G49950.3	MOM1-FLAG	Col-0	3.15943	0.0233985	0.539035
	AT3G44530.1	MOM1-FLAG	Col-0	3.15943	0.0233985	0.539035
	AT1G69740.1	MOM1-FLAG	Col-0	-3.10867	0.0244704	0.539035
	AT5G54810.1	MOM1-FLAG	Col-0	-3.10867	0.0244704	0.539035
	AT3G54760.1	MOM1-FLAG	Col-0	1.53064	0.0143333	0.40467
	AT1G20910.1	MOM1-FLAG	Col-0	2.16716	0.0204976	0.51519
	AT3G51120.1	MOM1-FLAG	Col-0	3.11992	0.0258925	0.539035
	AT4G30200.2	MOM1-FLAG	Col-0	3.11992	0.0258925	0.539035
	AT2G32700.7	MOM1-FLAG	Col-0	3.11992	0.0258925	0.539035
	AT5G55210.1	MOM1-FLAG	Col-0	3.11992	0.0258925	0.539035
	AT1G63480.1	MOM1-FLAG	Col-0	3.11992	0.0258925	0.539035
	AT3G10490.2	MOM1-FLAG	Col-0	3.11992	0.0258925	0.539035
	AT2G06210.1	MOM1-FLAG	Col-0	1.58766	0.0154824	0.425457
	AT3G06400.3	MOM1-FLAG	Col-0	1.311	0.0109359	0.375647
	AT2G07690.1	MOM1-FLAG	Col-0	3.10524	0.0280078	0.549074
	AT2G30470.1	MOM1-FLAG	Col-0	3.10524	0.0280078	0.549074
	AT1G63470.1	MOM1-FLAG	Col-0	3.10524	0.0280078	0.549074
	AT4G04950.1	MOM1-FLAG	Col-0	2.99315	0.0277104	0.549074
	AT5G59970.1	MOM1-FLAG	Col-0	1.08004	0.011498	0.382215
	AT2G05120.1	MOM1-FLAG	Col-0	2.7212	0.0288682	0.55605
	AT3G18210.1	MOM1-FLAG	Col-0	2.92795	0.0309958	0.585044
	AT1G24260.2	MOM1-FLAG	Col-0	2.93548	0.0311984	0.585044
	AT3G10650.1	MOM1-FLAG	Col-0	1.90767	0.0216879	0.531278
	AT2G33610.1	MOM1-FLAG	Col-0	2.95931	0.0337308	0.626299
	AT1G43850.1	MOM1-FLAG	Col-0	2.95717	0.0352551	0.643016
	AT1G62830.1	MOM1-FLAG	Col-0	2.94622	0.0372585	0.667737
	AT1G48610.1	MOM1-FLAG	Col-0	2.00307	0.0265952	0.5427
	AT5G15020.1	MOM1-FLAG	Col-0	1.54131	0.021911	0.531278
	AT3G59760.1	MOM1-FLAG	Col-0	-2.8681	0.0363411	0.65701
	AT5G20240.1	MOM1-FLAG	Col-0	2.97708	0.0376687	0.66927
	AT1G50620.1	MOM1-FLAG	Col-0	3.03476	0.0402359	0.69499
	AT4G34430.4	MOM1-FLAG	Col-0	2.56059	0.0391145	0.683178
	AT5G53060.1	MOM1-FLAG	Col-0	2.71494	0.0429868	0.716102
	AT1G68790.1	MOM1-FLAG	Col-0	1.33861	0.0210443	0.522557
	AT5G40480.1	MOM1-FLAG	Col-0	1.62278	0.0282396	0.549074
	AT1G06950.1	MOM1-FLAG	Col-0	-2.64398	0.0436279	0.719336
	AT5G06600.1	MOM1-FLAG	Col-0	1.44975	0.0265766	0.5427
	AT2G21330.1	MOM1-FLAG	Col-0	-1.87696	0.0380317	0.669943
	AT4G00238.1	MOM1-FLAG	Col-0	2.65972	0.0519548	0.798014
	AT4G17060.1	MOM1-FLAG	Col-0	2.74459	0.054355	0.81178
	AT3G02090.2	MOM1-FLAG	Col-0	-1.52558	0.0312251	0.585044
	AT5G15210.1	MOM1-FLAG	Col-0	2.42416	0.0513273	0.795499
	AT3G43240.1	MOM1-FLAG	Col-0	2.52139	0.0540322	0.81178
	AT3G61440.1	MOM1-FLAG	Col-0	-2.63362	0.0582333	0.845204
	AT3G18990.1	MOM1-FLAG	Col-0	2.51203	0.0554453	0.816235
	AT3G09440.1	MOM1-FLAG	Col-0	1.0881	0.0237218	0.539035
	AT1G76440.1	MOM1-FLAG	Col-0	2.67866	0.0614766	0.878599
	AT5G54640.1	MOM1-FLAG	Col-0	2.40545	0.051335	0.795499
	AT3G62300.2	MOM1-FLAG	Col-0	1.09849	0.0243463	0.539035
	AT2G37230.1	MOM1-FLAG	Col-0	-2.60246	0.0636946	0.883247
	AT2G17410.1	MOM1-FLAG	Col-0	1.96954	0.0499057	0.791197
	AT3G24170.1	MOM1-FLAG	Col-0	-2.27421	0.0551039	0.816235
	AT3G02310.1	MOM1-FLAG	Col-0	2.5284	0.0634498	0.883247
	AT1G78370.1	MOM1-FLAG	Col-0	-2.48479	0.0638544	0.883247
	AT1G62870.1	MOM1-FLAG	Col-0	2.55719	0.0678825	0.902619
	AT1G15940.1	MOM1-FLAG	Col-0	1.56737	0.0416989	0.704438
	AT3G08020.1	MOM1-FLAG	Col-0	2.64289	0.0732949	0.938466
	AT1G06760.1	MOM1-FLAG	Col-0	2.27151	0.0667217	0.898781
	AT3G28920.1	MOM1-FLAG	Col-0	1.90684	0.055905	0.817164
	AT2G44050.1	MOM1-FLAG	Col-0	-2.34208	0.0746435	0.949631
	AT1G75030.1	MOM1-FLAG	Col-0	-2.35944	0.0807125	0.987126
	AT3G15880.2	MOM1-FLAG	Col-0	2.33884	0.0830963	0.987126
	AT1G75350.1	MOM1-FLAG	Col-0	-2.40966	0.0886589	0.998383
	AT5G11390.1	MOM1-FLAG	Col-0	2.46571	0.0916718	0.998383
	AT2G33620.1	MOM1-FLAG	Col-0	2.46571	0.0916718	0.998383
	AT1G14900.1	MOM1-FLAG	Col-0	2.28568	0.0812675	0.987126
	AT5G20200.1	MOM1-FLAG	Col-0	1.41005	0.0468106	0.765688
	AT5G59810.1	MOM1-FLAG	Col-0	1.38676	0.0488526	0.786089
	AT3G60830.1	MOM1-FLAG	Col-0	1.07267	0.0349713	0.643016
	AT5G58230.1	MOM1-FLAG	Col-0	1.21675	0.0430843	0.716102
	AT5G67360.1	MOM1-FLAG	Col-0	-2.27338	0.0859521	0.998383
	AT1G75240.1	MOM1-FLAG	Col-0	1.16087	0.0411023	0.700098
	AT4G35260.1	MOM1-FLAG	Col-0	-2.22848	0.0902918	0.998383
	AT1G76880.1	MOM1-FLAG	Col-0	2.27562	0.0922288	0.998383
	AT5G13020.1	MOM1-FLAG	Col-0	1.29542	0.0472179	0.766268
	AT1G10890.1	MOM1-FLAG	Col-0	-2.25817	0.0922918	0.998383
	AT1G20200.1	MOM1-FLAG	Col-0	2.16907	0.0892432	0.998383
	AT3G22380.2	MOM1-FLAG	Col-0	1.27889	0.0492021	0.786089
	AT3G19240.1	MOM1-FLAG	Col-0	2.43864	0.103564	0.998383
	AT1G28420.1	MOM1-FLAG	Col-0	2.43864	0.103564	0.998383
	AT1G77940.1	MOM1-FLAG	Col-0	2.43864	0.103564	0.998383
	AT5G48650.1	MOM1-FLAG	Col-0	-2.21464	0.0933924	0.998383
	AT2G37040.1	MOM1-FLAG	Col-0	-1.58973	0.0652935	0.887936
	AT1G52410.2	MOM1-FLAG	Col-0	-0.785488	0.0249052	0.539035
	AT5G10540.1	MOM1-FLAG	Col-0	-1.58918	0.0654858	0.887936
	AT3G57410.1	MOM1-FLAG	Col-0	-2.20477	0.0933669	0.998383
	AT3G48000.1	MOM1-FLAG	Col-0	-2.25949	0.0988148	0.998383
	AT1G52740.1	MOM1-FLAG	Col-0	1.34479	0.052403	0.798014
	AT3G15640.1	MOM1-FLAG	Col-0	-2.20126	0.0967959	0.998383
	AT5G55300.2	MOM1-FLAG	Col-0	2.12457	0.0901661	0.998383
	AT5G48480.1	MOM1-FLAG	Col-0	-1.92575	0.0833382	0.987126
	AT3G20740.1	MOM1-FLAG	Col-0	2.21996	0.0965652	0.998383
	AT3G04520.1	MOM1-FLAG	Col-0	-1.52859	0.0618131	0.878599
	AT1G63940.2	MOM1-FLAG	Col-0	-2.00975	0.0885075	0.998383
	AT3G13670.1	MOM1-FLAG	Col-0	1.87552	0.0903095	0.998383
	AT4G25210.1	MOM1-FLAG	Col-0	1.20957	0.0526589	0.798014
	AT5G18170.1	MOM1-FLAG	Col-0	-2.06359	0.101065	0.998383
	AT2G47240.1	MOM1-FLAG	Col-0	-2.06359	0.101065	0.998383
	AT4G16265.1	MOM1-FLAG	Col-0	2.1768	0.10972	0.998383
	AT1G09730.1	MOM1-FLAG	Col-0	1.64297	0.0824457	0.987126
	AT5G43010.1	MOM1-FLAG	Col-0	1.62322	0.0817712	0.987126
	AT3G52500.1	MOM1-FLAG	Col-0	2.16544	0.119118	0.998383
	AT5G60640.1	MOM1-FLAG	Col-0	-1.80177	0.0814635	0.987126
	AT3G07810.2	MOM1-FLAG	Col-0	2.08509	0.110399	0.998383
	AT4G24680.1	MOM1-FLAG	Col-0	-2.1176	0.116104	0.998383
	AT3G07220.1	MOM1-FLAG	Col-0	1.27591	0.065064	0.887936
	AT5G08280.1	MOM1-FLAG	Col-0	-2.02784	0.120433	0.998383
	AT1G68010.2	MOM1-FLAG	Col-0	-1.34759	0.0707452	0.9287
	AT1G21630.2	MOM1-FLAG	Col-0	-1.92154	0.118976	0.998383
	AT5G54960.1	MOM1-FLAG	Col-0	-2.14596	0.139209	0.998383
	AT2G25110.1	MOM1-FLAG	Col-0	1.24405	0.0676606	0.902619
	AT2G44440.1	MOM1-FLAG	Col-0	2.0943	0.131704	0.998383
	AT2G42800.1	MOM1-FLAG	Col-0	-2.03367	0.134137	0.998383
	AT2G35040.1	MOM1-FLAG	Col-0	-2.03367	0.134137	0.998383
	AT5G08640.1	MOM1-FLAG	Col-0	-2.03207	0.130579	0.998383
	AT1G13220.2	MOM1-FLAG	Col-0	1.97926	0.125183	0.998383
	AT1G27090.1	MOM1-FLAG	Col-0	-1.95974	0.129115	0.998383
	AT1G31850.1	MOM1-FLAG	Col-0	-2.01013	0.139994	0.998383
	AT5G16730.1	MOM1-FLAG	Col-0	-2.01013	0.139994	0.998383
	AT2G34250.1	MOM1-FLAG	Col-0	-2.01013	0.139994	0.998383
	AT5G61410.1	MOM1-FLAG	Col-0	-2.01013	0.139994	0.998383
	AT1G31330.1	MOM1-FLAG	Col-0	-1.84928	0.117612	0.998383
	AT5G49910.1	MOM1-FLAG	Col-0	-2.12867	0.149804	0.998383
	AT5G38470.1	MOM1-FLAG	Col-0	-1.96484	0.137979	0.998383
	AT1G65010.1	MOM1-FLAG	Col-0	-1.90283	0.115166	0.998383
	AT4G04920.1	MOM1-FLAG	Col-0	2.15302	0.164198	0.998383
	AT4G26970.1	MOM1-FLAG	Col-0	-1.78029	0.119566	0.998383
	AT1G65590.1	MOM1-FLAG	Col-0	1.97724	0.150078	0.998383
	AT4G18030.1	MOM1-FLAG	Col-0	-1.96167	0.155651	0.998383
	AT5G12040.1	MOM1-FLAG	Col-0	-1.96395	0.158116	0.998383
	AT2G04030.1	MOM1-FLAG	Col-0	-1.35155	0.0733105	0.938466
	AT3G52100.1	MOM1-FLAG	Col-0	1.95151	0.165911	0.998383
	AT5G58100.1	MOM1-FLAG	Col-0	2.0962	0.153077	0.998383
	AT3G12110.1	MOM1-FLAG	Col-0	-1.97262	0.152676	0.998383
	AT4G38680.1	MOM1-FLAG	Col-0	-1.0867	0.0690688	0.912504
	AT3G12280.1	MOM1-FLAG	Col-0	2.04428	0.187891	0.998383
	AT5G14040.1	MOM1-FLAG	Col-0	1.84664	0.153683	0.998383
	AT4G03210.1	MOM1-FLAG	Col-0	-1.83215	0.157418	0.998383
	AT4G31360.1	MOM1-FLAG	Col-0	1.76273	0.140439	0.998383
	AT1G70730.3	MOM1-FLAG	Col-0	-1.81371	0.156064	0.998383
	AT3G52090.2	MOM1-FLAG	Col-0	1.8822	0.165165	0.998383
	AT2G40930.1	MOM1-FLAG	Col-0	1.63392	0.142993	0.998383
	AT5G04140.2	MOM1-FLAG	Col-0	-1.07623	0.0757408	0.95184
	AT3G44300.1	MOM1-FLAG	Col-0	-1.88591	0.176226	0.998383
	AT3G63130.1	MOM1-FLAG	Col-0	1.1609	0.0867523	0.998383
	AT5G59870.1	MOM1-FLAG	Col-0	1.24321	0.0922927	0.998383
	AT3G13750.1	MOM1-FLAG	Col-0	-1.81107	0.173881	0.998383
	AT2G32520.1	MOM1-FLAG	Col-0	-1.81107	0.173881	0.998383
	AT5G13980.1	MOM1-FLAG	Col-0	-1.49202	0.121832	0.998383
	AT3G49990.1	MOM1-FLAG	Col-0	1.73752	0.168095	0.998383
	AT1G11840.6	MOM1-FLAG	Col-0	-1.32093	0.0937434	0.998383
	AT4G29270.1	MOM1-FLAG	Col-0	-1.29404	0.102273	0.998383
	AT2G39050.1	MOM1-FLAG	Col-0	-1.79505	0.179919	0.998383
	AT5G02490.1	MOM1-FLAG	Col-0	1.49835	0.136852	0.998383
	AT1G17290.1	MOM1-FLAG	Col-0	-1.80906	0.191206	0.998383
	AT1G80940.1	MOM1-FLAG	Col-0	1.81448	0.189094	0.998383
	AT2G02850.1	MOM1-FLAG	Col-0	-1.46105	0.136308	0.998383
	AT3G48430.1	MOM1-FLAG	Col-0	1.69743	0.155346	0.998383
	AT2G37660.1	MOM1-FLAG	Col-0	-1.6686	0.159222	0.998383
	AT1G71220.2	MOM1-FLAG	Col-0	-1.57181	0.124041	0.998383
	AT5G26780.3	MOM1-FLAG	Col-0	-1.67025	0.178523	0.998383
	AT2G15430.1	MOM1-FLAG	Col-0	0.964018	0.0723681	0.938466
	AT5G47030.1	MOM1-FLAG	Col-0	-1.31564	0.120202	0.998383
	AT5G62300.1	MOM1-FLAG	Col-0	1.08105	0.0882116	0.998383
	AT3G18380.2	MOM1-FLAG	Col-0	1.19594	0.102518	0.998383
	AT5G51200.1	MOM1-FLAG	Col-0	2.09185	0.212116	0.998383
	AT5G22330.1	MOM1-FLAG	Col-0	1.06732	0.0851276	0.998383
	AT2G29960.1	MOM1-FLAG	Col-0	-1.74806	0.209426	0.998383
	AT5G01590.1	MOM1-FLAG	Col-0	-1.18909	0.107633	0.998383
	AT5G13930.1	MOM1-FLAG	Col-0	-1.64376	0.18066	0.998383
	AT5G12950.1	MOM1-FLAG	Col-0	-1.35432	0.137554	0.998383
	AT5G60790.1	MOM1-FLAG	Col-0	1.24285	0.120767	0.998383
	AT3G63140.1	MOM1-FLAG	Col-0	-1.67826	0.198881	0.998383
	AT5G63110.1	MOM1-FLAG	Col-0	1.30044	0.120855	0.998383
	AT4G04890.1	MOM1-FLAG	Col-0	1.75152	0.224165	0.998383
	AT3G48560.1	MOM1-FLAG	Col-0	-1.44081	0.156539	0.998383
	AT2G21870.1	MOM1-FLAG	Col-0	-1.61801	0.202732	0.998383
	AT1G25211.1	MOM1-FLAG	Col-0	1.67018	0.218561	0.998383
	AT5G15550.1	MOM1-FLAG	Col-0	-1.64136	0.22183	0.998383
	AT4G04460.1	MOM1-FLAG	Col-0	-1.64136	0.22183	0.998383
	AT4G03520.1	MOM1-FLAG	Col-0	-1.57107	0.185855	0.998383
	AT2G29560.1	MOM1-FLAG	Col-0	-1.11615	0.0994538	0.998383
	AT2G32080.1	MOM1-FLAG	Col-0	-1.06865	0.100666	0.998383
	AT5G51590.1	MOM1-FLAG	Col-0	1.53954	0.18579	0.998383
	AT1G32130.1	MOM1-FLAG	Col-0	1.21857	0.125122	0.998383
	AT1G27450.3	MOM1-FLAG	Col-0	-1.6096	0.206415	0.998383
	AT1G65960.2	MOM1-FLAG	Col-0	-1.60273	0.197038	0.998383
	AT3G44110.1	MOM1-FLAG	Col-0	0.91669	0.0821751	0.987126
	AT4G16155.1	MOM1-FLAG	Col-0	-1.55657	0.209257	0.998383
	AT5G58470.1	MOM1-FLAG	Col-0	-1.55657	0.209257	0.998383
	AT1G01610.1	MOM1-FLAG	Col-0	1.67263	0.248066	0.998383
	AT4G36350.1	MOM1-FLAG	Col-0	1.67263	0.248066	0.998383
	AT5G42950.1	MOM1-FLAG	Col-0	-1.55945	0.190527	0.998383
	AT3G52660.1	MOM1-FLAG	Col-0	1.34204	0.13866	0.998383
	AT4G39860.1	MOM1-FLAG	Col-0	-1.36579	0.164476	0.998383
	AT3G53580.1	MOM1-FLAG	Col-0	-1.27094	0.139948	0.998383
	AT1G27900.1	MOM1-FLAG	Col-0	1.63038	0.220396	0.998383
	AT3G45140.1	MOM1-FLAG	Col-0	-0.766986	0.0636591	0.883247
	AT3G05420.2	MOM1-FLAG	Col-0	-1.61626	0.247852	0.998383
	AT3G02480.1	MOM1-FLAG	Col-0	-1.61626	0.247852	0.998383
	AT5G67630.1	MOM1-FLAG	Col-0	0.893018	0.0799325	0.987126
	AT5G22840.1	MOM1-FLAG	Col-0	-1.34487	0.160584	0.998383
	AT3G19120.1	MOM1-FLAG	Col-0	1.81774	0.270513	0.998383
	AT1G23740.1	MOM1-FLAG	Col-0	-1.63232	0.231064	0.998383
	AT1G79350.1	MOM1-FLAG	Col-0	1.09611	0.0729539	0.938466
	AT2G33210.1	MOM1-FLAG	Col-0	-1.34749	0.173004	0.998383
	AT3G54050.1	MOM1-FLAG	Col-0	1.6019	0.255566	0.998383
	AT2G27920.1	MOM1-FLAG	Col-0	-1.5765	0.261107	0.998383
	AT5G42080.1	MOM1-FLAG	Col-0	-1.5765	0.261107	0.998383
	AT2G20060.1	MOM1-FLAG	Col-0	-1.5765	0.261107	0.998383
	AT2G21170.1	MOM1-FLAG	Col-0	-1.18547	0.138126	0.998383
	AT5G64570.1	MOM1-FLAG	Col-0	-1.54233	0.239109	0.998383
	AT2G32810.1	MOM1-FLAG	Col-0	-1.54233	0.239109	0.998383
	AT5G49650.1	MOM1-FLAG	Col-0	-1.54233	0.239109	0.998383
	AT1G02560.1	MOM1-FLAG	Col-0	-1.56936	0.251302	0.998383
	AT2G19520.1	MOM1-FLAG	Col-0	0.708882	0.0613467	0.878599
	AT3G51240.1	MOM1-FLAG	Col-0	-1.16566	0.128515	0.998383
	AT3G01910.1	MOM1-FLAG	Col-0	-1.16566	0.128515	0.998383
	AT3G14067.1	MOM1-FLAG	Col-0	-1.52631	0.246477	0.998383
	AT4G15950.1	MOM1-FLAG	Col-0	1.40832	0.215334	0.998383
	AT3G18035.1	MOM1-FLAG	Col-0	0.986563	0.108198	0.998383
	AT4G39960.1	MOM1-FLAG	Col-0	1.2916	0.16472	0.998383
	AT2G30970.1	MOM1-FLAG	Col-0	-1.45257	0.186204	0.998383
	AT4G33400.1	MOM1-FLAG	Col-0	1.09296	0.129742	0.998383
	AT1G24180.1	MOM1-FLAG	Col-0	-1.2849	0.17484	0.998383
	AT1G13020.1	MOM1-FLAG	Col-0	-1.2849	0.17484	0.998383
	AT1G50480.1	MOM1-FLAG	Col-0	-1.44941	0.187716	0.998383
	AT1G63980.1	MOM1-FLAG	Col-0	1.5221	0.260495	0.998383
	AT3G06010.1	MOM1-FLAG	Col-0	1.54891	0.256211	0.998383
	AT4G03430.1	MOM1-FLAG	Col-0	1.0661	0.109487	0.998383
	AT4G17520.1	MOM1-FLAG	Col-0	-1.32643	0.131666	0.998383
	AT5G23680.1	MOM1-FLAG	Col-0	1.50204	0.285401	0.998383
	AT5G28040.1	MOM1-FLAG	Col-0	1.50204	0.285401	0.998383
	AT3G10920.1	MOM1-FLAG	Col-0	-1.31506	0.196188	0.998383
	AT5G40270.1	MOM1-FLAG	Col-0	1.31942	0.201428	0.998383
	AT4G23600.1	MOM1-FLAG	Col-0	-1.46413	0.253191	0.998383
	AT1G21600.1	MOM1-FLAG	Col-0	-1.46413	0.253191	0.998383
	AT1G13790.1	MOM1-FLAG	Col-0	-1.48643	0.268659	0.998383
	AT2G18110.1	MOM1-FLAG	Col-0	-0.999711	0.115459	0.998383
	AT3G52920.1	MOM1-FLAG	Col-0	-1.35897	0.222004	0.998383
	AT4G24270.2	MOM1-FLAG	Col-0	-1.63395	0.270454	0.998383
	AT5G15140.1	MOM1-FLAG	Col-0	1.38106	0.230481	0.998383
	AT4G35800.1	MOM1-FLAG	Col-0	0.76331	0.075237	0.951309
	AT1G18250.2	MOM1-FLAG	Col-0	-1.24707	0.171748	0.998383
	AT1G27970.2	MOM1-FLAG	Col-0	-1.44791	0.286399	0.998383
	AT4G23100.1	MOM1-FLAG	Col-0	-1.44791	0.286399	0.998383
	AT5G45280.2	MOM1-FLAG	Col-0	-1.44791	0.286399	0.998383
	AT3G01340.1	MOM1-FLAG	Col-0	-1.44791	0.286399	0.998383
	AT2G22170.1	MOM1-FLAG	Col-0	-1.47366	0.288419	0.998383
	AT3G16830.1	MOM1-FLAG	Col-0	1.34153	0.23746	0.998383
	AT1G79530.1	MOM1-FLAG	Col-0	-1.44009	0.26501	0.998383
	AT3G62530.1	MOM1-FLAG	Col-0	-1.39319	0.214209	0.998383
	AT1G31870.1	MOM1-FLAG	Col-0	-1.52666	0.294478	0.998383
	AT5G63840.1	MOM1-FLAG	Col-0	-0.995525	0.0994471	0.998383
	AT4G30220.2	MOM1-FLAG	Col-0	1.24743	0.198845	0.998383
	AT3G59920.1	MOM1-FLAG	Col-0	-1.41499	0.272038	0.998383
	AT1G14670.1	MOM1-FLAG	Col-0	-1.41445	0.382674	0.998383
	AT2G19760.1	MOM1-FLAG	Col-0	-1.41445	0.382674	0.998383
	AT4G33010.1	MOM1-FLAG	Col-0	-0.843594	0.079392	0.987126
	AT1G35720.1	MOM1-FLAG	Col-0	-1.19538	0.123466	0.998383
	AT2G14720.1	MOM1-FLAG	Col-0	-1.41674	0.301783	0.998383
	AT4G37870.1	MOM1-FLAG	Col-0	-1.39862	0.259113	0.998383
	AT4G16143.1	MOM1-FLAG	Col-0	0.840733	0.0954582	0.998383
	AT5G01600.1	MOM1-FLAG	Col-0	1.05076	0.136747	0.998383
	AT1G12830.1	MOM1-FLAG	Col-0	-1.46975	0.307689	0.998383
	AT4G30160.2	MOM1-FLAG	Col-0	-0.962523	0.106864	0.998383
	AT2G04570.1	MOM1-FLAG	Col-0	-1.15363	0.171446	0.998383
	AT1G04690.1	MOM1-FLAG	Col-0	-1.37262	0.299538	0.998383
	AT1G07370.1	MOM1-FLAG	Col-0	-1.37262	0.299538	0.998383
	AT5G05780.1	MOM1-FLAG	Col-0	1.44027	0.386119	0.998383
	AT2G04865.1	MOM1-FLAG	Col-0	1.44027	0.386119	0.998383
	AT1G14710.1	MOM1-FLAG	Col-0	1.44027	0.386119	0.998383
	AT5G23900.1	MOM1-FLAG	Col-0	1.35994	0.377003	0.998383
	AT5G65430.3	MOM1-FLAG	Col-0	-1.35256	0.347064	0.998383
	AT5G51660.1	MOM1-FLAG	Col-0	1.23541	0.226787	0.998383
	AT4G24830.1	MOM1-FLAG	Col-0	-1.3843	0.288621	0.998383
	AT1G63660.1	MOM1-FLAG	Col-0	1.17387	0.192323	0.998383
	AT3G60370.1	MOM1-FLAG	Col-0	-1.35575	0.32617	0.998383
	AT3G18240.1	MOM1-FLAG	Col-0	-1.35575	0.32617	0.998383
	AT3G22990.1	MOM1-FLAG	Col-0	1.27225	0.268059	0.998383
	AT5G21100.1	MOM1-FLAG	Col-0	-1.3282	0.30178	0.998383
	AT4G32520.1	MOM1-FLAG	Col-0	-1.3282	0.30178	0.998383
	AT2G17870.1	MOM1-FLAG	Col-0	1.11366	0.170099	0.998383
	AT4G09320.1	MOM1-FLAG	Col-0	0.92739	0.131301	0.998383
	AT2G02090.1	MOM1-FLAG	Col-0	1.41299	0.171122	0.998383
	AT3G54090.1	MOM1-FLAG	Col-0	1.32303	0.362033	0.998383
	AT5G13850.1	MOM1-FLAG	Col-0	-1.33755	0.364786	0.998383
	AT4G11150.1	MOM1-FLAG	Col-0	-0.965742	0.136883	0.998383
	AT5G44635.1	MOM1-FLAG	Col-0	1.33293	0.28573	0.998383
	AT1G06190.1	MOM1-FLAG	Col-0	1.32228	0.321233	0.998383
	AT4G11790.1	MOM1-FLAG	Col-0	1.16805	0.22681	0.998383
	AT3G06860.1	MOM1-FLAG	Col-0	1.04252	0.143138	0.998383
	AT3G23830.1	MOM1-FLAG	Col-0	-1.31217	0.310229	0.998383
	AT1G48620.1	MOM1-FLAG	Col-0	1.25903	0.279506	0.998383
	AT5G26210.1	MOM1-FLAG	Col-0	1.25903	0.279506	0.998383
	AT5G67320.1	MOM1-FLAG	Col-0	0.983645	0.13952	0.998383
	AT5G35180.4	MOM1-FLAG	Col-0	1.41699	0.168132	0.998383
	AT2G05990.1	MOM1-FLAG	Col-0	-1.02446	0.122787	0.998383
	AT5G18110.1	MOM1-FLAG	Col-0	1.28909	0.371162	0.998383
	AT1G54460.1	MOM1-FLAG	Col-0	1.28909	0.371162	0.998383
	AT1G70710.1	MOM1-FLAG	Col-0	-1.29492	0.271875	0.998383
	AT4G14800.2	MOM1-FLAG	Col-0	1.29596	0.384321	0.998383
	AT2G02160.1	MOM1-FLAG	Col-0	0.887846	0.119979	0.998383
	AT5G58330.1	MOM1-FLAG	Col-0	-1.14992	0.21251	0.998383
	AT3G58680.1	MOM1-FLAG	Col-0	-1.31522	0.314917	0.998383
	AT1G11580.1	MOM1-FLAG	Col-0	-1.25093	0.319538	0.998383
	AT1G48630.1	MOM1-FLAG	Col-0	1.2512	0.418112	0.998383
	AT1G54060.1	MOM1-FLAG	Col-0	1.2512	0.418112	0.998383
	AT2G32240.1	MOM1-FLAG	Col-0	-1.39179	0.345786	0.998383
	AT2G16440.1	MOM1-FLAG	Col-0	1.13095	0.189681	0.998383
	AT1G79550.1	MOM1-FLAG	Col-0	-0.982122	0.10691	0.998383
	AT3G22110.1	MOM1-FLAG	Col-0	0.854211	0.109988	0.998383
	AT4G17620.1	MOM1-FLAG	Col-0	-1.23191	0.275042	0.998383
	AT5G10950.1	MOM1-FLAG	Col-0	-1.28086	0.36191	0.998383
	AT4G23630.1	MOM1-FLAG	Col-0	-1.28086	0.36191	0.998383
	AT5G40760.1	MOM1-FLAG	Col-0	-1.09655	0.16868	0.998383
	ATCG00500.1	MOM1-FLAG	Col-0	1.254	0.452957	0.998383
	AT5G59290.2	MOM1-FLAG	Col-0	1.254	0.452957	0.998383
	AT5G23540.1	MOM1-FLAG	Col-0	1.254	0.452957	0.998383
	AT3G52250.1	MOM1-FLAG	Col-0	1.254	0.452957	0.998383
	AT3G27925.1	MOM1-FLAG	Col-0	1.254	0.452957	0.998383
	AT3G12380.2	MOM1-FLAG	Col-0	1.254	0.452957	0.998383
	AT2G33430.1	MOM1-FLAG	Col-0	1.254	0.452957	0.998383
	AT2G24440.1	MOM1-FLAG	Col-0	1.254	0.452957	0.998383
	AT3G09980.1	MOM1-FLAG	Col-0	-1.05099	0.185908	0.998383
	AT3G14120.1	MOM1-FLAG	Col-0	0.847715	0.120126	0.998383
	AT4G25100.1	MOM1-FLAG	Col-0	1.13354	0.214565	0.998383
	AT5G60100.2	MOM1-FLAG	Col-0	1.26819	0.291257	0.998383
	AT2G35530.1	MOM1-FLAG	Col-0	1.20676	0.296688	0.998383
	AT3G03710.1	MOM1-FLAG	Col-0	-1.22395	0.378045	0.998383
	AT4G04910.1	MOM1-FLAG	Col-0	-1.10344	0.207659	0.998383
	AT5G14520.1	MOM1-FLAG	Col-0	-1.31482	0.361156	0.998383
	AT4G00270.1	MOM1-FLAG	Col-0	1.18148	0.302026	0.998383
	AT5G44200.1	MOM1-FLAG	Col-0	-1.13317	0.203854	0.998383
	AT4G02720.1	MOM1-FLAG	Col-0	1.15526	0.238952	0.998383
	AT3G52990.1	MOM1-FLAG	Col-0	-1.30688	0.286692	0.998383
	AT1G15280.2	MOM1-FLAG	Col-0	-1.27137	0.34619	0.998383
	AT5G36700.1	MOM1-FLAG	Col-0	-1.27061	0.441645	0.998383
	AT3G49240.1	MOM1-FLAG	Col-0	-1.16505	0.292066	0.998383
	AT2G19170.1	MOM1-FLAG	Col-0	-1.15867	0.25426	0.998383
	AT5G65620.1	MOM1-FLAG	Col-0	-1.1681	0.432351	0.998383
	AT2G17265.1	MOM1-FLAG	Col-0	-1.18419	0.395212	0.998383
	AT3G52380.1	MOM1-FLAG	Col-0	-1.18419	0.395212	0.998383
	AT1G16870.1	MOM1-FLAG	Col-0	-1.18419	0.395212	0.998383
	AT1G79040.1	MOM1-FLAG	Col-0	-1.18419	0.395212	0.998383
	AT4G21710.1	MOM1-FLAG	Col-0	0.805102	0.115049	0.998383
	AT5G46280.1	MOM1-FLAG	Col-0	1.33301	0.413036	0.998383
	AT2G28470.1	MOM1-FLAG	Col-0	-0.93624	0.161696	0.998383
	AT1G12430.2	MOM1-FLAG	Col-0	0.803186	0.118342	0.998383
	AT2G47330.1	MOM1-FLAG	Col-0	-1.21387	0.35974	0.998383
	AT3G18390.1	MOM1-FLAG	Col-0	-1.15639	0.484918	0.998383
	AT1G80790.1	MOM1-FLAG	Col-0	-1.15639	0.484918	0.998383
	AT3G53030.1	MOM1-FLAG	Col-0	-1.15867	0.486878	0.998383
	AT5G53480.1	MOM1-FLAG	Col-0	1.04302	0.535154	0.998383
	AT5G21326.1	MOM1-FLAG	Col-0	1.04302	0.535154	0.998383
	AT5G20490.1	MOM1-FLAG	Col-0	1.04302	0.535154	0.998383
	AT5G19350.1	MOM1-FLAG	Col-0	1.04302	0.535154	0.998383
	AT5G09920.1	MOM1-FLAG	Col-0	1.04302	0.535154	0.998383
	AT4G29840.1	MOM1-FLAG	Col-0	1.04302	0.535154	0.998383
	AT3G63460.1	MOM1-FLAG	Col-0	1.04302	0.535154	0.998383
	AT3G27430.2	MOM1-FLAG	Col-0	1.04302	0.535154	0.998383
	AT2G35840.1	MOM1-FLAG	Col-0	1.04302	0.535154	0.998383
	AT1G79930.1	MOM1-FLAG	Col-0	1.04302	0.535154	0.998383
	AT1G74960.2	MOM1-FLAG	Col-0	1.04302	0.535154	0.998383
	AT1G47490.1	MOM1-FLAG	Col-0	1.04302	0.535154	0.998383
	ATMG00070.1	MOM1-FLAG	Col-0	-0.887447	0.149573	0.998383
	AT2G34970.1	MOM1-FLAG	Col-0	1.24171	0.313098	0.998383
	AT5G63810.1	MOM1-FLAG	Col-0	-0.935447	0.167486	0.998383
	AT3G50370.1	MOM1-FLAG	Col-0	-1.14587	0.433146	0.998383
	AT2G42680.1	MOM1-FLAG	Col-0	-1.14801	0.396241	0.998383
	AT2G20990.3	MOM1-FLAG	Col-0	-1.14801	0.396241	0.998383
	AT5G10860.1	MOM1-FLAG	Col-0	-1.14801	0.396241	0.998383
	AT3G06720.1	MOM1-FLAG	Col-0	1.23458	0.288831	0.998383
	AT3G17820.1	MOM1-FLAG	Col-0	1.23296	0.322645	0.998383
	AT5G15490.1	MOM1-FLAG	Col-0	-1.12316	0.316141	0.998383
	AT1G74920.1	MOM1-FLAG	Col-0	-1.04701	0.204762	0.998383
	AT3G53650.1	MOM1-FLAG	Col-0	0.950578	0.55782	0.998383
	AT5G09440.1	MOM1-FLAG	Col-0	-1.19561	0.380007	0.998383
	AT3G50000.1	MOM1-FLAG	Col-0	-1.01704	0.508161	0.998383
	AT4G19190.1	MOM1-FLAG	Col-0	1.12119	0.290134	0.998383
	AT5G10270.1	MOM1-FLAG	Col-0	1.05673	0.52397	0.998383
	AT2G39800.1	MOM1-FLAG	Col-0	1.05673	0.52397	0.998383
	AT1G80680.1	MOM1-FLAG	Col-0	1.05673	0.52397	0.998383
	AT1G74470.1	MOM1-FLAG	Col-0	1.05673	0.52397	0.998383
	AT1G06230.1	MOM1-FLAG	Col-0	0.894467	0.157841	0.998383
	AT2G01520.1	MOM1-FLAG	Col-0	-1.02563	0.537875	0.998383
	AT5G01750.2	MOM1-FLAG	Col-0	-1.17332	0.355715	0.998383
	AT1G70310.1	MOM1-FLAG	Col-0	-1.08895	0.451239	0.998383
	AT4G24820.1	MOM1-FLAG	Col-0	1.0347	0.239843	0.998383
	AT5G09730.1	MOM1-FLAG	Col-0	-1.13495	0.384379	0.998383
	AT5G41770.1	MOM1-FLAG	Col-0	0.959439	0.16396	0.998383
	AT1G11650.2	MOM1-FLAG	Col-0	-1.05242	0.2551	0.998383
	AT5G05610.1	MOM1-FLAG	Col-0	0.976404	0.525217	0.998383
	AT1G69620.1	MOM1-FLAG	Col-0	0.976404	0.525217	0.998383
	AT5G59890.1	MOM1-FLAG	Col-0	1.06092	0.437557	0.998383
	AT4G09730.1	MOM1-FLAG	Col-0	-0.952246	0.536563	0.998383
	AT3G04620.1	MOM1-FLAG	Col-0	-0.954526	0.538621	0.998383
	AT5G02500.1	MOM1-FLAG	Col-0	0.460396	0.0510879	0.795499
	AT1G53850.1	MOM1-FLAG	Col-0	0.903208	0.165869	0.998383
	AT5G27670.1	MOM1-FLAG	Col-0	0.873712	0.153774	0.998383
	AT5G42740.1	MOM1-FLAG	Col-0	0.828887	0.623233	0.998383
	AT5G41210.1	MOM1-FLAG	Col-0	0.828887	0.623233	0.998383
	AT5G28850.2	MOM1-FLAG	Col-0	0.828887	0.623233	0.998383
	AT5G27030.2	MOM1-FLAG	Col-0	0.828887	0.623233	0.998383
	AT5G09900.3	MOM1-FLAG	Col-0	0.828887	0.623233	0.998383
	AT5G08570.1	MOM1-FLAG	Col-0	0.828887	0.623233	0.998383
	AT5G06060.1	MOM1-FLAG	Col-0	0.828887	0.623233	0.998383
	AT5G02560.2	MOM1-FLAG	Col-0	0.828887	0.623233	0.998383
	AT4G23690.1	MOM1-FLAG	Col-0	0.828887	0.623233	0.998383
	AT4G22745.1	MOM1-FLAG	Col-0	0.828887	0.623233	0.998383
	AT4G02530.1	MOM1-FLAG	Col-0	0.828887	0.623233	0.998383
	AT3G46560.1	MOM1-FLAG	Col-0	0.828887	0.623233	0.998383
	AT3G44890.1	MOM1-FLAG	Col-0	0.828887	0.623233	0.998383
	AT3G11130.1	MOM1-FLAG	Col-0	0.828887	0.623233	0.998383
	AT2G47990.1	MOM1-FLAG	Col-0	0.828887	0.623233	0.998383
	AT1G43560.1	MOM1-FLAG	Col-0	0.828887	0.623233	0.998383
	AT1G26470.1	MOM1-FLAG	Col-0	0.828887	0.623233	0.998383
	AT1G06430.1	MOM1-FLAG	Col-0	0.828887	0.623233	0.998383
	AT3G12640.1	MOM1-FLAG	Col-0	0.926942	0.586408	0.998383
	AT5G47930.1	MOM1-FLAG	Col-0	0.926942	0.586408	0.998383
	AT1G80270.1	MOM1-FLAG	Col-0	-1.03291	0.199525	0.998383
	AT1G17370.1	MOM1-FLAG	Col-0	-1.06902	0.442587	0.998383
	AT2G30110.1	MOM1-FLAG	Col-0	-1.17368	0.281254	0.998383
	ATCG00380.1	MOM1-FLAG	Col-0	1.03065	0.470066	0.998383
	AT5G57370.1	MOM1-FLAG	Col-0	0.859487	0.615944	0.998383
	AT3G44310.1	MOM1-FLAG	Col-0	-0.396329	0.0404652	0.69499
	AT3G01280.1	MOM1-FLAG	Col-0	-1.04402	0.219106	0.998383
	AT5G60600.1	MOM1-FLAG	Col-0	-0.861604	0.606904	0.998383
	AT5G43310.1	MOM1-FLAG	Col-0	-0.861604	0.606904	0.998383
	AT4G31700.1	MOM1-FLAG	Col-0	-0.861604	0.606904	0.998383
	AT4G28980.2	MOM1-FLAG	Col-0	-0.861604	0.606904	0.998383
	AT4G21180.1	MOM1-FLAG	Col-0	-0.861604	0.606904	0.998383
	AT3G55120.1	MOM1-FLAG	Col-0	-0.861604	0.606904	0.998383
	AT3G02560.1	MOM1-FLAG	Col-0	-0.861604	0.606904	0.998383
	AT1G15480.1	MOM1-FLAG	Col-0	-0.861604	0.606904	0.998383
	AT2G31610.1	MOM1-FLAG	Col-0	-1.02631	0.425199	0.998383
	AT1G35160.2	MOM1-FLAG	Col-0	-1.02631	0.425199	0.998383
	AT5G06850.1	MOM1-FLAG	Col-0	-1.02631	0.425199	0.998383
	AT2G22780.1	MOM1-FLAG	Col-0	-1.03508	0.20408	0.998383
	AT5G50810.1	MOM1-FLAG	Col-0	0.870464	0.60203	0.998383
	AT5G10560.1	MOM1-FLAG	Col-0	0.870464	0.60203	0.998383
	AT4G39980.1	MOM1-FLAG	Col-0	0.870464	0.60203	0.998383
	AT1G52680.1	MOM1-FLAG	Col-0	0.870464	0.60203	0.998383
	AT1G09060.3	MOM1-FLAG	Col-0	0.870464	0.60203	0.998383
	AT5G62530.1	MOM1-FLAG	Col-0	-0.844668	0.143228	0.998383
	AT5G19780.1	MOM1-FLAG	Col-0	0.76293	0.127887	0.998383
	AT2G45440.1	MOM1-FLAG	Col-0	-0.960249	0.502212	0.998383
	AT3G23940.1	MOM1-FLAG	Col-0	-0.960249	0.502212	0.998383
	AT1G01510.1	MOM1-FLAG	Col-0	-0.9498	0.524067	0.998383
	AT1G79850.1	MOM1-FLAG	Col-0	0.716429	0.676363	0.998383
	AT5G20500.1	MOM1-FLAG	Col-0	0.716429	0.676363	0.998383
	AT1G01080.2	MOM1-FLAG	Col-0	0.716429	0.676363	0.998383
	AT2G28950.1	MOM1-FLAG	Col-0	0.867659	0.573946	0.998383
	AT3G46940.1	MOM1-FLAG	Col-0	1.03305	0.381465	0.998383
	AT1G14650.1	MOM1-FLAG	Col-0	0.788083	0.123513	0.998383
	AT3G20670.1	MOM1-FLAG	Col-0	0.951833	0.560327	0.998383
	AT3G12140.3	MOM1-FLAG	Col-0	0.921545	0.182599	0.998383
	AT4G31880.1	MOM1-FLAG	Col-0	0.796978	0.122129	0.998383
	AT1G52980.1	MOM1-FLAG	Col-0	-1.16077	0.362979	0.998383
	AT2G34160.1	MOM1-FLAG	Col-0	1.03041	0.330728	0.998383
	AT5G67500.2	MOM1-FLAG	Col-0	-1.03676	0.318342	0.998383
	AT2G42530.1	MOM1-FLAG	Col-0	-1.06014	0.403451	0.998383
	ATCG00820.1	MOM1-FLAG	Col-0	-0.673968	0.688882	0.998383
	AT5G57330.1	MOM1-FLAG	Col-0	-0.673968	0.688882	0.998383
	AT5G55070.1	MOM1-FLAG	Col-0	-0.673968	0.688882	0.998383
	AT5G16290.1	MOM1-FLAG	Col-0	-0.673968	0.688882	0.998383
	AT4G30810.1	MOM1-FLAG	Col-0	-0.673968	0.688882	0.998383
	AT4G15410.1	MOM1-FLAG	Col-0	-0.673968	0.688882	0.998383
	AT4G11600.1	MOM1-FLAG	Col-0	-0.673968	0.688882	0.998383
	AT3G53320.1	MOM1-FLAG	Col-0	-0.673968	0.688882	0.998383
	AT2G41220.1	MOM1-FLAG	Col-0	-0.673968	0.688882	0.998383
	AT2G27470.1	MOM1-FLAG	Col-0	-0.673968	0.688882	0.998383
	AT2G17420.1	MOM1-FLAG	Col-0	-0.673968	0.688882	0.998383
	AT2G13560.1	MOM1-FLAG	Col-0	-0.673968	0.688882	0.998383
	AT2G13370.1	MOM1-FLAG	Col-0	-0.673968	0.688882	0.998383
	AT4G39090.1	MOM1-FLAG	Col-0	-1.01127	0.364936	0.998383
	AT1G17100.1	MOM1-FLAG	Col-0	-1.01127	0.364936	0.998383
	AT3G06730.1	MOM1-FLAG	Col-0	1.00601	0.306473	0.998383
	AT3G05680.2	MOM1-FLAG	Col-0	-0.942957	0.517587	0.998383
	AT4G27320.1	MOM1-FLAG	Col-0	-1.07911	0.442056	0.998383
	ATMG00290.1	MOM1-FLAG	Col-0	0.560147	0.740252	0.998383
	ATCG00750.1	MOM1-FLAG	Col-0	0.560147	0.740252	0.998383
	AT5G63420.1	MOM1-FLAG	Col-0	0.560147	0.740252	0.998383
	AT5G60210.1	MOM1-FLAG	Col-0	0.560147	0.740252	0.998383
	AT5G58410.1	MOM1-FLAG	Col-0	0.560147	0.740252	0.998383
	AT5G56740.1	MOM1-FLAG	Col-0	0.560147	0.740252	0.998383
	AT5G56500.1	MOM1-FLAG	Col-0	0.560147	0.740252	0.998383
	AT5G52200.2	MOM1-FLAG	Col-0	0.560147	0.740252	0.998383
	AT5G51700.1	MOM1-FLAG	Col-0	0.560147	0.740252	0.998383
	AT5G38840.1	MOM1-FLAG	Col-0	0.560147	0.740252	0.998383
	AT5G35430.1	MOM1-FLAG	Col-0	0.560147	0.740252	0.998383
	AT5G19860.1	MOM1-FLAG	Col-0	0.560147	0.740252	0.998383
	AT5G19290.1	MOM1-FLAG	Col-0	0.560147	0.740252	0.998383
	AT5G14450.1	MOM1-FLAG	Col-0	0.560147	0.740252	0.998383
	AT5G03470.1	MOM1-FLAG	Col-0	0.560147	0.740252	0.998383
	AT4G39690.1	MOM1-FLAG	Col-0	0.560147	0.740252	0.998383
	AT4G33090.1	MOM1-FLAG	Col-0	0.560147	0.740252	0.998383
	AT3G61470.1	MOM1-FLAG	Col-0	0.560147	0.740252	0.998383
	AT3G58660.1	MOM1-FLAG	Col-0	0.560147	0.740252	0.998383
	AT3G56240.1	MOM1-FLAG	Col-0	0.560147	0.740252	0.998383
	AT3G48140.1	MOM1-FLAG	Col-0	0.560147	0.740252	0.998383
	AT3G22860.1	MOM1-FLAG	Col-0	0.560147	0.740252	0.998383
	AT3G22200.2	MOM1-FLAG	Col-0	0.560147	0.740252	0.998383
	AT3G21140.1	MOM1-FLAG	Col-0	0.560147	0.740252	0.998383
	AT3G14010.1	MOM1-FLAG	Col-0	0.560147	0.740252	0.998383
	AT2G30280.1	MOM1-FLAG	Col-0	0.560147	0.740252	0.998383
	AT1G78630.1	MOM1-FLAG	Col-0	0.560147	0.740252	0.998383
	AT1G67280.1	MOM1-FLAG	Col-0	0.560147	0.740252	0.998383
	AT1G62640.1	MOM1-FLAG	Col-0	0.560147	0.740252	0.998383
	AT1G55260.1	MOM1-FLAG	Col-0	0.560147	0.740252	0.998383
	AT1G50010.1	MOM1-FLAG	Col-0	0.560147	0.740252	0.998383
	AT1G23100.1	MOM1-FLAG	Col-0	0.560147	0.740252	0.998383
	AT1G06670.1	MOM1-FLAG	Col-0	0.560147	0.740252	0.998383
	AT3G46780.1	MOM1-FLAG	Col-0	1.0253	0.299885	0.998383
	AT5G50400.1	MOM1-FLAG	Col-0	-0.955207	0.486139	0.998383
	AT5G23860.1	MOM1-FLAG	Col-0	-0.955207	0.486139	0.998383
	AT3G15010.1	MOM1-FLAG	Col-0	1.0233	0.303134	0.998383
	AT5G65630.1	MOM1-FLAG	Col-0	0.659482	0.695021	0.998383
	AT5G23140.1	MOM1-FLAG	Col-0	0.659482	0.695021	0.998383
	AT4G14160.1	MOM1-FLAG	Col-0	0.659482	0.695021	0.998383
	AT3G55750.1	MOM1-FLAG	Col-0	0.659482	0.695021	0.998383
	AT3G17940.1	MOM1-FLAG	Col-0	0.659482	0.695021	0.998383
	AT3G08510.1	MOM1-FLAG	Col-0	0.659482	0.695021	0.998383
	AT2G35010.1	MOM1-FLAG	Col-0	0.659482	0.695021	0.998383
	AT1G18210.1	MOM1-FLAG	Col-0	0.659482	0.695021	0.998383
	AT2G27880.1	MOM1-FLAG	Col-0	-0.982405	0.238307	0.998383
	AT3G23990.1	MOM1-FLAG	Col-0	-0.965322	0.456332	0.998383
	AT5G19960.1	MOM1-FLAG	Col-0	0.504588	0.768607	0.998383
	AT3G21215.1	MOM1-FLAG	Col-0	0.504588	0.768607	0.998383
	AT3G04680.1	MOM1-FLAG	Col-0	0.504588	0.768607	0.998383
	AT1G52380.1	MOM1-FLAG	Col-0	0.504588	0.768607	0.998383
	AT1G60650.1	MOM1-FLAG	Col-0	0.504588	0.768607	0.998383
	AT2G06990.1	MOM1-FLAG	Col-0	0.504588	0.768607	0.998383
	AT1G14580.1	MOM1-FLAG	Col-0	0.504588	0.768607	0.998383
	AT3G02180.1	MOM1-FLAG	Col-0	0.504588	0.768607	0.998383
	AT5G16270.1	MOM1-FLAG	Col-0	0.504588	0.768607	0.998383
	AT3G11200.1	MOM1-FLAG	Col-0	0.504588	0.768607	0.998383
	AT3G49680.1	MOM1-FLAG	Col-0	-0.878297	0.593229	0.998383
	AT5G10070.2	MOM1-FLAG	Col-0	1.08996	0.358829	0.998383
	AT5G49360.1	MOM1-FLAG	Col-0	-0.870406	0.181405	0.998383
	AT1G09750.1	MOM1-FLAG	Col-0	-1.06722	0.36202	0.998383
	AT1G01100.1	MOM1-FLAG	Col-0	-1.06722	0.36202	0.998383
	AT4G26870.1	MOM1-FLAG	Col-0	-0.741362	0.661487	0.998383
	AT2G44710.1	MOM1-FLAG	Col-0	-0.741362	0.661487	0.998383
	AT5G01530.1	MOM1-FLAG	Col-0	-0.668124	0.694701	0.998383
	AT4G37210.1	MOM1-FLAG	Col-0	0.798291	0.627747	0.998383
	AT2G44350.2	MOM1-FLAG	Col-0	0.798291	0.627747	0.998383
	AT2G33810.1	MOM1-FLAG	Col-0	-0.934025	0.519567	0.998383
	AT3G57990.1	MOM1-FLAG	Col-0	-0.570414	0.738729	0.998383
	AT3G54230.2	MOM1-FLAG	Col-0	-0.570414	0.738729	0.998383
	AT5G36210.1	MOM1-FLAG	Col-0	0.785015	0.610117	0.998383
	AT5G22040.1	MOM1-FLAG	Col-0	-1.00569	0.387136	0.998383
	ATCG00180.1	MOM1-FLAG	Col-0	0.856674	0.539635	0.998383
	AT5G19550.1	MOM1-FLAG	Col-0	-0.965036	0.463998	0.998383
	AT5G54260.1	MOM1-FLAG	Col-0	-0.474145	0.778744	0.998383
	AT5G52560.1	MOM1-FLAG	Col-0	-0.474145	0.778744	0.998383
	AT5G52280.1	MOM1-FLAG	Col-0	-0.474145	0.778744	0.998383
	AT5G47880.1	MOM1-FLAG	Col-0	-0.474145	0.778744	0.998383
	AT5G46580.1	MOM1-FLAG	Col-0	-0.474145	0.778744	0.998383
	AT5G37830.1	MOM1-FLAG	Col-0	-0.474145	0.778744	0.998383
	AT5G37600.1	MOM1-FLAG	Col-0	-0.474145	0.778744	0.998383
	AT5G27380.1	MOM1-FLAG	Col-0	-0.474145	0.778744	0.998383
	AT5G15450.1	MOM1-FLAG	Col-0	-0.474145	0.778744	0.998383
	AT5G13780.1	MOM1-FLAG	Col-0	-0.474145	0.778744	0.998383
	AT5G04740.1	MOM1-FLAG	Col-0	-0.474145	0.778744	0.998383
	AT4G37280.1	MOM1-FLAG	Col-0	-0.474145	0.778744	0.998383
	AT4G30920.1	MOM1-FLAG	Col-0	-0.474145	0.778744	0.998383
	AT4G13200.1	MOM1-FLAG	Col-0	-0.474145	0.778744	0.998383
	AT3G53310.1	MOM1-FLAG	Col-0	-0.474145	0.778744	0.998383
	AT3G51000.1	MOM1-FLAG	Col-0	-0.474145	0.778744	0.998383
	AT3G17465.1	MOM1-FLAG	Col-0	-0.474145	0.778744	0.998383
	AT3G07880.1	MOM1-FLAG	Col-0	-0.474145	0.778744	0.998383
	AT3G04830.1	MOM1-FLAG	Col-0	-0.474145	0.778744	0.998383
	AT2G28910.1	MOM1-FLAG	Col-0	-0.474145	0.778744	0.998383
	AT2G19940.1	MOM1-FLAG	Col-0	-0.474145	0.778744	0.998383
	AT1G80810.2	MOM1-FLAG	Col-0	-0.474145	0.778744	0.998383
	AT1G11660.1	MOM1-FLAG	Col-0	-0.474145	0.778744	0.998383
	AT1G04870.2	MOM1-FLAG	Col-0	-0.474145	0.778744	0.998383
	AT1G03475.1	MOM1-FLAG	Col-0	-0.474145	0.778744	0.998383
	AT4G32260.1	MOM1-FLAG	Col-0	0.968259	0.410133	0.998383
	AT3G14990.1	MOM1-FLAG	Col-0	0.968259	0.410133	0.998383
	AT5G56710.1	MOM1-FLAG	Col-0	0.968259	0.410133	0.998383
	AT2G02470.1	MOM1-FLAG	Col-0	0.951054	0.253378	0.998383
	AT5G19990.1	MOM1-FLAG	Col-0	0.886947	0.172656	0.998383
	AT1G17690.1	MOM1-FLAG	Col-0	-0.764081	0.643333	0.998383
	AT5G27470.1	MOM1-FLAG	Col-0	-0.92276	0.190116	0.998383
	AT1G73840.1	MOM1-FLAG	Col-0	0.47928	0.778011	0.998383
	AT3G23600.1	MOM1-FLAG	Col-0	0.47928	0.778011	0.998383
	AT1G29370.1	MOM1-FLAG	Col-0	0.975988	0.479319	0.998383
	AT1G17860.1	MOM1-FLAG	Col-0	-0.409371	0.811117	0.998383
	AT2G22400.1	MOM1-FLAG	Col-0	-0.409371	0.811117	0.998383
	AT1G29670.1	MOM1-FLAG	Col-0	-0.409371	0.811117	0.998383
	AT4G25890.1	MOM1-FLAG	Col-0	-0.409371	0.811117	0.998383
	AT2G43630.1	MOM1-FLAG	Col-0	-0.409371	0.811117	0.998383
	AT1G32580.1	MOM1-FLAG	Col-0	-0.409371	0.811117	0.998383
	AT5G64140.1	MOM1-FLAG	Col-0	-0.409371	0.811117	0.998383
	AT5G03660.1	MOM1-FLAG	Col-0	-0.409371	0.811117	0.998383
	AT1G10590.3	MOM1-FLAG	Col-0	-0.409371	0.811117	0.998383
	AT5G64040.2	MOM1-FLAG	Col-0	-0.409371	0.811117	0.998383
	AT1G41880.1	MOM1-FLAG	Col-0	-0.409371	0.811117	0.998383
	AT3G21055.1	MOM1-FLAG	Col-0	-0.409371	0.811117	0.998383
	ATCG00340.1	MOM1-FLAG	Col-0	0.445347	0.792066	0.998383
	AT5G53400.1	MOM1-FLAG	Col-0	0.445347	0.792066	0.998383
	AT5G10770.1	MOM1-FLAG	Col-0	0.445347	0.792066	0.998383
	AT4G24620.1	MOM1-FLAG	Col-0	0.445347	0.792066	0.998383
	AT4G21580.1	MOM1-FLAG	Col-0	0.445347	0.792066	0.998383
	AT4G15802.1	MOM1-FLAG	Col-0	0.445347	0.792066	0.998383
	AT3G57890.2	MOM1-FLAG	Col-0	0.445347	0.792066	0.998383
	AT3G29320.1	MOM1-FLAG	Col-0	0.445347	0.792066	0.998383
	AT3G23700.1	MOM1-FLAG	Col-0	0.445347	0.792066	0.998383
	AT3G12250.4	MOM1-FLAG	Col-0	0.445347	0.792066	0.998383
	AT3G11710.1	MOM1-FLAG	Col-0	0.445347	0.792066	0.998383
	AT2G45240.1	MOM1-FLAG	Col-0	0.445347	0.792066	0.998383
	AT2G36060.2	MOM1-FLAG	Col-0	0.445347	0.792066	0.998383
	AT2G30870.1	MOM1-FLAG	Col-0	0.445347	0.792066	0.998383
	AT2G16485.1	MOM1-FLAG	Col-0	0.445347	0.792066	0.998383
	AT1G48850.1	MOM1-FLAG	Col-0	0.445347	0.792066	0.998383
	AT3G60245.1	MOM1-FLAG	Col-0	-0.681642	0.660418	0.998383
	AT3G14600.1	MOM1-FLAG	Col-0	0.169189	0.920313	0.998383
	AT3G47370.2	MOM1-FLAG	Col-0	0.167837	0.920598	0.998383
	ATMG00480.1	MOM1-FLAG	Col-0	0.167837	0.920598	0.998383
	AT5G67100.1	MOM1-FLAG	Col-0	0.167837	0.920598	0.998383
	AT5G64730.1	MOM1-FLAG	Col-0	0.167837	0.920598	0.998383
	AT5G52360.1	MOM1-FLAG	Col-0	0.167837	0.920598	0.998383
	AT5G50370.1	MOM1-FLAG	Col-0	0.167837	0.920598	0.998383
	AT5G39320.1	MOM1-FLAG	Col-0	0.167837	0.920598	0.998383
	AT5G26667.1	MOM1-FLAG	Col-0	0.167837	0.920598	0.998383
	AT5G24165.1	MOM1-FLAG	Col-0	0.167837	0.920598	0.998383
	AT5G20510.1	MOM1-FLAG	Col-0	0.167837	0.920598	0.998383
	AT5G14240.1	MOM1-FLAG	Col-0	0.167837	0.920598	0.998383
	AT5G11340.1	MOM1-FLAG	Col-0	0.167837	0.920598	0.998383
	AT5G01930.1	MOM1-FLAG	Col-0	0.167837	0.920598	0.998383
	AT4G35110.3	MOM1-FLAG	Col-0	0.167837	0.920598	0.998383
	AT4G34700.1	MOM1-FLAG	Col-0	0.167837	0.920598	0.998383
	AT4G34350.1	MOM1-FLAG	Col-0	0.167837	0.920598	0.998383
	AT4G31120.1	MOM1-FLAG	Col-0	0.167837	0.920598	0.998383
	AT4G26900.1	MOM1-FLAG	Col-0	0.167837	0.920598	0.998383
	AT4G14200.1	MOM1-FLAG	Col-0	0.167837	0.920598	0.998383
	AT4G12640.1	MOM1-FLAG	Col-0	0.167837	0.920598	0.998383
	AT4G11740.1	MOM1-FLAG	Col-0	0.167837	0.920598	0.998383
	AT4G11240.1	MOM1-FLAG	Col-0	0.167837	0.920598	0.998383
	AT4G02080.1	MOM1-FLAG	Col-0	0.167837	0.920598	0.998383
	AT3G62830.1	MOM1-FLAG	Col-0	0.167837	0.920598	0.998383
	AT3G61430.1	MOM1-FLAG	Col-0	0.167837	0.920598	0.998383
	AT3G57785.1	MOM1-FLAG	Col-0	0.167837	0.920598	0.998383
	AT3G55010.1	MOM1-FLAG	Col-0	0.167837	0.920598	0.998383
	AT3G54960.1	MOM1-FLAG	Col-0	0.167837	0.920598	0.998383
	AT3G52200.2	MOM1-FLAG	Col-0	0.167837	0.920598	0.998383
	AT3G46000.1	MOM1-FLAG	Col-0	0.167837	0.920598	0.998383
	AT3G28715.1	MOM1-FLAG	Col-0	0.167837	0.920598	0.998383
	AT3G23660.2	MOM1-FLAG	Col-0	0.167837	0.920598	0.998383
	AT3G22630.1	MOM1-FLAG	Col-0	0.167837	0.920598	0.998383
	AT3G22170.1	MOM1-FLAG	Col-0	0.167837	0.920598	0.998383
	AT3G19670.1	MOM1-FLAG	Col-0	0.167837	0.920598	0.998383
	AT3G13235.1	MOM1-FLAG	Col-0	0.167837	0.920598	0.998383
	AT3G06350.1	MOM1-FLAG	Col-0	0.167837	0.920598	0.998383
	AT3G06340.1	MOM1-FLAG	Col-0	0.167837	0.920598	0.998383
	AT2G47010.1	MOM1-FLAG	Col-0	0.167837	0.920598	0.998383
	AT2G34590.1	MOM1-FLAG	Col-0	0.167837	0.920598	0.998383
	AT2G20360.1	MOM1-FLAG	Col-0	0.167837	0.920598	0.998383
	AT1G72730.1	MOM1-FLAG	Col-0	0.167837	0.920598	0.998383
	AT1G56360.1	MOM1-FLAG	Col-0	0.167837	0.920598	0.998383
	AT1G47500.1	MOM1-FLAG	Col-0	0.167837	0.920598	0.998383
	AT1G16790.1	MOM1-FLAG	Col-0	0.167837	0.920598	0.998383
	AT1G09130.3	MOM1-FLAG	Col-0	0.167837	0.920598	0.998383
	AT4G18040.1	MOM1-FLAG	Col-0	0.166909	0.92196	0.998383
	AT2G05260.1	MOM1-FLAG	Col-0	0.166909	0.92196	0.998383
	AT4G35460.1	MOM1-FLAG	Col-0	0.166909	0.92196	0.998383
	AT4G27690.1	MOM1-FLAG	Col-0	0.166909	0.92196	0.998383
	AT1G61620.1	MOM1-FLAG	Col-0	0.166909	0.92196	0.998383
	AT2G41530.1	MOM1-FLAG	Col-0	0.166909	0.92196	0.998383
	AT5G39680.1	MOM1-FLAG	Col-0	0.166909	0.92196	0.998383
	AT3G52580.1	MOM1-FLAG	Col-0	0.166909	0.92196	0.998383
	AT1G49480.1	MOM1-FLAG	Col-0	0.165557	0.922252	0.998383
	AT5G61170.1	MOM1-FLAG	Col-0	0.508529	0.767199	0.998383
	AT5G42820.2	MOM1-FLAG	Col-0	0.717961	0.638075	0.998383
	AT2G26230.1	MOM1-FLAG	Col-0	-0.933872	0.48325	0.998383
	AT3G46040.1	MOM1-FLAG	Col-0	0.958594	0.574795	0.998383
	AT5G45680.1	MOM1-FLAG	Col-0	-0.775792	0.6006	0.998383
	AT4G39660.1	MOM1-FLAG	Col-0	-0.775792	0.6006	0.998383
	AT5G20830.1	MOM1-FLAG	Col-0	-0.775792	0.6006	0.998383
	ATMG00640.1	MOM1-FLAG	Col-0	-0.215703	0.898457	0.998383
	ATCG01230.1	MOM1-FLAG	Col-0	-0.215703	0.898457	0.998383
	ATCG00650.1	MOM1-FLAG	Col-0	-0.215703	0.898457	0.998383
	AT5G63860.1	MOM1-FLAG	Col-0	-0.215703	0.898457	0.998383
	AT5G55730.1	MOM1-FLAG	Col-0	-0.215703	0.898457	0.998383
	AT5G48375.1	MOM1-FLAG	Col-0	-0.215703	0.898457	0.998383
	AT5G03940.1	MOM1-FLAG	Col-0	-0.215703	0.898457	0.998383
	AT4G35790.1	MOM1-FLAG	Col-0	-0.215703	0.898457	0.998383
	AT4G30840.1	MOM1-FLAG	Col-0	-0.215703	0.898457	0.998383
	AT4G27585.1	MOM1-FLAG	Col-0	-0.215703	0.898457	0.998383
	AT4G22930.1	MOM1-FLAG	Col-0	-0.215703	0.898457	0.998383
	AT4G20130.1	MOM1-FLAG	Col-0	-0.215703	0.898457	0.998383
	AT3G58730.1	MOM1-FLAG	Col-0	-0.215703	0.898457	0.998383
	AT3G57050.1	MOM1-FLAG	Col-0	-0.215703	0.898457	0.998383
	AT3G52140.4	MOM1-FLAG	Col-0	-0.215703	0.898457	0.998383
	AT3G24080.1	MOM1-FLAG	Col-0	-0.215703	0.898457	0.998383
	AT3G20650.1	MOM1-FLAG	Col-0	-0.215703	0.898457	0.998383
	AT3G12010.1	MOM1-FLAG	Col-0	-0.215703	0.898457	0.998383
	AT3G02360.2	MOM1-FLAG	Col-0	-0.215703	0.898457	0.998383
	AT2G47970.1	MOM1-FLAG	Col-0	-0.215703	0.898457	0.998383
	AT2G39310.1	MOM1-FLAG	Col-0	-0.215703	0.898457	0.998383
	AT2G22450.1	MOM1-FLAG	Col-0	-0.215703	0.898457	0.998383
	AT1G74030.1	MOM1-FLAG	Col-0	-0.215703	0.898457	0.998383
	AT1G69510.1	MOM1-FLAG	Col-0	-0.215703	0.898457	0.998383
	AT1G22760.1	MOM1-FLAG	Col-0	-0.215703	0.898457	0.998383
	AT1G13270.1	MOM1-FLAG	Col-0	-0.215703	0.898457	0.998383
	AT1G06530.1	MOM1-FLAG	Col-0	-0.215703	0.898457	0.998383
	AT4G38460.1	MOM1-FLAG	Col-0	-0.633323	0.702985	0.998383
	AT4G36980.4	MOM1-FLAG	Col-0	-0.633323	0.702985	0.998383
	AT4G30930.1	MOM1-FLAG	Col-0	-0.633323	0.702985	0.998383
	AT4G29130.1	MOM1-FLAG	Col-0	-0.633323	0.702985	0.998383
	AT4G18465.1	MOM1-FLAG	Col-0	-0.633323	0.702985	0.998383
	AT5G62200.1	MOM1-FLAG	Col-0	-0.184049	0.914466	0.998383
	AT2G15270.1	MOM1-FLAG	Col-0	-0.184049	0.914466	0.998383
	AT5G66540.1	MOM1-FLAG	Col-0	-0.184049	0.914466	0.998383
	AT1G31010.1	MOM1-FLAG	Col-0	-0.184049	0.914466	0.998383
	AT5G53820.1	MOM1-FLAG	Col-0	-0.184049	0.914466	0.998383
	AT4G31340.1	MOM1-FLAG	Col-0	-0.184049	0.914466	0.998383
	AT5G63680.1	MOM1-FLAG	Col-0	-0.184049	0.914466	0.998383
	AT1G01050.1	MOM1-FLAG	Col-0	-0.184049	0.914466	0.998383
	AT5G16400.1	MOM1-FLAG	Col-0	-0.184049	0.914466	0.998383
	AT5G63570.1	MOM1-FLAG	Col-0	-0.184049	0.914466	0.998383
	AT4G17950.1	MOM1-FLAG	Col-0	-0.184049	0.914466	0.998383
	AT1G66200.3	MOM1-FLAG	Col-0	-0.184049	0.914466	0.998383
	AT3G21810.1	MOM1-FLAG	Col-0	0.575984	0.735754	0.998383
	AT1G08880.1	MOM1-FLAG	Col-0	0.575984	0.735754	0.998383
	AT3G29360.1	MOM1-FLAG	Col-0	-0.829954	0.168324	0.998383
	AT1G19570.1	MOM1-FLAG	Col-0	-0.638482	0.100351	0.998383
	AT3G48460.1	MOM1-FLAG	Col-0	0.612022	0.712204	0.998383
	AT1G11480.1	MOM1-FLAG	Col-0	0.612022	0.712204	0.998383
	AT4G31490.1	MOM1-FLAG	Col-0	0.36547	0.831933	0.998383
	AT1G48350.1	MOM1-FLAG	Col-0	0.36547	0.831933	0.998383
	AT2G40840.1	MOM1-FLAG	Col-0	-1.04572	0.361379	0.998383
	AT2G28000.1	MOM1-FLAG	Col-0	-0.852722	0.178361	0.998383
	AT2G16505.1	MOM1-FLAG	Col-0	-0.954197	0.398941	0.998383
	AT5G67560.1	MOM1-FLAG	Col-0	0.176608	0.916953	0.998383
	AT5G65720.1	MOM1-FLAG	Col-0	0.176608	0.916953	0.998383
	AT5G64260.1	MOM1-FLAG	Col-0	0.176608	0.916953	0.998383
	AT5G58490.1	MOM1-FLAG	Col-0	0.176608	0.916953	0.998383
	AT5G53530.1	MOM1-FLAG	Col-0	0.176608	0.916953	0.998383
	AT5G53300.1	MOM1-FLAG	Col-0	0.176608	0.916953	0.998383
	AT5G22580.1	MOM1-FLAG	Col-0	0.176608	0.916953	0.998383
	AT5G13450.1	MOM1-FLAG	Col-0	0.176608	0.916953	0.998383
	AT5G10920.1	MOM1-FLAG	Col-0	0.176608	0.916953	0.998383
	AT4G39800.1	MOM1-FLAG	Col-0	0.176608	0.916953	0.998383
	AT4G38710.2	MOM1-FLAG	Col-0	0.176608	0.916953	0.998383
	AT4G34050.1	MOM1-FLAG	Col-0	0.176608	0.916953	0.998383
	AT4G32330.1	MOM1-FLAG	Col-0	0.176608	0.916953	0.998383
	AT4G14300.1	MOM1-FLAG	Col-0	0.176608	0.916953	0.998383
	AT4G11380.2	MOM1-FLAG	Col-0	0.176608	0.916953	0.998383
	AT4G01610.1	MOM1-FLAG	Col-0	0.176608	0.916953	0.998383
	AT3G22845.1	MOM1-FLAG	Col-0	0.176608	0.916953	0.998383
	AT3G20050.1	MOM1-FLAG	Col-0	0.176608	0.916953	0.998383
	AT3G07770.1	MOM1-FLAG	Col-0	0.176608	0.916953	0.998383
	AT3G07050.1	MOM1-FLAG	Col-0	0.176608	0.916953	0.998383
	AT2G45600.1	MOM1-FLAG	Col-0	0.176608	0.916953	0.998383
	AT2G44100.1	MOM1-FLAG	Col-0	0.176608	0.916953	0.998383
	AT2G42570.1	MOM1-FLAG	Col-0	0.176608	0.916953	0.998383
	AT2G35780.1	MOM1-FLAG	Col-0	0.176608	0.916953	0.998383
	AT2G24490.1	MOM1-FLAG	Col-0	0.176608	0.916953	0.998383
	AT2G20760.1	MOM1-FLAG	Col-0	0.176608	0.916953	0.998383
	AT2G14880.1	MOM1-FLAG	Col-0	0.176608	0.916953	0.998383
	AT1G57750.1	MOM1-FLAG	Col-0	0.176608	0.916953	0.998383
	AT1G55670.1	MOM1-FLAG	Col-0	0.176608	0.916953	0.998383
	AT1G50370.1	MOM1-FLAG	Col-0	0.176608	0.916953	0.998383
	AT1G42480.1	MOM1-FLAG	Col-0	0.176608	0.916953	0.998383
	AT1G16340.4	MOM1-FLAG	Col-0	0.176608	0.916953	0.998383
	AT1G14830.1	MOM1-FLAG	Col-0	0.176608	0.916953	0.998383
	AT1G08110.4	MOM1-FLAG	Col-0	0.176608	0.916953	0.998383
	AT1G52300.1	MOM1-FLAG	Col-0	0.621055	0.714415	0.998383
	AT1G07770.1	MOM1-FLAG	Col-0	1.00762	0.524898	0.998383
	AT2G21580.1	MOM1-FLAG	Col-0	-0.62473	0.683804	0.998383
	AT5G53560.1	MOM1-FLAG	Col-0	0.15363	0.928941	0.998383
	AT2G03870.2	MOM1-FLAG	Col-0	0.15363	0.928941	0.998383
	AT3G04610.1	MOM1-FLAG	Col-0	0.15363	0.928941	0.998383
	AT5G37370.1	MOM1-FLAG	Col-0	0.119696	0.944258	0.998383
	AT3G55330.1	MOM1-FLAG	Col-0	-0.947503	0.45533	0.998383
	AT4G31180.1	MOM1-FLAG	Col-0	-0.469293	0.779022	0.998383
	AT4G09010.1	MOM1-FLAG	Col-0	-0.469293	0.779022	0.998383
	AT3G53110.1	MOM1-FLAG	Col-0	-0.469293	0.779022	0.998383
	AT2G22240.1	MOM1-FLAG	Col-0	-0.469293	0.779022	0.998383
	AT1G80600.1	MOM1-FLAG	Col-0	-0.469293	0.779022	0.998383
	AT1G75660.1	MOM1-FLAG	Col-0	-0.469293	0.779022	0.998383
	AT1G08980.1	MOM1-FLAG	Col-0	-0.469293	0.779022	0.998383
	AT3G15590.1	MOM1-FLAG	Col-0	0.830828	0.556089	0.998383
	AT5G57280.1	MOM1-FLAG	Col-0	-0.910325	0.577986	0.998383
	AT5G12250.1	MOM1-FLAG	Col-0	0.847355	0.192391	0.998383
	AT1G76400.1	MOM1-FLAG	Col-0	-1.05536	0.368585	0.998383
	AT3G02220.1	MOM1-FLAG	Col-0	-0.138746	0.935218	0.998383
	AT5G25100.2	MOM1-FLAG	Col-0	0.401039	0.810655	0.998383
	AT4G28395.1	MOM1-FLAG	Col-0	0.401039	0.810655	0.998383
	AT3G20630.1	MOM1-FLAG	Col-0	0.401039	0.810655	0.998383
	AT2G35120.1	MOM1-FLAG	Col-0	0.401039	0.810655	0.998383
	AT1G62390.1	MOM1-FLAG	Col-0	0.401039	0.810655	0.998383
	AT1G11910.1	MOM1-FLAG	Col-0	0.401039	0.810655	0.998383
	AT1G11430.1	MOM1-FLAG	Col-0	0.401039	0.810655	0.998383
	AT5G63960.2	MOM1-FLAG	Col-0	-0.0818347	0.961357	0.998383
	AT5G55920.1	MOM1-FLAG	Col-0	-0.0818347	0.961357	0.998383
	AT5G45950.1	MOM1-FLAG	Col-0	-0.0818347	0.961357	0.998383
	AT5G36890.1	MOM1-FLAG	Col-0	-0.0818347	0.961357	0.998383
	AT5G23080.1	MOM1-FLAG	Col-0	-0.0818347	0.961357	0.998383
	AT4G30010.1	MOM1-FLAG	Col-0	-0.0818347	0.961357	0.998383
	AT4G20960.1	MOM1-FLAG	Col-0	-0.0818347	0.961357	0.998383
	AT4G10450.1	MOM1-FLAG	Col-0	-0.0818347	0.961357	0.998383
	AT3G55020.1	MOM1-FLAG	Col-0	-0.0818347	0.961357	0.998383
	AT3G54660.1	MOM1-FLAG	Col-0	-0.0818347	0.961357	0.998383
	AT3G52730.1	MOM1-FLAG	Col-0	-0.0818347	0.961357	0.998383
	AT3G51050.1	MOM1-FLAG	Col-0	-0.0818347	0.961357	0.998383
	AT3G19740.1	MOM1-FLAG	Col-0	-0.0818347	0.961357	0.998383
	AT3G18410.1	MOM1-FLAG	Col-0	-0.0818347	0.961357	0.998383
	AT2G34560.2	MOM1-FLAG	Col-0	-0.0818347	0.961357	0.998383
	AT2G28390.1	MOM1-FLAG	Col-0	-0.0818347	0.961357	0.998383
	AT2G25670.1	MOM1-FLAG	Col-0	-0.0818347	0.961357	0.998383
	AT2G24940.1	MOM1-FLAG	Col-0	-0.0818347	0.961357	0.998383
	AT2G21270.3	MOM1-FLAG	Col-0	-0.0818347	0.961357	0.998383
	AT1G23820.1	MOM1-FLAG	Col-0	-0.0818347	0.961357	0.998383
	AT1G10370.1	MOM1-FLAG	Col-0	-0.0818347	0.961357	0.998383
	AT5G62790.2	MOM1-FLAG	Col-0	-0.281657	0.867092	0.998383
	AT5G60360.3	MOM1-FLAG	Col-0	-0.281657	0.867092	0.998383
	AT5G25757.1	MOM1-FLAG	Col-0	-0.281657	0.867092	0.998383
	AT5G14910.1	MOM1-FLAG	Col-0	-0.281657	0.867092	0.998383
	AT5G13650.2	MOM1-FLAG	Col-0	-0.281657	0.867092	0.998383
	AT5G09510.1	MOM1-FLAG	Col-0	-0.281657	0.867092	0.998383
	AT5G06760.1	MOM1-FLAG	Col-0	-0.281657	0.867092	0.998383
	AT5G01410.1	MOM1-FLAG	Col-0	-0.281657	0.867092	0.998383
	AT3G45010.1	MOM1-FLAG	Col-0	-0.281657	0.867092	0.998383
	AT3G16080.1	MOM1-FLAG	Col-0	-0.281657	0.867092	0.998383
	AT1G60710.1	MOM1-FLAG	Col-0	-0.281657	0.867092	0.998383
	AT1G10290.1	MOM1-FLAG	Col-0	-0.281657	0.867092	0.998383
	AT5G57110.1	MOM1-FLAG	Col-0	-0.0716918	0.966758	0.998383
	AT5G45190.2	MOM1-FLAG	Col-0	-0.0716918	0.966758	0.998383
	AT3G13300.1	MOM1-FLAG	Col-0	-0.0716918	0.966758	0.998383
	AT1G33430.2	MOM1-FLAG	Col-0	-0.0147802	0.993073	0.998383
	AT2G19430.1	MOM1-FLAG	Col-0	-0.0147802	0.993073	0.998383
	AT4G21590.1	MOM1-FLAG	Col-0	-0.0147802	0.993073	0.998383
	AT4G26650.1	MOM1-FLAG	Col-0	-0.559936	0.715807	0.998383
	AT5G52920.1	MOM1-FLAG	Col-0	-0.949451	0.254317	0.998383
	AT5G58003.1	MOM1-FLAG	Col-0	-0.851539	0.601397	0.998383
	AT3G54470.1	MOM1-FLAG	Col-0	0.253959	0.880981	0.998383
	AT5G51100.1	MOM1-FLAG	Col-0	-0.232735	0.892111	0.998383
	AT2G43710.2	MOM1-FLAG	Col-0	-0.232735	0.892111	0.998383
	ATCG00790.1	MOM1-FLAG	Col-0	0.186905	0.911562	0.998383
	AT5G14320.1	MOM1-FLAG	Col-0	0.186905	0.911562	0.998383
	AT4G34215.1	MOM1-FLAG	Col-0	0.186905	0.911562	0.998383
	AT4G33250.1	MOM1-FLAG	Col-0	0.186905	0.911562	0.998383
	AT4G19610.1	MOM1-FLAG	Col-0	0.186905	0.911562	0.998383
	AT4G19210.1	MOM1-FLAG	Col-0	0.186905	0.911562	0.998383
	AT4G02430.2	MOM1-FLAG	Col-0	0.186905	0.911562	0.998383
	AT4G02150.1	MOM1-FLAG	Col-0	0.186905	0.911562	0.998383
	AT4G01480.1	MOM1-FLAG	Col-0	0.186905	0.911562	0.998383
	AT3G48170.1	MOM1-FLAG	Col-0	0.186905	0.911562	0.998383
	AT3G19170.1	MOM1-FLAG	Col-0	0.186905	0.911562	0.998383
	AT3G02930.1	MOM1-FLAG	Col-0	0.186905	0.911562	0.998383
	AT3G02200.2	MOM1-FLAG	Col-0	0.186905	0.911562	0.998383
	AT2G09990.1	MOM1-FLAG	Col-0	0.186905	0.911562	0.998383
	AT1G76550.1	MOM1-FLAG	Col-0	0.186905	0.911562	0.998383
	AT1G35580.1	MOM1-FLAG	Col-0	0.186905	0.911562	0.998383
	AT4G08900.1	MOM1-FLAG	Col-0	-0.872879	0.515012	0.998383
	AT5G40370.2	MOM1-FLAG	Col-0	-0.175824	0.91755	0.998383
	AT3G04260.1	MOM1-FLAG	Col-0	-0.998404	0.40336	0.998383
	AT2G27020.1	MOM1-FLAG	Col-0	0.140149	0.934982	0.998383
	AT1G70770.1	MOM1-FLAG	Col-0	-0.961478	0.289071	0.998383
	AT1G07210.1	MOM1-FLAG	Col-0	-0.330445	0.846463	0.998383
	AT1G09560.1	MOM1-FLAG	Col-0	-0.330445	0.846463	0.998383
	AT1G21440.1	MOM1-FLAG	Col-0	-0.946657	0.354914	0.998383
	ATCG00770.1	MOM1-FLAG	Col-0	0.598468	0.714083	0.998383
	AT1G24050.1	MOM1-FLAG	Col-0	0.598468	0.714083	0.998383
	AT3G62330.1	MOM1-FLAG	Col-0	0.936731	0.346601	0.998383
	AT3G02650.1	MOM1-FLAG	Col-0	-0.793762	0.544537	0.998383
	AT5G14920.1	MOM1-FLAG	Col-0	-0.793762	0.544537	0.998383
	AT3G60770.1	MOM1-FLAG	Col-0	-0.793762	0.544537	0.998383
	AT2G47980.1	MOM1-FLAG	Col-0	0.885345	0.475917	0.998383
	AT3G52220.1	MOM1-FLAG	Col-0	0.216153	0.898773	0.998383
	AT5G22440.1	MOM1-FLAG	Col-0	0.571055	0.69509	0.998383
	AT3G22960.1	MOM1-FLAG	Col-0	0.0929156	0.95617	0.998383
	AT2G46610.1	MOM1-FLAG	Col-0	0.95863	0.383193	0.998383
	AT5G23740.1	MOM1-FLAG	Col-0	-0.0208946	0.990263	0.998383
	AT5G63670.1	MOM1-FLAG	Col-0	-0.0129178	0.993847	0.998383
	AT5G63510.2	MOM1-FLAG	Col-0	-0.0129178	0.993847	0.998383
	AT5G54270.1	MOM1-FLAG	Col-0	-0.0129178	0.993847	0.998383
	AT5G50850.1	MOM1-FLAG	Col-0	-0.0129178	0.993847	0.998383
	AT5G17310.2	MOM1-FLAG	Col-0	-0.0129178	0.993847	0.998383
	AT5G14660.1	MOM1-FLAG	Col-0	-0.0129178	0.993847	0.998383
	AT4G16130.1	MOM1-FLAG	Col-0	-0.0129178	0.993847	0.998383
	AT2G40780.1	MOM1-FLAG	Col-0	-0.0129178	0.993847	0.998383
	AT5G51950.1	MOM1-FLAG	Col-0	0.254133	0.874165	0.998383
	AT1G31970.1	MOM1-FLAG	Col-0	-0.609558	0.708313	0.998383
	AT4G36250.1	MOM1-FLAG	Col-0	0.412199	0.802494	0.998383
	AT1G74850.1	MOM1-FLAG	Col-0	0.412199	0.802494	0.998383
	AT1G60420.1	MOM1-FLAG	Col-0	0.412199	0.802494	0.998383
	AT1G29150.1	MOM1-FLAG	Col-0	0.412199	0.802494	0.998383
	AT1G13060.2	MOM1-FLAG	Col-0	0.412199	0.802494	0.998383
	AT4G15210.1	MOM1-FLAG	Col-0	-0.799461	0.178778	0.998383
	AT5G16440.1	MOM1-FLAG	Col-0	0.201216	0.903792	0.998383
	AT5G01650.2	MOM1-FLAG	Col-0	0.201216	0.903792	0.998383
	AT4G34150.1	MOM1-FLAG	Col-0	0.201216	0.903792	0.998383
	AT4G29680.1	MOM1-FLAG	Col-0	0.201216	0.903792	0.998383
	AT4G18480.1	MOM1-FLAG	Col-0	0.201216	0.903792	0.998383
	AT2G31390.1	MOM1-FLAG	Col-0	0.201216	0.903792	0.998383
	AT1G49740.1	MOM1-FLAG	Col-0	0.201216	0.903792	0.998383
	AT1G16890.3	MOM1-FLAG	Col-0	0.201216	0.903792	0.998383
	AT1G09620.1	MOM1-FLAG	Col-0	0.201216	0.903792	0.998383
	AT1G01320.1	MOM1-FLAG	Col-0	0.201216	0.903792	0.998383
	AT1G51980.1	MOM1-FLAG	Col-0	-0.919586	0.34436	0.998383
	AT5G59180.1	MOM1-FLAG	Col-0	0.16169	0.916763	0.998383
	AT1G06960.1	MOM1-FLAG	Col-0	0.16169	0.916763	0.998383
	AT1G47260.1	MOM1-FLAG	Col-0	0.16169	0.916763	0.998383
	AT5G65360.1	MOM1-FLAG	Col-0	0.16169	0.916763	0.998383
	AT3G51880.2	MOM1-FLAG	Col-0	-0.495342	0.762182	0.998383
	AT1G10670.3	MOM1-FLAG	Col-0	-0.495342	0.762182	0.998383
	AT5G40770.1	MOM1-FLAG	Col-0	-0.200554	0.904002	0.998383
	AT3G56070.1	MOM1-FLAG	Col-0	-0.200554	0.904002	0.998383
	AT3G02530.1	MOM1-FLAG	Col-0	-0.200554	0.904002	0.998383
	AT1G54270.1	MOM1-FLAG	Col-0	0.866378	0.466193	0.998383
	AT3G18190.1	MOM1-FLAG	Col-0	-0.364584	0.825074	0.998383
	AT1G75560.1	MOM1-FLAG	Col-0	1.10053	0.316953	0.998383
	AT1G60170.1	MOM1-FLAG	Col-0	0.122164	0.94287	0.998383
	AT3G55360.1	MOM1-FLAG	Col-0	0.122164	0.94287	0.998383
	AT5G49400.1	MOM1-FLAG	Col-0	-0.118604	0.944416	0.998383
	AT5G49460.1	MOM1-FLAG	Col-0	-0.118604	0.944416	0.998383
	AT3G63095.1	MOM1-FLAG	Col-0	0.656511	0.11856	0.998383
	AT2G39330.1	MOM1-FLAG	Col-0	0.835102	0.200046	0.998383
	AT3G20390.1	MOM1-FLAG	Col-0	-0.947896	0.25744	0.998383
	AT4G09650.1	MOM1-FLAG	Col-0	-0.674218	0.640018	0.998383
	AT5G56350.1	MOM1-FLAG	Col-0	-0.757561	0.587555	0.998383
	AT1G72550.1	MOM1-FLAG	Col-0	-0.741073	0.583635	0.998383
	AT1G14610.1	MOM1-FLAG	Col-0	-0.741073	0.583635	0.998383
	ATMG00090.1	MOM1-FLAG	Col-0	0.82055	0.507214	0.998383
	AT5G14590.1	MOM1-FLAG	Col-0	-0.355991	0.815282	0.998383
	AT5G16960.1	MOM1-FLAG	Col-0	-0.355991	0.815282	0.998383
	AT5G02450.1	MOM1-FLAG	Col-0	-0.841564	0.457259	0.998383
	AT3G13160.1	MOM1-FLAG	Col-0	-0.841564	0.457259	0.998383
	AT5G48760.1	MOM1-FLAG	Col-0	0.0135804	0.993436	0.998383
	AT5G10450.4	MOM1-FLAG	Col-0	0.0135804	0.993436	0.998383
	AT3G17160.1	MOM1-FLAG	Col-0	0.0135804	0.993436	0.998383
	AT4G14030.1	MOM1-FLAG	Col-0	-0.873867	0.480336	0.998383
	AT3G25220.1	MOM1-FLAG	Col-0	0.410832	0.799243	0.998383
	AT1G02050.1	MOM1-FLAG	Col-0	0.410832	0.799243	0.998383
	AT2G02570.1	MOM1-FLAG	Col-0	-0.507053	0.729907	0.998383
	AT5G13420.1	MOM1-FLAG	Col-0	0.224563	0.890551	0.998383
	AT3G15020.1	MOM1-FLAG	Col-0	0.224563	0.890551	0.998383
	AT3G14390.1	MOM1-FLAG	Col-0	0.224563	0.890551	0.998383
	AT1G77590.1	MOM1-FLAG	Col-0	0.224563	0.890551	0.998383
	AT3G62310.1	MOM1-FLAG	Col-0	0.23469	0.888758	0.998383
	AT1G29350.1	MOM1-FLAG	Col-0	0.23469	0.888758	0.998383
	AT5G43330.1	MOM1-FLAG	Col-0	0.816787	0.215051	0.998383
	AT1G64370.1	MOM1-FLAG	Col-0	-0.899378	0.356141	0.998383
	AT3G06580.1	MOM1-FLAG	Col-0	-0.15045	0.926706	0.998383
	AT3G59510.1	MOM1-FLAG	Col-0	-0.818026	0.471571	0.998383
	AT5G64130.3	MOM1-FLAG	Col-0	-0.818026	0.471571	0.998383
	AT3G44750.1	MOM1-FLAG	Col-0	-0.875829	0.318459	0.998383
	AT4G38130.1	MOM1-FLAG	Col-0	0.814239	0.216685	0.998383
	AT4G25740.1	MOM1-FLAG	Col-0	-0.0487842	0.97681	0.998383
	AT3G51840.1	MOM1-FLAG	Col-0	-0.569819	0.673137	0.998383
	AT5G41010.1	MOM1-FLAG	Col-0	0.765492	0.526805	0.998383
	AT5G56680.1	MOM1-FLAG	Col-0	-0.502458	0.718635	0.998383
	ATCG01310.1	MOM1-FLAG	Col-0	-0.502458	0.718635	0.998383
	AT5G16780.1	MOM1-FLAG	Col-0	0.874197	0.28488	0.998383
	AT3G25580.1	MOM1-FLAG	Col-0	-0.281208	0.862273	0.998383
	AT1G66430.1	MOM1-FLAG	Col-0	-0.281208	0.862273	0.998383
	AT1G62750.1	MOM1-FLAG	Col-0	-0.281208	0.862273	0.998383
	AT5G09880.1	MOM1-FLAG	Col-0	0.729726	0.562135	0.998383
	AT5G23880.1	MOM1-FLAG	Col-0	-0.60608	0.667595	0.998383
	AT1G67730.1	MOM1-FLAG	Col-0	-0.2343	0.872307	0.998383
	AT3G22310.1	MOM1-FLAG	Col-0	-0.2343	0.872307	0.998383
	AT4G28750.1	MOM1-FLAG	Col-0	-0.775895	0.56968	0.998383
	AT2G16940.2	MOM1-FLAG	Col-0	-0.84174	0.219934	0.998383
	AT2G44530.1	MOM1-FLAG	Col-0	-0.169505	0.907706	0.998383
	AT2G02050.1	MOM1-FLAG	Col-0	-0.898604	0.302941	0.998383
	AT5G61150.1	MOM1-FLAG	Col-0	0.881619	0.272149	0.998383
	AT3G11500.1	MOM1-FLAG	Col-0	0.13698	0.934304	0.998383
	AT1G55490.1	MOM1-FLAG	Col-0	-0.641563	0.132415	0.998383
	AT1G06000.1	MOM1-FLAG	Col-0	0.624265	0.688568	0.998383
	AT2G27720.2	MOM1-FLAG	Col-0	-0.807776	0.49023	0.998383
	AT2G47250.1	MOM1-FLAG	Col-0	0.0605329	0.970094	0.998383
	AT5G63640.1	MOM1-FLAG	Col-0	0.0605329	0.970094	0.998383
	AT2G27860.1	MOM1-FLAG	Col-0	0.0605329	0.970094	0.998383
	AT1G20440.1	MOM1-FLAG	Col-0	-0.850971	0.301372	0.998383
	AT4G29520.1	MOM1-FLAG	Col-0	-0.756858	0.513797	0.998383
	AT5G05270.1	MOM1-FLAG	Col-0	-0.837545	0.413449	0.998383
	AT5G11770.1	MOM1-FLAG	Col-0	-0.769562	0.505961	0.998383
	AT4G34450.1	MOM1-FLAG	Col-0	-0.80005	0.207359	0.998383
	AT3G44600.1	MOM1-FLAG	Col-0	0.84417	0.31481	0.998383
	AT1G75270.1	MOM1-FLAG	Col-0	0.246802	0.877101	0.998383
	AT2G36580.1	MOM1-FLAG	Col-0	0.400344	0.799732	0.998383
	AT1G76300.1	MOM1-FLAG	Col-0	-0.385362	0.783567	0.998383
	AT2G27730.1	MOM1-FLAG	Col-0	-0.385362	0.783567	0.998383
	AT3G12915.1	MOM1-FLAG	Col-0	-0.385362	0.783567	0.998383
	AT4G11420.1	MOM1-FLAG	Col-0	-0.758307	0.146158	0.998383
	AT1G08200.1	MOM1-FLAG	Col-0	-0.187485	0.909902	0.998383
	AT3G56090.1	MOM1-FLAG	Col-0	0.856561	0.321664	0.998383
	AT3G63490.1	MOM1-FLAG	Col-0	-0.778701	0.528075	0.998383
	AT2G07560.1	MOM1-FLAG	Col-0	-0.477376	0.733088	0.998383
	AT5G07410.1	MOM1-FLAG	Col-0	0.664931	0.59602	0.998383
	AT1G77470.1	MOM1-FLAG	Col-0	0.700697	0.560895	0.998383
	AT2G20330.1	MOM1-FLAG	Col-0	-0.828968	0.297342	0.998383
	AT5G54160.1	MOM1-FLAG	Col-0	-0.070225	0.964944	0.998383
	AT4G16390.1	MOM1-FLAG	Col-0	-0.070225	0.964944	0.998383
	AT5G27120.1	MOM1-FLAG	Col-0	-0.902681	0.439231	0.998383
	AT1G79920.1	MOM1-FLAG	Col-0	-0.724585	0.155865	0.998383
	AT2G21160.1	MOM1-FLAG	Col-0	0.806447	0.4209	0.998383
	AT1G75910.1	MOM1-FLAG	Col-0	-0.80817	0.24945	0.998383
	AT3G62870.1	MOM1-FLAG	Col-0	1.02374	0.351252	0.998383
	AT2G44920.2	MOM1-FLAG	Col-0	0.525479	0.684887	0.998383
	AT3G17590.2	MOM1-FLAG	Col-0	0.791764	0.436739	0.998383
	AT3G62360.1	MOM1-FLAG	Col-0	-0.826022	0.224982	0.998383
	AT3G56860.3	MOM1-FLAG	Col-0	-0.549735	0.691377	0.998383
	AT2G45810.1	MOM1-FLAG	Col-0	0.681199	0.607481	0.998383
	AT4G10040.1	MOM1-FLAG	Col-0	0.55255	0.659418	0.998383
	AT4G21620.1	MOM1-FLAG	Col-0	0.55255	0.659418	0.998383
	AT3G09500.1	MOM1-FLAG	Col-0	0.55255	0.659418	0.998383
	AT1G25490.1	MOM1-FLAG	Col-0	-0.761378	0.525743	0.998383
	AT5G23310.1	MOM1-FLAG	Col-0	-0.809309	0.483519	0.998383
	AT5G08300.1	MOM1-FLAG	Col-0	-0.807582	0.267272	0.998383
	AT3G10410.1	MOM1-FLAG	Col-0	0.23986	0.86031	0.998383
	AT5G64400.2	MOM1-FLAG	Col-0	0.23986	0.86031	0.998383
	AT5G56940.1	MOM1-FLAG	Col-0	0.23986	0.86031	0.998383
	AT5G41790.1	MOM1-FLAG	Col-0	-0.693806	0.552895	0.998383
	AT1G36730.1	MOM1-FLAG	Col-0	0.841312	0.187869	0.998383
	AT5G13430.1	MOM1-FLAG	Col-0	0.131115	0.923745	0.998383
	AT2G26080.1	MOM1-FLAG	Col-0	-0.648114	0.573597	0.998383
	AT1G09270.1	MOM1-FLAG	Col-0	0.850459	0.433318	0.998383
	AT3G13920.2	MOM1-FLAG	Col-0	0.598176	0.119016	0.998383
	AT3G22890.1	MOM1-FLAG	Col-0	0.00182794	0.999067	0.999067
	AT2G03680.1	MOM1-FLAG	Col-0	0.0663207	0.961262	0.998383
	AT1G77510.1	MOM1-FLAG	Col-0	-0.857535	0.437915	0.998383
	AT1G26850.1	MOM1-FLAG	Col-0	-0.841625	0.36621	0.998383
	AT3G58990.1	MOM1-FLAG	Col-0	0.487755	0.696216	0.998383
	AT5G35530.1	MOM1-FLAG	Col-0	0.487755	0.696216	0.998383
	AT4G32910.1	MOM1-FLAG	Col-0	0.487755	0.696216	0.998383
	AT5G40950.1	MOM1-FLAG	Col-0	0.487755	0.696216	0.998383
	AT1G10390.1	MOM1-FLAG	Col-0	-0.0819359	0.954305	0.998383
	AT5G42300.1	MOM1-FLAG	Col-0	0.715316	0.517633	0.998383
	AT3G42790.1	MOM1-FLAG	Col-0	0.774173	0.454365	0.998383
	AT1G19520.1	MOM1-FLAG	Col-0	-0.731624	0.489424	0.998383
	AT1G75510.1	MOM1-FLAG	Col-0	-0.187246	0.897818	0.998383
	AT1G43670.1	MOM1-FLAG	Col-0	-0.785227	0.241742	0.998383
	AT5G57655.2	MOM1-FLAG	Col-0	-0.785227	0.241742	0.998383
	AT4G36680.1	MOM1-FLAG	Col-0	-0.725655	0.477677	0.998383
	AT4G16180.2	MOM1-FLAG	Col-0	0.83508	0.230241	0.998383
	AT2G39780.1	MOM1-FLAG	Col-0	0.803668	0.269772	0.998383
	AT5G54770.1	MOM1-FLAG	Col-0	-0.164592	0.915424	0.998383
	AT4G32610.1	MOM1-FLAG	Col-0	0.561346	0.664701	0.998383
	AT1G77840.1	MOM1-FLAG	Col-0	-0.429228	0.76662	0.998383
	AT3G07680.1	MOM1-FLAG	Col-0	-0.709631	0.490439	0.998383
	AT5G47700.1	MOM1-FLAG	Col-0	-0.268831	0.866798	0.998383
	AT1G05190.1	MOM1-FLAG	Col-0	0.422894	0.739759	0.998383
	AT4G29700.1	MOM1-FLAG	Col-0	-0.555957	0.635959	0.998383
	AT3G20000.1	MOM1-FLAG	Col-0	-0.555957	0.635959	0.998383
	AT1G55540.2	MOM1-FLAG	Col-0	0.257876	0.852675	0.998383
	AT1G16350.1	MOM1-FLAG	Col-0	-0.718941	0.231841	0.998383
	AT1G70200.1	MOM1-FLAG	Col-0	-0.397903	0.751573	0.998383
	AT1G20220.1	MOM1-FLAG	Col-0	0.743369	0.205597	0.998383
	AT1G53645.1	MOM1-FLAG	Col-0	-0.80115	0.378628	0.998383
	AT1G78380.1	MOM1-FLAG	Col-0	-0.815671	0.327643	0.998383
	AT4G01037.1	MOM1-FLAG	Col-0	0.348404	0.795581	0.998383
	AT2G41500.1	MOM1-FLAG	Col-0	-0.787836	0.246293	0.998383
	AT4G20460.1	MOM1-FLAG	Col-0	0.804339	0.396714	0.998383
	AT3G23100.1	MOM1-FLAG	Col-0	0.122116	0.930526	0.998383
	AT5G16240.1	MOM1-FLAG	Col-0	-0.360309	0.788326	0.998383
	ATCG01240.1	MOM1-FLAG	Col-0	-0.0930933	0.942344	0.998383
	AT3G05590.1	MOM1-FLAG	Col-0	-0.0930933	0.942344	0.998383
	AT3G27380.1	MOM1-FLAG	Col-0	-0.0801239	0.952791	0.998383
	AT5G52650.1	MOM1-FLAG	Col-0	0.184646	0.902747	0.998383
	AT3G46970.1	MOM1-FLAG	Col-0	0.184646	0.902747	0.998383
	AT5G15970.1	MOM1-FLAG	Col-0	-0.74909	0.355555	0.998383
	AT3G13990.1	MOM1-FLAG	Col-0	0.0240032	0.985218	0.998383
	AT4G20020.1	MOM1-FLAG	Col-0	0.0240032	0.985218	0.998383
	AT4G15640.1	MOM1-FLAG	Col-0	0.0240032	0.985218	0.998383
	AT5G20290.1	MOM1-FLAG	Col-0	0.662534	0.168963	0.998383
	AT4G38970.1	MOM1-FLAG	Col-0	-0.601783	0.148565	0.998383
	AT5G20920.1	MOM1-FLAG	Col-0	-0.742516	0.31888	0.998383
	AT3G62600.1	MOM1-FLAG	Col-0	-0.742516	0.31888	0.998383
	AT4G31810.1	MOM1-FLAG	Col-0	-0.668578	0.518917	0.998383
	ATCG00540.1	MOM1-FLAG	Col-0	0.753221	0.295601	0.998383
	AT3G28720.1	MOM1-FLAG	Col-0	0.385003	0.8087	0.998383
	AT3G02710.1	MOM1-FLAG	Col-0	-0.424151	0.721307	0.998383
	AT5G15230.1	MOM1-FLAG	Col-0	-0.424151	0.721307	0.998383
	AT1G03600.1	MOM1-FLAG	Col-0	0.764806	0.417791	0.998383
	AT3G13930.1	MOM1-FLAG	Col-0	0.746256	0.319226	0.998383
	AT1G56580.1	MOM1-FLAG	Col-0	-0.791982	0.354256	0.998383
	AT2G20420.1	MOM1-FLAG	Col-0	-0.65113	0.168197	0.998383
	AT5G56030.2	MOM1-FLAG	Col-0	0.64369	0.527752	0.998383
	AT5G62670.1	MOM1-FLAG	Col-0	-0.39133	0.755062	0.998383
	AT3G48870.1	MOM1-FLAG	Col-0	-0.339782	0.829903	0.998383
	AT3G02080.1	MOM1-FLAG	Col-0	0.552392	0.630504	0.998383
	AT3G60820.1	MOM1-FLAG	Col-0	0.598219	0.585565	0.998383
	AT1G26110.1	MOM1-FLAG	Col-0	0.598219	0.585565	0.998383
	AT2G43520.1	MOM1-FLAG	Col-0	-0.384397	0.747363	0.998383
	AT3G15360.1	MOM1-FLAG	Col-0	-0.384397	0.747363	0.998383
	AT5G03690.1	MOM1-FLAG	Col-0	-0.384397	0.747363	0.998383
	AT5G39740.1	MOM1-FLAG	Col-0	0.142417	0.927399	0.998383
	AT5G54600.1	MOM1-FLAG	Col-0	-0.251906	0.842608	0.998383
	AT1G50380.1	MOM1-FLAG	Col-0	-0.160454	0.897109	0.998383
	AT3G11830.1	MOM1-FLAG	Col-0	-0.160454	0.897109	0.998383
	AT4G28990.2	MOM1-FLAG	Col-0	-0.160454	0.897109	0.998383
	AT1G23310.1	MOM1-FLAG	Col-0	0.110818	0.941223	0.998383
	AT1G52500.2	MOM1-FLAG	Col-0	0.00789977	0.995448	0.998383
	AT1G31180.1	MOM1-FLAG	Col-0	0.0734186	0.956035	0.998383
	AT4G32420.1	MOM1-FLAG	Col-0	0.680894	0.514984	0.998383
	AT3G62120.1	MOM1-FLAG	Col-0	-0.781427	0.334216	0.998383
	AT2G23390.1	MOM1-FLAG	Col-0	0.737258	0.296287	0.998383
	AT1G01940.1	MOM1-FLAG	Col-0	-0.143162	0.909681	0.998383
	AT3G05070.1	MOM1-FLAG	Col-0	-0.143162	0.909681	0.998383
	AT2G35370.1	MOM1-FLAG	Col-0	-0.607404	0.577523	0.998383
	AT1G22300.1	MOM1-FLAG	Col-0	-0.707321	0.272002	0.998383
	AT1G02140.1	MOM1-FLAG	Col-0	0.621267	0.175196	0.998383
	AT4G01900.1	MOM1-FLAG	Col-0	-0.701117	0.422964	0.998383
	AT2G39810.1	MOM1-FLAG	Col-0	0.0907109	0.946416	0.998383
	AT1G02150.1	MOM1-FLAG	Col-0	0.498471	0.653724	0.998383
	AT1G31812.1	MOM1-FLAG	Col-0	0.498471	0.653724	0.998383
	AT2G35880.1	MOM1-FLAG	Col-0	-0.583554	0.610899	0.998383
	AT3G25150.2	MOM1-FLAG	Col-0	-0.641507	0.515624	0.998383
	AT1G67580.1	MOM1-FLAG	Col-0	0.856005	0.44604	0.998383
	AT2G44060.1	MOM1-FLAG	Col-0	0.396773	0.734486	0.998383
	AT1G34430.1	MOM1-FLAG	Col-0	-0.383077	0.758936	0.998383
	AT5G43060.1	MOM1-FLAG	Col-0	0.192526	0.87375	0.998383
	AT1G78570.1	MOM1-FLAG	Col-0	-0.541204	0.654075	0.998383
	AT3G56130.1	MOM1-FLAG	Col-0	0.336693	0.774728	0.998383
	AT1G32470.1	MOM1-FLAG	Col-0	-0.0235287	0.987457	0.998383
	AT1G80670.1	MOM1-FLAG	Col-0	0.709355	0.339658	0.998383
	AT2G32730.1	MOM1-FLAG	Col-0	-0.555944	0.593153	0.998383
	AT5G07830.1	MOM1-FLAG	Col-0	-0.555944	0.593153	0.998383
	AT1G53750.1	MOM1-FLAG	Col-0	0.698847	0.29712	0.998383
	AT3G24830.1	MOM1-FLAG	Col-0	-0.573559	0.661615	0.998383
	AT3G20550.1	MOM1-FLAG	Col-0	0.645468	0.531638	0.998383
	AT5G26360.1	MOM1-FLAG	Col-0	-0.747409	0.36743	0.998383
	AT2G42600.2	MOM1-FLAG	Col-0	-0.812671	0.340863	0.998383
	AT2G21250.1	MOM1-FLAG	Col-0	-0.633299	0.511898	0.998383
	AT4G12800.1	MOM1-FLAG	Col-0	0.485031	0.658133	0.998383
	AT3G56150.1	MOM1-FLAG	Col-0	-0.730605	0.241445	0.998383
	AT1G74970.1	MOM1-FLAG	Col-0	0.219597	0.850885	0.998383
	AT1G18540.1	MOM1-FLAG	Col-0	0.219597	0.850885	0.998383
	AT1G21720.1	MOM1-FLAG	Col-0	0.219597	0.850885	0.998383
	AT4G32460.1	MOM1-FLAG	Col-0	-0.584253	0.563497	0.998383
	AT4G16720.1	MOM1-FLAG	Col-0	0.457123	0.770212	0.998383
	AT2G01720.1	MOM1-FLAG	Col-0	0.271832	0.820198	0.998383
	AT5G10010.1	MOM1-FLAG	Col-0	0.271832	0.820198	0.998383
	AT1G54080.2	MOM1-FLAG	Col-0	-0.469555	0.669261	0.998383
	AT5G27720.1	MOM1-FLAG	Col-0	-0.469555	0.669261	0.998383
	AT1G75950.1	MOM1-FLAG	Col-0	0.622014	0.502797	0.998383
	AT3G59540.1	MOM1-FLAG	Col-0	0.622014	0.502797	0.998383
	AT3G50360.1	MOM1-FLAG	Col-0	0.682312	0.483289	0.998383
	AT5G10980.1	MOM1-FLAG	Col-0	0.687434	0.236717	0.998383
	AT2G27040.1	MOM1-FLAG	Col-0	0.560948	0.154237	0.998383
	AT4G14880.1	MOM1-FLAG	Col-0	-0.665274	0.254419	0.998383
	AT4G38220.2	MOM1-FLAG	Col-0	-0.755042	0.335912	0.998383
	AT4G34670.1	MOM1-FLAG	Col-0	-0.755042	0.335912	0.998383
	AT5G42240.1	MOM1-FLAG	Col-0	-0.522157	0.627349	0.998383
	AT3G06650.1	MOM1-FLAG	Col-0	0.0226379	0.987784	0.998383
	AT1G49600.1	MOM1-FLAG	Col-0	-0.483943	0.649758	0.998383
	AT5G43830.1	MOM1-FLAG	Col-0	-0.483943	0.649758	0.998383
	AT5G47890.1	MOM1-FLAG	Col-0	-0.593161	0.563641	0.998383
	AT3G57610.1	MOM1-FLAG	Col-0	-0.709476	0.32268	0.998383
	AT3G12390.1	MOM1-FLAG	Col-0	-0.709476	0.32268	0.998383
	AT1G08520.1	MOM1-FLAG	Col-0	0.125165	0.914286	0.998383
	AT4G35000.1	MOM1-FLAG	Col-0	0.125165	0.914286	0.998383
	AT1G18500.1	MOM1-FLAG	Col-0	0.125165	0.914286	0.998383
	AT3G60600.1	MOM1-FLAG	Col-0	0.43111	0.684096	0.998383
	ATCG00800.1	MOM1-FLAG	Col-0	0.43111	0.684096	0.998383
	AT3G54890.1	MOM1-FLAG	Col-0	-0.640712	0.473796	0.998383
	AT1G32060.1	MOM1-FLAG	Col-0	-0.748947	0.28751	0.998383
	AT1G71260.1	MOM1-FLAG	Col-0	0.60786	0.179825	0.998383
	AT1G61010.1	MOM1-FLAG	Col-0	0.142458	0.903951	0.998383
	AT5G60410.2	MOM1-FLAG	Col-0	0.446391	0.714713	0.998383
	AT3G07850.1	MOM1-FLAG	Col-0	-0.73345	0.57	0.998383
	AT1G71310.2	MOM1-FLAG	Col-0	0.448402	0.676145	0.998383
	AT1G64350.1	MOM1-FLAG	Col-0	0.448402	0.676145	0.998383
	AT3G58510.1	MOM1-FLAG	Col-0	0.713739	0.35865	0.998383
	AT4G17390.1	MOM1-FLAG	Col-0	0.297854	0.837009	0.998383
	AT3G62030.2	MOM1-FLAG	Col-0	0.676854	0.322863	0.998383
	AT5G03300.1	MOM1-FLAG	Col-0	-0.557336	0.633806	0.998383
	AT3G18790.1	MOM1-FLAG	Col-0	0.699887	0.262001	0.998383
	AT2G33040.1	MOM1-FLAG	Col-0	0.593462	0.557395	0.998383
	AT5G24770.1	MOM1-FLAG	Col-0	0.593462	0.557395	0.998383
	AT4G21110.1	MOM1-FLAG	Col-0	0.567821	0.550418	0.998383
	AT1G73620.1	MOM1-FLAG	Col-0	0.152236	0.891739	0.998383
	AT2G40060.1	MOM1-FLAG	Col-0	0.152236	0.891739	0.998383
	AT5G16470.1	MOM1-FLAG	Col-0	0.152236	0.891739	0.998383
	AT3G06510.2	MOM1-FLAG	Col-0	-0.635489	0.437721	0.998383
	AT5G07300.1	MOM1-FLAG	Col-0	-0.362494	0.733151	0.998383
	AT1G67430.1	MOM1-FLAG	Col-0	-0.839349	0.518254	0.998383
	AT3G54170.1	MOM1-FLAG	Col-0	0.610503	0.48685	0.998383
	AT4G02840.2	MOM1-FLAG	Col-0	0.640826	0.41652	0.998383
	AT5G23210.1	MOM1-FLAG	Col-0	0.656219	0.35481	0.998383
	AT3G25520.1	MOM1-FLAG	Col-0	0.296748	0.836676	0.998383
	AT3G48670.1	MOM1-FLAG	Col-0	0.602517	0.515351	0.998383
	AT1G55570.1	MOM1-FLAG	Col-0	0.521558	0.6031	0.998383
	AT2G25970.1	MOM1-FLAG	Col-0	0.690263	0.367388	0.998383
	AT1G74060.1	MOM1-FLAG	Col-0	0.287114	0.850663	0.998383
	AT1G62020.1	MOM1-FLAG	Col-0	0.200708	0.858083	0.998383
	AT4G37120.1	MOM1-FLAG	Col-0	0.542749	0.559425	0.998383
	AT5G11560.1	MOM1-FLAG	Col-0	-0.573485	0.516197	0.998383
	AT1G01620.1	MOM1-FLAG	Col-0	0.528066	0.577038	0.998383
	AT1G18630.1	MOM1-FLAG	Col-0	0.528066	0.577038	0.998383
	AT2G40490.1	MOM1-FLAG	Col-0	0.658839	0.500192	0.998383
	AT5G18620.2	MOM1-FLAG	Col-0	0.0235318	0.983285	0.998383
	AT1G78300.1	MOM1-FLAG	Col-0	-0.0987776	0.929049	0.998383
	AT5G65020.1	MOM1-FLAG	Col-0	-0.505385	0.603225	0.998383
	AT3G07110.2	MOM1-FLAG	Col-0	0.629263	0.486384	0.998383
	AT1G01090.1	MOM1-FLAG	Col-0	-0.679701	0.424922	0.998383
	AT3G08940.2	MOM1-FLAG	Col-0	-0.675246	0.483653	0.998383
	AT5G50920.1	MOM1-FLAG	Col-0	-0.106281	0.942648	0.998383
	AT4G36130.1	MOM1-FLAG	Col-0	-0.103946	0.945085	0.998383
	AT3G06050.1	MOM1-FLAG	Col-0	-0.608267	0.462582	0.998383
	AT1G63640.1	MOM1-FLAG	Col-0	0.402154	0.700012	0.998383
	AT3G47120.1	MOM1-FLAG	Col-0	0.526262	0.586283	0.998383
	AT4G31480.1	MOM1-FLAG	Col-0	0.248106	0.862884	0.998383
	AT1G17880.1	MOM1-FLAG	Col-0	-0.666035	0.260354	0.998383
	AT4G38510.5	MOM1-FLAG	Col-0	-0.555643	0.530885	0.998383
	AT1G76160.1	MOM1-FLAG	Col-0	-0.555643	0.530885	0.998383
	AT2G44200.1	MOM1-FLAG	Col-0	-0.601368	0.476865	0.998383
	AT1G13930.1	MOM1-FLAG	Col-0	-0.601368	0.476865	0.998383
	AT4G34980.1	MOM1-FLAG	Col-0	0.62369	0.251216	0.998383
	AT4G31990.3	MOM1-FLAG	Col-0	-0.73894	0.273302	0.998383
	AT4G13430.1	MOM1-FLAG	Col-0	-0.681291	0.329972	0.998383
	AT1G27400.1	MOM1-FLAG	Col-0	0.150357	0.916987	0.998383
	AT4G30190.2	MOM1-FLAG	Col-0	0.754798	0.352501	0.998383
	AT5G28740.1	MOM1-FLAG	Col-0	0.725282	0.290187	0.998383
	AT3G12800.1	MOM1-FLAG	Col-0	0.64382	0.411587	0.998383
	AT4G37930.1	MOM1-FLAG	Col-0	-0.576837	0.172257	0.998383
	AT1G47980.1	MOM1-FLAG	Col-0	-0.541748	0.55342	0.998383
	AT3G05910.1	MOM1-FLAG	Col-0	-0.630844	0.305863	0.998383
	AT4G14342.1	MOM1-FLAG	Col-0	0.457584	0.65034	0.998383
	AT2G33730.1	MOM1-FLAG	Col-0	0.617624	0.235829	0.998383
	AT1G44575.1	MOM1-FLAG	Col-0	0.510475	0.594952	0.998383
	AT2G20260.1	MOM1-FLAG	Col-0	0.0301043	0.978439	0.998383
	AT5G15960.1	MOM1-FLAG	Col-0	-0.111461	0.916172	0.998383
	AT5G42920.2	MOM1-FLAG	Col-0	-0.111461	0.916172	0.998383
	AT3G55620.1	MOM1-FLAG	Col-0	0.602228	0.49374	0.998383
	AT1G12270.1	MOM1-FLAG	Col-0	0.0511047	0.967253	0.998383
	AT5G11420.1	MOM1-FLAG	Col-0	-0.0717068	0.946216	0.998383
	AT3G04920.1	MOM1-FLAG	Col-0	-0.628083	0.393924	0.998383
	AT1G33140.1	MOM1-FLAG	Col-0	0.062816	0.965373	0.998383
	AT1G79940.1	MOM1-FLAG	Col-0	0.592179	0.5981	0.998383
	AT4G22140.1	MOM1-FLAG	Col-0	0.493988	0.620161	0.998383
	AT1G18070.3	MOM1-FLAG	Col-0	0.408797	0.672546	0.998383
	AT5G51550.1	MOM1-FLAG	Col-0	0.408797	0.672546	0.998383
	AT5G59160.1	MOM1-FLAG	Col-0	-0.567441	0.548884	0.998383
	AT4G24280.1	MOM1-FLAG	Col-0	-0.619283	0.277883	0.998383
	AT4G27430.1	MOM1-FLAG	Col-0	0.368989	0.754	0.998383
	AT5G44785.2	MOM1-FLAG	Col-0	0.541228	0.542409	0.998383
	AT4G32720.1	MOM1-FLAG	Col-0	-0.569577	0.503525	0.998383
	AT2G43550.1	MOM1-FLAG	Col-0	-0.569577	0.503525	0.998383
	AT1G64520.1	MOM1-FLAG	Col-0	0.105469	0.920808	0.998383
	AT1G15820.1	MOM1-FLAG	Col-0	-0.485642	0.591474	0.998383
	AT1G74050.1	MOM1-FLAG	Col-0	0.255666	0.85799	0.998383
	AT3G52880.2	MOM1-FLAG	Col-0	-0.609932	0.297107	0.998383
	AT4G25340.1	MOM1-FLAG	Col-0	0.620526	0.398281	0.998383
	AT1G66580.1	MOM1-FLAG	Col-0	0.681818	0.381222	0.998383
	AT4G23680.1	MOM1-FLAG	Col-0	0.261088	0.800664	0.998383
	AT1G09210.1	MOM1-FLAG	Col-0	-0.590224	0.198745	0.998383
	AT4G35830.1	MOM1-FLAG	Col-0	-0.626535	0.3803	0.998383
	AT1G22450.1	MOM1-FLAG	Col-0	-0.628273	0.35848	0.998383
	AT4G27440.1	MOM1-FLAG	Col-0	0.369043	0.701605	0.998383
	AT3G18740.1	MOM1-FLAG	Col-0	0.606268	0.368834	0.998383
	AT1G12000.1	MOM1-FLAG	Col-0	0.352555	0.724736	0.998383
	AT3G15980.5	MOM1-FLAG	Col-0	0.520348	0.539744	0.998383
	AT2G18020.1	MOM1-FLAG	Col-0	0.332652	0.815697	0.998383
	AT2G33800.1	MOM1-FLAG	Col-0	0.379993	0.689288	0.998383
	AT3G58610.1	MOM1-FLAG	Col-0	-0.598761	0.281582	0.998383
	AT4G00830.1	MOM1-FLAG	Col-0	-0.608778	0.377653	0.998383
	AT5G08260.1	MOM1-FLAG	Col-0	0.221334	0.829867	0.998383
	AT2G38730.1	MOM1-FLAG	Col-0	0.221334	0.829867	0.998383
	AT3G10850.1	MOM1-FLAG	Col-0	0.221334	0.829867	0.998383
	AT5G09660.4	MOM1-FLAG	Col-0	-0.525977	0.550634	0.998383
	AT4G29830.1	MOM1-FLAG	Col-0	-0.631392	0.358084	0.998383
	AT1G15340.1	MOM1-FLAG	Col-0	-0.57092	0.456404	0.998383
	AT4G20010.1	MOM1-FLAG	Col-0	0.39154	0.695968	0.998383
	AT3G60240.4	MOM1-FLAG	Col-0	-0.552641	0.548533	0.998383
	AT2G19540.1	MOM1-FLAG	Col-0	0.536037	0.559564	0.998383
	AT1G12840.1	MOM1-FLAG	Col-0	-0.614329	0.397111	0.998383
	AT1G07670.1	MOM1-FLAG	Col-0	-0.158248	0.875636	0.998383
	AT4G10610.1	MOM1-FLAG	Col-0	0.167413	0.866353	0.998383
	AT5G56130.1	MOM1-FLAG	Col-0	0.167413	0.866353	0.998383
	AT1G03330.1	MOM1-FLAG	Col-0	-0.0660908	0.949044	0.998383
	AT3G10610.1	MOM1-FLAG	Col-0	-0.507896	0.540191	0.998383
	AT2G38110.1	MOM1-FLAG	Col-0	0.0849935	0.934853	0.998383
	AT1G30460.1	MOM1-FLAG	Col-0	0.596149	0.462259	0.998383
	AT2G43090.1	MOM1-FLAG	Col-0	-0.591992	0.349392	0.998383
	AT2G02790.1	MOM1-FLAG	Col-0	0.00164241	0.99876	0.999067
	AT1G33120.1	MOM1-FLAG	Col-0	-0.211322	0.888595	0.998383
	AT3G03780.1	MOM1-FLAG	Col-0	-0.54457	0.495791	0.998383
	AT2G04520.1	MOM1-FLAG	Col-0	0.101481	0.919249	0.998383
	AT1G47128.1	MOM1-FLAG	Col-0	0.267162	0.784073	0.998383
	AT2G32920.1	MOM1-FLAG	Col-0	0.556729	0.456136	0.998383
	AT5G12110.1	MOM1-FLAG	Col-0	0.556729	0.456136	0.998383
	AT1G10840.1	MOM1-FLAG	Col-0	-0.371311	0.694151	0.998383
	AT1G56070.1	MOM1-FLAG	Col-0	-0.38701	0.0986473	0.998383
	AT1G61520.1	MOM1-FLAG	Col-0	0.0815426	0.938315	0.998383
	AT2G27710.1	MOM1-FLAG	Col-0	0.317793	0.757261	0.998383
	AT4G29410.1	MOM1-FLAG	Col-0	0.510475	0.524181	0.998383
	AT5G06290.1	MOM1-FLAG	Col-0	0.510475	0.524181	0.998383
	AT5G57290.1	MOM1-FLAG	Col-0	-0.473737	0.57952	0.998383
	AT2G13540.1	MOM1-FLAG	Col-0	-0.534619	0.195788	0.998383
	AT5G47010.1	MOM1-FLAG	Col-0	0.614381	0.408262	0.998383
	AT4G16760.1	MOM1-FLAG	Col-0	-0.488537	0.550754	0.998383
	AT5G60980.2	MOM1-FLAG	Col-0	-0.575869	0.437873	0.998383
	AT5G02870.1	MOM1-FLAG	Col-0	0.410944	0.647863	0.998383
	AT5G20890.1	MOM1-FLAG	Col-0	-0.549146	0.472989	0.998383
	AT1G70830.1	MOM1-FLAG	Col-0	-0.597783	0.284901	0.998383
	AT4G00430.1	MOM1-FLAG	Col-0	0.247959	0.818057	0.998383
	AT5G34850.1	MOM1-FLAG	Col-0	-0.573056	0.294822	0.998383
	AT5G52470.1	MOM1-FLAG	Col-0	0.0118966	0.993678	0.998383
	AT3G07030.1	MOM1-FLAG	Col-0	-0.455894	0.595239	0.998383
	AT5G11670.1	MOM1-FLAG	Col-0	0.0895285	0.928986	0.998383
	AT4G24780.1	MOM1-FLAG	Col-0	-0.30538	0.744742	0.998383
	AT3G18080.1	MOM1-FLAG	Col-0	-0.577941	0.344187	0.998383
	AT1G32990.1	MOM1-FLAG	Col-0	0.481194	0.554265	0.998383
	AT4G37510.1	MOM1-FLAG	Col-0	0.229251	0.815907	0.998383
	AT4G04640.1	MOM1-FLAG	Col-0	0.583369	0.415119	0.998383
	AT1G47420.1	MOM1-FLAG	Col-0	-0.549424	0.458667	0.998383
	AT1G18800.1	MOM1-FLAG	Col-0	0.335268	0.712544	0.998383
	AT3G12290.1	MOM1-FLAG	Col-0	-0.518929	0.542681	0.998383
	AT2G06850.1	MOM1-FLAG	Col-0	0.51906	0.198158	0.998383
	AT4G22380.1	MOM1-FLAG	Col-0	-0.0253856	0.978961	0.998383
	AT1G13690.1	MOM1-FLAG	Col-0	-0.544967	0.433453	0.998383
	AT2G40300.1	MOM1-FLAG	Col-0	-0.00262836	0.997863	0.999067
	AT5G42270.1	MOM1-FLAG	Col-0	-0.122481	0.897766	0.998383
	AT1G26880.1	MOM1-FLAG	Col-0	-0.122481	0.897766	0.998383
	AT5G59310.1	MOM1-FLAG	Col-0	-0.576518	0.362722	0.998383
	AT2G47470.1	MOM1-FLAG	Col-0	-0.522311	0.209763	0.998383
	AT4G31300.2	MOM1-FLAG	Col-0	0.457656	0.572138	0.998383
	AT5G56360.1	MOM1-FLAG	Col-0	0.237237	0.799888	0.998383
	AT4G03280.1	MOM1-FLAG	Col-0	-0.576026	0.330164	0.998383
	AT1G33680.1	MOM1-FLAG	Col-0	-0.168174	0.861353	0.998383
	AT4G20670.1	MOM1-FLAG	Col-0	-0.168174	0.861353	0.998383
	AT3G01390.1	MOM1-FLAG	Col-0	-0.568156	0.381199	0.998383
	AT4G25630.1	MOM1-FLAG	Col-0	0.133009	0.926263	0.998383
	AT3G18165.1	MOM1-FLAG	Col-0	0.360228	0.710983	0.998383
	AT3G09880.1	MOM1-FLAG	Col-0	0.560715	0.297547	0.998383
	AT5G62390.1	MOM1-FLAG	Col-0	-0.428132	0.609582	0.998383
	AT3G25860.1	MOM1-FLAG	Col-0	-0.0483209	0.961094	0.998383
	AT1G02305.1	MOM1-FLAG	Col-0	0.304104	0.733632	0.998383
	AT5G08530.1	MOM1-FLAG	Col-0	-0.51204	0.200952	0.998383
	AT5G61020.1	MOM1-FLAG	Col-0	-0.102242	0.914902	0.998383
	AT2G30000.1	MOM1-FLAG	Col-0	-0.102242	0.914902	0.998383
	AT5G10160.1	MOM1-FLAG	Col-0	-0.102242	0.914902	0.998383
	AT3G28220.1	MOM1-FLAG	Col-0	-0.509665	0.531427	0.998383
	AT2G43030.1	MOM1-FLAG	Col-0	0.3989	0.636041	0.998383
	ATCG00740.1	MOM1-FLAG	Col-0	0.318787	0.715889	0.998383
	AT3G47470.1	MOM1-FLAG	Col-0	0.318787	0.715889	0.998383
	AT3G59970.3	MOM1-FLAG	Col-0	-0.410945	0.637139	0.998383
	AT4G06634.1	MOM1-FLAG	Col-0	0.187195	0.837929	0.998383
	AT1G70070.1	MOM1-FLAG	Col-0	0.379539	0.738802	0.998383
	AT2G30260.1	MOM1-FLAG	Col-0	-0.477391	0.545967	0.998383
	AT2G41840.1	MOM1-FLAG	Col-0	0.539662	0.253449	0.998383
	AT3G47520.1	MOM1-FLAG	Col-0	-0.558728	0.383169	0.998383
	AT1G59900.1	MOM1-FLAG	Col-0	-0.450824	0.594459	0.998383
	AT5G17770.1	MOM1-FLAG	Col-0	0.45832	0.561239	0.998383
	AT4G11820.2	MOM1-FLAG	Col-0	-0.314317	0.728787	0.998383
	AT3G55280.1	MOM1-FLAG	Col-0	0.540188	0.304423	0.998383
	AT1G79010.1	MOM1-FLAG	Col-0	-0.500407	0.505186	0.998383
	AT4G38630.1	MOM1-FLAG	Col-0	-0.319962	0.71349	0.998383
	AT3G07480.1	MOM1-FLAG	Col-0	-0.505255	0.491435	0.998383
	AT2G24270.4	MOM1-FLAG	Col-0	-0.530185	0.200809	0.998383
	AT3G03340.1	MOM1-FLAG	Col-0	-0.447941	0.563997	0.998383
	AT1G63680.1	MOM1-FLAG	Col-0	0.293197	0.756426	0.998383
	AT1G80480.1	MOM1-FLAG	Col-0	-0.236161	0.795652	0.998383
	AT3G11400.2	MOM1-FLAG	Col-0	0.546766	0.397885	0.998383
	AT5G10810.1	MOM1-FLAG	Col-0	0.402276	0.625187	0.998383
	AT1G79690.1	MOM1-FLAG	Col-0	-0.554316	0.409574	0.998383
	AT1G79750.1	MOM1-FLAG	Col-0	-0.308068	0.730228	0.998383
	AT4G39520.1	MOM1-FLAG	Col-0	0.0310032	0.974568	0.998383
	AT4G35090.1	MOM1-FLAG	Col-0	-0.643042	0.338988	0.998383
	AT5G64200.1	MOM1-FLAG	Col-0	0.538521	0.437465	0.998383
	AT2G40650.1	MOM1-FLAG	Col-0	-0.50958	0.513512	0.998383
	AT3G56720.3	MOM1-FLAG	Col-0	-0.15413	0.875403	0.998383
	AT4G39680.1	MOM1-FLAG	Col-0	0.5486	0.194005	0.998383
	AT3G54540.1	MOM1-FLAG	Col-0	-0.560547	0.513501	0.998383
	AT3G04790.1	MOM1-FLAG	Col-0	-0.422272	0.582355	0.998383
	AT2G43530.1	MOM1-FLAG	Col-0	0.348434	0.672595	0.998383
	AT1G06260.1	MOM1-FLAG	Col-0	-0.319021	0.705256	0.998383
	AT3G01540.2	MOM1-FLAG	Col-0	-0.47132	0.514337	0.998383
	AT1G20130.1	MOM1-FLAG	Col-0	0.273094	0.756806	0.998383
	AT1G02813.1	MOM1-FLAG	Col-0	-0.0782494	0.932326	0.998383
	AT4G16500.1	MOM1-FLAG	Col-0	0.350436	0.668801	0.998383
	AT4G33680.1	MOM1-FLAG	Col-0	-0.546637	0.292243	0.998383
	AT5G64270.1	MOM1-FLAG	Col-0	0.550272	0.204309	0.998383
	AT3G25920.1	MOM1-FLAG	Col-0	-0.274186	0.751868	0.998383
	AT4G20050.1	MOM1-FLAG	Col-0	0.451017	0.543628	0.998383
	AT1G03680.1	MOM1-FLAG	Col-0	0.451017	0.543628	0.998383
	AT1G15415.1	MOM1-FLAG	Col-0	-0.202057	0.815708	0.998383
	AT1G49670.2	MOM1-FLAG	Col-0	-0.21808	0.799703	0.998383
	AT2G45710.1	MOM1-FLAG	Col-0	-0.116463	0.899728	0.998383
	AT5G14740.1	MOM1-FLAG	Col-0	-0.502477	0.45637	0.998383
	AT5G48880.2	MOM1-FLAG	Col-0	-0.5169	0.365546	0.998383
	AT5G15650.1	MOM1-FLAG	Col-0	-0.0248317	0.977668	0.998383
	ATCG00170.1	MOM1-FLAG	Col-0	-0.0248317	0.977668	0.998383
	AT4G33865.1	MOM1-FLAG	Col-0	0.197339	0.820863	0.998383
	AT1G60200.1	MOM1-FLAG	Col-0	-0.552374	0.420204	0.998383
	ATCG01130.1	MOM1-FLAG	Col-0	-0.491238	0.225036	0.998383
	AT5G66590.1	MOM1-FLAG	Col-0	0.221195	0.8096	0.998383
	AT2G23070.1	MOM1-FLAG	Col-0	0.238523	0.798775	0.998383
	AT1G62820.1	MOM1-FLAG	Col-0	-0.161003	0.853791	0.998383
	AT4G29350.1	MOM1-FLAG	Col-0	-0.20713	0.80649	0.998383
	AT5G20720.1	MOM1-FLAG	Col-0	-0.48951	0.229645	0.998383
	ATCG00470.1	MOM1-FLAG	Col-0	-0.0927996	0.916572	0.998383
	AT3G49080.1	MOM1-FLAG	Col-0	-0.0374198	0.96569	0.998383
	AT5G42020.1	MOM1-FLAG	Col-0	-0.0374198	0.96569	0.998383
	AT4G03120.1	MOM1-FLAG	Col-0	-0.0138817	0.98732	0.998383
	AT3G19820.1	MOM1-FLAG	Col-0	-0.519177	0.376147	0.998383
	AT3G55760.1	MOM1-FLAG	Col-0	-0.542951	0.488092	0.998383
	AT1G76180.1	MOM1-FLAG	Col-0	0.528016	0.255835	0.998383
	AT3G13224.2	MOM1-FLAG	Col-0	-0.429129	0.558977	0.998383
	AT1G74670.1	MOM1-FLAG	Col-0	0.345022	0.664609	0.998383
	AT3G11940.1	MOM1-FLAG	Col-0	-0.150053	0.861443	0.998383
	AT2G03150.1	MOM1-FLAG	Col-0	-0.445412	0.538826	0.998383
	AT3G03960.1	MOM1-FLAG	Col-0	-0.365924	0.663504	0.998383
	AT3G51800.2	MOM1-FLAG	Col-0	-0.493983	0.256326	0.998383
	AT4G18100.1	MOM1-FLAG	Col-0	0.3028	0.73497	0.998383
	AT4G10970.6	MOM1-FLAG	Col-0	0.344229	0.662352	0.998383
	AT1G12900.1	MOM1-FLAG	Col-0	-0.413139	0.57796	0.998383
	AT1G70180.2	MOM1-FLAG	Col-0	-0.052684	0.956114	0.998383
	AT2G47510.1	MOM1-FLAG	Col-0	-0.338702	0.690386	0.998383
	AT5G16510.1	MOM1-FLAG	Col-0	0.125337	0.882047	0.998383
	AT3G02230.1	MOM1-FLAG	Col-0	-0.501571	0.310166	0.998383
	AT5G04130.1	MOM1-FLAG	Col-0	-0.208318	0.821393	0.998383
	AT2G05070.1	MOM1-FLAG	Col-0	0.0220804	0.982241	0.998383
	AT1G29880.1	MOM1-FLAG	Col-0	0.156908	0.867182	0.998383
	AT5G62350.1	MOM1-FLAG	Col-0	-0.426048	0.547763	0.998383
	AT5G63400.1	MOM1-FLAG	Col-0	-0.457296	0.510892	0.998383
	AT4G37910.1	MOM1-FLAG	Col-0	0.488585	0.434676	0.998383
	AT2G20490.1	MOM1-FLAG	Col-0	0.481026	0.449263	0.998383
	AT1G62740.1	MOM1-FLAG	Col-0	0.224509	0.816197	0.998383
	AT3G47070.1	MOM1-FLAG	Col-0	0.317227	0.679895	0.998383
	AT4G02510.1	MOM1-FLAG	Col-0	-0.294679	0.705379	0.998383
	AT1G48830.1	MOM1-FLAG	Col-0	-0.28627	0.714835	0.998383
	AT3G62250.1	MOM1-FLAG	Col-0	0.269092	0.864285	0.998383
	AT3G53750.1	MOM1-FLAG	Col-0	-0.508936	0.46054	0.998383
	AT3G55800.1	MOM1-FLAG	Col-0	-0.508936	0.46054	0.998383
	AT1G09770.1	MOM1-FLAG	Col-0	0.482751	0.247663	0.998383
	AT3G23810.1	MOM1-FLAG	Col-0	-0.317495	0.686405	0.998383
	AT5G38430.1	MOM1-FLAG	Col-0	-0.194989	0.812628	0.998383
	AT5G53440.1	MOM1-FLAG	Col-0	-0.373822	0.607975	0.998383
	AT1G30580.1	MOM1-FLAG	Col-0	-0.501485	0.440859	0.998383
	AT5G48230.2	MOM1-FLAG	Col-0	-0.501485	0.440859	0.998383
	AT2G10940.1	MOM1-FLAG	Col-0	-0.0590567	0.943773	0.998383
	AT1G29220.2	MOM1-FLAG	Col-0	-0.0221819	0.981008	0.998383
	AT1G57860.1	MOM1-FLAG	Col-0	0.403516	0.55919	0.998383
	AT1G53070.1	MOM1-FLAG	Col-0	0.191616	0.821674	0.998383
	AT2G40290.1	MOM1-FLAG	Col-0	-0.470542	0.482055	0.998383
	AT2G47580.1	MOM1-FLAG	Col-0	0.251796	0.756042	0.998383
	AT5G66510.2	MOM1-FLAG	Col-0	0.399364	0.562938	0.998383
	AT5G08380.1	MOM1-FLAG	Col-0	-0.198149	0.804455	0.998383
	AT2G26430.1	MOM1-FLAG	Col-0	-0.353174	0.674584	0.998383
	AT5G58710.1	MOM1-FLAG	Col-0	-0.340574	0.653349	0.998383
	AT2G41475.1	MOM1-FLAG	Col-0	-0.156264	0.847987	0.998383
	AT5G07350.2	MOM1-FLAG	Col-0	0.0111599	0.98915	0.998383
	AT3G55410.1	MOM1-FLAG	Col-0	-0.123418	0.892975	0.998383
	AT5G67380.1	MOM1-FLAG	Col-0	-0.375608	0.615131	0.998383
	AT4G09040.1	MOM1-FLAG	Col-0	0.470332	0.406061	0.998383
	AT1G09780.1	MOM1-FLAG	Col-0	0.484607	0.382317	0.998383
	AT1G69200.1	MOM1-FLAG	Col-0	-0.0443736	0.95677	0.998383
	AT5G27850.1	MOM1-FLAG	Col-0	0.470807	0.463498	0.998383
	AT5G47870.1	MOM1-FLAG	Col-0	-0.381771	0.647677	0.998383
	AT5G02790.1	MOM1-FLAG	Col-0	-0.499845	0.39062	0.998383
	AT1G15930.2	MOM1-FLAG	Col-0	0.289353	0.706407	0.998383
	AT1G47250.1	MOM1-FLAG	Col-0	0.431714	0.506705	0.998383
	AT2G47110.1	MOM1-FLAG	Col-0	0.466153	0.759243	0.998383
	AT4G23670.1	MOM1-FLAG	Col-0	-0.431329	0.502618	0.998383
	AT1G28060.1	MOM1-FLAG	Col-0	-0.420694	0.574371	0.998383
	AT1G20010.1	MOM1-FLAG	Col-0	0.401964	0.553513	0.998383
	AT3G56490.1	MOM1-FLAG	Col-0	0.313913	0.6707	0.998383
	AT1G56450.1	MOM1-FLAG	Col-0	0.155186	0.844924	0.998383
	AT5G13120.1	MOM1-FLAG	Col-0	-0.31493	0.680112	0.998383
	AT5G16050.1	MOM1-FLAG	Col-0	-0.0172963	0.983856	0.998383
	AT1G78830.1	MOM1-FLAG	Col-0	-0.500378	0.373011	0.998383
	AT1G49760.1	MOM1-FLAG	Col-0	0.311645	0.672019	0.998383
	AT5G04590.1	MOM1-FLAG	Col-0	-0.427606	0.517492	0.998383
	AT4G02290.1	MOM1-FLAG	Col-0	0.471854	0.363248	0.998383
	AT5G50250.1	MOM1-FLAG	Col-0	-0.42272	0.504317	0.998383
	AT3G03070.1	MOM1-FLAG	Col-0	0.177595	0.831579	0.998383
	AT4G23920.1	MOM1-FLAG	Col-0	-0.390718	0.639746	0.998383
	AT4G25900.1	MOM1-FLAG	Col-0	0.231839	0.767837	0.998383
	AT1G54410.1	MOM1-FLAG	Col-0	0.29607	0.687138	0.998383
	AT5G48300.1	MOM1-FLAG	Col-0	0.194772	0.816706	0.998383
	AT4G26780.1	MOM1-FLAG	Col-0	0.188067	0.824909	0.998383
	AT3G53740.2	MOM1-FLAG	Col-0	0.0859102	0.914891	0.998383
	AT5G41520.1	MOM1-FLAG	Col-0	-0.352978	0.614743	0.998383
	AT2G29550.1	MOM1-FLAG	Col-0	0.472544	0.286273	0.998383
	AT2G30860.1	MOM1-FLAG	Col-0	0.450373	0.455923	0.998383
	AT2G38530.1	MOM1-FLAG	Col-0	-0.262223	0.724803	0.998383
	AT5G54430.1	MOM1-FLAG	Col-0	-0.166885	0.839523	0.998383
	AT1G03910.2	MOM1-FLAG	Col-0	-0.0729334	0.93314	0.998383
	AT1G56110.1	MOM1-FLAG	Col-0	-0.500046	0.356972	0.998383
	AT4G34260.1	MOM1-FLAG	Col-0	-0.364915	0.615399	0.998383
	AT4G23650.1	MOM1-FLAG	Col-0	-0.362659	0.61823	0.998383
	AT1G75330.1	MOM1-FLAG	Col-0	-0.248382	0.739762	0.998383
	AT1G13190.1	MOM1-FLAG	Col-0	0.0993016	0.905933	0.998383
	AT3G22320.1	MOM1-FLAG	Col-0	0.247468	0.742326	0.998383
	AT2G05710.1	MOM1-FLAG	Col-0	-0.505545	0.269075	0.998383
	AT4G15000.1	MOM1-FLAG	Col-0	0.379227	0.572044	0.998383
	AT2G39730.1	MOM1-FLAG	Col-0	0.451903	0.246935	0.998383
	AT2G47610.1	MOM1-FLAG	Col-0	-0.1167	0.904433	0.998383
	AT1G14510.1	MOM1-FLAG	Col-0	0.359071	0.604141	0.998383
	AT1G15690.1	MOM1-FLAG	Col-0	-0.322904	0.6428	0.998383
	AT5G04280.1	MOM1-FLAG	Col-0	-0.487931	0.363008	0.998383
	AT4G05420.1	MOM1-FLAG	Col-0	0.453577	0.401724	0.998383
	AT4G20980.1	MOM1-FLAG	Col-0	-0.311281	0.65604	0.998383
	AT3G28500.1	MOM1-FLAG	Col-0	-0.311281	0.65604	0.998383
	AT5G38480.1	MOM1-FLAG	Col-0	0.0192534	0.980231	0.998383
	AT3G02520.1	MOM1-FLAG	Col-0	0.252199	0.81585	0.998383
	AT5G22640.1	MOM1-FLAG	Col-0	-0.421052	0.477002	0.998383
	AT5G28840.1	MOM1-FLAG	Col-0	-0.0658161	0.93289	0.998383
	AT2G40360.1	MOM1-FLAG	Col-0	-0.158758	0.837064	0.998383
	AT2G37220.1	MOM1-FLAG	Col-0	0.460794	0.390327	0.998383
	AT4G02770.1	MOM1-FLAG	Col-0	0.452634	0.338515	0.998383
	AT2G34480.1	MOM1-FLAG	Col-0	-0.435419	0.440475	0.998383
	AT5G57120.1	MOM1-FLAG	Col-0	-0.435342	0.494252	0.998383
	AT5G39493.1	MOM1-FLAG	Col-0	-0.241786	0.747535	0.998383
	AT1G29900.1	MOM1-FLAG	Col-0	0.180241	0.812301	0.998383
	AT5G54900.1	MOM1-FLAG	Col-0	-0.380649	0.568665	0.998383
	AT1G09340.1	MOM1-FLAG	Col-0	-0.411411	0.52247	0.998383
	AT2G42910.1	MOM1-FLAG	Col-0	-0.31275	0.653715	0.998383
	AT5G02240.1	MOM1-FLAG	Col-0	-0.334678	0.621991	0.998383
	AT1G15200.3	MOM1-FLAG	Col-0	0.470726	0.383192	0.998383
	ATMG00510.1	MOM1-FLAG	Col-0	0.349777	0.607668	0.998383
	AT4G39730.1	MOM1-FLAG	Col-0	-0.355425	0.58272	0.998383
	AT1G04820.1	MOM1-FLAG	Col-0	0.175165	0.914448	0.998383
	AT5G46290.3	MOM1-FLAG	Col-0	0.348677	0.591761	0.998383
	AT3G27850.1	MOM1-FLAG	Col-0	0.371943	0.566711	0.998383
	AT1G18450.1	MOM1-FLAG	Col-0	0.436378	0.274332	0.998383
	AT5G08180.1	MOM1-FLAG	Col-0	0.17561	0.81505	0.998383
	AT1G48120.1	MOM1-FLAG	Col-0	0.457029	0.275515	0.998383
	AT3G55430.1	MOM1-FLAG	Col-0	0.474306	0.392938	0.998383
	AT1G61870.1	MOM1-FLAG	Col-0	-0.220728	0.767117	0.998383
	AT1G09010.1	MOM1-FLAG	Col-0	-0.11507	0.884333	0.998383
	AT3G10690.1	MOM1-FLAG	Col-0	-0.255771	0.728545	0.998383
	AT2G01140.1	MOM1-FLAG	Col-0	-0.454216	0.446985	0.998383
	AT1G15120.2	MOM1-FLAG	Col-0	0.197962	0.784694	0.998383
	AT1G55210.1	MOM1-FLAG	Col-0	0.197962	0.784694	0.998383
	AT2G39990.1	MOM1-FLAG	Col-0	0.202325	0.807569	0.998383
	AT1G09070.1	MOM1-FLAG	Col-0	0.0383301	0.959427	0.998383
	AT1G01300.1	MOM1-FLAG	Col-0	0.449617	0.358231	0.998383
	AT3G29075.1	MOM1-FLAG	Col-0	0.150494	0.846255	0.998383
	AT5G05010.1	MOM1-FLAG	Col-0	-0.198361	0.784768	0.998383
	AT1G04270.1	MOM1-FLAG	Col-0	0.316315	0.649489	0.998383
	AT2G03440.1	MOM1-FLAG	Col-0	-0.00187025	0.997992	0.999067
	AT2G17560.1	MOM1-FLAG	Col-0	0.415012	0.571157	0.998383
	AT5G20630.1	MOM1-FLAG	Col-0	0.403148	0.492705	0.998383
	AT3G18490.1	MOM1-FLAG	Col-0	-0.168287	0.815525	0.998383
	AT4G14960.2	MOM1-FLAG	Col-0	0.413068	0.79428	0.998383
	AT4G10710.1	MOM1-FLAG	Col-0	0.420417	0.207926	0.998383
	AT5G16990.1	MOM1-FLAG	Col-0	-0.255277	0.727989	0.998383
	AT1G80230.1	MOM1-FLAG	Col-0	-0.00266336	0.99711	0.999067
	AT5G26830.1	MOM1-FLAG	Col-0	-0.130256	0.856798	0.998383
	AT5G21150.1	MOM1-FLAG	Col-0	-0.227265	0.745862	0.998383
	AT2G21130.1	MOM1-FLAG	Col-0	0.486731	0.487361	0.998383
	AT4G01310.1	MOM1-FLAG	Col-0	-0.265312	0.70554	0.998383
	AT1G18950.1	MOM1-FLAG	Col-0	0.348527	0.58715	0.998383
	AT4G29040.1	MOM1-FLAG	Col-0	0.406136	0.503529	0.998383
	AT5G35590.1	MOM1-FLAG	Col-0	0.386038	0.539751	0.998383
	AT3G07010.1	MOM1-FLAG	Col-0	0.131632	0.857585	0.998383
	AT3G05560.1	MOM1-FLAG	Col-0	-0.327725	0.668064	0.998383
	AT1G12920.1	MOM1-FLAG	Col-0	0.110354	0.900368	0.998383
	AT5G45775.2	MOM1-FLAG	Col-0	0.359632	0.563857	0.998383
	AT1G24706.2	MOM1-FLAG	Col-0	0.300069	0.702999	0.998383
	AT5G02770.1	MOM1-FLAG	Col-0	0.304851	0.651047	0.998383
	AT2G43750.1	MOM1-FLAG	Col-0	-0.0527902	0.950165	0.998383
	AT3G63400.1	MOM1-FLAG	Col-0	-0.348146	0.591433	0.998383
	AT1G07140.1	MOM1-FLAG	Col-0	-0.212013	0.775558	0.998383
	AT4G08350.1	MOM1-FLAG	Col-0	0.518381	0.289268	0.998383
	AT2G27100.1	MOM1-FLAG	Col-0	0.499893	0.283091	0.998383
	AT3G49910.1	MOM1-FLAG	Col-0	0.309766	0.630932	0.998383
	AT3G18640.1	MOM1-FLAG	Col-0	-0.34282	0.629208	0.998383
	AT1G07320.1	MOM1-FLAG	Col-0	0.265605	0.686096	0.998383
	AT2G30050.1	MOM1-FLAG	Col-0	0.271331	0.676411	0.998383
	AT1G24510.1	MOM1-FLAG	Col-0	-0.0161653	0.982093	0.998383
	AT3G63190.1	MOM1-FLAG	Col-0	-0.190285	0.779661	0.998383
	ATCG00190.1	MOM1-FLAG	Col-0	0.0959481	0.893561	0.998383
	AT2G42520.1	MOM1-FLAG	Col-0	0.309567	0.674551	0.998383
	AT5G59320.1	MOM1-FLAG	Col-0	-0.309556	0.617523	0.998383
	AT2G32600.1	MOM1-FLAG	Col-0	-0.315983	0.630622	0.998383
	AT1G09310.1	MOM1-FLAG	Col-0	-0.337303	0.595793	0.998383
	AT3G48500.2	MOM1-FLAG	Col-0	0.16276	0.812175	0.998383
	AT3G61530.1	MOM1-FLAG	Col-0	0.420041	0.325253	0.998383
	AT5G03850.1	MOM1-FLAG	Col-0	-0.171993	0.802192	0.998383
	AT3G48730.1	MOM1-FLAG	Col-0	-0.263184	0.687378	0.998383
	AT3G52300.1	MOM1-FLAG	Col-0	-0.178663	0.793589	0.998383
	AT3G61820.1	MOM1-FLAG	Col-0	-0.403414	0.424135	0.998383
	AT3G53020.1	MOM1-FLAG	Col-0	0.153162	0.824918	0.998383
	AT3G15000.1	MOM1-FLAG	Col-0	0.153162	0.824918	0.998383
	AT5G02960.1	MOM1-FLAG	Col-0	-0.0889015	0.901122	0.998383
	AT5G12190.1	MOM1-FLAG	Col-0	-0.18093	0.790298	0.998383
	AT5G20740.1	MOM1-FLAG	Col-0	0.251785	0.700369	0.998383
	AT1G24360.1	MOM1-FLAG	Col-0	0.100539	0.888273	0.998383
	AT1G75930.1	MOM1-FLAG	Col-0	0.34137	0.563219	0.998383
	AT1G07790.1	MOM1-FLAG	Col-0	0.524887	0.511996	0.998383
	AT5G55230.2	MOM1-FLAG	Col-0	0.0664983	0.927272	0.998383
	AT4G05530.1	MOM1-FLAG	Col-0	-0.0356687	0.959712	0.998383
	AT1G60900.1	MOM1-FLAG	Col-0	0.437914	0.422732	0.998383
	AT2G36130.1	MOM1-FLAG	Col-0	-0.223267	0.742851	0.998383
	AT4G28440.1	MOM1-FLAG	Col-0	-0.346059	0.559841	0.998383
	AT1G04170.1	MOM1-FLAG	Col-0	0.326451	0.601867	0.998383
	AT1G12570.1	MOM1-FLAG	Col-0	-0.058828	0.934527	0.998383
	AT1G16470.1	MOM1-FLAG	Col-0	0.341631	0.558135	0.998383
	AT1G20960.1	MOM1-FLAG	Col-0	0.355287	0.147051	0.998383
	AT5G11520.1	MOM1-FLAG	Col-0	-0.0533245	0.938909	0.998383
	AT1G20693.1	MOM1-FLAG	Col-0	0.346029	0.607845	0.998383
	AT3G46740.1	MOM1-FLAG	Col-0	-0.350345	0.535753	0.998383
	AT3G14210.1	MOM1-FLAG	Col-0	0.223744	0.746129	0.998383
	AT1G30630.1	MOM1-FLAG	Col-0	-0.00915747	0.989953	0.998383
	AT4G25550.1	MOM1-FLAG	Col-0	0.0577089	0.936102	0.998383
	AT3G54400.1	MOM1-FLAG	Col-0	0.338472	0.55999	0.998383
	AT5G46020.1	MOM1-FLAG	Col-0	0.358919	0.594986	0.998383
	AT1G08360.1	MOM1-FLAG	Col-0	-0.368492	0.544277	0.998383
	AT1G73230.1	MOM1-FLAG	Col-0	-0.39081	0.463729	0.998383
	AT5G35630.1	MOM1-FLAG	Col-0	-0.423797	0.48005	0.998383
	AT3G50820.1	MOM1-FLAG	Col-0	-0.398464	0.460807	0.998383
	AT2G29210.1	MOM1-FLAG	Col-0	0.043949	0.953498	0.998383
	AT1G63770.5	MOM1-FLAG	Col-0	-0.381722	0.516262	0.998383
	AT4G10480.1	MOM1-FLAG	Col-0	0.351527	0.536604	0.998383
	AT3G58500.1	MOM1-FLAG	Col-0	0.0363611	0.9575	0.998383
	AT2G21060.1	MOM1-FLAG	Col-0	-0.286651	0.63598	0.998383
	AT1G06680.1	MOM1-FLAG	Col-0	-0.401105	0.379081	0.998383
	AT5G40490.1	MOM1-FLAG	Col-0	0.0558269	0.935013	0.998383
	AT2G34640.1	MOM1-FLAG	Col-0	0.0536222	0.936654	0.998383
	AT4G35100.1	MOM1-FLAG	Col-0	0.0714952	0.918357	0.998383
	AT3G14100.1	MOM1-FLAG	Col-0	0.292295	0.629863	0.998383
	AT3G56340.1	MOM1-FLAG	Col-0	-0.157264	0.812702	0.998383
	AT2G47730.1	MOM1-FLAG	Col-0	0.238661	0.709666	0.998383
	AT3G14040.1	MOM1-FLAG	Col-0	0.257688	0.753276	0.998383
	AT3G16000.1	MOM1-FLAG	Col-0	0.119428	0.858597	0.998383
	AT4G26110.1	MOM1-FLAG	Col-0	0.445136	0.37198	0.998383
	AT1G66260.1	MOM1-FLAG	Col-0	0.513994	0.381663	0.998383
	AT3G53500.2	MOM1-FLAG	Col-0	-0.210596	0.767528	0.998383
	AT3G58570.1	MOM1-FLAG	Col-0	-0.386264	0.605884	0.998383
	AT4G35785.5	MOM1-FLAG	Col-0	-0.412345	0.463702	0.998383
	AT3G04120.1	MOM1-FLAG	Col-0	-0.191058	0.887504	0.998383
	AT5G11710.1	MOM1-FLAG	Col-0	-0.0143224	0.983801	0.998383
	AT1G41830.1	MOM1-FLAG	Col-0	-0.0651089	0.922866	0.998383
	AT4G30610.1	MOM1-FLAG	Col-0	-0.133825	0.839126	0.998383
	AT5G08610.1	MOM1-FLAG	Col-0	-0.421853	0.382085	0.998383
	AT5G19510.1	MOM1-FLAG	Col-0	-0.392082	0.278035	0.998383
	AT3G49601.1	MOM1-FLAG	Col-0	0.414035	0.446272	0.998383
	AT2G34420.1	MOM1-FLAG	Col-0	0.135608	0.863478	0.998383
	AT1G59359.1	MOM1-FLAG	Col-0	-0.0822748	0.902809	0.998383
	AT4G36690.1	MOM1-FLAG	Col-0	-0.39796	0.491843	0.998383
	AT5G59880.1	MOM1-FLAG	Col-0	0.162211	0.79934	0.998383
	AT5G15200.1	MOM1-FLAG	Col-0	0.381856	0.427446	0.998383
	AT5G36880.2	MOM1-FLAG	Col-0	0.0250775	0.970768	0.998383
	AT2G22230.1	MOM1-FLAG	Col-0	0.0153068	0.982114	0.998383
	AT5G67590.1	MOM1-FLAG	Col-0	0.194767	0.757576	0.998383
	AT2G32060.1	MOM1-FLAG	Col-0	0.021462	0.974129	0.998383
	AT3G62840.1	MOM1-FLAG	Col-0	0.0641199	0.924115	0.998383
	AT1G61730.1	MOM1-FLAG	Col-0	0.319748	0.565284	0.998383
	AT5G48680.1	MOM1-FLAG	Col-0	0.283375	0.664785	0.998383
	AT1G52040.1	MOM1-FLAG	Col-0	0.417886	0.496828	0.998383
	AT5G43940.2	MOM1-FLAG	Col-0	-0.364235	0.456472	0.998383
	AT1G73720.1	MOM1-FLAG	Col-0	0.162599	0.809395	0.998383
	AT1G09140.1	MOM1-FLAG	Col-0	0.0597723	0.931149	0.998383
	AT1G72610.1	MOM1-FLAG	Col-0	0.249472	0.674777	0.998383
	AT3G48710.1	MOM1-FLAG	Col-0	0.448955	0.416872	0.998383
	AT4G39200.1	MOM1-FLAG	Col-0	-0.0760599	0.907227	0.998383
	AT1G02500.1	MOM1-FLAG	Col-0	0.307219	0.656416	0.998383
	AT4G34200.1	MOM1-FLAG	Col-0	0.182797	0.78739	0.998383
	ATCG00270.1	MOM1-FLAG	Col-0	-0.165207	0.797365	0.998383
	AT1G61040.1	MOM1-FLAG	Col-0	0.0103068	0.987521	0.998383
	AT5G62270.2	MOM1-FLAG	Col-0	-0.139652	0.830688	0.998383
	AT1G14980.1	MOM1-FLAG	Col-0	-0.16936	0.792135	0.998383
	AT1G13440.1	MOM1-FLAG	Col-0	-0.182372	0.876776	0.998383
	AT3G05530.1	MOM1-FLAG	Col-0	0.336985	0.53272	0.998383
	AT3G49470.1	MOM1-FLAG	Col-0	0.129708	0.84282	0.998383
	AT3G12490.2	MOM1-FLAG	Col-0	0.337615	0.530756	0.998383
	AT1G55310.3	MOM1-FLAG	Col-0	0.138986	0.843851	0.998383
	AT1G13280.1	MOM1-FLAG	Col-0	-0.210737	0.729987	0.998383
	AT5G56950.1	MOM1-FLAG	Col-0	0.211397	0.764634	0.998383
	AT5G55670.1	MOM1-FLAG	Col-0	0.340208	0.527034	0.998383
	AT1G80410.2	MOM1-FLAG	Col-0	-0.129776	0.838093	0.998383
	AT2G27530.1	MOM1-FLAG	Col-0	-0.347636	0.51413	0.998383
	AT3G52960.1	MOM1-FLAG	Col-0	-0.201403	0.742851	0.998383
	AT5G66680.1	MOM1-FLAG	Col-0	-0.211441	0.729828	0.998383
	AT1G79730.1	MOM1-FLAG	Col-0	-0.251953	0.668084	0.998383
	AT5G22880.1	MOM1-FLAG	Col-0	0.277501	0.758252	0.998383
	AT3G14420.1	MOM1-FLAG	Col-0	-0.141315	0.835333	0.998383
	AT2G01970.1	MOM1-FLAG	Col-0	-0.0206612	0.974543	0.998383
	AT4G01850.1	MOM1-FLAG	Col-0	0.258554	0.671334	0.998383
	AT3G09820.1	MOM1-FLAG	Col-0	-0.393207	0.400221	0.998383
	AT5G35360.3	MOM1-FLAG	Col-0	0.0960042	0.880654	0.998383
	AT5G07440.1	MOM1-FLAG	Col-0	-0.397093	0.422484	0.998383
	AT4G34870.1	MOM1-FLAG	Col-0	0.371524	0.424255	0.998383
	AT5G16130.1	MOM1-FLAG	Col-0	0.243654	0.675514	0.998383
	AT1G20630.1	MOM1-FLAG	Col-0	-0.184598	0.765923	0.998383
	AT4G05180.1	MOM1-FLAG	Col-0	0.270168	0.639529	0.998383
	AT2G38040.1	MOM1-FLAG	Col-0	-0.0836541	0.895833	0.998383
	AT3G49010.1	MOM1-FLAG	Col-0	-0.303137	0.575123	0.998383
	AT5G23570.1	MOM1-FLAG	Col-0	0.110011	0.885049	0.998383
	AT3G11510.1	MOM1-FLAG	Col-0	0.350202	0.476031	0.998383
	AT1G78820.1	MOM1-FLAG	Col-0	0.279425	0.616882	0.998383
	AT3G61240.1	MOM1-FLAG	Col-0	-0.017802	0.982194	0.998383
	AT2G45960.3	MOM1-FLAG	Col-0	0.171704	0.776103	0.998383
	AT2G17360.1	MOM1-FLAG	Col-0	0.380932	0.381563	0.998383
	AT3G25840.1	MOM1-FLAG	Col-0	-0.116154	0.872733	0.998383
	AT1G76030.1	MOM1-FLAG	Col-0	-0.37469	0.346463	0.998383
	AT5G20080.1	MOM1-FLAG	Col-0	0.238694	0.701395	0.998383
	AT5G30510.1	MOM1-FLAG	Col-0	-0.0309571	0.960599	0.998383
	AT1G76860.1	MOM1-FLAG	Col-0	0.111015	0.858438	0.998383
	AT2G18510.1	MOM1-FLAG	Col-0	0.171101	0.783081	0.998383
	AT5G42980.1	MOM1-FLAG	Col-0	0.0597739	0.923557	0.998383
	AT4G25500.1	MOM1-FLAG	Col-0	0.345419	0.552374	0.998383
	AT3G17390.1	MOM1-FLAG	Col-0	0.0480886	0.940865	0.998383
	AT4G21150.1	MOM1-FLAG	Col-0	-0.349287	0.442604	0.998383
	AT1G70600.1	MOM1-FLAG	Col-0	0.253779	0.649353	0.998383
	AT4G29060.1	MOM1-FLAG	Col-0	-0.196639	0.738028	0.998383
	AT3G09200.1	MOM1-FLAG	Col-0	0.34414	0.455728	0.998383
	AT3G18780.2	MOM1-FLAG	Col-0	-0.352728	0.451044	0.998383
	AT5G02530.1	MOM1-FLAG	Col-0	0.288774	0.591364	0.998383
	AT1G65440.1	MOM1-FLAG	Col-0	0.441903	0.231476	0.998383
	AT4G27090.1	MOM1-FLAG	Col-0	0.164052	0.779648	0.998383
	AT5G17900.1	MOM1-FLAG	Col-0	-0.0867557	0.897676	0.998383
	AT4G02450.1	MOM1-FLAG	Col-0	0.173819	0.769609	0.998383
	AT2G33150.1	MOM1-FLAG	Col-0	0.324133	0.513723	0.998383
	AT2G18740.1	MOM1-FLAG	Col-0	-0.133433	0.825517	0.998383
	AT1G67830.1	MOM1-FLAG	Col-0	-0.251151	0.644827	0.998383
	AT3G26420.1	MOM1-FLAG	Col-0	0.0927326	0.87806	0.998383
	AT5G58290.1	MOM1-FLAG	Col-0	-0.0639441	0.916322	0.998383
	AT2G33845.1	MOM1-FLAG	Col-0	-0.0555823	0.929441	0.998383
	AT4G13560.1	MOM1-FLAG	Col-0	0.170924	0.76614	0.998383
	AT2G19730.1	MOM1-FLAG	Col-0	0.254363	0.643092	0.998383
	AT2G28790.1	MOM1-FLAG	Col-0	-0.321019	0.509205	0.998383
	AT3G01500.2	MOM1-FLAG	Col-0	0.273388	0.613542	0.998383
	AT1G02780.1	MOM1-FLAG	Col-0	0.0599319	0.920088	0.998383
	AT4G27000.1	MOM1-FLAG	Col-0	-0.152439	0.791426	0.998383
	AT1G43190.1	MOM1-FLAG	Col-0	0.242951	0.665928	0.998383
	AT2G24590.1	MOM1-FLAG	Col-0	-0.270132	0.651211	0.998383
	AT3G26560.1	MOM1-FLAG	Col-0	0.327988	0.51967	0.998383
	AT5G18380.1	MOM1-FLAG	Col-0	0.26619	0.634301	0.998383
	AT3G51260.1	MOM1-FLAG	Col-0	0.164416	0.76855	0.998383
	AT3G53870.1	MOM1-FLAG	Col-0	0.228098	0.688345	0.998383
	AT2G16600.1	MOM1-FLAG	Col-0	0.326035	0.477535	0.998383
	AT3G11910.1	MOM1-FLAG	Col-0	0.00503117	0.994081	0.998383
	AT1G19480.1	MOM1-FLAG	Col-0	-0.30458	0.513939	0.998383
	AT4G11010.1	MOM1-FLAG	Col-0	-0.284313	0.569111	0.998383
	AT5G15090.1	MOM1-FLAG	Col-0	0.0698671	0.907427	0.998383
	AT3G07170.1	MOM1-FLAG	Col-0	0.10722	0.868202	0.998383
	AT1G48030.1	MOM1-FLAG	Col-0	0.0548252	0.932473	0.998383
	AT4G38740.1	MOM1-FLAG	Col-0	-0.314665	0.657352	0.998383
	AT3G52150.1	MOM1-FLAG	Col-0	-0.130863	0.821979	0.998383
	AT5G23940.1	MOM1-FLAG	Col-0	-0.149703	0.812152	0.998383
	AT3G16470.1	MOM1-FLAG	Col-0	-0.25151	0.652534	0.998383
	AT5G66190.1	MOM1-FLAG	Col-0	0.0474159	0.935691	0.998383
	AT5G66760.1	MOM1-FLAG	Col-0	0.0765169	0.896474	0.998383
	AT3G18130.1	MOM1-FLAG	Col-0	-0.0799077	0.889256	0.998383
	AT2G33410.1	MOM1-FLAG	Col-0	0.165717	0.768651	0.998383
	AT1G03230.1	MOM1-FLAG	Col-0	-0.314124	0.509305	0.998383
	AT1G20696.2	MOM1-FLAG	Col-0	0.299233	0.585926	0.998383
	AT1G27650.1	MOM1-FLAG	Col-0	-0.0484917	0.936737	0.998383
	AT3G03920.1	MOM1-FLAG	Col-0	0.00341415	0.995243	0.998383
	AT1G09760.1	MOM1-FLAG	Col-0	0.290479	0.553265	0.998383
	AT3G03250.1	MOM1-FLAG	Col-0	-0.301134	0.529771	0.998383
	AT1G51510.1	MOM1-FLAG	Col-0	0.0544007	0.925699	0.998383
	AT5G25460.1	MOM1-FLAG	Col-0	0.0709577	0.900715	0.998383
	AT3G62290.1	MOM1-FLAG	Col-0	-0.113793	0.844082	0.998383
	AT1G44910.1	MOM1-FLAG	Col-0	-0.337542	0.45477	0.998383
	AT5G06160.1	MOM1-FLAG	Col-0	-0.0753869	0.900976	0.998383
	AT3G59480.1	MOM1-FLAG	Col-0	-0.219316	0.676347	0.998383
	AT2G13360.1	MOM1-FLAG	Col-0	-0.325351	0.532472	0.998383
	AT1G10580.1	MOM1-FLAG	Col-0	0.246031	0.639473	0.998383
	AT3G26650.1	MOM1-FLAG	Col-0	0.332969	0.360142	0.998383
	AT2G24200.1	MOM1-FLAG	Col-0	-0.236572	0.637336	0.998383
	AT4G00660.2	MOM1-FLAG	Col-0	0.12921	0.825232	0.998383
	AT3G44320.1	MOM1-FLAG	Col-0	-0.330658	0.379395	0.998383
	AT2G36460.1	MOM1-FLAG	Col-0	-0.153809	0.782091	0.998383
	AT1G20450.1	MOM1-FLAG	Col-0	-0.192091	0.725956	0.998383
	AT5G61790.1	MOM1-FLAG	Col-0	0.192858	0.715716	0.998383
	AT4G10340.1	MOM1-FLAG	Col-0	0.285666	0.527387	0.998383
	AT5G10360.1	MOM1-FLAG	Col-0	-0.238939	0.634522	0.998383
	AT2G23350.1	MOM1-FLAG	Col-0	0.284472	0.545839	0.998383
	AT3G61860.1	MOM1-FLAG	Col-0	-0.19892	0.715567	0.998383
	AT3G17240.1	MOM1-FLAG	Col-0	-0.141795	0.817858	0.998383
	AT3G08030.1	MOM1-FLAG	Col-0	-0.276045	0.553181	0.998383
	AT5G09590.1	MOM1-FLAG	Col-0	-0.0704336	0.901896	0.998383
	AT1G30620.1	MOM1-FLAG	Col-0	0.313979	0.494232	0.998383
	AT1G07750.1	MOM1-FLAG	Col-0	0.22061	0.652798	0.998383
	AT1G32490.1	MOM1-FLAG	Col-0	-0.206776	0.693711	0.998383
	AT3G04400.1	MOM1-FLAG	Col-0	-0.123132	0.821027	0.998383
	AT5G20950.1	MOM1-FLAG	Col-0	-0.142068	0.791444	0.998383
	AT3G22590.1	MOM1-FLAG	Col-0	0.105369	0.852003	0.998383
	AT2G18960.1	MOM1-FLAG	Col-0	-0.0507382	0.936551	0.998383
	AT1G64880.1	MOM1-FLAG	Col-0	-0.326779	0.378065	0.998383
	AT2G34040.1	MOM1-FLAG	Col-0	-0.205603	0.679868	0.998383
	AT1G78900.1	MOM1-FLAG	Col-0	-0.320287	0.413037	0.998383
	AT1G23190.1	MOM1-FLAG	Col-0	-0.205971	0.684573	0.998383
	AT2G18230.1	MOM1-FLAG	Col-0	-0.0843802	0.874457	0.998383
	AT5G43960.1	MOM1-FLAG	Col-0	-0.075738	0.890601	0.998383
	AT4G09800.1	MOM1-FLAG	Col-0	-0.0586378	0.913904	0.998383
	AT2G17630.1	MOM1-FLAG	Col-0	0.229657	0.63027	0.998383
	AT5G53620.1	MOM1-FLAG	Col-0	0.0386788	0.94654	0.998383
	AT4G31580.1	MOM1-FLAG	Col-0	0.312025	0.523017	0.998383
	AT5G66570.1	MOM1-FLAG	Col-0	-0.335654	0.293641	0.998383
	AT3G26060.2	MOM1-FLAG	Col-0	0.213942	0.655703	0.998383
	AT2G37190.1	MOM1-FLAG	Col-0	0.158915	0.751266	0.998383
	AT2G37340.1	MOM1-FLAG	Col-0	0.300204	0.510715	0.998383
	AT1G20020.1	MOM1-FLAG	Col-0	-0.198081	0.67998	0.998383
	AT4G00100.1	MOM1-FLAG	Col-0	-0.215243	0.653645	0.998383
	AT1G65980.1	MOM1-FLAG	Col-0	0.224095	0.634921	0.998383
	AT3G08580.1	MOM1-FLAG	Col-0	-0.100726	0.848047	0.998383
	AT4G02580.1	MOM1-FLAG	Col-0	-0.229579	0.622137	0.998383
	AT1G09640.1	MOM1-FLAG	Col-0	0.331984	0.406801	0.998383
	AT3G48930.1	MOM1-FLAG	Col-0	0.198185	0.680913	0.998383
	AT2G44120.2	MOM1-FLAG	Col-0	0.022015	0.966295	0.998383
	AT5G65730.1	MOM1-FLAG	Col-0	0.115048	0.825548	0.998383
	ATCG00480.1	MOM1-FLAG	Col-0	-0.277653	0.51614	0.998383
	AT1G28290.1	MOM1-FLAG	Col-0	0.168842	0.73081	0.998383
	AT5G44340.1	MOM1-FLAG	Col-0	-0.00117553	0.998272	0.999067
	AT3G05060.1	MOM1-FLAG	Col-0	-0.0176506	0.976681	0.998383
	AT1G42970.1	MOM1-FLAG	Col-0	-0.0761664	0.881243	0.998383
	AT1G77180.1	MOM1-FLAG	Col-0	-0.209109	0.674352	0.998383
	AT3G13460.1	MOM1-FLAG	Col-0	0.12965	0.8014	0.998383
	AT4G39330.1	MOM1-FLAG	Col-0	-0.258231	0.540083	0.998383
	AT3G06480.1	MOM1-FLAG	Col-0	-0.307941	0.482278	0.998383
	AT4G24190.1	MOM1-FLAG	Col-0	-0.0686559	0.897483	0.998383
	AT1G53240.1	MOM1-FLAG	Col-0	-0.284536	0.480855	0.998383
	AT5G51280.1	MOM1-FLAG	Col-0	0.10479	0.833332	0.998383
	AT1G23860.1	MOM1-FLAG	Col-0	0.130057	0.793269	0.998383
	AT5G61780.1	MOM1-FLAG	Col-0	-0.0703866	0.894616	0.998383
	AT1G20580.1	MOM1-FLAG	Col-0	0.158368	0.743576	0.998383
	AT4G13930.1	MOM1-FLAG	Col-0	-0.311721	0.450039	0.998383
	AT4G27500.1	MOM1-FLAG	Col-0	-0.015701	0.977004	0.998383
	AT1G07360.1	MOM1-FLAG	Col-0	-0.062024	0.904347	0.998383
	AT1G52570.1	MOM1-FLAG	Col-0	0.0237391	0.96873	0.998383
	ATCG01060.1	MOM1-FLAG	Col-0	-0.1469	0.768094	0.998383
	AT2G02740.1	MOM1-FLAG	Col-0	0.0560015	0.922388	0.998383
	AT2G21390.1	MOM1-FLAG	Col-0	-0.175328	0.742478	0.998383
	AT3G44850.1	MOM1-FLAG	Col-0	0.133364	0.7951	0.998383
	AT5G21274.1	MOM1-FLAG	Col-0	-0.0705468	0.886999	0.998383
	AT1G78060.1	MOM1-FLAG	Col-0	-0.296859	0.365621	0.998383
	AT1G14320.1	MOM1-FLAG	Col-0	0.0513971	0.92154	0.998383
	ATCG00680.1	MOM1-FLAG	Col-0	0.241538	0.575855	0.998383
	AT1G14410.1	MOM1-FLAG	Col-0	-0.132405	0.783782	0.998383
	ATCG00020.1	MOM1-FLAG	Col-0	-0.0982008	0.839144	0.998383
	AT4G09000.2	MOM1-FLAG	Col-0	0.0841988	0.876397	0.998383
	AT5G22650.1	MOM1-FLAG	Col-0	0.216765	0.632975	0.998383
	AT3G23900.1	MOM1-FLAG	Col-0	0.0338031	0.9459	0.998383
	AT5G09650.1	MOM1-FLAG	Col-0	0.0959467	0.845514	0.998383
	AT4G13850.1	MOM1-FLAG	Col-0	0.171556	0.708515	0.998383
	AT5G52840.1	MOM1-FLAG	Col-0	0.214538	0.632865	0.998383
	AT4G15900.1	MOM1-FLAG	Col-0	0.170525	0.7381	0.998383
	AT4G39260.1	MOM1-FLAG	Col-0	0.0897867	0.857608	0.998383
	AT5G07030.1	MOM1-FLAG	Col-0	-0.0420965	0.931444	0.998383
	AT5G39570.1	MOM1-FLAG	Col-0	-0.288011	0.443983	0.998383
	AT3G60750.1	MOM1-FLAG	Col-0	-0.283743	0.461974	0.998383
	AT4G02930.1	MOM1-FLAG	Col-0	-0.104014	0.83303	0.998383
	AT1G16610.3	MOM1-FLAG	Col-0	0.169278	0.715002	0.998383
	ATCG00280.1	MOM1-FLAG	Col-0	0.159981	0.734441	0.998383
	AT5G25980.2	MOM1-FLAG	Col-0	0.282449	0.221122	0.998383
	AT4G10750.1	MOM1-FLAG	Col-0	-0.216001	0.621001	0.998383
	AT2G20580.1	MOM1-FLAG	Col-0	-0.141845	0.762166	0.998383
	AT5G27640.2	MOM1-FLAG	Col-0	0.16892	0.755186	0.998383
	AT1G04510.1	MOM1-FLAG	Col-0	0.15172	0.752677	0.998383
	AT5G04430.2	MOM1-FLAG	Col-0	-0.186179	0.667015	0.998383
	AT5G20010.1	MOM1-FLAG	Col-0	0.00856764	0.985698	0.998383
	AT5G26710.1	MOM1-FLAG	Col-0	0.150654	0.737611	0.998383
	AT3G08530.1	MOM1-FLAG	Col-0	-0.206766	0.63396	0.998383
	AT5G44500.1	MOM1-FLAG	Col-0	0.0988475	0.83407	0.998383
	AT2G01250.1	MOM1-FLAG	Col-0	0.0609447	0.901583	0.998383
	AT3G25230.2	MOM1-FLAG	Col-0	-0.074001	0.87382	0.998383
	AT5G50310.1	MOM1-FLAG	Col-0	-0.0420633	0.939479	0.998383
	AT5G37510.2	MOM1-FLAG	Col-0	-0.270724	0.435706	0.998383
	AT3G13200.1	MOM1-FLAG	Col-0	-0.137415	0.780095	0.998383
	AT4G21660.2	MOM1-FLAG	Col-0	-0.0234996	0.960501	0.998383
	AT5G14720.1	MOM1-FLAG	Col-0	0.0700194	0.88086	0.998383
	AT4G21280.2	MOM1-FLAG	Col-0	-0.223586	0.578778	0.998383
	AT1G29250.1	MOM1-FLAG	Col-0	0.107663	0.825896	0.998383
	AT1G20920.1	MOM1-FLAG	Col-0	-0.111068	0.829897	0.998383
	AT3G19760.1	MOM1-FLAG	Col-0	0.279204	0.342866	0.998383
	AT5G03740.1	MOM1-FLAG	Col-0	0.0327658	0.946647	0.998383
	AT1G11860.1	MOM1-FLAG	Col-0	0.00291119	0.995477	0.998383
	AT1G12310.1	MOM1-FLAG	Col-0	-0.143216	0.751278	0.998383
	AT2G34810.1	MOM1-FLAG	Col-0	-0.00348164	0.994077	0.998383
	AT1G74560.3	MOM1-FLAG	Col-0	0.0688312	0.890599	0.998383
	AT4G22010.1	MOM1-FLAG	Col-0	-0.0787132	0.864969	0.998383
	AT1G07890.3	MOM1-FLAG	Col-0	-0.185578	0.66034	0.998383
	AT3G53460.4	MOM1-FLAG	Col-0	-0.089375	0.844962	0.998383
	AT5G47210.1	MOM1-FLAG	Col-0	0.0234181	0.959512	0.998383
	AT3G12780.1	MOM1-FLAG	Col-0	-0.0697566	0.893159	0.998383
	AT5G60160.1	MOM1-FLAG	Col-0	-0.246301	0.506974	0.998383
	AT2G38540.1	MOM1-FLAG	Col-0	0.132742	0.769403	0.998383
	AT2G46280.1	MOM1-FLAG	Col-0	0.0740295	0.869744	0.998383
	AT3G44690.1	MOM1-FLAG	Col-0	-0.123384	0.784828	0.998383
	AT1G26630.1	MOM1-FLAG	Col-0	-0.0871759	0.846403	0.998383
	AT2G28680.1	MOM1-FLAG	Col-0	0.22159	0.561428	0.998383
	AT2G38770.1	MOM1-FLAG	Col-0	0.198876	0.63301	0.998383
	AT1G52030.2	MOM1-FLAG	Col-0	0.257801	0.468637	0.998383
	AT5G15270.2	MOM1-FLAG	Col-0	0.0438091	0.923862	0.998383
	AT2G05920.1	MOM1-FLAG	Col-0	0.155218	0.713836	0.998383
	AT3G25050.1	MOM1-FLAG	Col-0	0.0643436	0.892291	0.998383
	AT5G20710.1	MOM1-FLAG	Col-0	-0.0804611	0.864427	0.998383
	AT4G08310.1	MOM1-FLAG	Col-0	-0.0848227	0.852776	0.998383
	AT5G62190.1	MOM1-FLAG	Col-0	0.0209449	0.966821	0.998383
	AT1G04410.1	MOM1-FLAG	Col-0	-0.240152	0.485585	0.998383
	AT3G16640.1	MOM1-FLAG	Col-0	-0.0383404	0.930705	0.998383
	AT5G51750.1	MOM1-FLAG	Col-0	0.189801	0.645816	0.998383
	AT1G80930.1	MOM1-FLAG	Col-0	0.197986	0.638753	0.998383
	AT1G24020.1	MOM1-FLAG	Col-0	-0.218133	0.60374	0.998383
	AT2G40660.1	MOM1-FLAG	Col-0	0.0340886	0.938603	0.998383
	AT2G07698.1	MOM1-FLAG	Col-0	0.0552023	0.899879	0.998383
	AT3G15730.1	MOM1-FLAG	Col-0	-0.28445	0.283686	0.998383
	AT4G26630.1	MOM1-FLAG	Col-0	0.262514	0.47631	0.998383
	AT5G58040.1	MOM1-FLAG	Col-0	0.064346	0.88733	0.998383
	AT1G71080.1	MOM1-FLAG	Col-0	0.147441	0.725291	0.998383
	AT1G76810.1	MOM1-FLAG	Col-0	-0.116331	0.811378	0.998383
	AT2G45640.1	MOM1-FLAG	Col-0	0.106083	0.806118	0.998383
	AT3G14310.1	MOM1-FLAG	Col-0	0.109704	0.805085	0.998383
	AT3G04840.1	MOM1-FLAG	Col-0	0.075672	0.861355	0.998383
	AT1G76010.1	MOM1-FLAG	Col-0	-0.135697	0.750579	0.998383
	AT4G37800.1	MOM1-FLAG	Col-0	-0.0899371	0.835704	0.998383
	AT5G37720.1	MOM1-FLAG	Col-0	0.010951	0.981669	0.998383
	ATCG00120.1	MOM1-FLAG	Col-0	-0.0577301	0.891135	0.998383
	AT1G68560.1	MOM1-FLAG	Col-0	0.250526	0.404148	0.998383
	AT4G21650.1	MOM1-FLAG	Col-0	0.1298	0.747467	0.998383
	AT1G56340.1	MOM1-FLAG	Col-0	-0.07932	0.84912	0.998383
	AT3G55440.1	MOM1-FLAG	Col-0	-0.0793518	0.847192	0.998383
	AT1G80070.1	MOM1-FLAG	Col-0	0.28022	0.276208	0.998383
	AT2G46110.1	MOM1-FLAG	Col-0	0.149445	0.704038	0.998383
	AT4G19410.1	MOM1-FLAG	Col-0	0.163965	0.674213	0.998383
	AT5G08690.1	MOM1-FLAG	Col-0	-0.230971	0.48225	0.998383
[truncated: 64 more rows]

## Sheet: Figure 2a
Figure 2a: Flowering time of T2 plants of MOM1-ZF, MOM2-ZF, PIAL1-ZF, PIAl2-ZF and PHD1-ZF in fwa background.
Flowering time is scored as true leaf number
Col 0				fwa				MOM1-ZF T2 line1				MOM1-ZF T2 line2				MOM1-ZF T2 line3				MOM1-ZF T2 line4
Rosette leaves	Cauline leaves	total true leaves		Rosette leaves	Cauline leaves	total true leaves		Rosette leaves	Cauline leaves	total true leaves		Rosette leaves	Cauline leaves	total true leaves		Rosette leaves	Cauline leaves	total true leaves		Rosette leaves	Cauline leaves	total true leaves
10	4	14		31	13	44		11	5	16		15	4	19		14	3	17		13	4	17
9	4	13		32	15	47		12	3	15		13	2	15		14	3	17		12	5	17
9	3	12		32	13	45		12	4	16		11	3	14		12	4	16		11	3	14
10	3	13		29	15	44		12	3	15		14	3	17		10	3	13		12	4	16
10	3	13		28	15	43		11	3	14		13	3	16		13	5	18		10	3	13
10	4	14		30	16	46		13	5	18		12	4	16		11	3	14		11	3	14
11	4	15		27	13	40		14	3	17		15	3	18		14	4	18		12	4	16
10	3	13		30	15	45		9	3	12		13	3	16		17	7	24		13	5	18
13	4	17		30	15	45		12	3	15		18	6	24		13	4	17		12	3	15
12	3	15		31	12	43		11	4	15		20	9	29		20	7	27		15	5	20
14	4	18		32	13	45		14	3	17		16	6	22						16	5	21
13	4	17		30	14	44		22	6	28										25	13	38
10	3	13		31	13	44		13	4	17										11	3	14
11	3	14		26	12	38														11	4	15
13	4	17		27	13	40
				32	12	44
				29	14	43
				29	13	42
				29	12	41
				28	13	41
				29	14	43
MOM2-ZF T2 line1				MOM2-ZF T2 line2				MOM2-ZF T2 line3				MOM2-ZF T2 line4				PIAL1-ZF T2 line1				PIAL1-ZF T2 line2				PIAL1-ZF T2 line3
Rosette leaves	Cauline leaves	total true leaves		Rosette leaves	Cauline leaves	total true leaves		Rosette leaves	Cauline leaves	total true leaves		Rosette leaves	Cauline leaves	total true leaves		Rosette leaves	Cauline leaves	total true leaves		Rosette leaves	Cauline leaves	total true leaves		Rosette leaves	Cauline leaves	total true leaves
14	4	18		15	4	19		14	3	17		15	5	20		23	11	34		20	7	27		21	8	29
15	5	20		18	5	23		13	3	16		15	7	22		19	9	28		28	11	39		15	7	22
17	6	23		12	3	15		15	4	19		10	4	14		21	6	27		17	7	24		18	7	25
16	5	21		15	4	19		18	6	24		13	5	18		25	11	36		31	11	42		12	4	16
14	4	18		14	5	19		14	4	18		12	3	15		21	8	29		22	9	31		21	10	31
14	5	19		15	3	18		13	4	17		27	10	37		22	11	33		23	10	33		14	5	19
16	5	21		16	5	21		15	4	19		22	8	30		27	13	40		14	5	19		16	5	21
14	3	17		14	3	17		12	3	15		14	4	18		17	6	23		21	11	32		20	7	27
18	5	23		15	4	19		15	5	20		15	5	20		17	8	25		17	5	22		16	5	21
15	5	20		16	3	19		16	5	21		13	4	17		17	8	25		14	5	19		19	7	26
15	4	19		19	6	25		13	4	17		13	3	16		26	10	36		15	3	18		24	11	35
17	6	23		26	10	36		15	5	20		14	4	18		31	11	42		27	12	39		22	8	30
15	5	20		21	6	27						13	4	17		22	11	33		22	10	32		25	11	36
16	7	23		19	8	27						12	3	15		18	5	23		17	5	22		14	5	19
27	11	38										13	3	16		20	9	29		26	11	37		14	6	20
19	8	27										10	2	12		23	11	34		13	5	18		18	7	25
																17	6	23		18	7	25		16	6	22
																16	6	22		15	7	22		16	10	26
																22	10	32		18	9	27		12	6	18
																17	8	25		19	6	25
																17	7	24		18	8	26
																14	4	18		18	6	24
																18	8	26		19	7	26
																15	6	21		23	11	34
																22	10	32		24	9	33
																20	7	27		19	10	29
																30	12	42		26	10	36
																20	8	28		15	7	22
																15	3	18		16	8	24
																26	11	37		17	4	21
PIAL2-ZF T2 line1				PIAL2-ZF T2 line2				PIAL2-ZF T2 line3				PIAL2-ZF T2 line4				PHD1-ZF T2 line1				PHD1-ZF T2 line2				PHD1-ZF T2 line3				PHD1-ZF T2 line4
Rosette leaves	Cauline leaves	total true leaves		Rosette leaves	Cauline leaves	total true leaves		Rosette leaves	Cauline leaves	total true leaves		Rosette leaves	Cauline leaves	total true leaves		Rosette leaves	Cauline leaves	total true leaves		Rosette leaves	Cauline leaves	total true leaves		Rosette leaves	Cauline leaves	total true leaves		Rosette leaves	Cauline leaves	total true leaves
17	6	23		17	5	22		17	6	23		13	6	19		30	10	40		24	5	29		14	4	18		10	2	12
12	6	18		17	6	23		18	7	25		12	4	16		13	3	16		16	5	21		14	5	19		13	3	16
13	5	18		19	9	28		15	6	21		14	6	20		15	3	18		34	10	44		15	3	18		14	3	17
12	5	17		16	7	23		14	6	20		16	5	21		11	3	14		24	8	32		12	3	15		13	4	17
14	6	20		15	5	20		20	6	26		14	6	20		11	2	13		31	14	45		12	4	16		25	11	36
15	5	20		18	6	24		15	6	21		13	4	17		15	4	19		27	13	40		12	4	16		11	3	14
15	5	20		18	8	26		16	7	23		18	7	25		12	5	17		13	5	18		11	2	13		14	3	17
14	5	19		18	8	26		15	5	20		15	5	20		12	4	16		12	4	16		11	3	14		13	3	16
10	3	13		17	5	22		13	5	18		14	4	18		12	3	15		16	5	21		16	3	19		12	3	15
10	3	13		18	6	24		15	7	22		16	6	22		22	8	30		19	9	28		13	4	17		10	2	12
15	4	19		19	6	25		17	6	23		18	7	25		10	2	12		14	3	17		18	6	24		15	3	18
				14	5	19		19	6	25		21	8	29		11	3	14		13	5	18		19	6	25		12	5	17
				20	7	27		20	5	25		20	8	28		8	2	10		11	3	14		11	4	15		11	3	14
				17	8	25		24	9	33		12	4	16		16	4	20		36	13	49		16	6	22		18	4	22
												14	4	18		14	4	18		12	3	15		13	6	19		9	3	12
												16	5	21		18	3	21		18	5	23		12	4	16		14	3	17
																11	3	14		11	4	15		13	3	16		18	3	21
																13	3	16		38	15	53		11	3	14		11	3	14
																12	3	15		16	3	19		14	5	19		12	3	15
																11	2	13		14	3	17		10	4	14		12	5	17
																11	4	15		22	13	35		15	6	21		10	3	13
																22	6	28		12	3	15		13	6	19		34	12	46
																13	2	15		16	4	20		10	2	12		10	3	13
																14	3	17		23	3	26		29	12	41		28	12	40
																25	14	39						12	5	17		10	2	12
																16	3	19						18	7	25		12	3	15
																18	3	21										10	3	13
																16	2	18										28	10	38

## Sheet: Figure 2b
Figure 2b. qRT-PCR for FWA mRNA level
Sample	Target Gene	Cq
fwa1	FWA	NA (didn't amplify)
fwa1	FWA	20.3297
fwa1	FWA	20.5223
fwa1	IPP2	20.0038
fwa1	IPP2	20.1664
fwa1	IPP2	20.0893
fwa2	FWA	19.3708
fwa2	FWA	19.4932
fwa2	FWA	19.4252
fwa2	IPP2	19.3756
fwa2	IPP2	19.377
fwa2	IPP2	19.3905
fwa3	FWA	19.8341
fwa3	FWA	19.9654
fwa3	FWA	19.8465
fwa3	IPP2	19.2783
fwa3	IPP2	19.3169
fwa3	IPP2	19.4232
fwa4	FWA	20.73
fwa4	FWA	21.0291
fwa4	FWA	20.8989
fwa4	IPP2	21.3461
fwa4	IPP2	21.4174
fwa4	IPP2	21.3163
fwa5	FWA	21.1876
fwa5	FWA	21.3651
fwa5	FWA	21.2911
fwa5	IPP2	21.5541
fwa5	IPP2	21.6743
fwa5	IPP2	21.5805
MOM1-ZF-1	FWA	28.6425
MOM1-ZF-1	FWA	29.019
MOM1-ZF-1	FWA	29.2012
MOM1-ZF-1	IPP2	20.8282
MOM1-ZF-1	IPP2	20.961
MOM1-ZF-1	IPP2	20.9627
MOM1-ZF-2	FWA	30.3325
MOM1-ZF-2	FWA	30.677
MOM1-ZF-2	FWA	30.4075
MOM1-ZF-2	IPP2	19.7565
MOM1-ZF-2	IPP2	19.9201
MOM1-ZF-2	IPP2	19.8626
MOM1-ZF-3	FWA	25.87
MOM1-ZF-3	FWA	26.2602
MOM1-ZF-3	FWA	26.199
MOM1-ZF-3	IPP2	20.1692
MOM1-ZF-3	IPP2	20.3808
MOM1-ZF-3	IPP2	20.3816
MOM1-ZF-4	FWA	27.1341
MOM1-ZF-4	FWA	27.4759
MOM1-ZF-4	FWA	27.6233
MOM1-ZF-4	IPP2	20.1576
MOM1-ZF-4	IPP2	20.3776
MOM1-ZF-4	IPP2	20.3442
MOM2-ZF-1	FWA	30.1746
MOM2-ZF-1	FWA	30.4178
MOM2-ZF-1	FWA	30.505
MOM2-ZF-1	IPP2	23.1766
MOM2-ZF-1	IPP2	23.3273
MOM2-ZF-1	IPP2	23.2992
MOM2-ZF-2	FWA	27.59
MOM2-ZF-2	FWA	27.9732
MOM2-ZF-2	FWA	27.8586
MOM2-ZF-2	IPP2	21.1143
MOM2-ZF-2	IPP2	21.391
MOM2-ZF-2	IPP2	21.1395
MOM2-ZF-3	FWA	27.3956
MOM2-ZF-3	FWA	27.5858
MOM2-ZF-3	FWA	27.7766
MOM2-ZF-3	IPP2	20.1713
MOM2-ZF-3	IPP2	20.4246
MOM2-ZF-3	IPP2	20.3226
MOM2-ZF-4	FWA	25.5845
MOM2-ZF-4	FWA	26.0054
MOM2-ZF-4	FWA	25.8539
MOM2-ZF-4	IPP2	19.8657
MOM2-ZF-4	IPP2	NA (didn't amplify)
MOM2-ZF-4	IPP2	19.5699
PIAL1-ZF#1	FWA	22.9456
PIAL1-ZF#1	FWA	23.3446
PIAL1-ZF#1	FWA	23.1671
PIAL1-ZF#1	IPP2	20.1438
PIAL1-ZF#1	IPP2	20.2196
PIAL1-ZF#1	IPP2	20.1933
PIAL1-ZF#2	FWA	23.2034
PIAL1-ZF#2	FWA	23.6019
PIAL1-ZF#2	FWA	23.5332
PIAL1-ZF#2	IPP2	20.0939
PIAL1-ZF#2	IPP2	20.0665
PIAL1-ZF#2	IPP2	19.9153
PIAL1-ZF#3	FWA	23.1736
PIAL1-ZF#3	FWA	23.403
PIAL1-ZF#3	FWA	23.3518
PIAL1-ZF#3	IPP2	19.9283
PIAL1-ZF#3	IPP2	19.9973
PIAL1-ZF#3	IPP2	20.034
PIAL1-ZF#4	FWA	23.4473
PIAL1-ZF#4	FWA	23.9029
PIAL1-ZF#4	FWA	23.8589
PIAL1-ZF#4	IPP2	19.8119
PIAL1-ZF#4	IPP2	19.8305
PIAL1-ZF#4	IPP2	19.6736
PIAL2-ZF#1	FWA	27.3623
PIAL2-ZF#1	FWA	27.8081
PIAL2-ZF#1	FWA	27.6698
PIAL2-ZF#1	IPP2	20.1753
PIAL2-ZF#1	IPP2	20.2684
PIAL2-ZF#1	IPP2	20.1874
PIAL2-ZF#2	FWA	24.8224
PIAL2-ZF#2	FWA	24.8692
PIAL2-ZF#2	FWA	24.8971
PIAL2-ZF#2	IPP2	18.8748
PIAL2-ZF#2	IPP2	18.6866
PIAL2-ZF#2	IPP2	18.5485
PIAL2-ZF#3	FWA	26.2351
PIAL2-ZF#3	FWA	26.6263
PIAL2-ZF#3	FWA	26.6502
PIAL2-ZF#3	IPP2	19.764
PIAL2-ZF#3	IPP2	19.8117
PIAL2-ZF#3	IPP2	19.6167
PIAL2-ZF#4	FWA	30.8947
PIAL2-ZF#4	FWA	30.8695
PIAL2-ZF#4	FWA	31.4064
PIAL2-ZF#4	IPP2	20.2163
PIAL2-ZF#4	IPP2	20.1676
PIAL2-ZF#4	IPP2	20.0147
RING1_ZF_1	FWA	23.9727
RING1_ZF_1	FWA	24.1537
RING1_ZF_1	FWA	24.1416
RING1_ZF_1	IPP2	21.0701
RING1_ZF_1	IPP2	21.0945
RING1_ZF_1	IPP2	21.0351
RING1_ZF_2	FWA	25.0995
RING1_ZF_2	FWA	25.1774
RING1_ZF_2	FWA	25.2491
RING1_ZF_2	IPP2	21.1925
RING1_ZF_2	IPP2	21.2315
RING1_ZF_2	IPP2	21.1445
RING1_ZF_3	FWA	29.6582
RING1_ZF_3	FWA	29.8637
RING1_ZF_3	FWA	30.0287
RING1_ZF_3	IPP2	21.8872
RING1_ZF_3	IPP2	21.976
RING1_ZF_3	IPP2	21.8906
RING1_ZF_4	FWA	20.742
RING1_ZF_4	FWA	20.9393
RING1_ZF_4	FWA	20.8189
RING1_ZF_4	IPP2	20.4345
RING1_ZF_4	IPP2	20.5633
RING1_ZF_4	IPP2	20.4724

## Sheet: Figure 2c
Col-0:													fwa:													MOM1-ZF T2 transgene + :													MOM1-ZF T2 transgene - :
chr	pos	strand	context	ratio	eff_CT_count	C_count	CT_count	rev_G_count	rev_GA_count	CI_lower	CI_upper		chr	pos	strand	context	ratio	eff_CT_count	C_count	CT_count	rev_G_count	rev_GA_count	CI_lower	CI_upper		chr	pos	strand	context	ratio	eff_CT_count	C_count	CT_count	rev_G_count	rev_GA_count	CI_lower	CI_upper		chr	pos	strand	context	ratio	eff_CT_count	C_count	CT_count	rev_G_count	rev_GA_count	CI_lower
chr4	13038157	-	TAGTA	0.059	9706	574	9706	0	0	0.055	0.064		chr4	13038157	-	TAGTA	0.008	9784	75	9784	0	0	0.006	0.01		chr4	13038157	-	TAGTA	0.072	6445	467	6445	1	1	0.066	0.079		chr4	13038157	-	TAGTA	0.043	3335	143	3335	0	0	0.037
chr4	13038162	-	AAGAA	0.014	9706	136	9706	0	0	0.012	0.017		chr4	13038162	-	AAGAA	0.01	9784	99	9784	0	0	0.008	0.012		chr4	13038162	-	AAGAA	0.028	6445	181	6445	1	1	0.024	0.032		chr4	13038162	-	AAGAA	0.035	3335	117	3335	0	0	0.029
chr4	13038171	-	TTGGG	0.166	9706	1608	9706	0	0	0.158	0.173		chr4	13038171	-	TTGGG	0.014	9784	137	9784	0	0	0.012	0.017		chr4	13038166	+	ATCAA	1	1	1	1	6445	6445	0.207	1		chr4	13038171	-	TTGGG	0.077	3335	256	3335	0	0	0.068
chr4	13038172	-	TGGGT	0.007	9706	69	9706	0	0	0.006	0.009		chr4	13038172	-	TGGGT	0.005	9784	53	9784	0	0	0.004	0.007		chr4	13038171	-	TTGGG	0.172	6445	1108	6445	1	1	0.163	0.181		chr4	13038172	-	TGGGT	0.019	3335	63	3335	0	0	0.015
chr4	13038173	-	GGGTT	0.006	9706	57	9706	0	0	0.005	0.008		chr4	13038173	-	GGGTT	0.007	9784	72	9784	0	0	0.006	0.009		chr4	13038172	-	TGGGT	0.016	6445	102	6445	1	1	0.013	0.019		chr4	13038173	-	GGGTT	0.023	3335	76	3335	0	0	0.018
chr4	13038178	-	TAGTG	0.062	9706	604	9706	0	0	0.058	0.067		chr4	13038178	-	TAGTG	0.01	9784	96	9784	0	0	0.008	0.012		chr4	13038173	-	GGGTT	0.013	6445	81	6445	1	1	0.01	0.016		chr4	13038178	-	TAGTG	0.061	3335	205	3335	0	0	0.054
chr4	13038180	-	GTGTT	0.017	9706	167	9706	0	0	0.015	0.02		chr4	13038180	-	GTGTT	0.016	9784	156	9784	0	0	0.014	0.019		chr4	13038178	-	TAGTG	0.073	6445	470	6445	1	1	0.067	0.08		chr4	13038180	-	GTGTT	0.045	3335	151	3335	0	0	0.039
chr4	13038188	-	TTGTT	0.032	9706	311	9706	0	0	0.029	0.036		chr4	13038188	-	TTGTT	0.011	9784	110	9784	0	0	0.009	0.014		chr4	13038180	-	GTGTT	0.028	6445	180	6445	1	1	0.024	0.032		chr4	13038188	-	TTGTT	0.031	3335	102	3335	0	0	0.025
chr4	13038194	-	AAGGT	0.016	9706	151	9706	0	0	0.013	0.018		chr4	13038194	-	AAGGT	0.009	9784	84	9784	0	0	0.007	0.011		chr4	13038185	+	TACTT	0	1	0	1	6445	6445	0	0.793		chr4	13038194	-	AAGGT	0.063	3335	210	3335	0	0	0.055
chr4	13038195	-	AGGTT	0.009	9706	89	9706	0	0	0.007	0.011		chr4	13038195	-	AGGTT	0.009	9784	87	9784	0	0	0.007	0.011		chr4	13038188	-	TTGTT	0.041	6445	267	6445	1	1	0.037	0.047		chr4	13038195	-	AGGTT	0.039	3335	130	3335	0	0	0.033
chr4	13038213	-	TTGTT	0.064	9706	620	9706	0	0	0.059	0.069		chr4	13038213	-	TTGTT	0.016	9784	158	9784	0	0	0.014	0.019		chr4	13038194	-	AAGGT	0.031	6445	198	6445	1	1	0.027	0.035		chr4	13038213	-	TTGTT	0.096	3335	319	3335	0	0	0.086
chr4	13038218	-	ATGGT	0.042	9706	404	9706	0	0	0.038	0.046		chr4	13038218	-	ATGGT	0.015	9784	145	9784	0	0	0.013	0.017		chr4	13038195	-	AGGTT	0.017	6445	110	6445	1	1	0.014	0.021		chr4	13038218	-	ATGGT	0.078	3335	259	3335	0	0	0.069
chr4	13038219	-	TGGTT	0.045	9706	438	9706	0	0	0.041	0.049		chr4	13038219	-	TGGTT	0.01	9784	102	9784	0	0	0.009	0.013		chr4	13038208	+	TTCTT	0	1	0	1	6445	6445	0	0.793		chr4	13038219	-	TGGTT	0.127	3335	423	3335	0	0	0.116
chr4	13038238	-	AAGAG	0.104	9706	1011	9706	0	0	0.098	0.11		chr4	13038238	-	AAGAG	0.01	9784	93	9784	0	0	0.008	0.012		chr4	13038213	-	TTGTT	0.093	6445	598	6445	1	1	0.086	0.1		chr4	13038238	-	AAGAG	0.162	3335	539	3335	0	0	0.15
chr4	13038240	-	GAGTT	0.13	9706	1263	9706	0	0	0.124	0.137		chr4	13038240	-	GAGTT	0.012	9784	119	9784	0	0	0.01	0.015		chr4	13038218	-	ATGGT	0.07	6445	448	6445	1	1	0.064	0.076		chr4	13038240	-	GAGTT	0.207	3335	692	3335	0	0	0.194
chr4	13038245	-	ATGGG	0.143	9706	1385	9706	0	0	0.136	0.15		chr4	13038245	-	ATGGG	0.017	9784	165	9784	0	0	0.014	0.02		chr4	13038219	-	TGGTT	0.092	6445	594	6445	1	1	0.085	0.099		chr4	13038245	-	ATGGG	0.19	3335	635	3335	0	0	0.177
chr4	13038246	-	TGGGC	0.234	9706	2271	9706	0	0	0.226	0.243		chr4	13038246	-	TGGGC	0.008	9784	77	9784	0	0	0.006	0.01		chr4	13038222	+	TTCTA	1	1	1	1	6445	6445	0.207	1		chr4	13038246	-	TGGGC	0.25	3335	835	3335	0	0	0.236
chr4	13038247	-	GGGCC	0.042	9706	412	9706	0	0	0.039	0.047		chr4	13038247	-	GGGCC	0.008	9784	81	9784	0	0	0.007	0.01		chr4	13038227	+	TACTA	0	1	0	1	6445	6445	0	0.793		chr4	13038247	-	GGGCC	0.078	3335	259	3335	0	0	0.069
chr4	13038250	-	CCGAA	0.859	9706	8337	9706	0	0	0.852	0.866		chr4	13038250	-	CCGAA	0.008	9784	81	9784	0	0	0.007	0.01		chr4	13038234	+	ATCAA	1	1	1	1	6445	6445	0.207	1		chr4	13038250	-	CCGAA	0.563	3335	1879	3335	0	0	0.547
chr4	13038253	-	AAGCC	0.17	5109	866	5109	0	0	0.159	0.18		chr4	13038253	-	AAGCC	0.009	5203	48	5203	0	0	0.007	0.012		chr4	13038238	-	AAGAG	0.129	6445	834	6445	1	1	0.121	0.138		chr4	13038253	-	AAGCC	0.203	1707	347	1707	0	0	0.185
chr4	13038269	-	CCGTC	0.875	5109	4468	5109	0	0	0.865	0.883		chr4	13038269	-	CCGTC	0.009	5203	47	5203	0	0	0.007	0.012		chr4	13038240	-	GAGTT	0.161	6445	1040	6445	1	1	0.153	0.171		chr4	13038269	-	CCGTC	0.483	1707	825	1707	0	0	0.46
chr4	13038272	-	TCGAG	0.923	5109	4718	5109	0	0	0.916	0.93		chr4	13038272	-	TCGAG	0.01	5203	51	5203	0	0	0.007	0.013		chr4	13038245	-	ATGGG	0.158	6445	1020	6445	1	1	0.15	0.167		chr4	13038272	-	TCGAG	0.518	1706	884	1706	0	0	0.494
chr4	13038359	-	GAGCG	0.029	5347	153	5347	0	0	0.024	0.033		chr4	13038359	-	GAGCG	0.006	8320	49	8320	0	0	0.004	0.008		chr4	13038246	-	TGGGC	0.236	6445	1518	6445	1	1	0.225	0.246		chr4	13038359	-	GAGCG	0.008	6719	53	6719	0	0	0.006
chr4	13038361	-	GCGCC	0.755	5347	4035	5347	0	0	0.743	0.766		chr4	13038361	-	GCGCC	0.007	8320	57	8320	0	0	0.005	0.009		chr4	13038247	-	GGGCC	0.062	6445	397	6445	1	1	0.056	0.068		chr4	13038361	-	GCGCC	0.006	6719	43	6719	0	0	0.005
chr4	13038364	-	CCGCT	0.874	5347	4674	5347	0	0	0.865	0.883		chr4	13038364	-	CCGCT	0.004	8320	35	8320	0	0	0.003	0.006		chr4	13038248	+	GGCCG	1	1	1	1	6445	6445	0.207	1		chr4	13038364	-	CCGCT	0.009	6719	61	6719	0	0	0.007
chr4	13038370	-	TAGGG	0.253	5347	1351	5347	0	0	0.241	0.264		chr4	13038370	-	TAGGG	0.008	8320	70	8320	0	0	0.007	0.011		chr4	13038249	+	GCCGA	1	1	1	1	6445	6445	0.207	1		chr4	13038370	-	TAGGG	0.013	6719	88	6719	0	0	0.011
chr4	13038371	-	AGGGT	0.027	5347	146	5347	0	0	0.023	0.032		chr4	13038371	-	AGGGT	0.007	8320	60	8320	0	0	0.006	0.009		chr4	13038250	-	CCGAA	0.925	6445	5960	6445	1	1	0.918	0.931		chr4	13038371	-	AGGGT	0.006	6719	40	6719	0	0	0.004
chr4	13038372	-	GGGTT	0.022	5347	118	5347	0	0	0.018	0.026		chr4	13038372	-	GGGTT	0.008	8320	64	8320	0	0	0.006	0.01		chr4	13038253	-	AAGCC	0.164	3189	524	3189	1	1	0.152	0.178		chr4	13038372	-	GGGTT	0.008	6719	55	6719	0	0	0.006
chr4	13038378	-	TTGCT	0.076	5352	406	5352	0	0	0.069	0.083		chr4	13038378	-	TTGCT	0.013	8329	107	8329	0	0	0.011	0.015		chr4	13038254	+	AGCCC	0	1	0	1	3189	3189	0	0.793		chr4	13038378	-	TTGCT	0.015	6725	104	6725	0	0	0.013
chr4	13038385	-	TCGCC	0.864	9016	7788	9016	0	0	0.857	0.871		chr4	13038385	-	TCGCC	0.008	16590	135	16590	0	0	0.007	0.01		chr4	13038255	+	GCCCA	0	1	0	1	3189	3189	0	0.793		chr4	13038385	-	TCGCC	0.011	13415	145	13415	0	0	0.009
chr4	13038391	-	TTGGT	0.117	9016	1057	9016	0	0	0.111	0.124		chr4	13038391	-	TTGGT	0.013	16595	222	16595	0	0	0.012	0.015		chr4	13038256	+	CCCAT	1	1	1	1	3189	3189	0.207	1		chr4	13038391	-	TTGGT	0.02	13417	272	13417	0	0	0.018
chr4	13038392	-	TGGTC	0.039	9016	351	9016	0	0	0.035	0.043		chr4	13038392	-	TGGTC	0.009	16595	153	16595	0	0	0.008	0.011		chr4	13038260	+	TACAT	1	1	1	1	3189	3189	0.207	1		chr4	13038392	-	TGGTC	0.01	13417	129	13417	0	0	0.008
chr4	13038398	-	AAGTG	0.044	9016	401	9016	0	0	0.04	0.049		chr4	13038398	-	AAGTG	0.008	16595	133	16595	0	0	0.007	0.009		chr4	13038263	+	ATCTT	1	1	1	1	3189	3189	0.207	1		chr4	13038398	-	AAGTG	0.011	13417	141	13417	0	0	0.009
chr4	13038400	-	GTGCT	0.069	9016	621	9016	0	0	0.064	0.074		chr4	13038400	-	GTGCT	0.017	16595	285	16595	0	0	0.015	0.019		chr4	13038267	+	TTCCG	1	1	1	1	3189	3189	0.207	1		chr4	13038400	-	GTGCT	0.019	13417	259	13417	0	0	0.017
chr4	13038407	-	TTGGT	0.1	9016	898	9016	0	0	0.094	0.106		chr4	13038407	-	TTGGT	0.017	16595	290	16595	0	0	0.016	0.02		chr4	13038268	+	TCCGT	1	1	1	1	3189	3189	0.207	1		chr4	13038407	-	TTGGT	0.018	13417	237	13417	0	0	0.016
chr4	13038408	-	TGGTT	0.078	9016	705	9016	0	0	0.073	0.084		chr4	13038408	-	TGGTT	0.007	16595	120	16595	0	0	0.006	0.009		chr4	13038269	-	CCGTC	0.918	3189	2928	3189	1	1	0.908	0.927		chr4	13038408	-	TGGTT	0.009	13417	125	13417	0	0	0.008
chr4	13038411	-	TTGTT	0.154	9016	1386	9016	0	0	0.146	0.161		chr4	13038411	-	TTGTT	0.013	16595	210	16595	0	0	0.011	0.014		chr4	13038272	-	TCGAG	0.957	3189	3051	3189	0	0	0.949	0.963		chr4	13038411	-	TTGTT	0.021	13417	286	13417	0	0	0.019
chr4	13038417	-	AAGGT	0.188	9016	1692	9016	0	0	0.18	0.196		chr4	13038417	-	AAGGT	0.011	16595	182	16595	0	0	0.009	0.013		chr4	13038359	-	GAGCG	0.043	2160	93	2160	0	0	0.035	0.052		chr4	13038417	-	AAGGT	0.015	13417	203	13417	0	0	0.013
chr4	13038418	-	AGGTT	0.153	9016	1378	9016	0	0	0.146	0.16		chr4	13038418	-	AGGTT	0.011	16595	185	16595	0	0	0.01	0.013		chr4	13038361	-	GCGCC	0.575	2160	1241	2160	0	0	0.554	0.595		chr4	13038418	-	AGGTT	0.013	13417	176	13417	0	0	0.011
chr4	13038421	-	TTGCT	0.213	9016	1921	9016	0	0	0.205	0.222		chr4	13038421	-	TTGCT	0.011	16595	187	16595	0	0	0.01	0.013		chr4	13038364	-	CCGCT	0.7	2160	1513	2160	0	0	0.681	0.719		chr4	13038421	-	TTGCT	0.018	13417	246	13417	0	0	0.016
chr4	13038428	-	TAGCA	0.292	9016	2635	9016	0	0	0.283	0.302		chr4	13038428	-	TAGCA	0.008	16595	130	16595	0	0	0.007	0.009		chr4	13038370	-	TAGGG	0.212	2160	457	2160	0	0	0.195	0.229		chr4	13038428	-	TAGCA	0.015	13417	195	13417	0	0	0.013
chr4	13038454	-	ATGTT	0.082	9016	740	9016	0	0	0.077	0.088		chr4	13038454	-	ATGTT	0.011	16595	180	16595	0	0	0.009	0.013		chr4	13038371	-	AGGGT	0.07	2160	151	2160	0	0	0.06	0.081		chr4	13038454	-	ATGTT	0.017	13417	226	13417	0	0	0.015
chr4	13038468	-	ACGAT	0.817	9016	7363	9016	0	0	0.809	0.825		chr4	13038468	-	ACGAT	0.01	16595	165	16595	0	0	0.009	0.012		chr4	13038372	-	GGGTT	0.053	2160	115	2160	0	0	0.045	0.064		chr4	13038468	-	ACGAT	0.012	13417	166	13417	0	0	0.011
chr4	13038476	-	TCGAT	0.876	3693	3234	3693	0	0	0.865	0.886		chr4	13038476	-	TCGAT	0.008	8302	65	8302	0	0	0.006	0.01		chr4	13038378	-	TTGCT	0.093	2165	202	2165	0	0	0.082	0.106		chr4	13038476	-	TCGAT	0.013	6714	88	6714	0	0	0.011
chr4	13038481	-	TTGTG	0.032	3669	116	3669	0	0	0.026	0.038		chr4	13038481	-	TTGTG	0.014	8275	118	8275	0	0	0.012	0.017		chr4	13038385	-	TCGCC	0.765	4418	3379	4418	0	0	0.752	0.777		chr4	13038481	-	TTGTG	0.013	6698	84	6698	0	0	0.01
chr4	13038483	-	GTGGG	0.038	3669	141	3669	0	0	0.033	0.045		chr4	13038483	-	GTGGG	0.017	8275	142	8275	0	0	0.015	0.02		chr4	13038391	-	TTGGT	0.151	4422	666	4422	0	0	0.14	0.161		chr4	13038483	-	GTGGG	0.014	6698	97	6698	0	0	0.012
chr4	13038484	-	TGGGA	0.032	3669	117	3669	0	0	0.027	0.038		chr4	13038484	-	TGGGA	0.004	8275	33	8275	0	0	0.003	0.006		chr4	13038392	-	TGGTC	0.091	4422	404	4422	0	0	0.083	0.1		chr4	13038484	-	TGGGA	0.008	6698	54	6698	0	0	0.006
chr4	13038485	-	GGGAT	0.012	3669	45	3669	0	0	0.009	0.016		chr4	13038485	-	GGGAT	0.006	8275	51	8275	0	0	0.005	0.008		chr4	13038398	-	AAGTG	0.125	4422	551	4422	0	0	0.115	0.135		chr4	13038485	-	GGGAT	0.004	6698	25	6698	0	0	0.003
chr4	13038491	-	CTGAC	0.404	3664	1479	3664	0	0	0.388	0.42		chr4	13038491	-	CTGAC	0.011	8266	94	8266	0	0	0.009	0.014		chr4	13038400	-	GTGCT	0.132	4422	585	4422	0	0	0.123	0.143		chr4	13038491	-	CTGAC	0.012	6692	77	6692	0	0	0.009
chr4	13038499	-	CAGAT	0.062	3664	226	3664	0	0	0.054	0.07		chr4	13038499	-	CAGAT	0.009	8266	73	8266	0	0	0.007	0.011		chr4	13038407	-	TTGGT	0.11	4422	488	4422	0	0	0.101	0.12		chr4	13038499	-	CAGAT	0.008	6692	52	6692	0	0	0.006
chr4	13038570	-	GAGCA	0.024	2719	66	2719	0	0	0.019	0.031		chr4	13038570	-	GAGCA	0.008	6238	51	6238	0	0	0.006	0.011		chr4	13038408	-	TGGTT	0.178	4422	787	4422	0	0	0.167	0.19		chr4	13038570	-	GAGCA	0.007	5469	37	5469	0	0	0.005
chr4	13038575	-	CCGCT	0.931	2719	2532	2719	0	0	0.921	0.94		chr4	13038575	-	CCGCT	0.006	6238	37	6238	0	0	0.004	0.008		chr4	13038411	-	TTGTT	0.198	4422	875	4422	0	0	0.186	0.21		chr4	13038575	-	CCGCT	0.007	5469	41	5469	0	0	0.006
chr4	13038582	-	ACGGT	0.885	2719	2406	2719	0	0	0.872	0.896		chr4	13038582	-	ACGGT	0.009	6238	54	6238	0	0	0.007	0.011		chr4	13038417	-	AAGGT	0.347	4422	1534	4422	0	0	0.333	0.361		chr4	13038582	-	ACGGT	0.011	5469	60	5469	0	0	0.009
chr4	13038583	-	CGGTT	0.137	2719	373	2719	0	0	0.125	0.151		chr4	13038583	-	CGGTT	0.006	6238	38	6238	0	0	0.004	0.008		chr4	13038418	-	AGGTT	0.307	4422	1358	4422	0	0	0.294	0.321		chr4	13038583	-	CGGTT	0.007	5470	36	5470	0	0	0.005
chr4	13038589	-	TTGCT	0.05	4515	227	4515	0	0	0.044	0.057		chr4	13038589	-	TTGCT	0.014	9616	130	9616	0	0	0.011	0.016		chr4	13038421	-	TTGCT	0.347	4422	1534	4422	0	0	0.333	0.361		chr4	13038589	-	TTGCT	0.015	8369	128	8369	0	0	0.013
chr4	13038596	-	TCGAC	0.938	4515	4233	4515	0	0	0.93	0.944		chr4	13038596	-	TCGAC	0.009	9618	88	9618	0	0	0.007	0.011		chr4	13038428	-	TAGCA	0.411	4422	1816	4422	0	0	0.396	0.425		chr4	13038596	-	TCGAC	0.008	8375	66	8375	0	0	0.006
chr4	13038602	-	TTGGT	0.1	4515	451	4515	0	0	0.091	0.109		chr4	13038602	-	TTGGT	0.014	9618	137	9618	0	0	0.012	0.017		chr4	13038454	-	ATGTT	0.106	4422	469	4422	0	0	0.097	0.115		chr4	13038602	-	TTGGT	0.017	8375	140	8375	0	0	0.014
chr4	13038603	-	TGGTC	0.039	4515	178	4515	0	0	0.034	0.046		chr4	13038603	-	TGGTC	0.006	9618	59	9618	0	0	0.005	0.008		chr4	13038468	-	ACGAT	0.145	4422	641	4422	0	0	0.135	0.156		chr4	13038603	-	TGGTC	0.01	8375	84	8375	0	0	0.008
chr4	13038606	-	TCGAA	0.867	4515	3915	4515	0	0	0.857	0.877		chr4	13038606	-	TCGAA	0.007	9618	63	9618	0	0	0.005	0.008		chr4	13038476	-	TCGAT	0.061	2266	138	2266	0	0	0.052	0.072		chr4	13038606	-	TCGAA	0.009	8375	74	8375	0	0	0.007
chr4	13038609	-	AAGTG	0.034	4515	153	4515	0	0	0.029	0.04		chr4	13038609	-	AAGTG	0.01	9618	92	9618	0	0	0.008	0.012		chr4	13038481	-	TTGTG	0.084	2262	190	2262	0	0	0.073	0.096		chr4	13038609	-	AAGTG	0.008	8375	71	8375	0	0	0.007
chr4	13038611	-	GTGCT	0.06	4515	273	4515	0	0	0.054	0.068		chr4	13038611	-	GTGCT	0.014	9618	136	9618	0	0	0.012	0.017		chr4	13038483	-	GTGGG	0.051	2262	115	2262	0	0	0.043	0.061		chr4	13038611	-	GTGCT	0.014	8375	121	8375	0	0	0.012
chr4	13038618	-	TTGGT	0.081	4515	366	4515	0	0	0.073	0.089		chr4	13038618	-	TTGGT	0.015	9618	142	9618	0	0	0.013	0.017		chr4	13038484	-	TGGGA	0.046	2262	104	2262	0	0	0.038	0.055		chr4	13038618	-	TTGGT	0.018	8375	148	8375	0	0	0.015
chr4	13038619	-	TGGTT	0.061	4515	277	4515	0	0	0.055	0.069		chr4	13038619	-	TGGTT	0.01	9618	97	9618	0	0	0.008	0.012		chr4	13038485	-	GGGAT	0.021	2262	48	2262	0	0	0.016	0.028		chr4	13038619	-	TGGTT	0.01	8375	83	8375	0	0	0.008
chr4	13038622	-	TTGTT	0.104	4515	470	4515	0	0	0.096	0.113		chr4	13038622	-	TTGTT	0.012	9618	117	9618	0	0	0.01	0.015		chr4	13038491	-	CTGAC	0.106	2257	239	2257	0	0	0.094	0.119		chr4	13038622	-	TTGTT	0.012	8375	99	8375	0	0	0.01
chr4	13038628	-	AAGGT	0.168	4515	758	4515	0	0	0.157	0.179		chr4	13038628	-	AAGGT	0.007	9618	72	9618	0	0	0.006	0.009		chr4	13038499	-	CAGAT	0.022	2257	50	2257	0	0	0.017	0.029		chr4	13038628	-	AAGGT	0.009	8375	73	8375	0	0	0.007
chr4	13038629	-	AGGTT	0.137	4515	620	4515	0	0	0.128	0.148		chr4	13038629	-	AGGTT	0.009	9618	89	9618	0	0	0.008	0.011		chr4	13038570	-	GAGCA	0.013	4430	58	4430	0	0	0.01	0.017		chr4	13038629	-	AGGTT	0.01	8375	84	8375	0	0	0.008
chr4	13038632	-	TTGCT	0.181	4515	818	4515	0	0	0.17	0.193		chr4	13038632	-	TTGCT	0.014	9618	134	9618	0	0	0.012	0.016		chr4	13038575	-	CCGCT	0.047	4430	207	4430	0	0	0.041	0.053		chr4	13038632	-	TTGCT	0.016	8375	133	8375	0	0	0.013
chr4	13038639	-	TAGCA	0.259	4515	1170	4515	0	0	0.247	0.272		chr4	13038639	-	TAGCA	0.007	9618	72	9618	0	0	0.006	0.009		chr4	13038582	-	ACGGT	0.034	4430	149	4430	0	0	0.029	0.039		chr4	13038639	-	TAGCA	0.01	8375	80	8375	0	0	0.008
chr4	13038665	-	ATGTT	0.046	4515	208	4515	0	0	0.04	0.053		chr4	13038665	-	ATGTT	0.012	9618	118	9618	0	0	0.01	0.015		chr4	13038583	-	CGGTT	0.017	4430	75	4430	0	0	0.014	0.021		chr4	13038665	-	ATGTT	0.011	8375	93	8375	0	0	0.009
chr4	13038678	-	ACGAT	0.6	4515	2710	4515	0	0	0.586	0.614		chr4	13038678	-	ACGAT	0.009	9618	82	9618	0	0	0.007	0.011		chr4	13038589	-	TTGCT	0.033	6852	228	6852	0	0	0.029	0.038		chr4	13038678	-	ACGAT	0.01	8375	81	8375	0	0	0.008
chr4	13038686	-	TCGAT	0.764	4512	3448	4512	0	0	0.752	0.776		chr4	13038686	-	TCGAT	0.007	9613	72	9613	0	0	0.006	0.009		chr4	13038596	-	TCGAC	0.076	6854	520	6854	0	0	0.07	0.082		chr4	13038686	-	TCGAT	0.009	8364	78	8364	0	0	0.007
chr4	13038691	-	TTGTA	0.057	1796	102	1796	0	0	0.047	0.068		chr4	13038691	-	TTGTA	0.008	3380	28	3380	0	0	0.006	0.012		chr4	13038602	-	TTGGT	0.054	6854	368	6854	0	0	0.049	0.059		chr4	13038691	-	TTGTA	0.012	2906	35	2906	0	0	0.009
chr4	13038694	-	TAGGA	0.063	1796	114	1796	0	0	0.053	0.076		chr4	13038694	-	TAGGA	0.008	3380	26	3380	0	0	0.005	0.011		chr4	13038603	-	TGGTC	0.017	6854	118	6854	0	0	0.014	0.021		chr4	13038694	-	TAGGA	0.011	2906	33	2906	0	0	0.008
chr4	13038695	-	AGGAT	0.024	1796	44	1796	0	0	0.018	0.033		chr4	13038695	-	AGGAT	0.007	3380	24	3380	0	0	0.005	0.011		chr4	13038606	-	TCGAA	0.103	6854	709	6854	0	0	0.096	0.111		chr4	13038695	-	AGGAT	0.008	2905	22	2905	0	0	0.005
chr4	13044647	+	ATCAT	0	13234	0	13234	0	0	0	0		chr4	13038701	-	CTGAC	0.5	2	1	2	0	0	0.095	0.905		chr4	13038609	-	AAGTG	0.034	6854	236	6854	0	0	0.03	0.039		chr4	13038701	-	CTGAC	0	6	0	6	0	0	0
chr4	13044650	+	ATCTA	0.001	13234	9	13234	0	0	0	0.001		chr4	13038709	-	CAGAT	0	2	0	2	0	0	0	0.658		chr4	13038611	-	GTGCT	0.046	6854	316	6854	0	0	0.041	0.051		chr4	13038709	-	CAGAT	0	6	0	6	0	0	0
chr4	13044660	+	TACGA	0.855	26808	22928	26808	0	0	0.851	0.859		chr4	13044647	+	ATCAT	0	11988	0	11988	0	0	0	0		chr4	13038618	-	TTGGT	0.043	6854	292	6854	0	0	0.038	0.048		chr4	13044647	+	ATCAT	0	11902	1	11902	0	0	0
chr4	13044667	+	TTCTC	0.007	26808	191	26808	0	0	0.006	0.008		chr4	13044650	+	ATCTA	0	11988	3	11988	0	0	0	0.001		chr4	13038619	-	TGGTT	0.05	6854	341	6854	0	0	0.045	0.055		chr4	13044650	+	ATCTA	0	11902	4	11902	0	0	0
chr4	13044669	+	CTCGA	0.785	26808	21051	26808	0	0	0.78	0.79		chr4	13044660	+	TACGA	0.008	24286	200	24286	0	0	0.007	0.009		chr4	13038622	-	TTGTT	0.044	6854	303	6854	0	0	0.04	0.049		chr4	13044660	+	TACGA	0.008	23820	188	23820	0	0	0.007
chr4	13044679	+	TACCT	0.013	26808	338	26808	0	0	0.011	0.014		chr4	13044667	+	TTCTC	0.007	24286	159	24286	0	0	0.006	0.008		chr4	13038628	-	AAGGT	0.085	6854	581	6854	0	0	0.078	0.092		chr4	13044667	+	TTCTC	0.006	23820	144	23820	0	0	0.005
chr4	13044680	+	ACCTC	0.011	26808	290	26808	0	0	0.01	0.012		chr4	13044669	+	CTCGA	0.009	24286	219	24286	0	0	0.008	0.01		chr4	13038629	-	AGGTT	0.076	6854	520	6854	0	0	0.07	0.082		chr4	13044669	+	CTCGA	0.006	23820	149	23820	0	0	0.005
chr4	13044682	+	CTCTA	0.009	26808	241	26808	0	0	0.008	0.01		chr4	13044679	+	TACCT	0.01	24286	240	24286	0	0	0.009	0.011		chr4	13038632	-	TTGCT	0.084	6854	579	6854	0	0	0.078	0.091		chr4	13044679	+	TACCT	0.011	23820	260	23820	0	0	0.01
chr4	13044686	+	ATCAA	0.014	26808	385	26808	0	0	0.013	0.016		chr4	13044680	+	ACCTC	0.013	24286	307	24286	0	0	0.011	0.014		chr4	13038639	-	TAGCA	0.101	6854	694	6854	0	0	0.094	0.109		chr4	13044680	+	ACCTC	0.011	23820	256	23820	0	0	0.01
chr4	13044698	+	ATCCC	0.006	26808	158	26808	0	0	0.005	0.007		chr4	13044682	+	CTCTA	0.008	24286	200	24286	0	0	0.007	0.009		chr4	13038665	-	ATGTT	0.04	6854	274	6854	0	0	0.036	0.045		chr4	13044682	+	CTCTA	0.008	23820	190	23820	0	0	0.007
chr4	13044699	+	TCCCC	0.004	26808	115	26808	0	0	0.004	0.005		chr4	13044686	+	ATCAA	0.013	24286	326	24286	0	0	0.012	0.015		chr4	13038678	-	ACGAT	0.018	6854	122	6854	0	0	0.015	0.021		chr4	13044686	+	ATCAA	0.011	23820	261	23820	0	0	0.01
chr4	13044700	+	CCCCG	0.016	26808	431	26808	0	0	0.015	0.018		chr4	13044698	+	ATCCC	0.005	24286	119	24286	0	0	0.004	0.006		chr4	13038686	-	TCGAT	0.01	6846	70	6846	0	0	0.008	0.013		chr4	13044698	+	ATCCC	0.005	23820	117	23820	0	0	0.004
chr4	13044701	+	CCCGA	0.755	26808	20247	26808	0	0	0.75	0.76		chr4	13044699	+	TCCCC	0.005	24286	124	24286	0	0	0.004	0.006		chr4	13038691	-	TTGTA	0.021	2424	51	2424	0	0	0.016	0.028		chr4	13044699	+	TCCCC	0.004	23820	103	23820	0	0	0.004
chr4	13044704	+	GACAC	0.011	26808	306	26808	0	0	0.01	0.013		chr4	13044700	+	CCCCG	0.003	24286	82	24286	0	0	0.003	0.004		chr4	13038694	-	TAGGA	0.017	2424	42	2424	0	0	0.013	0.023		chr4	13044700	+	CCCCG	0.004	23820	105	23820	0	0	0.004
chr4	13044706	+	CACTT	0.011	26808	284	26808	0	0	0.009	0.012		chr4	13044701	+	CCCGA	0.007	24286	166	24286	0	0	0.006	0.008		chr4	13038695	-	AGGAT	0.009	2424	23	2424	0	0	0.006	0.014		chr4	13044701	+	CCCGA	0.008	23820	201	23820	0	0	0.007
chr4	13044718	+	TTCCA	0.005	26808	141	26808	0	0	0.004	0.006		chr4	13044704	+	GACAC	0.013	24286	309	24286	0	0	0.011	0.014		chr4	13038701	-	CTGAC	0	2	0	2	0	0	0	0.658		chr4	13044704	+	GACAC	0.014	23820	339	23820	0	0	0.013
chr4	13044719	+	TCCAA	0.017	26808	468	26808	0	0	0.016	0.019		chr4	13044706	+	CACTT	0.011	24286	258	24286	0	0	0.009	0.012		chr4	13038709	-	CAGAT	0	2	0	2	0	0	0	0.658		chr4	13044706	+	CACTT	0.011	23820	263	23820	0	0	0.01
chr4	13044726	+	TTCGA	0.741	26808	19854	26808	0	0	0.735	0.746		chr4	13044718	+	TTCCA	0.006	24286	149	24286	0	0	0.005	0.007		chr4	13044647	+	ATCAT	0	10684	1	10684	0	0	0	0.001		chr4	13044718	+	TTCCA	0.008	23820	182	23820	0	0	0.007
chr4	13044733	+	AGCGA	0.842	26808	22559	26808	0	0	0.837	0.846		chr4	13044719	+	TCCAA	0.018	24286	429	24286	0	0	0.016	0.019		chr4	13044650	+	ATCTA	0.001	10684	8	10684	0	0	0	0.001		chr4	13044719	+	TCCAA	0.016	23820	374	23820	0	0	0.014
chr4	13044737	+	AGCTT	0.008	26808	227	26808	0	0	0.007	0.01		chr4	13044726	+	TTCGA	0.168	24286	4081	24286	0	0	0.163	0.173		chr4	13044660	+	TACGA	0.006	21913	131	21913	0	0	0.005	0.007		chr4	13044726	+	TTCGA	0.015	23820	368	23820	0	0	0.014
chr4	13044740	+	TTCTT	0.009	26808	246	26808	0	0	0.008	0.01		chr4	13044733	+	AGCGA	0.008	24286	204	24286	0	0	0.007	0.01		chr4	13044667	+	TTCTC	0.007	21913	161	21913	0	0	0.006	0.009		chr4	13044733	+	AGCGA	0.007	23820	156	23820	0	0	0.006
chr4	13044744	+	TGCGA	0.831	26808	22275	26808	0	0	0.826	0.835		chr4	13044737	+	AGCTT	0.007	24286	160	24286	0	0	0.006	0.008		chr4	13044669	+	CTCGA	0.006	21913	138	21913	0	0	0.005	0.007		chr4	13044737	+	AGCTT	0.007	23820	155	23820	0	0	0.006
chr4	13044754	+	AGCTA	0.012	26808	318	26808	0	0	0.011	0.013		chr4	13044740	+	TTCTT	0.009	24286	211	24286	0	0	0.008	0.01		chr4	13044679	+	TACCT	0.006	21913	136	21913	0	0	0.005	0.007		chr4	13044740	+	TTCTT	0.007	23820	176	23820	0	0	0.006
chr4	13044758	+	ATCGA	0.875	13574	11881	13574	0	0	0.87	0.881		chr4	13044744	+	TGCGA	0.007	24286	179	24286	0	0	0.006	0.009		chr4	13044680	+	ACCTC	0.01	21913	215	21913	0	0	0.009	0.011		chr4	13044744	+	TGCGA	0.007	23820	161	23820	0	0	0.006
chr4	13044766	+	ATCCA	0	13574	2	13574	0	0	0	0.001		chr4	13044754	+	AGCTA	0.007	24286	179	24286	0	0	0.006	0.009		chr4	13044682	+	CTCTA	0.006	21913	125	21913	0	0	0.005	0.007		chr4	13044754	+	AGCTA	0.008	23820	190	23820	0	0	0.007
chr4	13044767	+	TCCAG	0.753	13574	10220	13574	0	0	0.746	0.76		chr4	13044758	+	ATCGA	0.007	12298	91	12298	0	0	0.006	0.009		chr4	13044686	+	ATCAA	0.009	21913	208	21913	0	0	0.008	0.011		chr4	13044758	+	ATCGA	0.006	11918	67	11918	0	0	0.004
chr4	13044770	+	AGCTT	0.001	13574	19	13574	0	0	0.001	0.002		chr4	13044766	+	ATCCA	0	12298	4	12298	0	0	0	0.001		chr4	13044698	+	ATCCC	0.004	21913	81	21913	0	0	0.003	0.005		chr4	13044766	+	ATCCA	0	11918	1	11918	0	0	0
													chr4	13044767	+	TCCAG	0.748	12298	9202	12298	0	0	0.741	0.756		chr4	13044699	+	TCCCC	0.002	21913	51	21913	0	0	0.002	0.003		chr4	13044767	+	TCCAG	0.748	11918	8911	11918	0	0	0.74
													chr4	13044770	+	AGCTT	0.001	12298	14	12298	0	0	0.001	0.002		chr4	13044700	+	CCCCG	0.002	21913	48	21913	0	0	0.002	0.003		chr4	13044770	+	AGCTT	0.001	11918	16	11918	0	0	0.001
																										chr4	13044701	+	CCCGA	0.006	21913	131	21913	0	0	0.005	0.007
																										chr4	13044704	+	GACAC	0.011	21913	244	21913	0	0	0.01	0.013
																										chr4	13044706	+	CACTT	0.009	21913	206	21913	0	0	0.008	0.011
																										chr4	13044718	+	TTCCA	0.006	21913	123	21913	0	0	0.005	0.007
																										chr4	13044719	+	TCCAA	0.014	21913	298	21913	0	0	0.012	0.015
																										chr4	13044726	+	TTCGA	0.013	21913	282	21913	0	0	0.011	0.014
																										chr4	13044733	+	AGCGA	0.006	21913	123	21913	0	0	0.005	0.007
																										chr4	13044737	+	AGCTT	0.006	21913	123	21913	0	0	0.005	0.007
																										chr4	13044740	+	TTCTT	0.009	21913	193	21913	0	0	0.008	0.01
																										chr4	13044744	+	TGCGA	0.007	21913	159	21913	0	0	0.006	0.008
																										chr4	13044754	+	AGCTA	0.006	21913	122	21913	0	0	0.005	0.007
																										chr4	13044758	+	ATCGA	0.005	11229	53	11229	0	0	0.004	0.006
																										chr4	13044766	+	ATCCA	0	11229	3	11229	0	0	0	0.001
																										chr4	13044767	+	TCCAG	0.752	11229	8446	11229	0	0	0.744	0.76
																										chr4	13044770	+	AGCTT	0.001	11229	10	11229	0	0	0	0.002
[truncated: 97 more columns]

## Sheet: Figure 2d
Region	Pos	RING1_ZF_CG	MOM1_ZF_CG	MOM2_ZF_CG	PIAL1_ZF_CG	PIAL2_ZF_CG	RING1_ZF_CHG	MOM1_ZF_CHG	MOM2_ZF_CHG	PIAL1_ZF_CHG	PIAL2_ZF_CHG	RING1_ZF_CHH	MOM1_ZF_CHH	MOM2_ZF_CHH	PIAL1_ZF_CHH	PIAL2_ZF_CHH
a_upstream-1	1	0.00135711	-0.00288707	-0.000226169	0.00128131	-0.00206259	-0.000155208	-0.000211024	0.00199558	0.00337123	0.00137131	-0.000764132	-9.79172e-05	0.00407133	0.00285177	0.00194889
a_upstream-2	2	0.00211872	-0.000764245	0.00304217	0.00339023	0.00257129	-0.000849119	-0.000628132	0.00292086	0.00307087	0.00150031	-0.000240153	-6.50892e-05	0.00389136	0.00244348	0.00208057
a_upstream-3	3	0.0013733	0.00103625	0.0027763	0.00309951	0.00246887	-0.000811902	-0.000413498	0.00271549	0.00327202	0.00177452	-0.00026906	3.30249e-05	0.00419188	0.00281434	0.00210819
a_upstream-4	4	0.00210471	0.00118691	0.00165527	0.00342374	4.01661e-05	-0.000399263	-0.000586461	0.00180856	0.00326502	0.00178397	-0.000748877	-0.00018722	0.00383846	0.00277124	0.00156965
a_upstream-5	5	0.00123814	-0.00136443	0.00118538	0.00401938	-0.00012669	0.000897803	-0.000437147	0.00304668	0.00378437	0.00189584	-0.000476782	3.72735e-05	0.00382194	0.00303653	0.00156756
a_upstream-6	6	0.00121021	-0.0039046	0.000484317	0.000755183	0.000307633	-0.000552272	-0.00120591	0.00185651	0.00238293	0.00151296	-0.000464553	0.000323103	0.00417493	0.00307397	0.00155331
a_upstream-7	7	0.00404768	-0.00117871	0.00152721	0.00400994	0.000460467	-0.000114438	0.000548548	0.00397567	0.00388165	0.00293597	-0.000268437	0.000253552	0.00374326	0.00267285	0.0018021
a_upstream-8	8	0.00215323	0.00090225	0.00138458	0.00233829	0.000940051	-0.00079385	-0.000675446	0.00169768	0.00337987	0.00111773	-0.000497312	0.000383112	0.00387785	0.00266719	0.00180489
a_upstream-9	9	-0.000745951	-0.00491366	-0.001075	-0.00083685	-0.00172286	-0.00011684	0.000127993	0.00245498	0.00289187	0.00252426	-0.000570262	-4.00984e-05	0.00414231	0.00247782	0.00183439
a_upstream-10	10	0.00225305	-0.00277613	0.0026868	0.00418352	0.00126553	-0.000275319	-0.000741377	0.00260991	0.00289014	0.00180711	6.17243e-05	0.000370623	0.00406558	0.00283831	0.00208363
a_upstream-11	11	-0.000157863	-0.00415143	-0.00239742	0.000371905	-0.00329268	-4.48943e-06	1.24458e-05	0.0022129	0.00301635	0.00170061	-0.000204993	0.00064793	0.00363978	0.0026322	0.00180324
a_upstream-12	12	-0.00202787	-0.00286433	-0.00120879	-0.00261495	-0.00280429	-3.59352e-05	-0.000179308	0.00181603	0.00309611	0.000869039	-0.000499175	0.00013372	0.00349704	0.00254027	0.00151095
a_upstream-13	13	0.00220036	-0.00038863	0.000936245	0.0023723	-0.00039429	0.000642429	0.000254763	0.00300815	0.00293642	0.00171333	-0.000523003	0.000249184	0.0032864	0.00231453	0.00139165
a_upstream-14	14	0.00310318	0.00119577	0.000533126	4.93802e-05	0.000700341	-0.000163293	-0.000329512	0.00195606	0.00226398	0.00132808	-0.000554511	6.39871e-05	0.00327653	0.00208639	0.00159509
a_upstream-15	15	0.00223109	-0.00083654	-0.000614568	0.000678261	-0.00132828	0.000257052	-0.000303704	0.00168033	0.00206724	0.00107702	-0.000153315	0.000176563	0.00350585	0.00235723	0.00173979
a_upstream-16	16	0.00181495	-0.0023029	-0.00029597	-0.000292831	-2.72599e-05	0.000307206	-0.000108318	0.00278865	0.00307365	0.00209162	-0.000535742	-0.000293256	0.00324105	0.00198392	0.00161441
a_upstream-17	17	0.00438589	0.000654481	0.000134209	0.00478882	0.000245832	0.000574079	0.000510019	0.00229749	0.00313461	0.00164191	1.32716e-06	0.000595123	0.00331347	0.00237354	0.00161146
a_upstream-18	18	0.00256088	-0.000301927	0.000798212	0.00200575	-0.00157271	0.000386427	0.000618658	0.00160511	0.00284229	0.00132612	-0.000164456	0.000800002	0.00315261	0.00224963	0.00154539
a_upstream-19	19	0.00250044	-0.00161353	-0.000188407	0.00311115	0.000968336	-1.64063e-06	0.000152282	0.00217628	0.0030957	0.00171069	7.7139e-05	0.00122672	0.00337351	0.00265649	0.00178745
a_upstream-20	20	-0.000101558	-0.00122711	0.000722287	0.00375476	-0.000255207	0.000707689	0.000990791	0.00341341	0.00441623	0.00229863	-0.000589698	0.000703816	0.00346057	0.00250759	0.00147678
coding-1	21	0.00191139	-0.000737001	0.00238519	0.00352791	0.000588198	9.7133e-05	0.00073161	0.00318108	0.00354274	0.00198936	0.000102406	0.00075394	0.00347107	0.00233851	0.00199014
coding-2	22	0.00318915	-0.000514259	0.000965905	0.00308225	-9.98009e-05	0.000597648	0.00227151	0.0033275	0.00332609	0.00210458	0.000245911	0.00122851	0.00404715	0.00251257	0.00247862
coding-3	23	0.00278662	0.0013652	-0.00143461	-0.000285539	-0.0013583	0.00188359	0.00315466	0.00280008	0.00289405	0.00281017	0.000644656	0.00183149	0.00367489	0.00238747	0.00252547
coding-4	24	0.00321295	0.00239633	0.00217426	0.00189075	0.00356866	0.000517556	0.00309036	0.00211758	0.00236645	0.00304454	0.000329131	0.00243294	0.00411939	0.00232938	0.00319532
coding-5	25	0.00207471	-4.722e-05	-0.00144106	-0.000409298	-0.00141303	0.00113581	0.00281174	0.00278394	0.00221067	0.00334198	0.000339844	0.00293956	0.00401962	0.00262274	0.00361731
coding-6	26	0.00413499	0.00462145	0.00238816	0.00392857	0.00482193	0.000631127	0.00306694	0.00308744	0.00134472	0.0041994	0.000129037	0.00324728	0.00467202	0.00341491	0.00446347
coding-7	27	0.00316653	0.00329228	-0.000365131	0.00146447	0.00189046	0.00016565	0.00346352	0.00281241	0.00274752	0.00438872	0.000147851	0.00383397	0.00504478	0.00255656	0.00550432
coding-8	28	0.00384231	0.00455536	0.0010251	0.00282946	0.00391891	0.00102369	0.00407274	0.00413455	0.00338334	0.00551776	0.00110079	0.00437096	0.0058655	0.00320666	0.00677948
coding-9	29	0.00243348	0.00439641	0.00169071	0.00304614	0.00351909	0.00101758	0.00528193	0.00458266	0.0042655	0.0060392	0.0011657	0.00512999	0.00660279	0.00328808	0.00690527
coding-10	30	0.00356271	0.00502101	0.003906	0.000716245	0.00404459	0.00182336	0.00611584	0.00589553	0.00387847	0.00668687	0.00123699	0.00549069	0.00661358	0.00342988	0.00705724
coding-11	31	0.00287126	0.00134955	0.00144429	0.00187766	0.00253309	0.000672377	0.00522771	0.00370014	0.00353527	0.00537584	0.000773836	0.0053787	0.00613147	0.00318009	0.00615418
coding-12	32	0.00272186	0.00440843	0.000395679	0.00210514	0.00304764	0.00165909	0.00671058	0.00525939	0.00478232	0.00797538	0.00109032	0.00496023	0.00535622	0.00314909	0.00609952
coding-13	33	0.000510473	0.00135957	0.000358942	0.000881285	0.00197754	0.00232962	0.00626564	0.00601927	0.00368092	0.00781782	0.00067255	0.00454515	0.00533648	0.00351367	0.00612499
coding-14	34	-0.00103074	3.15862e-05	-0.000102028	0.000138769	-0.000385013	0.00218778	0.00391754	0.00322197	0.00313767	0.00502216	0.000367801	0.00370309	0.00490293	0.00310936	0.00511362
coding-15	35	0.00129448	0.0011343	0.000617832	0.000511669	0.00176771	0.00178302	0.00405627	0.00389888	0.00297982	0.00553175	0.000641315	0.00329539	0.00437686	0.00339424	0.00460204
coding-16	36	-0.000210226	0.0001119	-0.00127738	0.000248171	-0.000352289	0.00106	0.00330459	0.00232659	0.00190376	0.00363883	0.000264659	0.00261427	0.00412679	0.00256347	0.00346605
coding-17	37	0.000996304	-0.00132175	-0.00114148	0.00211794	-0.00184358	0.00186705	0.00236059	0.00269911	0.00254586	0.00307209	0.000223726	0.00221059	0.00395775	0.00227704	0.00317234
coding-18	38	0.00026144	-0.000350065	-0.000171344	0.00101219	0.000735973	0.00159874	0.00234909	0.00368648	0.00290788	0.00375755	0.000330569	0.001272	0.00372246	0.00240079	0.0024927
coding-19	39	-0.000268805	-0.00260723	-0.00339665	-0.00124386	-0.00386898	0.0012754	0.000976971	0.00240414	0.00283976	0.00192591	-0.000115399	0.000899866	0.00345018	0.00235641	0.00209387
coding-20	40	0.000550316	-0.0011134	0.000776009	0.000789715	0.00115257	0.000587659	0.000822111	0.00160695	0.00260416	0.00157079	0.000470149	0.000722456	0.00343946	0.00250072	0.0019819
downstream-1	41	0.00250185	-0.000570737	0.000512078	0.00207614	-0.000847276	0.00146966	0.00154512	0.00288428	0.00389971	0.00269116	-0.00019889	0.000533743	0.00357384	0.00226538	0.00174011
downstream-2	42	0.00131302	-0.00128877	-0.000463205	0.00211954	0.000140158	0.000415975	0.00111479	0.0035873	0.00355537	0.0025192	-2.13347e-05	0.000752689	0.00336708	0.0019365	0.0015383
downstream-3	43	0.000598379	-0.000978652	-0.000479527	0.000465406	-0.00124978	0.000472132	-0.000362269	0.00303289	0.00299598	0.00234521	-0.000474274	0.000472587	0.00387158	0.00198877	0.00170574
downstream-4	44	-0.00114273	-0.00275574	0.00199875	0.000188298	0.000736616	0.000519179	0.00065563	0.00302566	0.00340519	0.00243997	-0.000331123	0.000344123	0.00368288	0.00224912	0.00175295
downstream-5	45	0.00102747	-0.00163015	-0.000289315	0.00434985	0.000542872	0.000159116	0.000498307	0.003069	0.0035729	0.00246172	-0.000223788	0.000538398	0.00363489	0.00249564	0.00179713
downstream-6	46	0.00248046	-0.00146252	-0.000309643	0.00348265	-0.000738478	0.000168953	0.000934687	0.00292963	0.00398524	0.00261566	-0.000195277	0.000460157	0.00327585	0.00256927	0.00172977
downstream-7	47	0.000864469	-0.00214506	0.00162618	0.00200295	0.000813871	0.000901477	-0.000260421	0.00167432	0.00414011	0.00150854	0.000163914	0.000504589	0.00398824	0.0029863	0.0018944
downstream-8	48	0.0012781	-0.00363231	0.00154127	0.00195718	0.000544244	0.000771175	-0.000115625	0.00249203	0.00468952	0.00184439	-0.000498031	-9.01679e-06	0.00346261	0.00244804	0.00139016
downstream-9	49	0.00192223	-0.0010245	-0.000490939	0.00200001	-0.00147725	0.000252893	3.01919e-05	0.00323901	0.00430645	0.00223572	-0.000621479	2.75826e-05	0.00375668	0.00215778	0.00144178
downstream-10	50	0.00136429	-0.00258195	0.00246813	0.00381519	0.00268756	-0.000763066	-3.50428e-05	0.0031345	0.00323452	0.002379	-0.000484622	0.000195716	0.00361369	0.00245321	0.00159132
downstream-11	51	0.00131004	-0.00114358	0.00389406	0.00356259	0.00177542	-0.000557276	-0.00045024	0.00308118	0.00318354	0.00223592	-0.000397601	0.00075676	0.00392081	0.00239772	0.00210008
downstream-12	52	0.00194538	0.000793463	0.00237599	0.00285166	-0.000194712	-0.00109375	-0.000945503	0.00273991	0.00264908	0.00138573	-0.000467208	0.000751302	0.00385315	0.00275913	0.00207316
downstream-13	53	-0.0011626	-0.00303556	0.000219759	0.000975965	-0.000978164	0.000351767	0.00083054	0.00304616	0.00438255	0.00194359	-6.83566e-05	0.00074207	0.00408868	0.00273945	0.00197666
downstream-14	54	0.00140301	-0.00206111	-0.000466074	0.000777166	-0.00101176	0.000374688	-0.000209107	0.00286978	0.0029161	0.0017285	-0.000529879	0.000238299	0.00365915	0.0024706	0.00195097
downstream-15	55	-0.00150657	-0.0038583	-0.000502626	0.000655245	-6.9872e-05	-0.000895632	-0.00137511	0.00181022	0.00225938	0.00107378	-0.000579644	0.000224731	0.00351649	0.00226186	0.00161442
downstream-16	56	0.000974296	-0.00336639	0.000990937	0.00343027	0.000161296	-0.000164281	0.000155129	0.00257452	0.00268834	0.00213862	-0.000280379	5.28761e-05	0.00393793	0.00281553	0.00210039
downstream-17	57	-0.00148475	-0.00674864	-0.00201435	-0.000730423	-0.00338091	-0.000480905	-0.000861418	0.00211937	0.0024537	0.00171588	-0.000539539	5.62288e-05	0.0037001	0.00260859	0.00193856
downstream-18	58	-2.90784e-05	-0.00347432	0.000318286	0.0014753	-0.000400197	-0.000476241	0.000106512	0.0023938	0.00337469	0.00221843	-0.000574178	0.000193693	0.0038528	0.00284706	0.00209561
downstream-19	59	0.00156766	0.00140612	0.000779613	0.00472937	1.44122e-06	-0.000341798	0.00113838	0.00212816	0.00261782	0.00183631	-0.000235967	0.000396204	0.00403868	0.00273318	0.00193107
downstream-20	60	0.00305067	-0.000604826	0.000992317	0.0030278	-0.00122553	-9.33897e-05	-0.000192295	0.00322303	0.00336913	0.00223688	-0.000343257	0.000790497	0.00435181	0.0028455	0.00198779

## Sheet: Figure 3a
Figure 3a: Flowering time of PIAL2-ZF and MOM1-ZF T1 plants in backgrounds of fwa x mutants of RdDM components and fwa x morc6.
Flowering time is scored as true leaf number
For PIAL2-ZF
Col 0				fwa				PIAL2-ZF in fwa				PIAL2-ZF in fwa x nrpd1				PIAL2-ZF in fwa x suvh2/9				PIAL2-ZF in fwa x morc6				PIAL2-ZF in fwa x dms3				PIAL2-ZF in fwa x drd1				PIAL2-ZF in fwa x rdm1				PIAL2-ZF in fwa x nrpe1				PIAL2-ZF in fwa x drm1/2
Rosette leaves	Cauline leaves	total true leaves		Rosette leaves	Cauline leaves	total true leaves		Rosette leaves	Cauline leaves	total true leaves		Rosette leaves	Cauline leaves	total true leaves		Rosette leaves	Cauline leaves	total true leaves		Rosette leaves	Cauline leaves	total true leaves		Rosette leaves	Cauline leaves	total true leaves		Rosette leaves	Cauline leaves	total true leaves		Rosette leaves	Cauline leaves	total true leaves		Rosette leaves	Cauline leaves	total true leaves		Rosette leaves	Cauline leaves	total true leaves
12	5	17		34	15	49		35	18	53		11	5	16		16	7	23		22	20	42		30	25	55		32	17	49		22	22	44		26	12	38		23	11	34
13	5	18		23	13	36		27	10	37		13	5	18		15	7	22		28	16	44		29	16	45		28	14	42		19	13	32		32	19	51		26	12	38
13	6	19		22	12	34		24	8	32		14	6	20		14	7	21		27	20	47		27	18	45		18	9	27		23	14	37		30	11	41		24	11	35
14	6	20		27	13	40		25	8	33		13	6	19		16	7	23		23	16	39		34	22	56		23	11	34		22	15	37		31	14	45		26	12	38
11	3	14		27	14	41		22	8	30		12	4	16		17	6	23		22	12	34		24	11	35		25	11	36		16	10	26		29	15	44		25	24	49
12	4	16		28	15	43		25	15	40		15	7	22		19	7	26		20	12	32		26	25	51		27	11	38		23	13	36		25	12	37		23	13	36
12	4	16		25	13	38		23	8	31		15	8	23		20	8	28		28	12	40		28	21	49		23	10	33		21	22	43		31	14	45		21	12	33
10	4	14		21	11	32		24	9	33		30	11	41		20	6	26		23	12	35		30	16	46		25	12	37		19	12	31		33	16	49		21	11	32
13	5	18		26	16	42		25	9	34		33	11	44		26	16	42		25	11	36		34	20	54		29	11	40		27	13	40		25	18	43		16	15	31
10	3	13		28	15	43		29	13	42		35	12	47		23	9	32		27	14	41		23	11	34		31	22	53		26	13	39		32	12	44		15	16	31
11	3	14		25	14	39		20	10	30		17	13	30		16	5	21		30	17	47		25	24	49		28	12	40		26	15	41		28	16	44		24	10	34
12	5	17		27	14	41		30	12	42		28	10	38		22	18	40		23	12	35		22	9	31		26	12	38		28	15	43		30	15	45		25	9	34
								23	10	33		23	11	34		21	14	35		26	17	43		33	15	48		29	18	47		23	16	39		27	16	43		20	8	28
								29	12	41		22	9	31		28	14	42		27	13	40		29	23	52		28	14	42		25	14	39		25	11	36		21	13	34
								29	8	37		24	11	35		23	13	36		26	13	39		27	16	43		29	15	44		20	10	30		38	17	55		24	14	38
								28	9	37		22	11	33		19	9	28		26	18	44		23	18	41		22	10	32		16	14	30		28	14	42		19	11	30
								28	8	36		23	17	40		23	10	33		22	15	37		19	15	34		23	10	33		23	14	37		26	19	45		22	11	33
								24	10	34		24	9	33		18	7	25		32	12	44		37	16	53		32	14	46		23	13	36		30	16	46		24	11	35
								24	9	33		20	9	29		22	14	36		23	12	35		21	19	40		29	13	42		28	16	44		27	13	40		16	17	33
								29	12	41		27	13	40		21	10	31		25	11	36		26	14	40		21	9	30		25	14	39		23	15	38		22	19	41
								27	8	35		28	12	40		14	7	21		19	13	32		25	18	43		21	15	36		19	13	32		24	17	41		22	9	31
								20	9	29		25	10	35		24	11	35		26	16	42		33	13	46		24	12	36		26	12	38		30	14	44		21	11	32
								29	11	40		21	14	35		20	12	32		23	12	35		34	16	50		26	13	39		23	12	35		34	13	47		24	13	37
								31	11	42		28	9	37		16	9	25		25	12	37		22	17	39		36	17	53		29	17	46		28	14	42		20	11	31
								24	10	34		31	16	47		21	6	27		21	16	37		29	20	49		29	12	41		28	14	42		35	17	52		22	14	36
								21	7	28		32	14	46		20	10	30		26	13	39		27	18	45		27	15	42		28	12	40		34	16	50		21	12	33
								26	6	32		24	12	36		17	11	28		27	15	42		25	9	34		34	14	48		27	13	40		20	12	32		24	15	39
								29	9	38		21	9	30		14	7	21		31	12	43		27	12	39		26	13	39		22	12	34		29	16	45		20	10	30
								32	15	47		22	7	29		28	11	39		22	10	32		25	12	37		27	19	46		29	18	47		26	17	43		22	13	35
								28	10	38		16	8	24		27	12	39		24	13	37		22	13	35		28	15	43		24	19	43		31	19	50		21	9	30
								30	11	41		21	10	31		18	9	27		24	13	37		24	12	36		32	11	43		26	11	37		24	14	38		24	18	42
								26	8	34						16	7	23		25	11	36		25	11	36		33	13	46		30	14	44		24	12	36		24	10	34
								18	5	23						18	13	31		26	11	37		18	21	39		29	12	41		31	16	47		23	11	34		20	11	31
								27	7	34						23	11	34		21	11	32		29	15	44		25	12	37		34	17	51		29	11	40		24	13	37
								26	8	34						16	17	33		28	13	41		27	14	41		26	10	36		26	16	42		20	12	32		24	11	35
								26	10	36						15	6	21		26	15	41		25	12	37		30	13	43		23	13	36		21	10	31		21	10	31
								29	10	39						18	7	25		24	12	36		28	16	44		27	18	45		26	12	38		29	16	45		20	13	33
								21	7	28						18	10	28		25	15	40		27	19	46		28	11	39		24	15	39		29	18	47		21	21	42
								31	11	42						20	15	35		28	10	38		25	14	39		24	10	34		26	17	43		25	13	38		16	12	28
								19	6	25						15	6	21		26	18	44		28	12	40		27	11	38		22	12	34		27	15	42		23	12	35
								32	9	41						17	11	28		24	11	35		27	17	44		33	13	46		20	12	32		23	13	36		22	14	36
								29	10	39						23	13	36		21	14	35		23	21	44		29	12	41		30	14	44		26	14	40		26	11	37
								21	6	27						12	4	16		25	15	40		23	23	46		26	10	36		21	15	36		31	16	47		19	12	31
								25	7	32						23	9	32		23	13	36		27	17	44		21	10	31		23	18	41		28	17	45		21	12	33
								26	6	32						18	10	28		29	14	43		29	12	41		20	10	30		24	13	37		29	14	43		22	12	34
								26	9	35						21	11	32		32	14	46		24	10	34		25	11	36		22	12	34		25	12	37		22	12	34
								21	10	31						16	9	25		21	11	32		30	14	44		36	14	50		30	12	42		34	18	52		19	13	32
								27	11	38						22	11	33		25	12	37		30	18	48		27	11	38		27	13	40		26	16	42		21	11	32
								22	8	30						17	9	26		23	12	35		24	16	40		29	13	42		24	20	44		25	12	37		20	12	32
								23	8	31						19	10	29		21	13	34		29	14	43		26	11	37		29	14	43		34	17	51		28	11	39
								34	14	48						22	10	32		21	10	31		27	18	45		33	12	45		23	13	36		28	11	39		21	23	44
								29	9	38						18	11	29		33	14	47		33	16	49						25	14	39		32	13	45		24	10	34
								21	8	29						25	15	40		20	10	30		25	14	39						23	16	39		32	19	51		21	16	37
								29	13	42						16	10	26		21	13	34		21	12	33						25	15	40		27	22	49		25	11	36
								29	12	41						21	9	30		25	11	36		22	13	35						19	10	29		30	11	41		20	20	40
								21	8	29						24	14	38		18	15	33		24	12	36						26	14	40		22	23	45		26	11	37
								25	8	33						21	10	31		24	11	35		35	17	52						28	16	44		26	17	43		27	15	42
								29	13	42						19	9	28		21	14	35		22	17	39						25	11	36		24	12	36		25	12	37
								16	7	23						17	9	26		29	15	44		31	17	48						21	13	34		21	14	35
								17	6	23										22	10	32		29	16	45						27	20	47		27	11	38
								19	7	26										22	11	33		31	12	43						24	14	38		20	11	31
								25	8	33										24	10	34		27	18	45						26	13	39		29	18	47
								18	7	25										25	14	39		25	19	44						23	13	36		39	17	56
								24	9	33										28	15	43		22	12	34						21	13	34		31	14	45
								26	10	36										27	13	40		26	14	40						21	11	32		22	12	34
								20	7	27														36	15	51						29	15	44		32	17	49
								23	11	34														24	13	37						33	17	50		24	16	40
								26	8	34														26	10	36						23	13	36		23	15	38
								17	6	23																						27	9	36		26	11	37
								19	7	26																						27	13	40		33	16	49
								28	11	39																						20	11	31		28	11	39
								25	11	36																						27	14	41		24	14	38
								24	8	32																						25	15	40		25	16	41
								26	10	36																						26	12	38		20	12	32
								26	12	38																						20	13	33		34	18	52
								21	7	28																						36	18	54		25	11	36
								16	6	22																						26	19	45		22	11	33
								18	7	25
								19	6	25
								24	8	32
								24	13	37
								22	7	29
								31	11	42
								24	7	31
								14	7	21
								25	15	40
								19	14	33
								21	6	27
								20	8	28
								18	5	23
								26	11	37
								13	5	18
								22	6	28
								22	7	29
								23	10	33
								26	13	39
								14	4	18
								18	8	26
								22	11	33
								24	12	36
								15	6	21
								20	3	23
								24	6	30
								19	7	26
								25	13	38
								21	11	32
								21	10	31
								20	8	28
								29	13	42
								25	12	37
								19	5	24
								20	17	37
								23	7	30
								24	9	33
								16	6	22
								18	6	24
								28	14	42
								21	18	39
								20	9	29
								18	5	23
								22	8	30
								23	15	38
								22	7	29
								20	8	28
								19	8	27
								17	6	23
								19	10	29
								16	7	23
								31	8	39
								18	12	30
								21	6	27
								25	9	34
								23	17	40
								21	10	31
								19	10	29
								22	6	28
								27	11	38
								20	7	27
								25	11	36
								16	5	21
								19	8	27
								15	7	22
								20	7	27
								18	6	24
								19	8	27
								23	13	36
								22	9	31
								19	6	25
								24	9	33
								16	5	21
								19	6	25
								21	7	28
								18	11	29
								19	7	26
								25	10	35
								18	7	25
								28	15	43
								15	5	20
								22	11	33
For MOM1-ZF
Col 0				fwa				MOM1-ZF in fwa				MOM1-ZF in fwa x nrpd1				MOM1-ZF in fwa x suvh2/9				MOM1-ZF in fwa x morc6				MOM1-ZF in fwa x dms3				MOM1-ZF in fwa x drd1				MOM1-ZF in fwa x rdm1				MOM1-ZF in fwa x nrpe1				MOM1-ZF in fwa x drm1/2
Rosette leaves	Cauline leaves	total true leaves		Rosette leaves	Cauline leaves	total true leaves		Rosette leaves	Cauline leaves	total true leaves		Rosette leaves	Cauline leaves	total true leaves		Rosette leaves	Cauline leaves	total true leaves		Rosette leaves	Cauline leaves	total true leaves		Rosette leaves	Cauline leaves	total true leaves		Rosette leaves	Cauline leaves	total true leaves		Rosette leaves	Cauline leaves	total true leaves		Rosette leaves	Cauline leaves	total true leaves		Rosette leaves	Cauline leaves	total true leaves
13	2	15		35	13	48		11	3	14		14	3	17		10	3	13		19	7	26		14	6	20		17	6	23		14	8	22		22	13	35		17	6	23
12	3	15		34	20	54		11	3	14		12	7	19		10	3	13		20	9	29		14	6	20		17	8	25		20	5	25		23	12	35		18	6	24
11	4	15		37	19	56		12	3	15		16	5	21		11	3	14		19	12	31		15	7	22		22	10	32		19	8	27		23	12	35		18	6	24
12	3	15		27	16	43		12	3	15		15	8	23		12	3	15		23	9	32		17	8	25		19	11	30		18	11	29		23	12	35		19	5	24
10	3	13		33	16	49		11	4	15		18	5	23		11	4	15		24	8	32		21	11	32		22	11	33		23	8	31		24	11	35		17	8	25
10	3	13		30	14	44		13	3	16		19	5	24		12	3	15		22	10	32		18	14	32		21	10	31		19	13	32		24	11	35		18	7	25
11	3	14		33	14	47		13	3	16		18	6	24		12	4	16		24	9	33		23	9	32		24	9	33		18	14	32		25	12	37		20	6	26
11	3	14		31	15	46		14	2	16		18	6	24		13	3	16		22	12	34		23	10	33		26	11	37		19	13	32		24	13	37		21	5	26
10	3	13		29	15	44		14	3	17		20	5	25		13	3	16		23	12	35		23	10	33		18	15	33		21	12	33		25	13	38		20	7	27
11	3	14		30	16	46		12	5	17		19	7	26		12	4	16		24	12	36		23	12	35		25	10	35		22	12	34		26	13	39		21	7	28
11	4	15		26	11	37		12	5	17		21	5	26		11	5	16		24	12	36		25	11	36		17	12	29		23	12	35		28	11	39		19	10	29
10	3	13		34	18	52		14	3	17		21	8	29		12	4	16		25	11	36		21	15	36		22	11	33		27	8	35		28	12	40		19	10	29
12	3	15		32	22	54		13	4	17		20	10	30		13	4	17		25	11	36		24	12	36		18	10	28		23	13	36		27	13	40		22	8	30
11	3	14		30	18	48		12	5	17		23	8	31		12	5	17		21	15	36		22	15	37		23	10	33		22	14	36		26	14	40		17	13	30
11	3	14		34	16	50		13	4	17		22	9	31		14	3	17		24	12	36		25	12	37		23	11	34		23	13	36		27	13	40		23	7	30
13	3	16		30	15	45		14	3	17		22	10	32		12	5	17		22	15	37		27	12	39		20	11	31		24	13	37		27	13	40		24	7	31
11	3	14		30	16	46		13	4	17		24	8	32		12	5	17		23	14	37		24	16	40		26	12	38		23	14	37		26	15	41		22	10	32
10	2	12		32	14	46		13	4	17		24	8	32		13	5	18		25	12	37		25	16	41		28	12	40		23	14	37		28	13	41		22	10	32
11	3	14		34	17	51		12	5	17		23	10	33		13	5	18		24	13	37		25	16	41		25	12	37		24	14	38		28	13	41		22	10	32
9	3	12		34	16	50		13	4	17		24	10	34		12	6	18		24	14	38		26	15	41		27	11	38		25	13	38		27	14	41		22	10	32
12	3	15		29	13	42		14	4	18		25	11	36		13	5	18		25	13	38		25	16	41		22	11	33		24	14	38		27	14	41		23	10	33
11	4	15		34	15	49		14	4	18		24	13	37		12	6	18		25	13	38		25	17	42		25	13	38		24	14	38		28	13	41		22	11	33
11	3	14		32	15	47		15	3	18		26	11	37		14	5	19		25	13	38		27	15	42		29	12	41		22	16	38		29	13	42		22	11	33
9	3	12		37	19	56		14	4	18		26	11	37		14	6	20		25	13	38		25	17	42		26	13	39		25	13	38		28	14	42		22	11	33
11	3	14		36	20	56		15	4	19		27	12	39		15	5	20		26	13	39		26	16	42		24	12	36		21	17	38		28	14	42		23	11	34
11	3	14		30	19	49		14	5	19		27	12	39		14	6	20		24	15	39		27	15	42		24	10	34		24	15	39		28	14	42		22	12	34
10	3	13		33	14	47		15	5	20		27	12	39		15	6	21		26	13	39		28	15	43		24	12	36		27	12	39		28	14	42		25	9	34
11	3	14		34	16	50		15	5	20		29	11	40		15	6	21		27	13	40		27	17	44		25	10	35		25	14	39		26	16	42		25	10	35
				32	17	49		16	5	21		31	13	44		15	6	21		28	12	40		29	16	45		24	9	33		25	14	39		30	12	42		22	13	35
				28	14	42		16	5	21		31	13	44		15	6	21		27	13	40		27	18	45		26	13	39		22	17	39		27	15	42		25	10	35
				36	14	50		16	5	21		32	13	45		18	3	21		27	13	40		29	16	45		23	13	36		24	15	39		29	14	43		25	10	35
				30	18	48		16	5	21						18	4	22		27	13	40		25	21	46		25	13	38		22	18	40		30	13	43		25	11	36
				37	18	55		13	8	21						16	6	22		30	11	41		26	20	46		18	12	30		24	16	40		29	14	43		25	11	36
								16	5	21						14	8	22		30	11	41		29	17	46		24	13	37		27	13	40		29	14	43		22	14	36
								16	5	21						18	5	23		27	14	41		31	15	46		20	11	31		22	19	41		30	13	43		23	13	36
								17	5	22						17	6	23		27	14	41		32	14	46		24	11	35		28	13	41		30	13	43		24	13	37
								17	5	22						18	5	23		27	14	41		25	22	47		24	11	35		26	15	41		28	15	43		24	14	38
								18	4	22						17	6	23		26	15	41		29	18	47		16	13	29		26	16	42		29	14	43		25	13	38
								16	6	22						16	7	23		26	15	41		26	22	48		22	10	32		23	19	42		28	16	44		28	10	38
								17	5	22						18	6	24		27	14	41		32	16	48		19	11	30		29	13	42		29	15	44		27	11	38
								18	5	23						18	6	24		29	12	41		28	20	48		23	9	32		26	17	43		31	13	44		27	11	38
								19	4	23						19	6	25		30	11	41		33	16	49		23	10	33		29	14	43		29	15	44		25	14	39
								18	6	24						18	7	25		28	13	41		26	23	49		26	12	38		28	15	43		29	15	44		27	12	39
								18	6	24						19	7	26		28	13	41		31	19	50		23	10	33		29	14	43		31	13	44		27	12	39
								18	6	24						18	8	26		29	13	42		33	17	50		23	11	34		29	14	43		31	14	45		28	11	39
								19	6	25						18	8	26		29	13	42		30	20	50		26	14	40		29	14	43		31	14	45		29	11	40
								21	5	26						18	8	26		28	14	42		35	15	50		23	11	34		28	15	43		30	15	45		27	13	40
								19	7	26						19	8	27		30	12	42		31	20	51		21	11	32		28	15	43		31	14	45		27	13	40
								19	7	26						21	6	27		27	15	42		32	19	51		28	13	41		26	17	43		31	14	45		28	12	40
								21	6	27						19	10	29		27	15	42		33	19	52		27	13	40		29	15	44		30	16	46		28	13	41
								20	7	27						22	8	30		27	15	42		35	17	52		25	12	37		29	15	44		30	17	47		29	12	41
								19	8	27						20	10	30		29	13	42		33	19	52		16	11	27		28	16	44		31	16	47		28	13	41
								20	7	27						23	7	30		30	13	43		35	18	53		27	11	38		31	13	44		33	14	47		27	14	41
								20	8	28						21	10	31		30	13	43		32	22	54		20	10	30		30	14	44		31	16	47		22	22	44
								19	10	29						23	10	33		29	14	43		38	18	56		25	11	36		29	15	44		32	16	48		31	14	45
								23	9	32						24	11	35		29	15	44		34	22	56		28	12	40		27	17	44		33	15	48		31	16	47
								22	10	32						23	12	35		32	12	44		38	21	59		20	11	31		27	17	44		35	14	49		32	15	47
								22	11	33						24	11	35		29	15	44		28	38	66		24	13	37		27	17	44		35	14	49		31	16	47
								23	11	34						24	13	37		32	12	44						23	11	34		31	13	44		33	16	49		27	20	47
								23	11	34						27	11	38		30	14	44						22	11	33		29	15	44		37	14	51
								25	13	38						24	14	38		31	14	45						24	10	34		29	15	44		42	19	61
								27	11	38						26	12	38		32	14	46										30	15	45
								27	12	39						26	13	39		32	14	46										31	14	45
								31	14	45						27	13	40		33	13	46										26	19	45
								29	17	46						26	14	40		33	13	46										26	19	45
																27	13	40		31	15	46										29	16	45
																26	14	40		33	14	47										29	16	45
																29	12	41		34	14	48										29	16	45
																27	14	41		35	14	49										29	16	45
																30	12	42		35	16	51										24	21	45
																29	13	42														29	16	45
																30	12	42														30	15	45
																29	13	42														26	20	46
																28	14	42														30	16	46
																29	14	43														29	17	46
																30	13	43														27	19	46
																30	14	44														26	20	46
																30	14	44														30	16	46
																32	13	45														28	18	46
																32	13	45														30	16	46
																30	15	45														29	17	46
																32	13	45														31	15	46
																31	14	45														32	15	47
																31	14	45														32	15	47
																32	13	45														27	20	47
																31	16	47														31	16	47
																34	13	47														28	20	48
																36	12	48														33	15	48
																35	15	50														31	17	48
																36	14	50														28	20	48
																36	16	52														32	16	48
																37	16	53														30	18	48
																																32	17	49
																																31	18	49
																																34	15	49
																																30	19	49
																																31	18	49
																																31	18	49
																																33	17	50
																																34	16	50
																																30	20	50
																																33	17	50
																																29	21	50
																																32	18	50
																																32	18	50
																																30	21	51
																																33	18	51
																																36	15	51
																																34	17	51
																																34	18	52
																																38	14	52
																																36	16	52
																																35	19	54
																																33	22	55
																																37	19	56
																																39	19	58
																																40	19	59

## Sheet: Figure 3d
Figure 3d
	SD -Trp -Leu plate:													SD - Trp -Leu -His 5mM 3AT plate:

## Sheet: Figure 3e
Figure 3e
	anti-Myc													anti-FLAG

## Sheet: Figure 4a
Figure 4a: Flowering time of FWA transgene T1 plants in mutant backgrounds of MOM1 complex components.
Flowering time is scored as true leaf number
FWA transgene T1 in Col0				FWA transgene T1 in nrpe1				FWA transgene T1 in mom1				FWA transgene T1 in pial1/2				FWA transgene T1 in mom2				FWA transgene T1 in aipp3				FWA transgene T1 in phd1
Rosette leaves	Cauline leaves	total true leaves		Rosette leaves	Cauline leaves	total true leaves		Rosette leaves	Cauline leaves	total true leaves		Rosette leaves	Cauline leaves	total true leaves		Rosette leaves	Cauline leaves	total true leaves		Rosette leaves	Cauline leaves	total true leaves		Rosette leaves	Cauline leaves	total true leaves
10	3	13		25	10	35		30	11	41		27	12	39		9	4	13		10	4	14		10	3	13
11	2	13		32	11	43		13	3	16		33	10	43		9	2	11		4	3	7		25	14	39
11	4	15		24	8	32		17	6	23		30	11	41		9	3	12		6	2	8		19	7	26
12	3	15		22	8	30		19	7	26		31	13	44		11	5	16		5	2	7		16	5	21
12	4	16		31	11	42		16	7	23		28	13	41		9	5	14		5	3	8		10	2	12
13	3	16		24	10	34		14	3	17		39	11	50		15	5	20		4	2	6		11	3	14
12	4	16		24	9	33		32	13	45		18	6	24		9	3	12		7	2	9		19	5	24
13	4	17		24	11	35		28	14	42		15	5	20		14	3	17		5	3	8		11	3	14
13	4	17		25	9	34		20	8	28		20	8	28		16	6	22		5	3	8		11	4	15
14	3	17		32	11	43		9	3	12		27	14	41		14	10	24		26	11	37		10	2	12
14	4	18		32	10	42		11	2	13		19	5	24		11	3	14		9	4	13		12	2	14
13	6	19		18	8	26		12	3	15		24	12	36		6	3	9		20	10	30		11	3	14
15	4	19		18	4	22		10	3	13		17	6	23		6	3	9		8	2	10		11	3	14
15	4	19		18	8	26		30	12	42		28	11	39		7	2	9		8	4	12		19	5	24
14	5	19		23	10	33		17	6	23		18	9	27		13	9	22		18	9	27		17	6	23
15	4	19		22	9	31		27	12	39		24	11	35		9	6	15		13	4	17		10	2	12
15	4	19						17	4	21		20	9	29		13	4	17		5	4	9		13	4	17
15	4	19						29	12	41		29	12	41		9	3	12		6	2	8		11	2	13
15	4	19						21	14	35		22	9	31		26	12	38		5	3	8		9	3	12
15	5	20						8	2	10		23	10	33		13	9	22		12	4	16		22	11	33
16	4	20						27	14	41		26	13	39		23	8	31		6	2	8		14	5	19
15	5	20						28	14	42		14	5	19		14	10	24		7	4	11		19	3	22
15	5	20						13	3	16		23	8	31		6	4	10		9	3	12		12	3	15
16	5	21						20	8	28		26	15	41		11	3	14		6	3	9		16	3	19
16	5	21						24	13	37		23	12	35		8	4	12		5	2	7		22	14	36
17	4	21						25	11	36		24	15	39		11	3	14		11	5	16		15	5	20
18	4	22						11	2	13		21	9	30		10	2	12		10	4	14		12	2	14
17	5	22						23	8	31		25	13	38		9	2	11		11	5	16		9	2	11
17	5	22						25	11	36		27	11	38		10	2	12		13	5	18		11	3	14
18	5	23						28	11	39		26	12	38		11	3	14		10	1	11		10	2	12
16	7	23						8	2	10		23	9	32		10	4	14		10	5	15		11	3	14
16	7	23										15	4	19		9	3	12		18	8	26		15	5	20
17	6	23										20	10	30		7	3	10		8	2	10		13	4	17
18	5	23										25	9	34		9	3	12		7	2	9		9	3	12
19	4	23										24	8	32		10	4	14		22	10	32		10	3	13
18	5	23										31	11	42		27	5	32		7	1	8		12	3	15
17	6	23										20	16	36		10	2	12		17	6	23		9	1	10
19	5	24										24	14	38		7	2	9		6	2	8		10	3	13
19	5	24										13	3	16		10	3	13		9	7	16		14	6	20
19	5	24										22	7	29		14	4	18		9	5	14		17	9	26
18	6	24										27	12	39		12	4	16		14	5	19		15	5	20
18	6	24										23	12	35		10	3	13		13	5	18		12	2	14
19	6	25										12	2	14		12	5	17		16	8	24		11	2	13
18	7	25										11	4	15		25	10	35		7	2	9		7	2	9
20	6	26										29	12	41		14	5	19		5	2	7		9	5	14
20	6	26										14	5	19		12	4	16		8	3	11		10	3	13
20	7	27										27	14	41		12	4	16		6	1	7		8	2	10
21	7	28										11	3	14		12	3	15		5	3	8		23	11	34
10	4	14										8	4	12		18	8	26		10	3	13		11	2	13
12	4	16										30	11	41		14	5	19		4	3	7		12	3	15
10	3	13										26	11	37		11	3	14		5	2	7		13	3	16
11	2	13										29	12	41		12	4	16		9	2	11		15	6	21
10	3	13										26	10	36		28	9	37		10	4	14		7	2	9
10	5	15										11	4	15		10	5	15		8	1	9		23	10	33
13	4	17										14	5	19		15	4	19		9	1	10		11	4	15
10	3	13										23	10	33		10	3	13		7	2	9		13	3	16
10	3	13										31	11	42		11	4	15		21	11	32		7	2	9
7	3	10										26	10	36		15	6	21		7	1	8		11	3	14
8	2	10										10	2	12		18	5	23		19	8	27		7	3	10
9	3	12														10	5	15		6	5	11		14	5	19
11	5	16														16	5	21		8	2	10		10	5	15
8	2	10														20	5	25		4	2	6		9	4	13
10	4	14														11	3	14		9	1	10		14	5	19
9	3	12														15	4	19		17	9	26		16	8	24
10	3	13														18	6	24		12	5	17		7	2	9
10	2	12														19	8	27		7	2	9		20	10	30
11	4	15														21	7	28		5	1	6		8	2	10
11	3	14														14	4	18		6	1	7		7	2	9
9	3	12														15	4	19		6	1	7		7	5	12
10	2	12														27	13	40		15	5	20		10	3	13
10	3	13														20	7	27		7	4	11		16	7	23
9	2	11														15	4	19		6	2	8		13	6	19
12	3	15														15	4	19		5	2	7		7	2	9
7	2	9														17	3	20		7	4	11
8	2	10														21	8	29		4	2	6
8	4	12														21	7	28		8	3	11
13	5	18														14	4	18		6	2	8
11	2	13														12	8	20		6	2	8
9	2	11														20	9	29		14	4	18
8	4	12														13	4	17		10	4	14
8	5	13																		24	10	34
9	2	11																		7	2	9
9	3	12																		9	2	11
10	2	12																		7	2	9
10	4	14																		9	4	13
9	3	12																		11	3	14
7	3	10																		6	1	7
10	2	12																		6	1	7
10	4	14																		21	11	32
13	4	17																		5	3	8
10	2	12																		18	8	26
8	3	11																		15	7	22
14	4	18																		6	1	7
9	3	12																		7	2	9
8	4	12																		8	2	10
15	6	21																		18	5	23
10	5	15																		8	2	10
8	2	10																		5	2	7
11	4	15																		24	9	33
10	2	12																		10	3	13
8	4	12																		8	2	10
8	3	11																		14	6	20
10	4	14																		6	2	8
7	4	11																		8	2	10
9	3	12
6	6	12
8	2	10
8	2	10
11	3	14
8	2	10
11	3	14
9	4	13
10	4	14
15	3	18
9	2	11
8	2	10
11	3	14
9	3	12
11	3	14
9	3	12
11	2	13
13	3	16
10	3	13
10	3	13
13	3	16
14	3	17
9	3	12

## Sheet: Figure 4b
Figure 4b upper panel. qRT-PCR for FWA mRNA level						Figure 4b lower panel. QPCR for FWA promoter DNA (MCRBC vs H2O treated)
	Sample	Target Gene	Cq				Sample	treatment	Cq
plate1	FWA transgene in WT2	FWA	32.3				FWA transgene in pial12 sample1	H2O treated	24.68
	FWA transgene in WT2	FWA	32.98				FWA transgene in pial12 sample1	H2O treated	25.11
	FWA transgene in WT2	FWA	33.1				FWA transgene in pial12 sample1	H2O treated	24.68
	FWA transgene in WT2	IPP2	20.42				FWA transgene in pial12 sample1	MCRBC treated	25.77
	FWA transgene in WT2	IPP2	20.32				FWA transgene in pial12 sample1	MCRBC treated	25.26
	FWA transgene in WT2	IPP2	20.46				FWA transgene in pial12 sample1	MCRBC treated	25.25
	FWA transgene in WT1	FWA	28.14				FWA transgene in pial12 sample2	H2O treated	23.88
	FWA transgene in WT1	FWA	27.61				FWA transgene in pial12 sample2	H2O treated	23.82
	FWA transgene in WT1	FWA	27.82				FWA transgene in pial12 sample2	H2O treated	23.82
	FWA transgene in WT1	IPP2	21.07				FWA transgene in pial12 sample2	MCRBC treated	24.85
	FWA transgene in WT1	IPP2	21.07				FWA transgene in pial12 sample2	MCRBC treated	24.94
	FWA transgene in WT1	IPP2	21.27				FWA transgene in pial12 sample2	MCRBC treated	24.8
	FWA transgene in nrpe1 sample1	FWA	16.41				FWA transgene in pial12 sample3	H2O treated	21.53
	FWA transgene in nrpe1 sample1	FWA	16.4				FWA transgene in pial12 sample3	H2O treated	21.49
	FWA transgene in nrpe1 sample1	FWA	16.35				FWA transgene in pial12 sample3	H2O treated	21.37
	FWA transgene in nrpe1 sample1	IPP2	20.3				FWA transgene in pial12 sample3	MCRBC treated	24.39
	FWA transgene in nrpe1 sample1	IPP2	20.15				FWA transgene in pial12 sample3	MCRBC treated	24.37
	FWA transgene in nrpe1 sample1	IPP2	20.35				FWA transgene in pial12 sample3	MCRBC treated	24.52
	FWA transgene in nrpe1 sample2	FWA	17.05				FWA transgene in pial12 sample4	H2O treated	21.12
	FWA transgene in nrpe1 sample2	FWA	17.14				FWA transgene in pial12 sample4	H2O treated	20.77
	FWA transgene in nrpe1 sample2	FWA	17.11				FWA transgene in pial12 sample4	H2O treated	21.09
	FWA transgene in nrpe1 sample2	IPP2	20.72				FWA transgene in pial12 sample4	MCRBC treated	21.48
	FWA transgene in nrpe1 sample2	IPP2	20.72				FWA transgene in pial12 sample4	MCRBC treated	21.52
	FWA transgene in nrpe1 sample2	IPP2	20.73				FWA transgene in pial12 sample4	MCRBC treated	21.62
Plate2	FWA transgene in pial12 sample1	FWA	16.77				FWA transgene in mom1 sample1	H2O treated	20.14
	FWA transgene in pial12 sample1	FWA	16.93				FWA transgene in mom1 sample1	H2O treated	20.35
	FWA transgene in pial12 sample1	FWA	16.73				FWA transgene in mom1 sample1	H2O treated	20.4
	FWA transgene in pial12 sample1	IPP2	20.6				FWA transgene in mom1 sample1	MCRBC treated	21.8
	FWA transgene in pial12 sample1	IPP2	20.62				FWA transgene in mom1 sample1	MCRBC treated	22.11
	FWA transgene in pial12 sample1	IPP2	20.69				FWA transgene in mom1 sample1	MCRBC treated	21.87
	FWA transgene in pial12 sample2	FWA	18.2				FWA transgene in mom1 sample2	H2O treated	24.11
	FWA transgene in pial12 sample2	FWA	18.17				FWA transgene in mom1 sample2	H2O treated	23.73
	FWA transgene in pial12 sample2	FWA	18.25				FWA transgene in mom1 sample2	H2O treated	23.94
	FWA transgene in pial12 sample2	IPP2	20.51				FWA transgene in mom1 sample2	MCRBC treated	25.49
	FWA transgene in pial12 sample2	IPP2	20.71				FWA transgene in mom1 sample2	MCRBC treated	25.39
	FWA transgene in pial12 sample2	IPP2	20.75				FWA transgene in mom1 sample2	MCRBC treated	25.53
	FWA transgene in pial12 sample3	FWA	16.73				FWA transgene in mom1 sample3	H2O treated	19.9
	FWA transgene in pial12 sample3	FWA	16.79				FWA transgene in mom1 sample3	H2O treated	19.53
	FWA transgene in pial12 sample3	FWA	16.57				FWA transgene in mom1 sample3	H2O treated	19.71
	FWA transgene in pial12 sample3	IPP2	20.85				FWA transgene in mom1 sample3	MCRBC treated	20.49
	FWA transgene in pial12 sample3	IPP2	20.75				FWA transgene in mom1 sample3	MCRBC treated	20.45
	FWA transgene in pial12 sample3	IPP2	21				FWA transgene in mom1 sample3	MCRBC treated	20.42
	FWA transgene in pial12 sample4	FWA	16.65				FWA transgene in mom1 sample4	H2O treated	27.37
	FWA transgene in pial12 sample4	FWA	16.6				FWA transgene in mom1 sample4	H2O treated	27.31
	FWA transgene in pial12 sample4	FWA	16.73				FWA transgene in mom1 sample4	H2O treated	27.23
	FWA transgene in pial12 sample4	IPP2	20.5				FWA transgene in mom1 sample4	MCRBC treated	28.23
	FWA transgene in pial12 sample4	IPP2	20.49				FWA transgene in mom1 sample4	MCRBC treated	28.32
	FWA transgene in pial12 sample4	IPP2	20.61				FWA transgene in mom1 sample4	MCRBC treated	28.29
	FWA transgene in nrpe1 sample1	FWA	16.81				fwa	H2O treated	23.02
	FWA transgene in nrpe1 sample1	FWA	17.11				fwa	H2O treated	22.97
	FWA transgene in nrpe1 sample1	FWA	16.57				fwa	H2O treated	23.03
	FWA transgene in nrpe1 sample1	IPP2	20.46				fwa	MCRBC treated	22.81
	FWA transgene in nrpe1 sample1	IPP2	20.46				fwa	MCRBC treated	22.85
	FWA transgene in nrpe1 sample1	IPP2	20.53				fwa	MCRBC treated	23.06
Plate3	FWA transgene in mom1 sample1	FWA	18.3				WT	H2O treated	21.77
	FWA transgene in mom1 sample1	FWA	18.19				WT	H2O treated	21.42
	FWA transgene in mom1 sample1	FWA	18.29				WT	H2O treated	21.45
	FWA transgene in mom1 sample1	IPP2	20.98				WT	MCRBC treated	27.96
	FWA transgene in mom1 sample1	IPP2	20.98				WT	MCRBC treated	27.67
	FWA transgene in mom1 sample1	IPP2	20.97				WT	MCRBC treated	28
	FWA transgene in mom1 sample2	FWA	17.61				FWA transgene in WT2	H2O treated	19.91
	FWA transgene in mom1 sample2	FWA	17.72				FWA transgene in WT2	H2O treated	19.91
	FWA transgene in mom1 sample2	FWA	17.55				FWA transgene in WT2	H2O treated	20.12
	FWA transgene in mom1 sample2	IPP2	21.03				FWA transgene in WT2	MCRBC treated	26.11
	FWA transgene in mom1 sample2	IPP2	20.9				FWA transgene in WT2	MCRBC treated	26.17
	FWA transgene in mom1 sample2	IPP2	21.03				FWA transgene in WT2	MCRBC treated	26.05
	FWA transgene in mom1 sample3	FWA	17.28				FWA transgene in WT1	H2O treated	18.3
	FWA transgene in mom1 sample3	FWA	17.2				FWA transgene in WT1	H2O treated	18.12
	FWA transgene in mom1 sample3	FWA	17.18				FWA transgene in WT1	H2O treated	18.15
	FWA transgene in mom1 sample3	IPP2	20.7				FWA transgene in WT1	MCRBC treated	21.38
	FWA transgene in mom1 sample3	IPP2	20.82				FWA transgene in WT1	MCRBC treated	21.66
	FWA transgene in mom1 sample3	IPP2	20.72				FWA transgene in WT1	MCRBC treated	21.74
	FWA transgene in mom1 sample4	FWA	20.1				FWA transgene in nrpe1 sample1	H2O treated	19.91
	FWA transgene in mom1 sample4	FWA	19.84				FWA transgene in nrpe1 sample1	H2O treated	20.05
	FWA transgene in mom1 sample4	FWA	19.86				FWA transgene in nrpe1 sample1	H2O treated	20.18
	FWA transgene in mom1 sample4	IPP2	20.27				FWA transgene in nrpe1 sample1	MCRBC treated	20.37
	FWA transgene in mom1 sample4	IPP2	20.17				FWA transgene in nrpe1 sample1	MCRBC treated	20.5
	FWA transgene in mom1 sample4	IPP2	20.3				FWA transgene in nrpe1 sample1	MCRBC treated	20.48
	FWA transgene in nrpe1 sample1	FWA	17.02				FWA transgene in nrpe1 sample2	H2O treated	20.6
	FWA transgene in nrpe1 sample1	FWA	17.18				FWA transgene in nrpe1 sample2	H2O treated	20.4
	FWA transgene in nrpe1 sample1	FWA	16.96				FWA transgene in nrpe1 sample2	H2O treated	20.36
	FWA transgene in nrpe1 sample1	IPP2	20.78				FWA transgene in nrpe1 sample2	MCRBC treated	21.39
	FWA transgene in nrpe1 sample1	IPP2	20.77				FWA transgene in nrpe1 sample2	MCRBC treated	21.23
	FWA transgene in nrpe1 sample1	IPP2	20.95				FWA transgene in nrpe1 sample2	MCRBC treated	21.15

[truncated: 30 more sheets: Figure 4c, Figure 5a, Figue 5b, Figure 5c, Supplementary Figure 2a, Supplementary Figure 2b, Supplementary Figure 2c, Supplementary Figure 2d, Supplementary Figure 3a, Supplementary Figure 3c, Supplementary Figure 3d, Supplementary Figure 4a, Supplementary Figure 4b, Supplementary Figure 4c, Supplementary Figure 4d, Supplementary Figure 5, Supplementary Figure 6c, Supplementary Figure 7b, Supplementary Figure 8a, Supplementary Figure 8b …]
